# Supplementary material for: The nonlinear cysteine redox dynamics in the i-space: A proteoform-centric theory of redox regulation
Source: Redox Biol. 2025 Feb 5;81:103523. doi: 10.1016/j.redox.2025.103523 (PMC11849597; doi:10.1016/j.redox.2025.103523)
Supplement: Multimedia component 2 [file mmc2.xlsx]

## Sheet: Task1
0	1	2
/content/Run_1.xlsx	910	88.87%
/content/Run_2.xlsx	83	8.11%
/content/Run_3.xlsx	20	1.95%
/content/Run_4.xlsx	881	86.04%
/content/Run_5.xlsx	1014	99.02%
/content/Run_6.xlsx	1024	100.00%
/content/Run_7.xlsx	123	12.01%
/content/Run_8.xlsx	20	1.95%
/content/Run_9.xlsx	1024	100.00%

## Sheet: Task2
k_value	Count	File
0	23931	/content/Run_1.xlsx
1	17557	/content/Run_1.xlsx
2	11595	/content/Run_1.xlsx
3	7528	/content/Run_1.xlsx
4	4463	/content/Run_1.xlsx
5	2613	/content/Run_1.xlsx
6	1346	/content/Run_1.xlsx
7	633	/content/Run_1.xlsx
8	250	/content/Run_1.xlsx
9	78	/content/Run_1.xlsx
10	6	/content/Run_1.xlsx
0	64444	/content/Run_2.xlsx
1	5090	/content/Run_2.xlsx
2	430	/content/Run_2.xlsx
3	32	/content/Run_2.xlsx
4	4	/content/Run_2.xlsx
0	69457	/content/Run_3.xlsx
1	534	/content/Run_3.xlsx
2	9	/content/Run_3.xlsx
0	23818	/content/Run_4.xlsx
1	17463	/content/Run_4.xlsx
2	11743	/content/Run_4.xlsx
3	7557	/content/Run_4.xlsx
4	4577	/content/Run_4.xlsx
5	2559	/content/Run_4.xlsx
6	1329	/content/Run_4.xlsx
7	661	/content/Run_4.xlsx
8	223	/content/Run_4.xlsx
9	68	/content/Run_4.xlsx
10	2	/content/Run_4.xlsx
0	22236	/content/Run_5.xlsx
1	17322	/content/Run_5.xlsx
2	12095	/content/Run_5.xlsx
3	7822	/content/Run_5.xlsx
4	4899	/content/Run_5.xlsx
5	2886	/content/Run_5.xlsx
6	1529	/content/Run_5.xlsx
7	789	/content/Run_5.xlsx
8	298	/content/Run_5.xlsx
9	106	/content/Run_5.xlsx
10	18	/content/Run_5.xlsx
0	10766	/content/Run_6.xlsx
1	12106	/content/Run_6.xlsx
2	11722	/content/Run_6.xlsx
3	10606	/content/Run_6.xlsx
4	8448	/content/Run_6.xlsx
5	6473	/content/Run_6.xlsx
6	4557	/content/Run_6.xlsx
7	2857	/content/Run_6.xlsx
8	1556	/content/Run_6.xlsx
9	700	/content/Run_6.xlsx
10	209	/content/Run_6.xlsx
0	62352	/content/Run_7.xlsx
1	6844	/content/Run_7.xlsx
2	703	/content/Run_7.xlsx
3	92	/content/Run_7.xlsx
4	9	/content/Run_7.xlsx
0	69206	/content/Run_8.xlsx
1	785	/content/Run_8.xlsx
2	9	/content/Run_8.xlsx
0	15088	/content/Run_9.xlsx
1	14533	/content/Run_9.xlsx
2	12440	/content/Run_9.xlsx
3	9635	/content/Run_9.xlsx
4	7117	/content/Run_9.xlsx
5	4923	/content/Run_9.xlsx
6	3144	/content/Run_9.xlsx
7	1793	/content/Run_9.xlsx
8	887	/content/Run_9.xlsx
9	360	/content/Run_9.xlsx
10	80	/content/Run_9.xlsx

## Sheet: Task3
0	1
/content/Run_1.xlsx	15.65%
/content/Run_2.xlsx	0.87%
/content/Run_3.xlsx	0.08%
/content/Run_4.xlsx	15.68%
/content/Run_5.xlsx	16.75%
/content/Run_6.xlsx	28.81%
/content/Run_7.xlsx	1.22%
/content/Run_8.xlsx	0.11%
/content/Run_9.xlsx	23.42%

## Sheet: Task4
0	1
/content/Run_1.xlsx	70000
/content/Run_2.xlsx	70000
/content/Run_3.xlsx	70000
/content/Run_4.xlsx	70000
/content/Run_5.xlsx	70000
/content/Run_6.xlsx	70000
/content/Run_7.xlsx	70000
/content/Run_8.xlsx	70000
/content/Run_9.xlsx	70000

## Sheet: Task5
0	1	2
/content/Run_1.xlsx	460	0.66%
/content/Run_2.xlsx	101	0.14%
/content/Run_3.xlsx	12	0.02%
/content/Run_4.xlsx	486	0.69%
/content/Run_5.xlsx	1284	1.83%
/content/Run_6.xlsx	1432	2.05%
/content/Run_7.xlsx	332	0.47%
/content/Run_8.xlsx	35	0.05%
/content/Run_9.xlsx	1317	1.88%

## Sheet: Task6
File	Cys32	Cys92	Cys121	Cys215	Cys226	Cys231	Cys324	Cys344	Cys414	Cys426
/content/Run_1.xlsx	17.24	16.9343	17.0743	2.96286	17.17	17.0729	16.9686	16.92	17.1014	17.0086
/content/Run_2.xlsx	0.991429	0.934286	0.951429	0.16	0.914286	0.982857	0.901429	0.961429	0.905714	0.957143
/content/Run_3.xlsx	0.0828571	0.107143	0.0928571	0.0171429	0.0685714	0.0885714	0.0742857	0.0957143	0.08	0.0814286
/content/Run_4.xlsx	17.2871	16.8429	17.0786	2.83571	17.0214	17.0743	17.0186	17.0429	17.3314	17.2386
/content/Run_5.xlsx	17.6986	17.6857	17.7943	8.25857	17.6429	17.7314	17.7271	17.7671	17.6129	17.5371
/content/Run_6.xlsx	29.7571	29.9829	29.8957	18.9343	29.8814	29.7486	29.9057	30.0986	30.1014	29.8429
/content/Run_7.xlsx	1.23143	1.31	1.34143	0.555714	1.20857	1.34143	1.32571	1.35857	1.28714	1.27143
/content/Run_8.xlsx	0.108571	0.102857	0.121429	0.0514286	0.13	0.127143	0.138571	0.121429	0.132857	0.112857
/content/Run_9.xlsx	24.5957	24.59	24.3971	13.3671	24.6857	24.7214	24.5514	24.4186	24.4414	24.4486

## Sheet: Task7
0	1	2
/content/Run_1.xlsx	398	38.87%
/content/Run_2.xlsx	9	0.88%
/content/Run_3.xlsx	1	0.10%
/content/Run_4.xlsx	369	36.04%
/content/Run_5.xlsx	502	49.02%
/content/Run_6.xlsx	512	50.00%
/content/Run_7.xlsx	17	1.66%
/content/Run_8.xlsx	2	0.20%
/content/Run_9.xlsx	512	50.00%

## Sheet: Task8
0	1
/content/Run_1.xlsx	2.96%
/content/Run_2.xlsx	0.16%
/content/Run_3.xlsx	0.02%
/content/Run_4.xlsx	2.84%
/content/Run_5.xlsx	8.26%
/content/Run_6.xlsx	18.93%
/content/Run_7.xlsx	0.56%
/content/Run_8.xlsx	0.05%
/content/Run_9.xlsx	13.37%

## Sheet: Task9
Proteoform_ID	k_value	File
PF001	0	/content/Run_1.xlsx
PF004	1	/content/Run_1.xlsx
PF002	1	/content/Run_1.xlsx
PF008	1	/content/Run_1.xlsx
PF007	1	/content/Run_1.xlsx
PF006	1	/content/Run_1.xlsx
PF011	1	/content/Run_1.xlsx
PF010	1	/content/Run_1.xlsx
PF009	1	/content/Run_1.xlsx
PF003	1	/content/Run_1.xlsx
PF001	0	/content/Run_2.xlsx
PF007	1	/content/Run_2.xlsx
PF002	1	/content/Run_2.xlsx
PF009	1	/content/Run_2.xlsx
PF004	1	/content/Run_2.xlsx
PF006	1	/content/Run_2.xlsx
PF011	1	/content/Run_2.xlsx
PF003	1	/content/Run_2.xlsx
PF010	1	/content/Run_2.xlsx
PF008	1	/content/Run_2.xlsx
PF001	0	/content/Run_3.xlsx
PF003	1	/content/Run_3.xlsx
PF009	1	/content/Run_3.xlsx
PF004	1	/content/Run_3.xlsx
PF007	1	/content/Run_3.xlsx
PF002	1	/content/Run_3.xlsx
PF011	1	/content/Run_3.xlsx
PF010	1	/content/Run_3.xlsx
PF008	1	/content/Run_3.xlsx
PF006	1	/content/Run_3.xlsx
PF001	0	/content/Run_4.xlsx
PF002	1	/content/Run_4.xlsx
PF004	1	/content/Run_4.xlsx
PF007	1	/content/Run_4.xlsx
PF008	1	/content/Run_4.xlsx
PF010	1	/content/Run_4.xlsx
PF011	1	/content/Run_4.xlsx
PF009	1	/content/Run_4.xlsx
PF006	1	/content/Run_4.xlsx
PF003	1	/content/Run_4.xlsx
PF001	0	/content/Run_5.xlsx
PF007	1	/content/Run_5.xlsx
PF004	1	/content/Run_5.xlsx
PF008	1	/content/Run_5.xlsx
PF010	1	/content/Run_5.xlsx
PF011	1	/content/Run_5.xlsx
PF003	1	/content/Run_5.xlsx
PF009	1	/content/Run_5.xlsx
PF006	1	/content/Run_5.xlsx
PF002	1	/content/Run_5.xlsx
PF001	0	/content/Run_6.xlsx
PF005	1	/content/Run_6.xlsx
PF010	1	/content/Run_6.xlsx
PF003	1	/content/Run_6.xlsx
PF006	1	/content/Run_6.xlsx
PF002	1	/content/Run_6.xlsx
PF004	1	/content/Run_6.xlsx
PF009	1	/content/Run_6.xlsx
PF007	1	/content/Run_6.xlsx
PF008	1	/content/Run_6.xlsx
PF001	0	/content/Run_7.xlsx
PF009	1	/content/Run_7.xlsx
PF004	1	/content/Run_7.xlsx
PF008	1	/content/Run_7.xlsx
PF007	1	/content/Run_7.xlsx
PF010	1	/content/Run_7.xlsx
PF003	1	/content/Run_7.xlsx
PF011	1	/content/Run_7.xlsx
PF002	1	/content/Run_7.xlsx
PF006	1	/content/Run_7.xlsx
PF001	0	/content/Run_8.xlsx
PF008	1	/content/Run_8.xlsx
PF010	1	/content/Run_8.xlsx
PF006	1	/content/Run_8.xlsx
PF007	1	/content/Run_8.xlsx
PF009	1	/content/Run_8.xlsx
PF004	1	/content/Run_8.xlsx
PF011	1	/content/Run_8.xlsx
PF002	1	/content/Run_8.xlsx
PF003	1	/content/Run_8.xlsx
PF001	0	/content/Run_9.xlsx
PF006	1	/content/Run_9.xlsx
PF011	1	/content/Run_9.xlsx
PF002	1	/content/Run_9.xlsx
PF009	1	/content/Run_9.xlsx
PF008	1	/content/Run_9.xlsx
PF004	1	/content/Run_9.xlsx
PF007	1	/content/Run_9.xlsx
PF003	1	/content/Run_9.xlsx
PF010	1	/content/Run_9.xlsx
