# Supplementary material for: The nonlinear cysteine redox dynamics in the i-space: A proteoform-centric theory of redox regulation
Source: Redox Biol. 2025 Feb 5;81:103523. doi: 10.1016/j.redox.2025.103523 (PMC11849597; doi:10.1016/j.redox.2025.103523)
Supplement: Multimedia component 3 [file mmc3.xlsx]

## Sheet: Sheet1
Protein name	Uniprot	Cysteines	I space	Equation 5	Copies per cell	Assigned profile	Accessed k_range	Redox state of the molecule	MIN proteoforms	MAX proteoforms	Total proteome redox state
Cofilin-1;Cofilin, non-muscle isoform;18 kDa phosphoprotein	P23528	4	16	16	3.30622e+07	k_0 only	0.0-100.0	0	1	1	8.44831
cDNA, FLJ92164, highly similar to Homo sapiens peroxiredoxin 1 (PRDX1), mRNA;Peroxiredoxin-1;Thioredoxin peroxidase 2;Thioredoxin-dependent peroxide reductase 2;Proliferation-associated gene protein;Natural killer cell-enhancing factor A	Q06830	4	16	16	2.31962e+07	k_0 only	0.0-100.0	0	1	1	8.44831
Putative uncharacterized protein GSTP1;Glutathione S-transferase pi;Glutathione S-transferase P;GST class-pi;GSTP1-1	P09211	4	16	16	2.27329e+07	k_0 only	0.0-100.0	0	1	1	8.44831
Transgelin-2;SM22-alpha homolog	P37802	3	8	8	2.01037e+07	k_0 only	0.0-100.0	0	1	1	8.44831
Glyceraldehyde-3-phosphate dehydrogenase;Glyceraldehyde 3-phosphate dehydrogenase	P04406	3	8	8	1.61321e+07	k_0 only	0.0-100.0	0	1	1	8.44831
Ubiquitin C;Ribosomal protein S27a, isoform CRA_c;cDNA, FLJ96793, Homo sapiens ribosomal protein S27a (RPS27A), mRNA;Ubiquitin;40S ribosomal protein S27a;Ribosomal protein S27a;Ribosomal protein S27A;60S ribosomal protein L40;CEP52;cDNA FLJ75516, highly similar to Xenopus tropicalis ubiquitin C, mRNA;Ubiquitin C variant;Ubiquitin C splice variant;Putative uncharacterized protein;UBC protein;Putat…	P62979	6	64	64	1.44809e+07	k_0 only	0.0-100.0	0	1	1	8.44831
Ubiquitin C;Ribosomal protein S27a, isoform CRA_c;cDNA, FLJ96793, Homo sapiens ribosomal protein S27a (RPS27A), mRNA;Ubiquitin;40S ribosomal protein S27a;Ribosomal protein S27a;Ribosomal protein S27A;60S ribosomal protein L40;CEP52;cDNA FLJ75516, highly similar to Xenopus tropicalis ubiquitin C, mRNA;Ubiquitin C variant;Ubiquitin C splice variant;Putative uncharacterized protein;UBC protein;Putat…	P62987	5	32	32	1.44809e+07	k_0 only	0.0-100.0	0	1	1	8.44831
Triosephosphate isomerase;Triose-phosphate isomerase	P60174	5	32	32	1.18649e+07	k_0 only	0.0-100.0	0	1	1	8.44831
Histone H3.2;Histone H3/m;Histone H3/o	Q71DI3	1	2	2	1.13307e+07	k_0 only	0.0-100.0	0	1	1	8.44831
Histone H3.1;Histone H3/a;Histone H3/b;Histone H3/c;Histone H3/d;Histone H3/f;Histone H3/h;Histone H3/i;Histone H3/j;Histone H3/k;Histone H3/l;Histone H3.2	P68431	2	4	4	1.12501e+07	k_0 only	0.0-100.0	0	1	1	8.44831
Histone H3-like	Q6NXT2	2	4	4	1.06773e+07	k_0 only	0.0-100.0	0	1	1	8.44831
Peroxiredoxin 2, isoform CRA_a;Putative uncharacterized protein PRDX2;Peroxiredoxin 2, isoform CRA_d;cDNA FLJ76507, highly similar to Homo sapiens peroxiredoxin 2 (PRDX2), transcript variant 3, mRNA;cDNA FLJ60461, highly similar to Peroxiredoxin-2 (EC 1.11.1.15);Peroxiredoxin-2;Thioredoxin peroxidase 1;Thioredoxin-dependent peroxide reductase 1;Thiol-specific antioxidant protein;PRP;Natural kille…	P32119	3	8	8	1.06583e+07	k_0 only	0.0-100.0	0	1	1	8.44831
Putative uncharacterized protein RPLP1;Ribosomal protein, large, P1, isoform CRA_b;60S acidic ribosomal protein P1;RPLP1 protein;Acidic ribosomal phosphoprotein P1	P05386	2	4	4	1.02806e+07	k_0 only	0.0-100.0	0	1	1	8.44831
Heat shock protein beta-1;Heat shock 27 kDa protein;Stress-responsive protein 27;Estrogen-regulated 24 kDa protein;28 kDa heat shock protein;cDNA FLJ52243, highly similar to Heat-shock protein beta-1;Putative uncharacterized protein HSPB1	P04792	1	2	2	9.69909e+06	k_0 only	0.0-100.0	0	1	1	8.44831
Putative annexin A2-like protein;Annexin A2 pseudogene 2;Lipocortin II pseudogene;cDNA FLJ34687 fis, clone MESAN2000620, highly similar to Annexin A2;Annexin A2;Annexin-2;Annexin II;Lipocortin II;Calpactin-1 heavy chain;Calpactin I heavy chain;Chromobindin-8;p36;Protein I;Placental anticoagulant protein IV	P07355	4	16	16	8.9107e+06	k_0 only	0.0-100.0	0	1	1	8.44831
Putative annexin A2-like protein;Annexin A2 pseudogene 2;Lipocortin II pseudogene;cDNA FLJ34687 fis, clone MESAN2000620, highly similar to Annexin A2;Annexin A2;Annexin-2;Annexin II;Lipocortin II;Calpactin-1 heavy chain;Calpactin I heavy chain;Chromobindin-8;p36;Protein I;Placental anticoagulant protein IV	A6NMY6	3	8	8	8.9107e+06	k_0 only	0.0-100.0	0	1	1	8.44831
Vimentin;Vimentin variant 3;Vimentin variant 4;cDNA FLJ34494 fis, clone HLUNG2005030, highly similar to VIMENTIN;Vimentin variant	P08670	1	2	2	8.84535e+06	k_0 only	0.0-100.0	0	1	1	8.44831
Small ubiquitin-related modifier 2;Ubiquitin-like protein SMT3B;SMT3 homolog 2;Sentrin-2;HSMT3;SUMO-3	P61956	1	2	2	8.84535e+06	k_0 only	0.0-100.0	0	1	1	8.44831
Peroxiredoxin 6;Peroxiredoxin-6;Antioxidant protein 2;1-Cys peroxiredoxin;Acidic calcium-independent phospholipase A2;Non-selenium glutathione peroxidase;24 kDa protein;Liver 2D page spot 40;Red blood cells page spot 12;cDNA FLJ51310, moderately similar to Peroxiredoxin-6 (EC 1.11.1.15)	P30041	2	4	4	8.73762e+06	k_0 only	0.0-100.0	0	1	1	8.44831
Tubulin beta-2C chain;Tubulin beta-2 chain;Tubulin beta 2C;Class IVb beta tubulin;Tubulin, beta 2C;TUBB2C protein	P68371	8	256	256	8.46734e+06	k_0 only	0.0-100.0	0	1	1	8.44831
Peptidyl-prolyl cis-trans isomerase B;Rotamase B;Cyclophilin B;S-cyclophilin;CYP-S1	P23284	1	2	2	7.94689e+06	k_0 only	0.0-100.0	0	1	1	8.44831
Translationally-controlled tumor protein;p23;Histamine-releasing factor;Fortilin;cDNA FLJ57738, highly similar to Translationally-controlled tumor protein;cDNA FLJ57742;Tumor protein, translationally-controlled 1;TPT1 protein;Tumor protein, translationally-controlled 1, isoform CRA_a	P13693	2	4	4	7.8944e+06	k_0 only	0.0-100.0	0	1	1	8.44831
Eukaryotic translation initiation factor 5A-1;Eukaryotic initiation factor 5A isoform 1;eIF-4D;Rev-binding factor;Eukaryotic translation initiation factor 5A-1-like;Eukaryotic initiation factor 5A isoform 1-like;UORF;UORF A	Q6IS14	4	16	16	7.88538e+06	k_0 only	0.0-100.0	0	1	1	8.44831
Eukaryotic translation initiation factor 5A-1;Eukaryotic initiation factor 5A isoform 1;eIF-4D;Rev-binding factor;Eukaryotic translation initiation factor 5A-1-like;Eukaryotic initiation factor 5A isoform 1-like;UORF;UORF A	P63241	4	16	16	7.88538e+06	k_0 only	0.0-100.0	0	1	1	8.44831
Ribosomal protein L18;60S ribosomal protein L18	Q07020	2	4	4	7.44612e+06	k_0 only	0.0-100.0	0	1	1	8.44831
40S ribosomal protein S8;Ribosomal protein S8;Similar to ribosomal protein S8	P62241	5	32	32	7.44009e+06	k_0 only	0.0-100.0	0	1	1	8.44831
ATP5H protein;ATP synthase subunit d, mitochondrial	O75947	1	2	2	7.39336e+06	k_0 only	0.0-100.0	0	1	1	8.44831
Putative uncharacterized protein ARHGDIA;cDNA FLJ50748, highly similar to Rho GDP-dissociation inhibitor 1;Rho GDP-dissociation inhibitor 1;Rho-GDI alpha;cDNA FLJ53102, moderately similar to Rho GDP-dissociation inhibitor 1	P52565	1	2	2	7.28112e+06	k_0 only	0.0-100.0	0	1	1	8.44831
RPS3 protein;40S ribosomal protein S3;Ribosomal protein S3 variant;Ribosomal protein S3	P23396	3	8	8	7.25603e+06	k_0 only	0.0-100.0	0	1	1	8.44831
Protein DJ-1;Oncogene DJ1;Parkinson disease protein 7	Q99497	3	8	8	6.9603e+06	k_0 only	0.0-100.0	0	1	1	8.44831
Calcyclin binding protein;Calcyclin-binding protein;Siah-interacting protein;S100A6-binding protein;cDNA FLJ36106 fis, clone TESTI2021531, highly similar to Calcyclin-binding protein;Calcyclin binding protein, isoform CRA_a;Growth-inhibiting gene 5 protein;cDNA, FLJ93790, Homo sapiens Siah-interacting protein (SIP), mRNA	Q9HB71	2	4	4	6.79842e+06	k_0 only	0.0-100.0	0	1	1	8.44831
40S ribosomal protein S5;40S ribosomal protein S5, N-terminally processed;Ribosomal protein S5 variant	P46782	3	8	8	6.78707e+06	k_0 only	0.0-100.0	0	1	1	8.44831
Myosin regulatory light chain 12B;Myosin regulatory light chain MRLC2;Myosin regulatory light chain 2-B, smooth muscle isoform;MLC-2A;SHUJUN-1;Myosin regulatory light chain 20 kDa	O14950	1	2	2	6.56907e+06	k_0 only	0.0-100.0	0	1	1	8.44831
60S ribosomal protein L17;60S ribosomal protein L23;PD-1;cDNA FLJ52184, highly similar to 60S ribosomal protein L17;Putative uncharacterized protein RPL17	P18621	4	16	16	6.41927e+06	k_0 only	0.0-100.0	0	1	1	8.44831
60S ribosomal protein L21;Ribosomal protein L21 variant;RPL21 protein;Ribosomal protein L21;Ribosomal protein L21, isoform CRA_a;cDNA, FLJ92056, Homo sapiens ribosomal protein L21 (RPL21), mRNA	P46778	1	2	2	6.41309e+06	k_0 only	0.0-100.0	0	1	1	8.44831
Ribosomal protein L9, isoform CRA_d;cDNA FLJ51990, highly similar to 60S ribosomal protein L9;cDNA FLJ52179, highly similar to 60S ribosomal protein L9;60S ribosomal protein L9;NPC-A-16;Ribosomal protein L9;Ribosomal protein L9 isoform;Ribosomal protein L9, isoform CRA_b;cDNA, FLJ92535, Homo sapiens ribosomal protein L9 (RPL9), mRNA	P32969	2	4	4	6.36548e+06	k_0 only	0.0-100.0	0	1	1	8.44831
Chromobox homolog 3 (HP1 gamma homolog, Drosophila);Chromobox homolog 3 (HP1 gamma homolog, Drosophila), isoform CRA_a;Coiled-coil domain containing 32, isoform CRA_c;Chromobox homolog 3 (HP1 gamma homolog, Drosophila), isoform CRA_b;Putative uncharacterized protein CBX3;Chromobox protein homolog 3;Heterochromatin protein 1 homolog gamma;Modifier 2 protein;HECH	Q13185	3	8	8	6.36548e+06	k_0 only	0.0-100.0	0	1	1	8.44831
cDNA FLJ78093, highly similar to Homo sapiens ribosomal protein L29 (RPL29), mRNA;60S ribosomal protein L29;Cell surface heparin-binding protein HIP;Putative uncharacterized protein RPL29;Ribosomal protein L29 (RPL29) pseudogene;Ribosomal protein L29	P47914	1	2	2	6.36548e+06	k_0 only	0.0-100.0	0	1	1	8.44831
60S ribosomal protein L7;Putative uncharacterized protein RPL7;Similar to 60S ribosomal protein L7; similar to P18124 (PID:d133021)	P18124	1	2	2	6.15236e+06	k_0 only	0.0-100.0	0	1	1	8.44831
Ubiquitin carrier protein;Ubiquitin-conjugating enzyme E2 L3;Ubiquitin-protein ligase L3;Ubiquitin carrier protein L3;UbcH7;Ubiquitin-conjugating enzyme E2-F1;L-UBC;UbcM4	P68036	3	8	8	6.15236e+06	k_0 only	0.0-100.0	0	1	1	8.44831
cDNA FLJ77815, highly similar to Homo sapiens cysteine and glycine-rich protein 1 (CSRP1), mRNA;cDNA FLJ16406 fis, clone UTERU2026142, highly similar to Cysteine and glycine-rich protein 1;cDNA FLJ61189, highly similar to Cysteine and glycine-rich protein 1;cDNA FLJ54121, highly similar to Cysteine and glycine-rich protein 1;Cysteine and glycine-rich protein 1;Cysteine-rich protein 1;Cysteine and…	P21291	15	32768	32768	6.10499e+06	k_0 only	0.0-100.0	0	1	1	8.44831
60S ribosomal protein L13;Ribosomal protein L13;Breast basic conserved protein 1	P26373	1	2	2	6.08606e+06	k_0 only	0.0-100.0	0	1	1	8.44831
60S ribosomal protein L22;Epstein-Barr virus small RNA-associated protein;EBER-associated protein;Heparin-binding protein HBp15;Ribosomal protein L22-like 2;Ribosomal protein L22	P35268	1	2	2	6.04926e+06	k_0 only	0.0-100.0	0	1	1	8.44831
60S ribosomal protein L10a;CSA-19;Neural precursor cell expressed developmentally down-regulated protein 6;Ribosomal protein L1	P62906	3	8	8	5.96288e+06	k_0 only	0.0-100.0	0	1	1	8.44831
Phosphatidylethanolamine-binding protein 1;Prostatic-binding protein;HCNPpp;Neuropolypeptide h3;Raf kinase inhibitor protein;Hippocampal cholinergic neurostimulating peptide;cDNA FLJ51535, highly similar to Phosphatidylethanolamine-binding protein 1	P30086	2	4	4	5.95388e+06	k_0 only	0.0-100.0	0	1	1	8.44831
40S ribosomal protein S25	P62851	1	2	2	5.95181e+06	k_0 only	0.0-100.0	0	1	1	8.44831
40S ribosomal protein S11	P62280	3	8	8	5.88825e+06	k_0 only	0.0-100.0	0	1	1	8.44831
Putative uncharacterized protein PRDX5;Peroxiredoxin 5;Peroxiredoxin-5, mitochondrial;Peroxiredoxin V;Peroxisomal antioxidant enzyme;PLP;Thioredoxin reductase;Thioredoxin peroxidase PMP20;Antioxidant enzyme B166;TPx type VI;Liver tissue 2D-page spot 71B;Alu corepressor 1	P30044	4	16	16	5.88825e+06	k_0 only	0.0-100.0	0	1	1	8.44831
14-3-3 protein epsilon;cDNA FLJ51975, moderately similar to 14-3-3 protein epsilon (14-3-3E);cDNA, FLJ79100, highly similar to 14-3-3 protein epsilon (14-3-3E);Putative uncharacterized protein YWHAE;Mitochondrial import stimulation factor L subunit;14-3-3 protein epsilon isoform transcript variant 1;cDNA FLJ51851, highly similar to 14-3-3 protein epsilon (14-3-3E);cDNA, FLJ79084, highly similar t…	P62258	3	8	8	5.875e+06	k_0 only	0.0-100.0	0	1	1	8.44831
RAN binding protein 1, isoform CRA_f;cDNA FLJ40340 fis, clone TESTI2032681, moderately similar to RAN-SPECIFIC GTPASE-ACTIVATING PROTEIN;cDNA FLJ57507, highly similar to Ran-specific GTPase-activating protein;cDNA FLJ54173, highly similar to Ran-specific GTPase-activating protein;Putative uncharacterized protein RANBP1;Ran-specific GTPase-activating protein;Ran-binding protein 1;RAN binding prote…	P43487	3	8	8	5.76907e+06	k_0 only	0.0-100.0	0	1	1	8.44831
14-3-3 protein zeta/delta;Protein kinase C inhibitor protein 1;cDNA, FLJ79516, highly similar to 14-3-3 protein zeta/delta;cDNA FLJ50142, highly similar to 14-3-3 protein zeta/delta (Protein kinase Cinhibitor protein 1);Tyrosine 3-monooxygenase/tryptophan 5-monooxygenase activation protein zeta polypeptide;Tyrosine 3-monooxygenasea/tryptophan 5-monooxygenase activation protein zeta;14-3-3 protein…	P63104	3	8	8	5.65607e+06	k_0 only	0.0-100.0	0	1	1	8.44831
60S ribosomal protein L12;Ribosomal protein L12 variant	P30050	3	8	8	5.53203e+06	k_0 only	0.0-100.0	0	1	1	8.44831
High-mobility group box 1;High mobility group 1 protein;High mobility group protein HMG1;High mobility group protein B1;High mobility group protein 1;cDNA FLJ56337, highly similar to High mobility group protein B1;High-mobility group box 1 variant;Putative high mobility group protein 1-like 10	P09429	3	8	8	5.52881e+06	k_0 only	0.0-100.0	0	1	1	8.44831
RAN, member RAS oncogene family, isoform CRA_b;cDNA FLJ78394, highly similar to Homo sapiens RAN, member RAS oncogene family (RAN), mRNA;cDNA, FLJ92821, Homo sapiens RAN, member RAS oncogene family (RAN), mRNA;cDNA FLJ52168, highly similar to GTP-binding nuclear protein Ran;cDNA, FLJ79092, highly similar to GTP-binding nuclear protein Ran;Putative uncharacterized protein RAN;RAN, member RAS oncog…	P62826	3	8	8	5.52881e+06	k_0 only	0.0-100.0	0	1	1	8.44831
L-lactate dehydrogenase;Putative uncharacterized protein LDHB;L-lactate dehydrogenase B chain;LDH heart subunit;Renal carcinoma antigen NY-REN-46	P07195	5	32	32	5.52881e+06	k_0 only	0.0-100.0	0	1	1	8.44831
60S ribosomal protein L24;60S ribosomal protein L30;Putative uncharacterized protein RPL24;Ribosomal protein L24, isoform CRA_e;L30	P83731	2	4	4	5.52881e+06	k_0 only	0.0-100.0	0	1	1	8.44831
Ubiquitin carrier protein;p18;SUMO-conjugating enzyme UBC9;SUMO-protein ligase;Ubiquitin carrier protein 9;Ubiquitin carrier protein I;Ubiquitin-conjugating enzyme E2 I;Ubiquitin-conjugating enzyme UbcE2A;Ubiquitin-protein ligase I	P63279	4	16	16	5.51905e+06	k_0 only	0.0-100.0	0	1	1	8.44831
cDNA FLJ53048, highly similar to Phosphoglycerate mutase 1 (EC 5.4.2.1);HCG2015269, isoform CRA_c;cDNA FLJ53061, highly similar to Phosphoglycerate mutase 1 (EC 5.4.2.1);cDNA, FLJ78809, highly similar to Phosphoglycerate mutase 1 (EC 5.4.2.1);Putative uncharacterized protein;Phosphoglycerate mutase 1;Phosphoglycerate mutase isozyme B;BPG-dependent PGAM 1;Phosphoglycerate mutase	P18669	2	4	4	5.4431e+06	k_0 only	0.0-100.0	0	1	1	8.44831
PGAM-B;Probable phosphoglycerate mutase 4	Q8N0Y7	3	8	8	5.43602e+06	k_0 only	0.0-100.0	0	1	1	8.44831
cDNA FLJ61099, highly similar to ADP-ribosylation factor 1;cDNA FLJ51902, highly similar to ADP-ribosylation factor 1;ADP-ribosylation factor 1;ADP-ribosylation factor 2	P84077	1	2	2	5.43372e+06	k_0 only	0.0-100.0	0	1	1	8.44831
L-lactate dehydrogenase;cDNA FLJ52549, highly similar to L-lactate dehydrogenase A chain (EC 1.1.1.27);Putative uncharacterized protein LDHA;L-lactate dehydrogenase A chain;LDH muscle subunit;Renal carcinoma antigen NY-REN-59;Cell proliferation-inducing gene 19 protein	P00338	5	32	32	5.22329e+06	k_0 only	0.0-100.0	0	1	1	8.44831
cDNA FLJ52002, highly similar to Annexin A5;Annexin A5;Annexin-5;Annexin V;Lipocortin V;Endonexin II;Calphobindin I;Placental anticoagulant protein I;Placental anticoagulant protein 4;Thromboplastin inhibitor;Vascular anticoagulant-alpha;Anchorin CII	P08758	1	2	2	5.11144e+06	k_0 only	0.0-100.0	0	1	1	8.44831
RPS9 protein;Putative uncharacterized protein RPS9;Ribosomal protein S9;Ribosomal protein S9, isoform CRA_a;Ribosomal protein S9, isoform CRA_c;cDNA FLJ61636, highly similar to 40S ribosomal protein S9;Ribosomal protein S9, isoform CRA_e;40S ribosomal protein S9	P46781	1	2	2	5.09058e+06	k_0 only	0.0-100.0	0	1	1	8.44831
cDNA FLJ78591, highly similar to Homo sapiens ribosomal protein S3A (RPS3A), mRNA;40S ribosomal protein S3a;v-fos transformation effector protein;cDNA FLJ51870, highly similar to 40S ribosomal protein S3a;40S ribosomal protein S3b;V-fos transformation effector protein;Ribosomal protein S3A	P61247	4	16	16	4.86659e+06	k_0 only	0.0-100.0	0	1	1	8.44831
Putative 40S ribosomal protein S10-like	Q9NQ39	3	8	8	4.80554e+06	k_0 only	0.0-100.0	0	1	1	8.44831
Destrin;Actin-depolymerizing factor;Destrin (Actin depolymerizing factor), isoform CRA_a;cDNA FLJ52030, highly similar to Destrin;cDNA, FLJ78893, highly similar to Destrin	P60981	8	256	256	4.80514e+06	k_0 only	0.0-100.0	0	1	1	8.44831
Eukaryotic translation elongation factor 1 alpha 1;Elongation factor 1-alpha;Eukaryotic translation elongation factor 1 alpha;cDNA FLJ54032, highly similar to Elongation factor 1-alpha 1;Elongation factor 1-alpha 1;Eukaryotic elongation factor 1 A-1;Elongation factor Tu;Leukocyte receptor cluster member 7;EEF1A protein;EEF1A1 protein;Putative elongation factor 1-alpha-like 3;Eukaryotic elongation…	Q5VTE0	6	64	64	4.74389e+06	k_0 only	0.0-100.0	0	1	1	8.44831
Eukaryotic translation elongation factor 1 alpha 1;Elongation factor 1-alpha;Eukaryotic translation elongation factor 1 alpha;cDNA FLJ54032, highly similar to Elongation factor 1-alpha 1;Elongation factor 1-alpha 1;Eukaryotic elongation factor 1 A-1;Elongation factor Tu;Leukocyte receptor cluster member 7;EEF1A protein;EEF1A1 protein;Putative elongation factor 1-alpha-like 3;Eukaryotic elongation…	P68104	6	64	64	4.74389e+06	k_0 only	0.0-100.0	0	1	1	8.44831
Putative uncharacterized protein RPSA;40S ribosomal protein SA;Laminin receptor 1;37/67 kDa laminin receptor;Laminin-binding protein precursor p40;37 kDa laminin receptor precursor;67 kDa laminin receptor;Colon carcinoma laminin-binding protein;NEM/1CHD4;Multidrug resistance-associated protein MGr1-Ag;Laminin receptor-like protein LAMRL5	P08865	2	4	4	4.72869e+06	k_0 only	0.0-100.0	0	1	1	8.44831
60S ribosomal protein L10-like	Q96L21	8	256	256	4.62704e+06	k_0 only	0.0-100.0	0	1	1	8.44831
60S ribosomal protein L19;Ribosomal protein L19	P84098	2	4	4	4.5924e+06	k_0 only	0.0-100.0	0	1	1	8.44831
cDNA FLJ46620 fis, clone TLUNG2000654, highly similar to Keratin, type II cytoskeletal 7;Keratin, type II cytoskeletal 7;Cytokeratin-7;Keratin-7;Type-II keratin Kb7;Sarcolectin;KRT7 protein;Putative uncharacterized protein	P08729	1	2	2	4.54619e+06	k_0 only	0.0-100.0	0	1	1	8.44831
60S ribosomal protein L27a;Ribosomal protein L27a	P46776	2	4	4	4.48264e+06	k_0 only	0.0-100.0	0	1	1	8.44831
60S ribosomal protein L11;CLL-associated antigen KW-12;Cell growth-inhibiting protein 34;Ribosomal protein L11;Ribosomal protein L11, isoform CRA_b;cDNA, FLJ92077, Homo sapiens ribosomal protein L11 (RPL11), mRNA	P62913	4	16	16	4.47401e+06	k_0 only	0.0-100.0	0	1	1	8.44831
cDNA FLJ76601, highly similar to Homo sapiens LIM and SH3 protein 1 (LASP1), mRNA;cDNA FLJ51834, highly similar to LIM and SH3 domain protein 1;cDNA FLJ52195, highly similar to LIM and SH3 domain protein 1;cDNA FLJ58065, highly similar to LIM and SH3 domain protein 1;Putative uncharacterized protein LASP1;LIM and SH3 domain protein 1;Metastatic lymph node gene 50 protein	Q14847	7	128	128	4.47401e+06	k_0 only	0.0-100.0	0	1	1	8.44831
Superoxide dismutase [Cu-Zn]	P00441	4	16	16	4.44376e+06	k_0 only	0.0-100.0	0	1	1	8.44831
60S ribosomal protein L7a;PLA-X polypeptide;Surfeit locus protein 3;Ribosomal protein L7a;Ribosomal protein L7a, isoform CRA_c;cDNA FLJ78489, highly similar to Homo sapiens ribosomal protein L7a (RPL7A), mRNA;cDNA, FLJ92002, Homo sapiens ribosomal protein L7a (RPL7A), mRNA	P62424	3	8	8	4.40722e+06	k_0 only	0.0-100.0	0	1	1	8.44831
cDNA FLJ77645, highly similar to Homo sapiens splicing factor, arginine/serine-rich 1 (splicing factor 2, alternate splicing factor) (SFRS1), mRNA;Splicing factor, arginine/serine-rich 1;pre-mRNA-splicing factor SF2, P33 subunit;Alternative-splicing factor 1	Q07955	2	4	4	4.39898e+06	k_0 only	0.0-100.0	0	1	1	8.44831
Splicing factor arginine/serine-rich 3;Splicing factor, arginine/serine-rich 3, isoform CRA_d;cDNA, FLJ92926, Homo sapiens splicing factor, arginine/serine-rich 3 (SFRS3), mRNA;Splicing factor, arginine/serine-rich 3, isoform CRA_a;cDNA FLJ52832, highly similar to Splicing factor, arginine/serine-rich 3;Pre-mRNA-splicing factor SRP20;Protein X16;Splicing factor, arginine/serine-rich 3	P84103	4	16	16	4.34453e+06	k_0 only	0.0-100.0	0	1	1	8.44831
40S ribosomal protein S17	P08708	1	2	2	4.28148e+06	k_0 only	0.0-100.0	0	1	1	8.44831
Heterogeneous nuclear ribonucleoproteins A2/B1;Putative uncharacterized protein HNRNPA2B1	P22626	1	2	2	4.20594e+06	k_0 only	0.0-100.0	0	1	1	8.44831
HCG19809;Similar to eukaryotic translation elongation factor 1 beta 2; eukaryotic translation elongation factor 1 beta 1;Elongation factor 1-beta;Putative uncharacterized protein EEF1B2	P24534	3	8	8	4.1179e+06	k_0 only	0.0-100.0	0	1	1	8.44831
Ribosomal protein L15;60S ribosomal protein L15	P61313	2	4	4	3.90093e+06	k_0 only	0.0-100.0	0	1	1	8.44831
cDNA FLJ59844, highly similar to Coatomer subunit zeta-1;cDNA FLJ59891, moderately similar to Coatomer subunit zeta-1;Coatomer subunit zeta-1;Zeta-1-coat protein;Coatomer protein complex, subunit zeta 1 variant	P61923	1	2	2	3.89437e+06	k_0 only	0.0-100.0	0	1	1	8.44831
40S ribosomal protein S14	P62263	3	8	8	3.80569e+06	k_0 only	0.0-100.0	0	1	1	8.44831
Beta-4 tubulin;cDNA FLJ53012, highly similar to Tubulin beta-7 chain;cDNA FLJ50617, highly similar to Tubulin beta-7 chain;cDNA FLJ52029, highly similar to Tubulin beta-7 chain;cDNA FLJ56903, highly similar to Tubulin beta-7 chain;cDNA, FLJ79164, highly similar to Tubulin beta-7 chain;cDNA, FLJ79215, highly similar to Tubulin beta-7 chain;Tubulin beta chain;Tubulin beta-5 chain;XTP3TPA-transactiv…	P07437	8	256	256	3.79255e+06	k_0 only	0.0-100.0	0	1	1	8.44831
Putative uncharacterized protein RPS4X;Ribosomal protein S4, X-linked, isoform CRA_c;cDNA FLJ40595 fis, clone THYMU2010705, highly similar to 40S RIBOSOMAL PROTEIN S4, X ISOFORM;cDNA, FLJ92004, Homo sapiens ribosomal protein S4, X-linked (RPS4X), mRNA;cDNA FLJ57716, highly similar to 40S ribosomal protein S4, X isoform;40S ribosomal protein S4, X isoform;SCR10;Single copy abundant mRNA protein;Ri…	P62701	4	16	16	3.76156e+06	k_0 only	0.0-100.0	0	1	1	8.44831
cDNA FLJ55107, highly similar to Cell division control protein 42 homolog;cDNA, FLJ79348, highly similar to Cell division control protein 42 homolog;Cell division control protein 42 homolog;G25K GTP-binding protein;Cell division cycle 42 (GTP binding protein, 25kDa);Putative uncharacterized protein	P60953	6	64	64	3.76156e+06	k_0 only	0.0-100.0	0	1	1	8.44831
Ribosomal protein L5;Ribosomal protein L5, isoform CRA_c;cDNA, FLJ95579, Homo sapiens ribosomal protein L5 (RPL5), mRNA;Ribosomal protein L5, isoform CRA_b;cDNA FLJ38496 fis, clone FELIV1000137, highly similar to 60S RIBOSOMAL PROTEIN L5;Putative uncharacterized protein RPL5;60S ribosomal protein L5;Ribosomal protein L5 variant;RPL5 protein;Ribosomal protein L5, isoform CRA_a	P46777	4	16	16	3.75086e+06	k_0 only	0.0-100.0	0	1	1	8.44831
Adenylate kinase 2, mitochondrial;ATP-AMP transphosphorylase 2;cDNA FLJ55097, highly similar to Adenylate kinase isoenzyme 2, mitochondrial (EC 2.7.4.3)	P54819	4	16	16	3.68254e+06	k_0 only	0.0-100.0	0	1	1	8.44831
cDNA FLJ53009, highly similar to Calreticulin;cDNA FLJ58668, highly similar to Calreticulin;Calreticulin;CRP55;Calregulin;HACBP;Endoplasmic reticulum resident protein 60;grp60;Calreticulin variant	P27797	3	8	8	3.66014e+06	k_0 only	0.0-100.0	0	1	1	8.44831
NAD(P)H dehydrogenase [quinone] 1;Quinone reductase 1;NAD(P)H:quinone oxidoreductase 1;DT-diaphorase;Azoreductase;Phylloquinone reductase;Menadione reductase;cDNA FLJ50573, highly similar to Homo sapiens NAD(P)H dehydrogenase, quinone 1 (NQO1), transcript variant 3, mRNA;cDNA FLJ50591, highly similar to Homo sapiens NAD(P)H dehydrogenase, quinone 1 (NQO1), transcript variant 3, mRNA;cDNA FLJ60804…	P15559	1	2	2	3.64159e+06	k_0 only	0.0-100.0	0	1	1	8.44831
60S ribosomal protein L6;cDNA FLJ51013, highly similar to 60S ribosomal protein L6;Tax-responsive enhancer element-binding protein 107;Neoplasm-related protein C140	Q02878	1	2	2	3.62552e+06	k_0 only	0.0-100.0	0	1	1	8.44831
Prefoldin subunit 5;C-Myc-binding protein Mm-1;Myc modulator 1;MM-1 gamma;Prefoldin subunit 5, isoform CRA_c;MM-1 beta	Q99471	1	2	2	3.60428e+06	k_0 only	0.0-100.0	0	1	1	8.44831
Ferritin;Ferritin heavy chain;Cell proliferation-inducing gene 15 protein	P02794	3	8	8	3.59178e+06	k_0 only	0.0-100.0	0	1	1	8.44831
40S ribosomal protein S16;RPS16 protein	P62249	2	4	4	3.5739e+06	k_0 only	0.0-100.0	0	1	1	8.44831
cDNA, FLJ92825, highly similar to Homo sapiens SAR1a gene homolog 1 (S. cerevisiae) (SARA1), mRNA;cDNA FLJ58922, highly similar to GTP-binding protein SAR1a;SAR1 gene homolog A (S. cerevisiae);SAR1 gene homolog A (S. cerevisiae), isoform CRA_a;Small GTP-binding protein;SARA1 protein;GTP binding protein;GTP-binding protein Sara;Masra2;GTP-binding protein SAR1a;COPII-associated small GTPase	Q9NR31	2	4	4	3.53027e+06	k_0 only	0.0-100.0	0	1	1	8.44831
60S ribosomal protein L13a;23 kDa highly basic protein;RPL13A protein;Ribosomal protein L13a variant;FWP004;Ribosomal protein L13a;Ribosomal protein L13a, isoform CRA_b	P40429	1	2	2	3.45242e+06	k_0 only	0.0-100.0	0	1	1	8.44831
Putative uncharacterized protein SNX12;Sorting nexin 12;Sorting nexin 12, isoform CRA_a;cDNA, FLJ93438, Homo sapiens sorting nexin 12 (SNX12), mRNA;Sorting nexin-12	Q9UMY4	2	4	4	3.42036e+06	k_0 only	0.0-100.0	0	1	1	8.44831
Protein-L-isoaspartate(D-aspartate) O-methyltransferase;Protein-beta-aspartate methyltransferase;Protein L-isoaspartyl/D-aspartyl methyltransferase;L-isoaspartyl protein carboxyl methyltransferase;Protein-L-isoaspartate O-methyltransferase;Putative uncharacterized protein PCMT1	P22061	3	8	8	3.4187e+06	k_0 only	0.0-100.0	0	1	1	8.44831
Clathrin light chain A;cDNA FLJ60566, highly similar to Clathrin light chain A;Putative uncharacterized protein CLTA	P09496	2	4	4	3.39862e+06	Super Poisson (Reduced)	0.0-100.0	21.2395	3	4	8.44831
14-3-3 protein sigma;Stratifin;Epithelial cell marker protein 1	P31947	2	4	4	3.37751e+06	Super Poisson (Reduced)	0.0-100.0	21.2395	3	4	8.44831
Proteasome subunit alpha type-5;Proteasome zeta chain;Macropain zeta chain;Multicatalytic endopeptidase complex zeta chain;Proteasome (Prosome, macropain) subunit, alpha type, 5, isoform CRA_c;cDNA FLJ52182, highly similar to Proteasome subunit alpha type 5 (EC 3.4.25.1);Proteasome subunit alpha type	P28066	3	8	8	3.3487e+06	Super Poisson (Reduced)	0.0-100.0	16.9116	4	8	8.44831
Nucleolin, isoform CRA_c;cDNA FLJ10452 fis, clone NT2RP1000966, highly similar to NUCLEOLIN;cDNA FLJ38578 fis, clone HCHON2007674, highly similar to NUCLEOLIN;Putative uncharacterized protein NCL;Nucleolin;Protein C23;cDNA FLJ45706 fis, clone FEBRA2028457, highly similar to Nucleolin;NCL protein	P19338	1	2	2	3.32218e+06	Super Poisson (Reduced)	0.0-100.0	26.8941	2	2	8.44831
Proliferating cell nuclear antigen;Cyclin	P12004	6	64	64	3.31921e+06	Super Poisson (Reduced)	0.0-100.0	9.59313	7	64	8.44831
cDNA FLJ51217, highly similar to Homo sapiens integrin beta 4 binding protein (ITGB4BP), transcript variant 3, mRNA;Eukaryotic translation initiation factor 6;B4 integrin interactor;CAB;p27(BBP);B(2)GCN homolog	P56537	9	512	512	3.26194e+06	Super Poisson (Reduced)	0.0-100.0	6.46136	10	512	8.44831
Ras-related protein Rab-1A;YPT1-related protein;RAB1A protein;RAB1A, member RAS oncogene family;RAB1A, member RAS oncogene family, isoform CRA_b;cDNA, FLJ96558, Homo sapiens RAB1A, member RAS oncogene family (RAB1A), mRNA;GTP binding protein Rab1a	P62820	4	16	16	3.24392e+06	Super Poisson (Reduced)	0.0-100.0	13.7015	5	16	8.44831
Putative uncharacterized protein PRDX4;Peroxiredoxin-4;Peroxiredoxin IV;Thioredoxin peroxidase AO372;Thioredoxin-dependent peroxide reductase A0372;Antioxidant enzyme AOE372	Q13162	4	16	16	3.22051e+06	Super Poisson (Reduced)	0.0-100.0	13.7015	5	16	8.44831
cDNA FLJ77848;cDNA FLJ59163, highly similar to Heat shock cognate 71 kDa protein;cDNA FLJ55485, highly similar to Heat shock cognate 71 kDa protein;Heat shock cognate 71 kDa protein;Heat shock 70 kDa protein 8;Heat shock 70kDa protein 8 isoform 1 variant;Heat shock 70kDa protein 8 isoform 2 variant;Putative uncharacterized protein;HSPA8 protein;cDNA FLJ20564 fis, clone KAT12033;Uncharacterized bo…	P11142	4	16	16	3.19851e+06	Super Poisson (Reduced)	0.0-100.0	13.7015	5	16	8.44831
cDNA FLJ75700, highly similar to Homo sapiens complement component 1, q subcomponent binding protein (C1QBP), nuclear gene encoding mitochondrial protein, mRNA;Complement component 1 Q subcomponent-binding protein, mitochondrial;Glycoprotein gC1qBP;GC1q-R protein;Hyaluronan-binding protein 1;Mitochondrial matrix protein p32;p33	Q07021	7	128	128	3.11407e+06	Super Poisson (Reduced)	0.0-100.0	8.2756	8	128	8.44831
cDNA, FLJ96310, highly similar to Homo sapiens solute carrier family 25 (mitochondrial carrier; adenine nucleotide translocator), member 5 (SLC25A5), mRNA;ADP/ATP translocase 2;Adenine nucleotide translocator 2;ADP,ATP carrier protein 2;Solute carrier family 25 member 5;ADP,ATP carrier protein, fibroblast isoform;SLC25A5 protein	P05141	4	16	16	3.09386e+06	Super Poisson (Reduced)	0.0-100.0	13.7015	5	16	8.44831
High mobility group protein B2;High mobility group protein 2;High-mobility group box 2	P26583	3	8	8	3.08834e+06	Super Poisson (Reduced)	0.0-100.0	16.9116	4	8	8.44831
78 kDa glucose-regulated protein;Heat shock 70 kDa protein 5;Immunoglobulin heavy chain-binding protein;Endoplasmic reticulum lumenal Ca(2+)-binding protein grp78;cDNA FLJ60062, highly similar to 78 kDa glucose-regulated protein;HSPA5 protein	P11021	2	4	4	3.06413e+06	Super Poisson (Reduced)	0.0-100.0	21.2395	3	4	8.44831
60S ribosomal protein L8;cDNA FLJ53750, highly similar to 60S ribosomal protein L8	P62917	4	16	16	3.03351e+06	Super Poisson (Reduced)	0.0-100.0	13.7015	5	16	8.44831
ATP synthase subunit O, mitochondrial;Oligomycin sensitivity conferral protein;ATP synthase	P48047	2	4	4	3.03221e+06	Super Poisson (Reduced)	0.0-100.0	21.2395	3	4	8.44831
40S ribosomal protein S2;40S ribosomal protein S4;Protein LLRep3;Ribosomal protein S2;Ribosomal protein S2, isoform CRA_b;RPS2 protein	P15880	5	32	32	2.98202e+06	Super Poisson (Reduced)	0.0-100.0	11.3413	6	32	8.44831
Transmembrane emp24 domain-containing protein 10;21 kDa transmembrane-trafficking protein;Transmembrane protein Tmp21;Tmp-21-I;p24delta;S31III125;cDNA FLJ52032, highly similar to Transmembrane emp24 domain-containing protein 10;Full-length cDNA 5-PRIME end of clone CS0DF013YM24 of Fetal brain of Homo sapiens (Human) variant	P49755	3	8	8	2.96362e+06	Super Poisson (Reduced)	0.0-100.0	16.9116	4	8	8.44831
3-hydroxyacyl-CoA dehydrogenase type-2;3-hydroxyacyl-CoA dehydrogenase type II;Type II HADH;3-hydroxy-2-methylbutyryl-CoA dehydrogenase;17-beta-hydroxysteroid dehydrogenase 10;Mitochondrial ribonuclease P protein 2;Endoplasmic reticulum-associated amyloid beta-peptide-binding protein;Short-chain type dehydrogenase/reductase XH98G2;Hydroxysteroid (17-beta) dehydrogenase 10;HADH2 protein;Hydroxyacy…	Q99714	4	16	16	2.96362e+06	Super Poisson (Reduced)	0.0-100.0	13.7015	5	16	8.44831
Ras-related protein Rab-7a;cDNA FLJ55895, highly similar to Ras-related protein Rab-7;Putative uncharacterized protein RAB7A	P51149	5	32	32	2.95077e+06	Super Poisson (Reduced)	0.0-100.0	11.3413	6	32	8.44831
Putative uncharacterized protein SFRS7;cDNA FLJ59182, highly similar to Splicing factor, arginine/serine-rich 7;cDNA FLJ60677, highly similar to Splicing factor, arginine/serine-rich 7;Splicing factor, arginine/serine-rich 7;Splicing factor 9G8;Aging-associated protein 3;Arginine/serine-rich splicing factor 7 type B;Splicing factor, arginine/serine-rich 7, 35kDa;Splicing factor, arginine/serine-r…	Q16629	4	16	16	2.94754e+06	Super Poisson (Reduced)	0.0-100.0	13.7015	5	16	8.44831
Ras-related protein Rap-1b;GTP-binding protein smg p21B;cDNA FLJ51696, highly similar to Ras-related protein Rap-1b;cDNA FLJ50711, moderately similar to Ras-related protein Rap-1b;cDNA FLJ50714, moderately similar to Ras-related protein Rap-1b;cDNA, FLJ79346, highly similar to Ras-related protein Rap-1b;cDNA, FLJ79442, highly similar to Ras-related protein Rap-1b;PNAS-140;Ras-related protein Rap-…	P61224	4	16	16	2.89529e+06	Super Poisson (Reduced)	0.0-100.0	13.7015	5	16	8.44831
Ras-related protein Rap-1b;GTP-binding protein smg p21B;cDNA FLJ51696, highly similar to Ras-related protein Rap-1b;cDNA FLJ50711, moderately similar to Ras-related protein Rap-1b;cDNA FLJ50714, moderately similar to Ras-related protein Rap-1b;cDNA, FLJ79346, highly similar to Ras-related protein Rap-1b;cDNA, FLJ79442, highly similar to Ras-related protein Rap-1b;PNAS-140;Ras-related protein Rap-…	A6NIZ1	4	16	16	2.89529e+06	Super Poisson (Reduced)	0.0-100.0	13.7015	5	16	8.44831
cDNA FLJ75113;cDNA, FLJ96580, highly similar to Homo sapiens hepatoma-derived growth factor (high-mobility group protein 1-like) (HDGF), mRNA;cDNA FLJ39092 fis, clone NT2RP7019835, highly similar to HEPATOMA-DERIVED GROWTH FACTOR;cDNA FLJ53700, highly similar to Hepatoma-derived growth factor;Hepatoma-derived growth factor;High mobility group protein 1-like 2;Hepatoma-derived growth factor (High-…	P51858	2	4	4	2.84832e+06	Super Poisson (Reduced)	0.0-100.0	21.2395	3	4	8.44831
Histone H3	Q5TEC6	1	2	2	2.83905e+06	Super Poisson (Reduced)	0.0-100.0	26.8941	2	2	8.44831
Moesin;Membrane-organizing extension spike protein;MSN protein	P26038	2	4	4	2.82167e+06	Super Poisson (Reduced)	0.0-100.0	21.2395	3	4	8.44831
Proteasome subunit beta type-1;Proteasome component C5;Macropain subunit C5;Multicatalytic endopeptidase complex subunit C5;Proteasome gamma chain;Proteasome beta 1 subunit variant	P20618	4	16	16	2.79696e+06	Super Poisson (Reduced)	0.0-100.0	13.7015	5	16	8.44831
Proteasome subunit alpha type-7;Proteasome subunit RC6-1;Proteasome subunit XAPC7;Proteasome subunit alpha type;Proteasome (Prosome, macropain) subunit, alpha type, 7	O14818	3	8	8	2.78912e+06	Super Poisson (Reduced)	0.0-100.0	16.9116	4	8	8.44831
Transgelin;Transgelin variant 1;Smooth muscle protein 22-alpha;Protein WS3-10;22 kDa actin-binding protein;Transgelin variant;Putative uncharacterized protein DKFZp686P11128;TAGLN protein;Transgelin variant 2;Transgelin, isoform CRA_b;cDNA, FLJ94704, highly similar to Homo sapiens transgelin (TAGLN), mRNA	Q01995	1	2	2	2.78448e+06	Super Poisson (Reduced)	0.0-100.0	26.8941	2	2	8.44831
Membrane-associated progesterone receptor component 1;PGRMC1 protein;Progesterone receptor membrane component 1;Progesterone receptor membrane component 1, isoform CRA_a;cDNA, FLJ94602, Homo sapiens progesterone receptor membrane component 1 (PGRMC1),mRNA	O00264	2	4	4	2.73801e+06	Super Poisson (Reduced)	0.0-100.0	21.2395	3	4	8.44831
Prohibitin, isoform CRA_a;cDNA FLJ78511, highly similar to Homo sapiens prohibitin (PHB), mRNA;cDNA, FLJ93035, Homo sapiens prohibitin (PHB), mRNA;Putative uncharacterized protein PHB;cDNA FLJ51562, highly similar to Prohibitin;Prohibitin;Prohibitin variant;PHB protein	P35232	1	2	2	2.73648e+06	Super Poisson (Reduced)	0.0-100.0	26.8941	2	2	8.44831
Protein canopy homolog 2;MIR-interacting saposin-like protein;Transmembrane protein 4;Putative secreted protein Zsig9	Q9Y2B0	6	64	64	2.72735e+06	Super Poisson (Reduced)	0.0-100.0	9.59313	7	64	8.44831
Uncharacterized protein C14orf142	Q9BXV9	1	2	2	2.67083e+06	Super Poisson (Reduced)	0.0-100.0	26.8941	2	2	8.44831
Proteasome (Prosome, macropain) subunit, beta type, 2, isoform CRA_b;cDNA FLJ51890, highly similar to Proteasome subunit beta type 2 (EC 3.4.25.1);Proteasome subunit beta type-2;Proteasome component C7-I;Macropain subunit C7-I;Multicatalytic endopeptidase complex subunit C7-I;Proteasome beta 2 subunit variant	P49721	3	8	8	2.65064e+06	Super Poisson (Reduced)	0.0-100.0	16.9116	4	8	8.44831
Putative uncharacterized protein ERP29;Endoplasmic reticulum resident protein 29;Endoplasmic reticulum resident protein 31;Endoplasmic reticulum resident protein 28	P30040	1	2	2	2.64112e+06	Super Poisson (Reduced)	0.0-100.0	26.8941	2	2	8.44831
cDNA FLJ38640 fis, clone HHDPC2003472, highly similar to CHLORIDE INTRACELLULAR CHANNEL PROTEIN 4;cDNA FLJ61180, highly similar to Chloride intracellular channel protein 4;CLIC4 protein;Chloride intracellular channel 4;Chloride intracellular channel 4, isoform CRA_b;cDNA, FLJ96000, Homo sapiens chloride intracellular channel 4 (CLIC4), mRNA;cDNA FLJ10762 fis, clone NT2RP4000008, moderately simila…	Q9Y696	4	16	16	2.64112e+06	Super Poisson (Reduced)	0.0-100.0	13.7015	5	16	8.44831
Ribosomal protein S23, isoform CRA_a;cDNA FLJ77921, highly similar to Homo sapiens ribosomal protein S23 (RPS23), mRNA;cDNA, FLJ92033, Homo sapiens ribosomal protein S23 (RPS23), mRNA;40S ribosomal protein S23	P62266	3	8	8	2.61988e+06	Super Poisson (Reduced)	0.0-100.0	16.9116	4	8	8.44831
cDNA, FLJ92035, highly similar to Homo sapiens ribosomal protein L18a (RPL18A), mRNA;cDNA FLJ51501, highly similar to 60S ribosomal protein L18a;cDNA FLJ51502, highly similar to 60S ribosomal protein L18a;cDNA FLJ52166, highly similar to 60S ribosomal protein L18a;60S ribosomal protein L18a;Ribosomal protein L18a-like protein;Ribosomal protein L18a variant;Ribosomal protein L18a	Q02543	5	32	32	2.59478e+06	Super Poisson (Reduced)	0.0-100.0	11.3413	6	32	8.44831
Ras-related protein Rab-11A;YL8;cDNA FLJ61136, highly similar to Ras-related protein Rab-11A;cDNA FLJ57160, highly similar to Ras-related protein Rab-11A;24KG	P62491	2	4	4	2.57817e+06	Super Poisson (Reduced)	0.0-100.0	21.2395	3	4	8.44831
Cofilin 2 (Muscle), isoform CRA_a;Cofilin 2 (Muscle), isoform CRA_c;Cofilin isoform;cDNA, FLJ94864, Homo sapiens cofilin 2 (muscle) (CFL2), mRNA;Cofilin-2;Cofilin, muscle isoform	Q9Y281	2	4	4	2.52001e+06	Super Poisson (Reduced)	0.0-100.0	21.2395	3	4	8.44831
Interferon-induced 17 kDa protein;Ubiquitin cross-reactive protein;Interferon-induced 15 kDa protein	P05161	1	2	2	2.51833e+06	Super Poisson (Reduced)	0.0-100.0	26.8941	2	2	8.44831
60S ribosomal protein L32;Putative uncharacterized protein RPL32	P62910	2	4	4	2.48654e+06	Super Poisson (Reduced)	0.0-100.0	21.2395	3	4	8.44831
Putative uncharacterized protein ARPC4;Actin-related protein 2/3 complex subunit 4;Arp2/3 complex 20 kDa subunit	P59998	2	4	4	2.4547e+06	Super Poisson (Reduced)	0.0-100.0	21.2395	3	4	8.44831
Signal peptidase complex subunit 1;Microsomal signal peptidase 12 kDa subunit;Putative uncharacterized protein SPCS1	Q9Y6A9	4	16	16	2.44008e+06	Super Poisson (Reduced)	0.0-100.0	13.7015	5	16	8.44831
Putative uncharacterized protein CBR1;Carbonyl reductase [NADPH] 1;NADPH-dependent carbonyl reductase 1;Prostaglandin-E(2) 9-reductase;Prostaglandin 9-ketoreductase;15-hydroxyprostaglandin dehydrogenase [NADP+];Carbonyl reductase 1, isoform CRA_c;cDNA FLJ60474, highly similar to Carbonyl reductase	P16152	5	32	32	2.39298e+06	Super Poisson (Reduced)	0.0-100.0	11.3413	6	32	8.44831
Cysteine-rich protein 2;Protein ESP1;cDNA FLJ56946, highly similar to Cysteine-rich protein 2;Cysteine-rich protein 2 variant	P52943	14	16384	16384	2.38925e+06	Super Poisson (Reduced)	0.0-100.0	4.15694	15	8653.73	8.44831
Small acidic protein	O00193	1	2	2	2.38694e+06	Super Poisson (Reduced)	0.0-100.0	26.8941	2	2	8.44831
Chromobox protein homolog 5;Heterochromatin protein 1 homolog alpha;Antigen p25;CBX5 protein	P45973	3	8	8	2.36775e+06	Super Poisson (Reduced)	0.0-100.0	16.9116	4	8	8.44831
Prostaglandin E synthase 3;Cytosolic prostaglandin E2 synthase;Telomerase-binding protein p23;Hsp90 co-chaperone;Progesterone receptor complex p23;Prostaglandin E synthase 3 (Cytosolic), isoform CRA_c;cDNA FLJ40895 fis, clone UTERU2002294, highly similar to Prostaglandin E synthase 3 (EC 5.3.99.3);cDNA FLJ59832, moderately similar to Prostaglandin E synthase 3 (EC 5.3.99.3);cDNA FLJ59888, moderat…	Q15185	5	32	32	2.34808e+06	Super Poisson (Reduced)	0.0-100.0	11.3413	6	32	8.44831
Fructose-bisphosphate aldolase;Fructose-bisphosphate aldolase A;Muscle-type aldolase;Lung cancer antigen NY-LU-1	P04075	8	256	256	2.32039e+06	Super Poisson (Reduced)	0.0-100.0	7.26082	9	256	8.44831
Protein disulfide-isomerase;Prolyl 4-hydroxylase subunit beta;Cellular thyroid hormone-binding protein;p55;Procollagen-proline, 2-oxoglutarate 4-dioxygenase (Proline 4-hydroxylase), beta polypeptide, isoform CRA_b;cDNA FLJ38619 fis, clone HEART2007696, highly similar to Protein disulfide-isomerase (EC 5.3.4.1);cDNA FLJ45462 fis, clone BRSTN2011961, highly similar to Protein disulfide-isomerase (E…	P07237	7	128	128	2.31859e+06	Super Poisson (Reduced)	0.0-100.0	8.2756	8	128	8.44831
cDNA FLJ57740, highly similar to Transforming protein RhoA;Putative uncharacterized protein RHOA;Transforming protein RhoA;Rho cDNA clone 12;ARHA protein	P61586	6	64	64	2.31757e+06	Super Poisson (Reduced)	0.0-100.0	9.59313	7	64	8.44831
Cytochrome c oxidase subunit 2;Cytochrome c oxidase polypeptide II;Sarcoma antigen NY-SAR-71	P00403	3	8	8	2.3141e+06	Super Poisson (Reduced)	0.0-100.0	16.9116	4	8	8.44831
cDNA FLJ52936, weakly similar to Tropomyosin alpha-4 chain;cDNA FLJ54184, highly similar to Tropomyosin alpha-4 chain;Tropomyosin alpha-4 chain;Tropomyosin-4;TM30p1	P67936	2	4	4	2.3132e+06	Super Poisson (Reduced)	0.0-100.0	21.2395	3	4	8.44831
cDNA FLJ52118, highly similar to 14-3-3 protein theta;cDNA FLJ51144, highly similar to 14-3-3 protein theta;cDNA, FLJ79057, highly similar to 14-3-3 protein theta;14-3-3 protein theta;14-3-3 protein tau;14-3-3 protein T-cell;Protein HS1;Putative uncharacterized protein YWHAQ	P27348	5	32	32	2.29826e+06	Super Poisson (Reduced)	0.0-100.0	11.3413	6	32	8.44831
cDNA FLJ51887, highly similar to Annexin A1;Annexin I;Annexin A1;Annexin-1;Lipocortin I;Calpactin-2;Calpactin II;Chromobindin-9;p35;Phospholipase A2 inhibitory protein;ANXA1 protein;Annexin A1, isoform CRA_a	P04083	4	16	16	2.29324e+06	Super Poisson (Reduced)	0.0-100.0	13.7015	5	16	8.44831
cDNA, FLJ92050, highly similar to Homo sapiens actin related protein 2/3 complex, subunit 3, 21kDa (ARPC3), mRNA;Putative uncharacterized protein ARPC3;Actin-related protein 2/3 complex subunit 3;Arp2/3 complex 21 kDa subunit;Actin related protein 2/3 complex	O15145	4	16	16	2.25013e+06	Super Poisson (Reduced)	0.0-100.0	13.7015	5	16	8.44831
ADP-ribosylation factor 4;Putative uncharacterized protein ARF4	P18085	2	4	4	2.23674e+06	Super Poisson (Reduced)	0.0-100.0	21.2395	3	4	8.44831
cDNA FLJ77177, highly similar to Homo sapiens arginine-rich, mutated in early stage tumors (ARMET), mRNA;Mesencephalic astrocyte-derived neurotrophic factor;Protein ARMET;Arginine-rich protein	P55145	8	256	256	2.23225e+06	Super Poisson (Reduced)	0.0-100.0	7.26082	9	256	8.44831
Putative uncharacterized protein PSMA2;Proteasome subunit alpha type-2;Proteasome component C3;Macropain subunit C3;Multicatalytic endopeptidase complex subunit C3;Proteasome subunit alpha type;Proteasome (Prosome, macropain) subunit, alpha type, 2, isoform CRA_a;Putative uncharacterized protein DKFZp686D09174	P25787	2	4	4	2.23032e+06	Super Poisson (Reduced)	0.0-100.0	21.2395	3	4	8.44831
ATP synthase subunit alpha;cDNA FLJ54625, highly similar to ATP synthase subunit alpha, mitochondrial (EC 3.6.3.14);ATP synthase subunit alpha, mitochondrial	P25705	2	4	4	2.22092e+06	Super Poisson (Reduced)	0.0-100.0	21.2395	3	4	8.44831
Membrane-associated progesterone receptor component 2;Progesterone membrane-binding protein;Steroid receptor protein DG6;cDNA FLJ34422 fis, clone HHDPC2005185, moderately similar to STEROID RECEPTOR PROTEIN DG6	O15173	1	2	2	2.19634e+06	Super Poisson (Reduced)	0.0-100.0	26.8941	2	2	8.44831
Putative uncharacterized protein SRI;cDNA FLJ54267, moderately similar to Sorcin;cDNA FLJ60640, highly similar to Sorcin;Sorcin;22 kDa protein;CP-22;V19;Calcium binding protein amplified in mutlidrug-resistant cells	P30626	5	32	32	2.18681e+06	Super Poisson (Reduced)	0.0-100.0	11.3413	6	32	8.44831
Hypoxanthine-guanine phosphoribosyltransferase;Putative uncharacterized protein HPRT1;HPRT1 protein	P00492	4	16	16	2.16467e+06	Super Poisson (Reduced)	0.0-100.0	13.7015	5	16	8.44831
Heterogeneous nuclear ribonucleoprotein L;Putative uncharacterized protein HNRNPL;cDNA FLJ75895, highly similar to Homo sapiens heterogeneous nuclear ribonucleoprotein L (HNRPL), transcript variant 2, mRNA;cDNA, FLJ94229, highly similar to Homo sapiens heterogeneous nuclear ribonucleoprotein L (HNRPL),mRNA;cDNA FLJ55127, highly similar to Heterogeneous nuclear ribonucleoprotein L;cDNA FLJ60000, h…	P14866	11	2048	2048	2.15979e+06	Super Poisson (Reduced)	0.0-100.0	5.29003	12	2048	8.44831
U2 small nuclear RNA auxillary factor 1 isoform a;Splicing factor U2AF 35 kDa subunit;U2 auxiliary factor 35 kDa subunit;U2 snRNP auxiliary factor small subunit;Putative uncharacterized protein DKFZp313J1712;U2(RNU2) small nuclear RNA auxiliary factor 1, isoform CRA_b;FP793;U2(RNU2) small nuclear RNA auxiliary factor 1, isoform CRA_a;U2 small nuclear RNA auxiliary factor 1	Q01081	9	512	512	2.13289e+06	Super Poisson (Reduced)	0.0-100.0	6.46136	10	512	8.44831
cDNA FLJ30458 fis, clone BRACE2009421, highly similar to NUCLEOSOME ASSEMBLY PROTEIN 1-LIKE 1;Nucleosome assembly protein 1-like 1, isoform CRA_c;cDNA FLJ16112 fis, clone 3NB692001853, highly similar to NUCLEOSOME ASSEMBLY PROTEIN 1-LIKE 1;cDNA FLJ60539, highly similar to Nucleosome assembly protein 1-like 1;Nucleosome assembly protein 1-like 1, isoform CRA_e;cDNA FLJ59349, highly similar to Nucl…	P55209	5	32	32	2.11911e+06	Super Poisson (Reduced)	0.0-100.0	11.3413	6	32	8.44831
High mobility group protein B3;High mobility group protein 4;High mobility group protein 2a;Non-histone chromosomal protein	O15347	3	8	8	2.11783e+06	Super Poisson (Reduced)	0.0-100.0	16.9116	4	8	8.44831
NADH dehydrogenase (Ubiquinone) 1 alpha subcomplex, 8, 19kDa;cDNA, FLJ94833, Homo sapiens NADH dehydrogenase (ubiquinone) 1 alpha subcomplex, 8, 19kDa (NDUFA8), mRNA;cDNA FLJ52138, highly similar to NADH dehydrogenase (ubiquinone) 1 alpha subcomplex subunit 8 (EC 1.6.5.3);NADH dehydrogenase [ubiquinone] 1 alpha subcomplex subunit 8;NADH-ubiquinone oxidoreductase 19 kDa subunit;Complex I-19kD;Comp…	P51970	8	256	256	2.11333e+06	Super Poisson (Reduced)	0.0-100.0	7.26082	9	256	8.44831
Stomatin;cDNA FLJ61192, highly similar to Erythrocyte band 7 integral membrane protein;cDNA FLJ52062, highly similar to Erythrocyte band 7 integral membrane protein;cDNA FLJ53133, highly similar to Erythrocyte band 7 integral membrane protein;Erythrocyte band 7 integral membrane protein;Protein 7.2b	P27105	3	8	8	2.10458e+06	Super Poisson (Reduced)	0.0-100.0	16.9116	4	8	8.44831
Fascin;Singed-like protein;55 kDa actin-bundling protein;p55;cDNA FLJ37935 fis, clone CTONG2005290, highly similar to FASCIN;cDNA FLJ38511 fis, clone HCHON2000417, highly similar to FASCIN;Putative uncharacterized protein FSCN1;FSCN1 protein	Q16658	11	2048	2048	2.09814e+06	Super Poisson (Reduced)	0.0-100.0	5.29003	12	2048	8.44831
RNA-binding protein 8A;RNA-binding motif protein 8A;Ribonucleoprotein RBM8A;RNA-binding protein Y14;Binder of OVCA1-1	Q9Y5S9	1	2	2	2.09223e+06	Super Poisson (Reduced)	0.0-100.0	26.8941	2	2	8.44831
Putative uncharacterized protein ACTA1;cDNA FLJ39583 fis, clone SKMUS2004897, highly similar to ACTIN, ALPHA SKELETAL MUSCLE;Actin, alpha skeletal muscle;Alpha-actin-1;Actin, alpha 1, skeletal muscle;Actin alpha 1 skeletal muscle protein	P68133	6	64	64	2.09094e+06	Super Poisson (Reduced)	0.0-100.0	9.59313	7	64	8.44831
Vesicle-trafficking protein SEC22b;SEC22 vesicle-trafficking protein homolog B;SEC22 vesicle-trafficking protein-like 1;ER-Golgi SNARE of 24 kDa	O75396	3	8	8	2.08785e+06	Super Poisson (Reduced)	0.0-100.0	16.9116	4	8	8.44831
Actin-related protein 2/3 complex subunit 5;Arp2/3 complex 16 kDa subunit	O15511	1	2	2	2.05426e+06	Super Poisson (Reduced)	0.0-100.0	26.8941	2	2	8.44831
Sorting nexin-3;Protein SDP3	O60493	1	2	2	2.02041e+06	Super Poisson (Reduced)	0.0-100.0	26.8941	2	2	8.44831
Ras-related protein Rab-14	P61106	4	16	16	2.01629e+06	Super Poisson (Reduced)	0.0-100.0	13.7015	5	16	8.44831
RPL14 protein;cDNA FLJ76611, highly similar to Homo sapiens ribosomal protein L14 (RPL14), mRNA;cDNA FLJ75556, highly similar to Homo sapiens ribosomal protein L14, mRNA;cDNA FLJ51325, highly similar to 60S ribosomal protein L14;60S ribosomal protein L14;CAG-ISL 7;Ribosomal protein L14 variant	P50914	2	4	4	1.99673e+06	Super Poisson (Reduced)	0.0-100.0	21.2395	3	4	8.44831
U1 small nuclear ribonucleoprotein C;Small nuclear ribonucleoprotein polypeptide C	P09234	3	8	8	1.95928e+06	Super Poisson (Reduced)	0.0-100.0	16.9116	4	8	8.44831
Similar to t-complex 1; T-complex locus TCP-1; t-complex 1 (A murine tcp homolog);T-complex protein 1 subunit alpha;CCT-alpha	P17987	9	512	512	1.92183e+06	Super Poisson (Reduced)	0.0-100.0	6.46136	10	512	8.44831
Eukaryotic translation initiation factor 1A, X-chromosomal;Eukaryotic translation initiation factor 4C	P47813	2	4	4	1.91411e+06	Super Poisson (Reduced)	0.0-100.0	21.2395	3	4	8.44831
cDNA FLJ38670 fis, clone HSYRA2000190, highly similar to Voltage-dependent anion-selective channel protein 1;Voltage-dependent anion-selective channel protein 1;Outer mitochondrial membrane protein porin 1;Plasmalemmal porin;Porin 31HL;Porin 31HM;cDNA FLJ57715, highly similar to Voltage-dependent anion-selective channel protein 1;Putative uncharacterized protein VDAC1	P21796	2	4	4	1.90046e+06	Super Poisson (Reduced)	0.0-100.0	21.2395	3	4	8.44831
cDNA FLJ77343, highly similar to Homo sapiens electron-transfer-flavoprotein, beta polypeptide(ETFB), mRNA;Electron transfer flavoprotein subunit beta	P38117	4	16	16	1.90008e+06	Super Poisson (Reduced)	0.0-100.0	13.7015	5	16	8.44831
COP9 constitutive photomorphogenic homolog subunit 8 (Arabidopsis), isoform CRA_b;Putative uncharacterized protein COPS8;cDNA FLJ75974, highly similar to Homo sapiens COP9 constitutive photomorphogenic homolog subunit 8 (Arabidopsis) (COPS8), transcript variant 2, mRNA;cDNA, FLJ93976, highly similar to Homo sapiens COP9 homolog (COP9), mRNA;cDNA FLJ60469, highly similar to COP9 signalosome comple…	Q99627	1	2	2	1.89197e+06	Super Poisson (Reduced)	0.0-100.0	26.8941	2	2	8.44831
Peptidyl-prolyl cis-trans isomerase FKBP3;FK506-binding protein 3;Rotamase;Immunophilin FKBP25;25 kDa FK506-binding protein;Rapamycin-selective 25 kDa immunophilin;FK506-binding protein 3 variant	Q00688	1	2	2	1.88386e+06	Super Poisson (Reduced)	0.0-100.0	26.8941	2	2	8.44831
Lactoylglutathione lyase;Methylglyoxalase;Aldoketomutase;Glyoxalase I;Ketone-aldehyde mutase;S-D-lactoylglutathione methylglyoxal lyase;cDNA FLJ51791, highly similar to Lactoylglutathione lyase (EC 4.4.1.5);Glyoxalase I variant	Q04760	4	16	16	1.85813e+06	Super Poisson (Reduced)	0.0-100.0	13.7015	5	16	8.44831
Galectin-3;Galactose-specific lectin 3;Mac-2 antigen;IgE-binding protein;35 kDa lectin;Carbohydrate-binding protein 35;Laminin-binding protein;Lectin L-29;L-31;Galactoside-binding protein;LGALS3 protein variant;LGALS3 protein;Putative uncharacterized protein DKFZp686K04237;Lectin, galactoside-binding, soluble, 3;Full-length cDNA clone CS0DI041YE05 of Placenta of Homo sapiens (human);Galectin 3	P17931	1	2	2	1.85736e+06	Super Poisson (Reduced)	0.0-100.0	26.8941	2	2	8.44831
cDNA FLJ78635, highly similar to Homo sapiens ATP synthase, H+ transporting, mitochondrial F0 complex, subunit b, isoform 1 (ATP5F1), transcript variant 1, mRNA;ATP synthase subunit b, mitochondrial;Cell proliferation-inducing protein 47;HCG39985, isoform CRA_a;cDNA, FLJ94101, Homo sapiens ATP synthase, H+ transporting, mitochondrial F0complex, subunit b, isoform 1 (ATP5F1), mRNA;ATP synthase, H+…	P24539	1	2	2	1.8549e+06	Super Poisson (Reduced)	0.0-100.0	26.8941	2	2	8.44831
Guanine nucleotide-binding protein subunit beta-2-like 1;Guanine nucleotide-binding protein subunit beta-like protein 12.3;Receptor of activated protein kinase C 1;Receptor for activated C kinase;Cell proliferation-inducing gene 21 protein;Human lung cancer oncogene 7 protein;cDNA FLJ60170, highly similar to Guanine nucleotide-binding protein subunit beta 2-like 1;cDNA FLJ52787, highly similar to…	P63244	8	256	256	1.85079e+06	Super Poisson (Reduced)	0.0-100.0	7.26082	9	256	8.44831
Flavin reductase;NADPH-dependent diaphorase;NADPH-flavin reductase;Biliverdin reductase B;Biliverdin-IX beta-reductase;Green heme-binding protein	P30043	2	4	4	1.85053e+06	Super Poisson (Reduced)	0.0-100.0	21.2395	3	4	8.44831
dCTP pyrophosphatase 1;Deoxycytidine-triphosphatase 1;XTP3-transactivated gene A protein;RS21C6	Q9H773	2	4	4	1.84564e+06	Super Poisson (Reduced)	0.0-100.0	21.2395	3	4	8.44831
Cyclin-dependent kinase inhibitor;Cyclin-dependent kinase inhibitor 2A;Cyclin-dependent kinase inhibitor 2A, isoforms 1/2/3;Cyclin-dependent kinase 4 inhibitor A;p16-INK4a;Multiple tumor suppressor 1;Cyclin-dependent kinase inhibitor 2A, isoform 4;p14ARF;p19ARF;P16;P16 protein	P42771	1	2	2	1.81423e+06	Super Poisson (Reduced)	0.0-100.0	26.8941	2	2	8.44831
Cyclin-dependent kinase inhibitor;Cyclin-dependent kinase inhibitor 2A;Cyclin-dependent kinase inhibitor 2A, isoforms 1/2/3;Cyclin-dependent kinase 4 inhibitor A;p16-INK4a;Multiple tumor suppressor 1;Cyclin-dependent kinase inhibitor 2A, isoform 4;p14ARF;p19ARF;P16;P16 protein	Q8N726	3	8	8	1.81423e+06	Super Poisson (Reduced)	0.0-100.0	16.9116	4	8	8.44831
60S ribosomal protein L28;cDNA FLJ57954, highly similar to 60S ribosomal protein L28;Putative uncharacterized protein RPL28;Ribosomal protein L28, isoform CRA_c;Ribosomal protein L28;Ribosomal protein L28 variant	P46779	1	2	2	1.81141e+06	Super Poisson (Reduced)	0.0-100.0	26.8941	2	2	8.44831
Peptidyl-prolyl cis-trans isomerase NIMA-interacting 1;Peptidyl-prolyl cis-trans isomerase Pin1;Rotamase Pin1;cDNA FLJ40239 fis, clone TESTI2023436, highly similar to Peptidyl-prolyl cis-trans isomerase NIMA-interacting 1 (EC 5.2.1.8);PIN1 protein;Prolyl isomerase	Q13526	2	4	4	1.81089e+06	Super Poisson (Reduced)	0.0-100.0	21.2395	3	4	8.44831
X-ray repair complementing defective repair in Chinese hamster cells 6 (Ku autoantigen, 70kDa);X-ray repair complementing defective repair in Chinese hamster cells 6 (Ku autoantigen, 70kDa), isoform CRA_b;cDNA FLJ31224 fis, clone KIDNE2004305, highly similar to ATP-dependent DNA helicase 2 subunit 1 (EC 3.6.1.-);cDNA, FLJ96699, highly similar to Homo sapiens thyroid autoantigen 70kDa (Ku antigen)…	P12956	5	32	32	1.80883e+06	Super Poisson (Reduced)	0.0-100.0	11.3413	6	32	8.44831
Polypyrimidine tract binding protein 1, isoform CRA_e;Putative uncharacterized protein PTBP1;Polypyrimidine tract-binding protein 1;Heterogeneous nuclear ribonucleoprotein I;57 kDa RNA-binding protein PPTB-1;Polypyrimidine tract-binding protein 1 isoform c variant;Polypyrimidine tract binding protein 1;Polypyrimidine tract binding protein 1, isoform CRA_c	P26599	3	8	8	1.79493e+06	Super Poisson (Reduced)	0.0-100.0	16.9116	4	8	8.44831
Putative uncharacterized protein CNIH4;Protein cornichon homolog 4;HSPC163 protein variant	Q9P003	6	64	64	1.78631e+06	Super Poisson (Reduced)	0.0-100.0	9.59313	7	64	8.44831
cDNA FLJ76817, highly similar to Homo sapiens non-POU domain containing, octamer-binding (NONO), mRNA;cDNA FLJ56109, highly similar to Non-POU domain-containing octamer-binding protein;Putative uncharacterized protein NONO;Non-POU domain-containing octamer-binding protein;54 kDa nuclear RNA- and DNA-binding protein;p54(nrb);55 kDa nuclear protein;NMT55;DNA-binding p52/p100 complex, 52 kDa subunit	Q15233	2	4	4	1.7746e+06	Super Poisson (Reduced)	0.0-100.0	21.2395	3	4	8.44831
Aldo-keto reductase family 1 member C3;Trans-1,2-dihydrobenzene-1,2-diol dehydrogenase;3-alpha-hydroxysteroid dehydrogenase type 2;3-alpha-HSD type II, brain;Testosterone 17-beta-dehydrogenase 5;17-beta-hydroxysteroid dehydrogenase type 5;Prostaglandin F synthase;Indanol dehydrogenase;Dihydrodiol dehydrogenase type I;Dihydrodiol dehydrogenase 3;Chlordecone reductase homolog HAKRb;HA1753;Aldo-keto…	P42330	7	128	128	1.77163e+06	Super Poisson (Reduced)	0.0-100.0	8.2756	8	128	8.44831
Tyrosine 3-monooxygenase/tryptophan 5-monooxygenase activation protein, eta polypeptide;cDNA, FLJ93036, highly similar to Homo sapiens tyrosine 3-monooxygenase/tryptophan 5-monooxygenaseactivation protein, eta polypeptide (YWHAH), mRNA;Putative uncharacterized protein YWHAH;14-3-3 protein eta;Protein AS1;Homo sapiens clone CDABP0046 mRNA sequence	Q04917	3	8	8	1.77074e+06	Super Poisson (Reduced)	0.0-100.0	16.9116	4	8	8.44831
Adenylate kinase isoenzyme 1;ATP-AMP transphosphorylase 1;Myokinase;Adenylate kinase 1 variant;Adenylate kinase 1;AK1 protein;Adenylate kinase 1, isoform CRA_b;cDNA, FLJ94359, Homo sapiens adenylate kinase 1 (AK1), mRNA	P00568	2	4	4	1.76881e+06	Super Poisson (Reduced)	0.0-100.0	21.2395	3	4	8.44831
Glucose-6-phosphate isomerase;Phosphoglucose isomerase;Phosphohexose isomerase;Autocrine motility factor;Neuroleukin;Sperm antigen 36;Glucose phosphate isomerase variant	P06744	4	16	16	1.76701e+06	Super Poisson (Reduced)	0.0-100.0	13.7015	5	16	8.44831
Proteasome subunit alpha type-6;Proteasome iota chain;Macropain iota chain;Multicatalytic endopeptidase complex iota chain;27 kDa prosomal protein;cDNA FLJ52022, highly similar to Proteasome subunit alpha type 6 (EC 3.4.25.1);cDNA, FLJ79122, highly similar to Proteasome subunit alpha type 6 (EC 3.4.25.1);Proteasome (Prosome, macropain) subunit, alpha type, 6, isoform CRA_a;cDNA FLJ51729, highly s…	P60900	8	256	256	1.76108e+06	Super Poisson (Reduced)	0.0-100.0	7.26082	9	256	8.44831
Emerin;Emerin (Emery-Dreifuss muscular dystrophy), isoform CRA_b;EMD protein;Emerin (Emery-Dreifuss muscular dystrophy), isoform CRA_a	P50402	1	2	2	1.75234e+06	Super Poisson (Reduced)	0.0-100.0	26.8941	2	2	8.44831
Nucleoplasmin-3	O75607	5	32	32	1.75195e+06	Super Poisson (Reduced)	0.0-100.0	11.3413	6	32	8.44831
Nucleoside diphosphate kinase B;nm23-H2;C-myc purine-binding transcription factor PUF;Putative uncharacterized protein NME1;Nucleoside diphosphate kinase;Nucleoside diphosphate kinase A;Tumor metastatic process-associated protein;Metastasis inhibition factor nm23;nm23-H1;Granzyme A-activated DNase	P15531	3	8	8	1.75195e+06	Super Poisson (Reduced)	0.0-100.0	16.9116	4	8	8.44831
Nucleoside diphosphate kinase B;nm23-H2;C-myc purine-binding transcription factor PUF;Putative uncharacterized protein NME1;Nucleoside diphosphate kinase;Nucleoside diphosphate kinase A;Tumor metastatic process-associated protein;Metastasis inhibition factor nm23;nm23-H1;Granzyme A-activated DNase	P22392	2	4	4	1.75195e+06	Super Poisson (Reduced)	0.0-100.0	21.2395	3	4	8.44831
Putative uncharacterized protein EBP;3-beta-hydroxysteroid-Delta(8),Delta(7)-isomerase;Cholestenol Delta-isomerase;Delta(8)-Delta(7) sterol isomerase;Emopamil-binding protein	Q15125	4	16	16	1.7378e+06	Super Poisson (Reduced)	0.0-100.0	13.7015	5	16	8.44831
Malate dehydrogenase, mitochondrial;Malate dehydrogenase;cDNA FLJ52880, highly similar to Malate dehydrogenase, mitochondrial (EC 1.1.1.37)	P40926	8	256	256	1.72891e+06	Super Poisson (Reduced)	0.0-100.0	7.26082	9	256	8.44831
Adenine phosphoribosyltransferase	P07741	3	8	8	1.71179e+06	Super Poisson (Reduced)	0.0-100.0	16.9116	4	8	8.44831
T-complex protein 1 subunit epsilon;CCT-epsilon;cDNA FLJ78433, highly similar to Homo sapiens chaperonin containing TCP1, subunit 5 (epsilon) (CCT5), mRNA;cDNA FLJ50442, highly similar to T-complex protein 1 subunit epsilon;cDNA FLJ51711, highly similar to T-complex protein 1 subunit epsilon;cDNA FLJ58784, highly similar to T-complex protein 1 subunit epsilon;cDNA FLJ54333, highly similar to T-co…	P48643	8	256	256	1.70484e+06	Super Poisson (Reduced)	0.0-100.0	7.26082	9	256	8.44831
cDNA FLJ59758, highly similar to S-methyl-5-thioadenosine phosphorylase (EC 2.4.2.28);MTAP protein;S-methyl-5'-thioadenosine phosphorylase;5'-methylthioadenosine phosphorylase;MTAP	Q13126	9	512	512	1.70214e+06	Super Poisson (Reduced)	0.0-100.0	6.46136	10	512	8.44831
cDNA FLJ56329, highly similar to Myosin light polypeptide 6;Myosin light polypeptide 6;Smooth muscle and nonmuscle myosin light chain alkali 6;Myosin light chain alkali 3;Myosin light chain 3;17 kDa myosin light chain;MYL6 protein	P60660	3	8	8	1.69647e+06	Super Poisson (Reduced)	0.0-100.0	16.9116	4	8	8.44831
Coiled-coil-helix-coiled-coil-helix domain-containing protein 9, mitochondrial	Q5T1J5	4	16	16	1.6903e+06	Super Poisson (Reduced)	0.0-100.0	13.7015	5	16	8.44831
Coiled-coil-helix-coiled-coil-helix domain-containing protein 2, mitochondrial;HCV NS2 trans-regulated protein;Aging-associated gene 10 protein	Q9Y6H1	4	16	16	1.67435e+06	Super Poisson (Reduced)	0.0-100.0	13.7015	5	16	8.44831
cDNA FLJ14168 fis, clone NT2RP2001440, highly similar to 14-3-3 protein gamma;cDNA FLJ52141, highly similar to 14-3-3 protein gamma;cDNA FLJ51843, highly similar to 14-3-3 protein gamma;14-3-3 protein gamma;14-3-3 protein gamma, N-terminally processed;Protein kinase C inhibitor protein 1	P61981	3	8	8	1.67216e+06	Super Poisson (Reduced)	0.0-100.0	16.9116	4	8	8.44831
Putative uncharacterized protein PRAF2;PRA1 family protein 2;cDNA FLJ13371 fis, clone PLACE1000656, highly similar to PRA1 family protein 2	O60831	6	64	64	1.66315e+06	Super Poisson (Reduced)	0.0-100.0	9.59313	7	64	8.44831
Proteasome subunit beta type-4;Macropain beta chain;Multicatalytic endopeptidase complex beta chain;Proteasome chain 3;26 kDa prosomal protein;cDNA FLJ56661, highly similar to Proteasome subunit beta type 4 (EC 3.4.25.1)	P28070	1	2	2	1.66315e+06	Super Poisson (Reduced)	0.0-100.0	26.8941	2	2	8.44831
cDNA, FLJ92888, highly similar to Homo sapiens likely ortholog of mouse deleted in polyposis 1 (DP1), mRNA;cDNA FLJ59876, highly similar to Receptor expression-enhancing protein 5;cDNA FLJ50599, highly similar to Receptor expression-enhancing protein 5;Receptor expression-enhancing protein 5;Polyposis locus protein 1;Protein TB2	Q00765	4	16	16	1.6598e+06	Super Poisson (Reduced)	0.0-100.0	13.7015	5	16	8.44831
cDNA, FLJ95955;Leucine-rich repeat-containing protein 59	Q96AG4	7	128	128	1.65272e+06	Super Poisson (Reduced)	0.0-100.0	8.2756	8	128	8.44831
NEDD8-conjugating enzyme Ubc12;Ubiquitin-conjugating enzyme E2 M;NEDD8 protein ligase;NEDD8 carrier protein	P61081	5	32	32	1.64822e+06	Super Poisson (Reduced)	0.0-100.0	11.3413	6	32	8.44831
cDNA FLJ51311;RhoA activator C11orf59;p27Kip1-releasing factor from RhoA	Q6IAA8	2	4	4	1.6432e+06	Super Poisson (Reduced)	0.0-100.0	21.2395	3	4	8.44831
Basigin (Ok blood group), isoform CRA_f;Basigin isoform 4;Putative uncharacterized protein BSG;cDNA FLJ52516, moderately similar to Basigin;cDNA FLJ52708, highly similar to Basigin;cDNA FLJ61188, highly similar to Basigin;Basigin;Leukocyte activation antigen M6;Collagenase stimulatory factor;Extracellular matrix metalloproteinase inducer;5F7;Tumor cell-derived collagenase stimulatory factor;OK bl…	P35613	7	128	128	1.64282e+06	Super Poisson (Reduced)	0.0-100.0	8.2756	8	128	8.44831
cDNA, FLJ96692, highly similar to Homo sapiens nucleotide binding protein 2 (MinD homolog, E. coli) (NUBP2), mRNA;Nucleotide binding protein 2 (MinD homolog, E. coli), isoform CRA_d;cDNA FLJ57200, highly similar to Nucleotide-binding protein 2;C447E6.1 (Nucleotide binding protein 1 (E.coli MinD like) );Cytosolic Fe-S cluster assembly factor NUBP2;Nucleotide-binding protein 2	Q9Y5Y2	7	128	128	1.62428e+06	Super Poisson (Reduced)	0.0-100.0	8.2756	8	128	8.44831
Chaperonin subunit 6A;Putative uncharacterized protein CCT6A;cDNA, FLJ94440, highly similar to Homo sapiens chaperonin containing TCP1, subunit 6A (zeta 1)(CCT6A), mRNA;cDNA FLJ53065, highly similar to T-complex protein 1 subunit zeta;cDNA FLJ52344, highly similar to T-complex protein 1 subunit zeta;cDNA, FLJ79129, highly similar to T-complex protein 1 subunit zeta;T-complex protein 1 subunit zet…	P40227	8	256	256	1.61631e+06	Super Poisson (Reduced)	0.0-100.0	7.26082	9	256	8.44831
DNA polymerase epsilon subunit 3;DNA polymerase II subunit 3;DNA polymerase epsilon subunit p17;Chromatin accessibility complex 17 kDa protein;Arsenic-transactivated protein	Q9NRF9	1	2	2	1.60241e+06	Super Poisson (Reduced)	0.0-100.0	26.8941	2	2	8.44831
Splicing factor, arginine/serine-rich 13A;FUS-interacting serine-arginine-rich protein 1;TLS-associated protein with Ser-Arg repeats;TLS-associated serine-arginine protein;40 kDa SR-repressor protein;Splicing factor SRp38;cDNA FLJ30749 fis, clone FEBRA2000402, highly similar to FUS-interacting serine-arginine-rich protein 1;cDNA FLJ43846 fis, clone TESTI4006393, highly similar to FUS-interacting …	O75494	1	2	2	1.59532e+06	Super Poisson (Reduced)	0.0-100.0	26.8941	2	2	8.44831
Heterogeneous nuclear ribonucleoprotein H;Heterogeneous nuclear ribonucleoprotein H, N-terminally processed;cDNA FLJ54533, highly similar to Heterogeneous nuclear ribonucleoprotein H;Putative uncharacterized protein DKFZp686A15170	P31943	5	32	32	1.58258e+06	Super Poisson (Reduced)	0.0-100.0	11.3413	6	32	8.44831
Superoxide dismutase [Mn], mitochondrial;Superoxide dismutase;Superoxide dismutase 2, mitochondrial;Manganese superoxide dismutase;MnSOD;SOD2 protein;Putative uncharacterized protein DKFZp564M2422	P04179	3	8	8	1.58052e+06	Super Poisson (Reduced)	0.0-100.0	16.9116	4	8	8.44831
Aldo-keto reductase family 1 member C2;Trans-1,2-dihydrobenzene-1,2-diol dehydrogenase;Type III 3-alpha-hydroxysteroid dehydrogenase;3-alpha-HSD3;Dihydrodiol dehydrogenase 2;Dihydrodiol dehydrogenase/bile acid-binding protein;Chlordecone reductase homolog HAKRD;cDNA FLJ52680, highly similar to Aldo-keto reductase family 1 member C2 (EC 1.-.-.-);cDNA FLJ53800, highly similar to Aldo-keto reductase…	P52895	7	128	128	1.56856e+06	Super Poisson (Reduced)	0.0-100.0	8.2756	8	128	8.44831
cDNA, FLJ96465, highly similar to Homo sapiens solute carrier family 25 (mitochondrial carrier;phosphate carrier), member 3 (SLC25A3), nuclear gene encodingmitochondrial protein, transcript variant 1b, mRNA;Phosphate carrier protein, mitochondrial;Phosphate transport protein;Solute carrier family 25 member 3;Solute carrier family 25 member 3 isoform b variant;Putative uncharacterized protein DKFZ…	Q00325	8	256	256	1.56276e+06	Super Poisson (Reduced)	0.0-100.0	7.26082	9	256	8.44831
D-3-phosphoglycerate dehydrogenase;cDNA FLJ35987 fis, clone TESTI2014269, highly similar to D-3-phosphoglycerate dehydrogenase (EC 1.1.1.95);Phosphoglycerate dehydrogenase;PHGDH protein;3-phosphoglycerate dehydrogenase	O43175	13	8192	8192	1.54758e+06	Super Poisson (Reduced)	0.0-100.0	4.47665	14	5504.71	8.44831
Chromosome 16 open reading frame 34, isoform CRA_d;Putative uncharacterized protein HN1L;Hematological and neurological expressed 1-like protein;cDNA FLJ60660, highly similar to Hematological and neurological expressed1-like protein;cDNA FLJ53622, highly similar to Hematological and neurological expressed1-like protein;cDNA FLJ52046, moderately similar to Hematological and neurological expressed1…	Q9H910	1	2	2	1.54758e+06	Super Poisson (Reduced)	0.0-100.0	26.8941	2	2	8.44831
Putative uncharacterized protein ATP1B3;Sodium/potassium-transporting ATPase subunit beta-3;Sodium/potassium-dependent ATPase subunit beta-3;Na+/K+ transporting ATPase beta 3 polypeptide	P54709	6	64	64	1.54101e+06	Super Poisson (Reduced)	0.0-100.0	9.59313	7	64	8.44831
Phosphomevalonate kinase;PMVK protein;Phosphomevalonate kinase, isoform CRA_a;cDNA, FLJ93228, Homo sapiens phosphomevalonate kinase (PMVK), mRNA	Q15126	3	8	8	1.53651e+06	Super Poisson (Reduced)	0.0-100.0	16.9116	4	8	8.44831
Inorganic pyrophosphatase;Pyrophosphate phospho-hydrolase;Pyrophosphatase (Inorganic) 1	Q15181	8	256	256	1.53123e+06	Super Poisson (Reduced)	0.0-100.0	7.26082	9	256	8.44831
Transcription factor BTF3;RNA polymerase B transcription factor 3	P20290	1	2	2	1.52776e+06	Super Poisson (Reduced)	0.0-100.0	26.8941	2	2	8.44831
Thioredoxin domain-containing protein 12;Thioredoxin-like protein p19;Endoplasmic reticulum resident protein 19;Endoplasmic reticulum resident protein 18;hTLP19	O95881	3	8	8	1.51952e+06	Super Poisson (Reduced)	0.0-100.0	16.9116	4	8	8.44831
S-phase kinase-associated protein 1;Cyclin-A/CDK2-associated protein p19;p19skp1;p19A;RNA polymerase II elongation factor-like protein;Organ of Corti protein 2;Organ of Corti protein II;Transcription elongation factor B;SIII;OCP2	P63208	3	8	8	1.49224e+06	Super Poisson (Reduced)	0.0-100.0	16.9116	4	8	8.44831
Enoyl-CoA hydratase, mitochondrial;Short-chain enoyl-CoA hydratase;Enoyl-CoA hydratase 1	P30084	8	256	256	1.48477e+06	Super Poisson (Reduced)	0.0-100.0	7.26082	9	256	8.44831
Putative uncharacterized protein NHP2;H/ACA ribonucleoprotein complex subunit 2;snoRNP protein NHP2;Nucleolar protein family A member 2	Q9NX24	6	64	64	1.48078e+06	Super Poisson (Reduced)	0.0-100.0	9.59313	7	64	8.44831
14-3-3 protein beta/alpha;Protein kinase C inhibitor protein 1;Protein 1054;14-3-3 protein beta/alpha, N-terminally processed;Tyrosine 3-monooxygenase/tryptophan 5-monooxygenase activation protein, beta polypeptide;Tyrosine 3-monooxygenase/tryptophan 5-monooxygenase activation protein, beta polypeptide variant	P31946	2	4	4	1.4719e+06	Super Poisson (Reduced)	0.0-100.0	21.2395	3	4	8.44831
Annexin A3;Annexin-3;Annexin III;Lipocortin III;Placental anticoagulant protein III;35-alpha calcimedin;Inositol 1,2-cyclic phosphate 2-phosphohydrolase	P12429	3	8	8	1.46766e+06	Super Poisson (Reduced)	0.0-100.0	16.9116	4	8	8.44831
Peroxiredoxin 3 isoform a;Thioredoxin-dependent peroxide reductase, mitochondrial;Peroxiredoxin-3;Peroxiredoxin III;Antioxidant protein 1;Protein MER5 homolog;HBC189;Humer;Peroxiredoxin 3 isoform a variant	P30048	6	64	64	1.45658e+06	Super Poisson (Reduced)	0.0-100.0	9.59313	7	64	8.44831
cDNA FLJ16452 fis, clone BRAWH3002467, highly similar to RAB GDP DISSOCIATION INHIBITOR BETA;cDNA FLJ60299, highly similar to Rab GDP dissociation inhibitor beta;Rab GDP dissociation inhibitor beta;Guanosine diphosphate dissociation inhibitor 2;GDP dissociation inhibitor 2;cDNA FLJ60305, highly similar to Rab GDP dissociation inhibitor beta;GDI2 protein;GDP dissociation inhibitor 2 isoform 1;GDP …	P50395	8	256	256	1.45543e+06	Super Poisson (Reduced)	0.0-100.0	7.26082	9	256	8.44831
Prefoldin subunit 3;Von Hippel-Lindau-binding protein 1;HIBBJ46;VBP1 protein;von Hippel-Lindau binding protein 1, isoform CRA_a	P61758	3	8	8	1.4495e+06	Super Poisson (Reduced)	0.0-100.0	16.9116	4	8	8.44831
Putative uncharacterized protein CCT3;cDNA FLJ57904, highly similar to T-complex protein 1 subunit gamma;cDNA FLJ44436 fis, clone UTERU2019706, highly similar to T-complex protein 1 subunit gamma;cDNA FLJ57603, highly similar to T-complex protein 1 subunit gamma;cDNA, FLJ78822, highly similar to T-complex protein 1 subunit gamma;cDNA, FLJ79286, highly similar to T-complex protein 1 subunit gamma;…	P49368	10	1024	1024	1.44398e+06	Super Poisson (Reduced)	0.0-100.0	5.81793	11	1024	8.44831
Putative uncharacterized protein NUDT5;ADP-sugar pyrophosphatase;Nucleoside diphosphate-linked moiety X motif 5;YSA1H	Q9UKK9	5	32	32	1.43934e+06	Super Poisson (Reduced)	0.0-100.0	11.3413	6	32	8.44831
Putative uncharacterized protein RAB2A;Ras-related protein Rab-2A;cDNA FLJ51998, highly similar to Ras-related protein Rab-2A;RAB2	P61019	3	8	8	1.43317e+06	Super Poisson (Reduced)	0.0-100.0	16.9116	4	8	8.44831
Surfeit 4, isoform CRA_b;cDNA FLJ50444, highly similar to Surfeit locus protein 4;cDNA FLJ61766, highly similar to Surfeit locus protein 4;cDNA, FLJ79379, highly similar to Surfeit locus protein 4;Surfeit 4, isoform CRA_c;cDNA FLJ50656, highly similar to Surfeit locus protein 4;cDNA FLJ50722, highly similar to Surfeit locus protein 4;cDNA FLJ53587, highly similar to Surfeit locus protein 4;Surfei…	O15260	4	16	16	1.42133e+06	Super Poisson (Reduced)	0.0-100.0	13.7015	5	16	8.44831
cDNA FLJ44920 fis, clone BRAMY3011501, highly similar to Heterogeneous nuclear ribonucleoprotein U;cDNA FLJ54020, highly similar to Heterogeneous nuclear ribonucleoprotein U;Heterogeneous nuclear ribonucleoprotein U;Scaffold attachment factor A;p120;pp120;Heterogeneous nuclear ribonucleoprotein U (Scaffold attachment factor A);Heterogeneous nuclear ribonucleoprotein U (Scaffold attachment factor …	Q00839	13	8192	8192	1.41695e+06	Super Poisson (Reduced)	0.0-100.0	4.47665	14	5385.89	8.44831
Heterogeneous nuclear ribonucleoprotein A/B;APOBEC1-binding protein 1;cDNA FLJ60713, highly similar to Homo sapiens heterogeneous nuclear ribonucleoprotein A/B (HNRPAB), transcript variant 1, mRNA;Putative uncharacterized protein HNRNPAB;Heterogeneous nuclear ribonucleoprotein AB isoform a variant	Q99729	2	4	4	1.41618e+06	Super Poisson (Reduced)	0.0-100.0	21.2395	3	4	8.44831
60S ribosomal protein L38	P63173	1	2	2	1.41527e+06	Super Poisson (Reduced)	0.0-100.0	26.8941	2	2	8.44831
Dihydrofolate reductase;cDNA, FLJ93028, Homo sapiens dihydrofolate reductase (DHFR), mRNA;cDNA FLJ53008, highly similar to Dihydrofolate reductase (EC 1.5.1.3);cDNA FLJ51500, highly similar to Dihydrofolate reductase (EC 1.5.1.3)	P00374	1	2	2	1.40639e+06	Super Poisson (Reduced)	0.0-100.0	26.8941	2	2	8.44831
Histone-binding protein RBBP4;Retinoblastoma-binding protein 4;Retinoblastoma-binding protein p48;Chromatin assembly factor 1 subunit C;Chromatin assembly factor I p48 subunit;Nucleosome-remodeling factor subunit RBAP48;cDNA FLJ53908, highly similar to Histone-binding protein RBBP4;cDNA FLJ50184, highly similar to Histone-binding protein RBBP4;Putative uncharacterized protein RBBP4	Q09028	5	32	32	1.40473e+06	Super Poisson (Reduced)	0.0-100.0	11.3413	6	32	8.44831
Ubiquitin-conjugating enzyme E2 N;Ubiquitin-protein ligase N;Ubiquitin carrier protein N;Ubc13;Bendless-like ubiquitin-conjugating enzyme	P61088	1	2	2	1.39983e+06	Super Poisson (Reduced)	0.0-100.0	26.8941	2	2	8.44831
NADH-cytochrome b5 reductase 3;Diaphorase-1;NADH-cytochrome b5 reductase 3 membrane-bound form;NADH-cytochrome b5 reductase 3 soluble form;Cytochrome b5 reductase 3;cDNA FLJ56301, highly similar to NADH-cytochrome b5 reductase (EC 1.6.2.2);Mutant NADH-cytochrome b5 reductase	P00387	4	16	16	1.39739e+06	Super Poisson (Reduced)	0.0-100.0	13.7015	5	16	8.44831
MAPRE1 protein;Microtubule-associated protein RP/EB family member 1;APC-binding protein EB1;End-binding protein 1;cDNA FLJ52068, highly similar to Microtubule-associated protein RP/EB family member 1	Q15691	3	8	8	1.39383e+06	Super Poisson (Reduced)	0.0-100.0	16.9116	4	8	8.44831
Malate dehydrogenase, cytoplasmic;Cytosolic malate dehydrogenase;Malate dehydrogenase;Putative uncharacterized protein MDH1	P40925	4	16	16	1.3907e+06	Super Poisson (Reduced)	0.0-100.0	13.7015	5	16	8.44831
VPS29 protein;Vacuolar protein sorting-associated protein 29;Vesicle protein sorting 29;PEP11 homolog;Putative uncharacterized protein DKFZp667O202	Q9UBQ0	3	8	8	1.3719e+06	Super Poisson (Reduced)	0.0-100.0	16.9116	4	8	8.44831
Peptidyl-prolyl cis-trans isomerase;Cyclophilin A;Cyclosporin A-binding protein;Peptidyl-prolyl cis-trans isomerase A;Rotamase A;Peptidylprolyl isomerase A (Cyclophilin A);cDNA FLJ75025, highly similar to Homo sapiens peptidylprolyl isomerase A (cyclophilin A) (PPIA), transcript variant 2, mRNA	P62937	4	16	16	1.36329e+06	Super Poisson (Reduced)	0.0-100.0	13.7015	5	16	8.44831
6-phosphogluconolactonase	O95336	5	32	32	1.35762e+06	Super Poisson (Reduced)	0.0-100.0	11.3413	6	32	8.44831
Chromosome 1 open reading frame 123;UPF0587 protein C1orf123	Q9NWV4	6	64	64	1.3526e+06	Super Poisson (Reduced)	0.0-100.0	9.59313	7	64	8.44831
Proteasome subunit beta type-3;Proteasome theta chain;Proteasome chain 13;Proteasome component C10-II	P49720	5	32	32	1.3463e+06	Super Poisson (Reduced)	0.0-100.0	11.3413	6	32	8.44831
cDNA FLJ75037, highly similar to Homo sapiens chaperonin containing TCP1, subunit 2 (beta) (CCT2),mRNA;T-complex protein 1 subunit beta;cDNA FLJ50480, highly similar to T-complex protein 1 subunit beta;cDNA FLJ52359, highly similar to T-complex protein 1 subunit beta;Chaperonin containing TCP1, subunit 2 (Beta), isoform CRA_c;cDNA, FLJ79296, highly similar to T-complex protein 1 subunit beta;cDNA…	P78371	6	64	64	1.34256e+06	Super Poisson (Reduced)	0.0-100.0	9.59313	7	64	8.44831
Derlin-2;Der1-like protein 2;Degradation in endoplasmic reticulum protein 2;F-LAN-1;F-LANa	Q9GZP9	2	4	4	1.34128e+06	Super Poisson (Reduced)	0.0-100.0	21.2395	3	4	8.44831
cDNA FLJ51772, highly similar to Ras-GTPase-activating protein-binding protein 1 (EC 3.6.1.-);Ras GTPase-activating protein-binding protein 1;ATP-dependent DNA helicase VIII;GAP SH3 domain-binding protein 1;GTPase activating protein (SH3 domain) binding protein 1;Ras-GTPase-activating protein SH3-domain-binding protein variant;Putative uncharacterized protein DKFZp313K0921;cDNA FLJ50206, highly s…	Q13283	1	2	2	1.33265e+06	Super Poisson (Reduced)	0.0-100.0	26.8941	2	2	8.44831
mRNA turnover protein 4 homolog	Q9UKD2	2	4	4	1.32841e+06	Super Poisson (Reduced)	0.0-100.0	21.2395	3	4	8.44831
40S ribosomal protein S20;cDNA FLJ58953, highly similar to 40S ribosomal protein S20	P60866	2	4	4	1.31284e+06	Super Poisson (Reduced)	0.0-100.0	21.2395	3	4	8.44831
Putative uncharacterized protein PPIH;Peptidyl-prolyl cis-trans isomerase;Peptidyl-prolyl cis-trans isomerase H;Rotamase H;U-snRNP-associated cyclophilin SnuCyp-20;Small nuclear ribonucleoprotein particle-specific cyclophilin H	O43447	5	32	32	1.31129e+06	Super Poisson (Reduced)	0.0-100.0	11.3413	6	32	8.44831
ADP-ribosylation factor-like protein 3	P36405	3	8	8	1.29984e+06	Super Poisson (Reduced)	0.0-100.0	16.9116	4	8	8.44831
Proteasome subunit alpha type-3;Proteasome component C8;Macropain subunit C8;Multicatalytic endopeptidase complex subunit C8;Proteasome subunit alpha type	P25788	4	16	16	1.29057e+06	Super Poisson (Reduced)	0.0-100.0	13.7015	5	16	8.44831
X-ray repair cross-complementing protein 5;X-ray repair complementing defective repair in Chinese hamster cells 5 (double-strand-break rejoining);ATP-dependent DNA helicase 2 subunit 2;ATP-dependent DNA helicase II 80 kDa subunit;Lupus Ku autoantigen protein p86;86 kDa subunit of Ku antigen;Ku86;Ku80;Thyroid-lupus autoantigen;CTC box-binding factor 85 kDa subunit;Nuclear factor IV;DNA repair prot…	P13010	10	1024	1024	1.27993e+06	Super Poisson (Reduced)	0.0-100.0	5.81793	11	1024	8.44831
Charged multivesicular body protein 5;Chromatin-modifying protein 5;Vacuolar protein sorting-associated protein 60;SNF7 domain-containing protein 2;cDNA FLJ50171, highly similar to Charged multivesicular body protein 5	Q9NZZ3	1	2	2	1.27804e+06	Super Poisson (Reduced)	0.0-100.0	26.8941	2	2	8.44831
Proteasome subunit beta type-6;Proteasome delta chain;Macropain delta chain;Multicatalytic endopeptidase complex delta chain;Proteasome subunit Y;Proteasome subunit beta type	P28072	4	16	16	1.26085e+06	Super Poisson (Reduced)	0.0-100.0	13.7015	5	16	8.44831
Putative uncharacterized protein FIS1;Mitochondrial fission 1 protein;FIS1 homolog;Tetratricopeptide repeat protein 11	Q9Y3D6	1	2	2	1.25684e+06	Super Poisson (Reduced)	0.0-100.0	26.8941	2	2	8.44831
Ras-related protein Rab-6B;cDNA FLJ57728, highly similar to Ras-related protein Rab-6B;Putative uncharacterized protein RAB6B;RAB6B protein;GTP-binding protein RAB6B;Ras-related protein Rab-6A;cDNA FLJ51066, highly similar to Ras-related protein Rab-6A;cDNA FLJ52284, highly similar to Ras-related protein Rab-6A;Rab6A variant 3;RAB6A, member RAS oncogene family isoform a variant;RAB6A protein;GTP-…	P20340	2	4	4	1.24801e+06	Super Poisson (Reduced)	0.0-100.0	21.2395	3	4	8.44831
Ras-related protein Rab-6B;cDNA FLJ57728, highly similar to Ras-related protein Rab-6B;Putative uncharacterized protein RAB6B;RAB6B protein;GTP-binding protein RAB6B;Ras-related protein Rab-6A;cDNA FLJ51066, highly similar to Ras-related protein Rab-6A;cDNA FLJ52284, highly similar to Ras-related protein Rab-6A;Rab6A variant 3;RAB6A, member RAS oncogene family isoform a variant;RAB6A protein;GTP-…	Q9NRW1	2	4	4	1.24801e+06	Super Poisson (Reduced)	0.0-100.0	21.2395	3	4	8.44831
Microsomal glutathione S-transferase 2;Microsomal GST-II	Q99735	3	8	8	1.24133e+06	Super Poisson (Reduced)	0.0-100.0	16.9116	4	8	8.44831
cDNA, FLJ96718, highly similar to Homo sapiens splicing factor, arginine/serine-rich 10 (transformer 2 homolog, Drosophila) (SFRS10), mRNA;Transformer-2 protein homolog beta;Transformer-2 protein homolog B;Splicing factor, arginine/serine-rich 10;RA301;Silica-induced gene 41 protein;Splicing factor, arginine/serine-rich 10 (Transformer 2 homolog, Drosophila) variant;Putative uncharacterized prote…	P62995	2	4	4	1.24107e+06	Super Poisson (Reduced)	0.0-100.0	21.2395	3	4	8.44831
Interferon-induced transmembrane protein 3;Interferon-inducible protein 1-8U;HCG2036716;Interferon induced transmembrane protein 3 (1-8U);cDNA FLJ76420, highly similar to Homo sapiens interferon induced transmembrane protein 3 (1-8U) (IFITM3), mRNA	Q01628	3	8	8	1.23559e+06	Super Poisson (Reduced)	0.0-100.0	16.9116	4	8	8.44831
Proteasome subunit alpha type-1;Proteasome component C2;Macropain subunit C2;Multicatalytic endopeptidase complex subunit C2;Proteasome nu chain;30 kDa prosomal protein;Proteasome subunit alpha type	P25786	5	32	32	1.23469e+06	Super Poisson (Reduced)	0.0-100.0	11.3413	6	32	8.44831
T-complex protein 1 subunit delta;CCT-delta;Stimulator of TAR RNA-binding	P50991	9	512	512	1.23184e+06	Super Poisson (Reduced)	0.0-100.0	6.46136	10	512	8.44831
Cell division control protein 2 homolog;p34 protein kinase;Cyclin-dependent kinase 1;cDNA FLJ50170, highly similar to Cell division control protein 2 homolog (EC 2.7.11.22);Putative uncharacterized protein DKFZp686L20222	P06493	1	2	2	1.22445e+06	Super Poisson (Reduced)	0.0-100.0	26.8941	2	2	8.44831
60S ribosomal protein L10;Protein QM;Tumor suppressor QM;Laminin receptor homolog;Ribosomal protein L10;Putative uncharacterized protein RPL10	P27635	8	256	256	1.22367e+06	Super Poisson (Reduced)	0.0-100.0	7.26082	9	256	8.44831
Ras-related protein Rab-5C;RAB5L;L1880	P51148	4	16	16	1.22268e+06	Super Poisson (Reduced)	0.0-100.0	13.7015	5	16	8.44831
Cytochrome b5 type B;Cytochrome b5 outer mitochondrial membrane isoform;Putative uncharacterized protein DKFZp686M0619	O43169	2	4	4	1.21925e+06	Super Poisson (Reduced)	0.0-100.0	21.2395	3	4	8.44831
Lamin-B1;cDNA FLJ50934, highly similar to Lamin-B1;LMNB1 protein	P20700	5	32	32	1.21186e+06	Super Poisson (Reduced)	0.0-100.0	11.3413	6	32	8.44831
B-cell receptor-associated protein 31, isoform CRA_b;cDNA FLJ33051 fis, clone TRACH1000063, highly similar to B-cell receptor-associated protein 31;cDNA FLJ43643 fis, clone STOMA2008546, highly similar to B-cell receptor-associated protein 31;Putative uncharacterized protein BCAP31;B-cell receptor-associated protein 31;p28;Protein CDM;6C6-AG tumor-associated antigen;B-cell receptor-associated pro…	P51572	1	2	2	1.20793e+06	Super Poisson (Reduced)	0.0-100.0	26.8941	2	2	8.44831
Transitional endoplasmic reticulum ATPase;15S Mg(2+)-ATPase p97 subunit;Valosin-containing protein;Putative uncharacterized protein VCP;VCP protein;Putative uncharacterized protein DKFZp434K0126	P55072	12	4096	4096	1.20239e+06	Super Poisson (Reduced)	0.0-100.0	4.84956	13	3599.35	8.44831
cDNA FLJ75154, highly similar to Homo sapiens heterogeneous nuclear ribonucleoprotein C (C1/C2), mRNA;cDNA, FLJ92657, highly similar to Homo sapiens heterogeneous nuclear ribonucleoprotein C (C1/C2) (HNRPC), transcript variant 2, mRNA;cDNA, FLJ92712, highly similar to Homo sapiens heterogeneous nuclear ribonucleoprotein C (C1/C2) (HNRPC), transcript variant 1, mRNA;cDNA FLJ45003 fis, clone BRAWH3…	P07910	1	2	2	1.19303e+06	Super Poisson (Reduced)	0.0-100.0	26.8941	2	2	8.44831
28S ribosomal protein S23, mitochondrial	Q9Y3D9	1	2	2	1.19116e+06	Super Poisson (Reduced)	0.0-100.0	26.8941	2	2	8.44831
cDNA FLJ76863, highly similar to Homo sapiens stress-induced-phosphoprotein 1 (Hsp70/Hsp90-organizing protein) (STIP1), mRNA;Stress-induced-phosphoprotein 1;Hsc70/Hsp90-organizing protein;Transformation-sensitive protein IEF SSP 3521;Renal carcinoma antigen NY-REN-11;STIP1 protein	P31948	11	2048	2048	1.18304e+06	Super Poisson (Reduced)	0.0-100.0	5.29003	12	2048	8.44831
Sideroflexin-1;Tricarboxylate carrier protein	Q9H9B4	5	32	32	1.18142e+06	Super Poisson (Reduced)	0.0-100.0	11.3413	6	32	8.44831
Heme-binding protein 1;p22HBP	Q9NRV9	2	4	4	1.17656e+06	Super Poisson (Reduced)	0.0-100.0	21.2395	3	4	8.44831
cDNA, FLJ93804, highly similar to Homo sapiens gp25L2 protein (HSGP25L2G), mRNA;cDNA FLJ56646, highly similar to Transmembrane emp24 domain-containing protein 9;Transmembrane emp24 domain-containing protein 9;Glycoprotein 25L2	Q9BVK6	2	4	4	1.17301e+06	Super Poisson (Reduced)	0.0-100.0	21.2395	3	4	8.44831
cDNA FLJ59339, highly similar to Probable ATP-dependent RNA helicase DDX5 (EC 3.6.1.-);cDNA FLJ53366, highly similar to Probable ATP-dependent RNA helicase DDX5 (EC 3.6.1.-);cDNA FLJ59357, highly similar to Probable ATP-dependent RNA helicase DDX5 (EC 3.6.1.-);Probable ATP-dependent RNA helicase DDX5;DEAD box protein 5;RNA helicase p68;ATP-dependent RNA helicase DDX5;Putative uncharacterized prot…	P17844	9	512	512	1.16717e+06	Super Poisson (Reduced)	0.0-100.0	6.46136	10	512	8.44831
cDNA FLJ78614, highly similar to Homo sapiens eukaryotic translation initiation factor 4A, isoform 1 (EIF4A1), mRNA;cDNA FLJ78244, highly similar to Homo sapiens eukaryotic translation initiation factor 4A, isoform 1 (EIF4A1), mRNA;Eukaryotic initiation factor 4A-I;ATP-dependent RNA helicase eIF4A-1;cDNA FLJ58596, highly similar to Eukaryotic initiation factor 4A-I (EC 3.6.1.-);cDNA FLJ59127, hig…	P60842	4	16	16	1.16415e+06	Super Poisson (Reduced)	0.0-100.0	13.7015	5	16	8.44831
60S ribosomal protein L36;Ribosomal protein L36	Q9Y3U8	1	2	2	1.15878e+06	Super Poisson (Reduced)	0.0-100.0	26.8941	2	2	8.44831
Proteasome subunit alpha type;Proteasome subunit alpha type-4;Proteasome component C9;Macropain subunit C9;Multicatalytic endopeptidase complex subunit C9;Proteasome subunit L;PSMA4 protein;Proteasome subunit beta type	P25789	5	32	32	1.15745e+06	Super Poisson (Reduced)	0.0-100.0	11.3413	6	32	8.44831
cDNA, FLJ93365, highly similar to Homo sapiens KH domain containing, RNA binding, signal transduction associated 1 (KHDRBS1), mRNA;cDNA FLJ54590, highly similar to KH domain-containing, RNA-binding, signaltransduction-associated protein 1;KH domain containing, RNA binding, signal transduction associated 1, isoform CRA_b;cDNA FLJ52899, highly similar to KH domain-containing, RNA-binding, signaltra…	Q07666	2	4	4	1.14754e+06	Super Poisson (Reduced)	0.0-100.0	21.2395	3	4	8.44831
Ferritin;Ferritin L-chain;Ferritin light chain;Ferritin light polypeptide	P02792	1	2	2	1.1475e+06	Super Poisson (Reduced)	0.0-100.0	26.8941	2	2	8.44831
Bone marrow stromal antigen 2;Tetherin;HM1.24 antigen;cDNA FLJ59809, highly similar to Bone marrow stromal antigen 2	Q10589	5	32	32	1.13916e+06	Super Poisson (Reduced)	0.0-100.0	11.3413	6	32	8.44831
Catecholamine-regulated protein 40;Stress-70 protein, mitochondrial;75 kDa glucose-regulated protein;Heat shock 70 kDa protein 9;Peptide-binding protein 74;Mortalin;cDNA FLJ51811, highly similar to Stress-70 protein, mitochondrial;cDNA FLJ51907, highly similar to Stress-70 protein, mitochondrial;Heat shock 70 kDa protein 9B;HSPA9 protein	P38646	5	32	32	1.13673e+06	Super Poisson (Reduced)	0.0-100.0	11.3413	6	32	8.44831
Capping protein (Actin filament) muscle Z-line, beta;cDNA FLJ43095 fis, clone CORDB2000541, highly similar to F-actin capping protein subunit beta;Capping protein (Actin filament) muscle Z-line, beta, isoform CRA_a;Capping protein (Actin filament) muscle Z-line, beta, isoform CRA_d;cDNA, FLJ93598, highly similar to Homo sapiens capping protein (actin filament) muscle Z-line, beta (CAPZB), mRNA;cD…	P47756	6	64	64	1.13608e+06	Super Poisson (Reduced)	0.0-100.0	9.59313	7	64	8.44831
cDNA FLJ75549, highly similar to Homo sapiens ribosomal protein, large, P0 (RPLP0), transcript variant 1, mRNA;60S acidic ribosomal protein P0;60S ribosomal protein L10E;RPLP0 protein;Ribosomal protein P0 variant;60S acidic ribosomal protein P0-like	Q8NHW5	3	8	8	1.13598e+06	Super Poisson (Reduced)	0.0-100.0	16.9116	4	8	8.44831
cDNA FLJ75549, highly similar to Homo sapiens ribosomal protein, large, P0 (RPLP0), transcript variant 1, mRNA;60S acidic ribosomal protein P0;60S ribosomal protein L10E;RPLP0 protein;Ribosomal protein P0 variant;60S acidic ribosomal protein P0-like	P05388	3	8	8	1.13598e+06	Super Poisson (Reduced)	0.0-100.0	16.9116	4	8	8.44831
Calnexin;Major histocompatibility complex class I antigen-binding protein p88;p90;IP90;cDNA FLJ55574, highly similar to Calnexin;cDNA FLJ54242, highly similar to Calnexin;cDNA FLJ26480 fis, clone KDN05071, highly similar to Calnexin	P27824	8	256	256	1.12997e+06	Super Poisson (Reduced)	0.0-100.0	7.26082	9	256	8.44831
Vesicle-associated membrane protein-associated protein B/C;Putative uncharacterized protein VAPB;cDNA FLJ41544 fis, clone CERVX2002430, highly similar to Vesicle-associated membrane protein-associated protein B/C;cDNA FLJ59139, highly similar to Vesicle-associated membrane protein-associated protein B/C;VAMP (Vesicle-associated membrane protein)-associated protein B and C;VAMP (Vesicle-associated…	O95292	4	16	16	1.1287e+06	Super Poisson (Reduced)	0.0-100.0	13.7015	5	16	8.44831
Glucose-6-phosphate 1-dehydrogenase;Glucose-6-phosphate dehydrogenase variant;Glucose-6-phosphate dehydrogenase	P11413	8	256	256	1.12628e+06	Super Poisson (Reduced)	0.0-100.0	7.26082	9	256	8.44831
T-complex protein 1 subunit theta;CCT-theta;Renal carcinoma antigen NY-REN-15;cDNA FLJ53379, highly similar to T-complex protein 1 subunit theta;cDNA FLJ59382, highly similar to T-complex protein 1 subunit theta;Chaperonin containing TCP1, subunit 8 (Theta) variant;CCT8 protein;Chaperonin containing TCP1, subunit 8 (Theta), isoform CRA_c	P50990	10	1024	1024	1.12001e+06	Super Poisson (Reduced)	0.0-100.0	5.81793	11	1024	8.44831
Trans-2,3-enoyl-CoA reductase;Synaptic glycoprotein SC2;cDNA FLJ10554 fis, clone NT2RP2002385, highly similar to Synaptic glycoprotein SC2;cDNA FLJ36768 fis, clone ADIPS1000064, highly similar to Synaptic glycoprotein SC2;cDNA FLJ58248, highly similar to Synaptic glycoprotein SC2	Q9NZ01	7	128	128	1.11901e+06	Super Poisson (Reduced)	0.0-100.0	8.2756	8	128	8.44831
S-formylglutathione hydrolase;Esterase D	P10768	9	512	512	1.11821e+06	Super Poisson (Reduced)	0.0-100.0	6.46136	10	512	8.44831
Folate binding protein;Folate receptor alpha;Folate receptor 1;Folate receptor, adult;Adult folate-binding protein;Ovarian tumor-associated antigen MOv18;KB cells FBP;Folate receptor alpha isoform	P15328	16	65536	65536	1.10593e+06	Super Poisson (Reduced)	0.0-100.0	3.63735	17	9626.28	8.44831
cDNA FLJ40710 fis, clone THYMU2027125, highly similar to Ubiquitin thioesterase protein OTUB1 (EC 3.4.-.-);cDNA FLJ56307, highly similar to Ubiquitin thioesterase protein OTUB1 (EC 3.4.-.-);cDNA FLJ61195, highly similar to Ubiquitin thioesterase protein OTUB1 (EC 3.4.-.-);Ubiquitin thioesterase OTUB1;Otubain-1;OTU domain-containing ubiquitin aldehyde-binding protein 1;Ubiquitin-specific-processin…	Q96FW1	4	16	16	1.10298e+06	Super Poisson (Reduced)	0.0-100.0	13.7015	5	16	8.44831
Putative uncharacterized protein MAGOHB;Protein mago nashi homolog 2	Q96A72	1	2	2	1.10298e+06	Super Poisson (Reduced)	0.0-100.0	26.8941	2	2	8.44831
cDNA, FLJ94267, highly similar to Homo sapiens glutathione S-transferase omega 1 (GSTO1), mRNA;Glutathione S-transferase omega-1;Glutathione S-transferase omega 1	P78417	5	32	32	1.09207e+06	Super Poisson (Reduced)	0.0-100.0	11.3413	6	32	8.44831
Gamma-glutamylcyclotransferase;Cytochrome c-releasing factor 21;cDNA FLJ11717 fis, clone HEMBA1005241;Putative uncharacterized protein GGCT;Chromosome 7 open reading frame 24, isoform CRA_a	O75223	4	16	16	1.08802e+06	Super Poisson (Reduced)	0.0-100.0	13.7015	5	16	8.44831
cDNA FLJ77670, highly similar to Homo sapiens ribosomal protein S15a (RPS15A), mRNA;HCG1994130, isoform CRA_a;cDNA FLJ30359 fis, clone BRACE2007760, highly similar to 40S RIBOSOMAL PROTEIN S15A;cDNA, FLJ92249, Homo sapiens ribosomal protein S15a (RPS15A), mRNA;40S ribosomal protein S15a	P62244	2	4	4	1.08266e+06	Super Poisson (Reduced)	0.0-100.0	21.2395	3	4	8.44831
NADH dehydrogenase (Ubiquinone) 1 beta subcomplex, 10, 22kDa, isoform CRA_b;cDNA FLJ78612, highly similar to Homo sapiens NADH dehydrogenase (ubiquinone) 1 beta subcomplex, 10, 22kDa (NDUFB10), mRNA;cDNA, FLJ92003, Homo sapiens NADH dehydrogenase (ubiquinone) 1 beta subcomplex, 10,22kDa (NDUFB10), mRNA;NADH dehydrogenase [ubiquinone] 1 beta subcomplex subunit 10;NADH-ubiquinone oxidoreductase PDS…	O96000	5	32	32	1.08111e+06	Super Poisson (Reduced)	0.0-100.0	11.3413	6	32	8.44831
Voltage-dependent anion channel 2;cDNA FLJ60120, highly similar to Voltage-dependent anion-selective channel protein 2;cDNA, FLJ78818, highly similar to Voltage-dependent anion-selective channel protein 2;Voltage-dependent anion-selective channel protein 2;Outer mitochondrial membrane protein porin 2	P45880	9	512	512	1.07507e+06	Super Poisson (Reduced)	0.0-100.0	6.46136	10	512	8.44831
Putative uncharacterized protein C6orf108;Deoxyribonucleoside 5'-monophosphate N-glycosidase;c-Myc-responsive protein Rcl	O43598	2	4	4	1.07322e+06	Super Poisson (Reduced)	0.0-100.0	21.2395	3	4	8.44831
Isoleucyl-tRNA synthetase, cytoplasmic;Isoleucine--tRNA ligase;Isoleucyl-tRNA synthetase;Putative uncharacterized protein IARS;Isoleucyl-tRNA synthetase, cytoplasmic variant;IARS protein;Putative uncharacterized protein DKFZp686L17145;Putative uncharacterized protein DKFZp686L0869;PRO0785	P41252	23	8388608	1.07235e+06	1.07235e+06	Super Poisson (Reduced)	0.0-100.0	2.53033	24	18128.5	8.44831
Elongation factor 2;cDNA FLJ60696, highly similar to Elongation factor 2;cDNA FLJ56548, highly similar to Elongation factor 2;cDNA FLJ58164, highly similar to Elongation factor 2;EEF2 protein;Similar to Elongation factor 2b	P13639	17	131072	131072	1.06714e+06	Super Poisson (Reduced)	0.0-100.0	3.42339	18	10404.3	8.44831
Chloride intracellular channel protein 1;Nuclear chloride ion channel 27;Chloride channel ABP;Regulatory nuclear chloride ion channel protein;Chloride intracellular channel 1 variant;Chloride intracellular channel 1;cDNA, FLJ94671, Homo sapiens chloride intracellular channel 1 (CLIC1), mRNA	O00299	6	64	64	1.067e+06	Super Poisson (Reduced)	0.0-100.0	9.59313	7	64	8.44831
Putative uncharacterized protein CD63;CD63 antigen;Melanoma-associated antigen ME491;Ocular melanoma-associated antigen;OMA81H;Granulophysin;Tetraspanin-30;Lysosomal-associated membrane protein 3;Lysosome-associated membrane protein-3 variant	P08962	15	32768	32768	1.067e+06	Super Poisson (Reduced)	0.0-100.0	3.87983	16	7588.71	8.44831
NudC domain containing 2;NudC-like protein 2;cDNA, FLJ92225;NudC domain-containing protein 2	Q8WVJ2	3	8	8	1.06104e+06	Super Poisson (Reduced)	0.0-100.0	16.9116	4	8	8.44831
Ubiquitin-conjugating enzyme E2 K;Ubiquitin-conjugating enzyme E2-25 kDa;Ubiquitin-protein ligase;Ubiquitin carrier protein;Huntingtin-interacting protein 2;Huntingtin interacting protein 2, isoform CRA_a;cDNA FLJ36214 fis, clone THYMU2000672, highly similar to Ubiquitin-conjugating enzyme E2-25 kDa (EC 6.3.2.19);cDNA FLJ57995, moderately similar to Ubiquitin-conjugating enzyme E2-25 kDa (EC 6.3.…	P61086	2	4	4	1.05283e+06	Super Poisson (Reduced)	0.0-100.0	21.2395	3	4	8.44831
Proteasome subunit beta type-5;Proteasome epsilon chain;Macropain epsilon chain;Multicatalytic endopeptidase complex epsilon chain;Proteasome subunit X;Proteasome chain 6;Proteasome subunit MB1;Proteasome subunit beta type;Full-length cDNA clone CS0DK007YN03 of HeLa cells of Homo sapiens (human)	P28074	3	8	8	1.04548e+06	Super Poisson (Reduced)	0.0-100.0	16.9116	4	8	8.44831
NADH dehydrogenase [ubiquinone] 1 beta subcomplex subunit 9;NADH-ubiquinone oxidoreductase B22 subunit;Complex I-B22;LYR motif-containing protein 3;Putative uncharacterized protein DKFZp566O173	Q9Y6M9	4	16	16	1.04207e+06	Super Poisson (Reduced)	0.0-100.0	13.7015	5	16	8.44831
Peptidyl-prolyl cis-trans isomerase;Peptidyl-prolyl cis-trans isomerase F, mitochondrial;Rotamase F;Cyclophilin F	P30405	6	64	64	1.03936e+06	Super Poisson (Reduced)	0.0-100.0	9.59313	7	64	8.44831
cDNA FLJ50859, highly similar to Electron transfer flavoprotein subunit alpha, mitochondrial;Electron transfer flavoprotein subunit alpha, mitochondrial;Electron transfer flavoprotein alpha-subunit;Electron-transfer-flavoprotein, alpha polypeptide;Electron-transfer-flavoprotein, alpha polypeptide (Glutaric aciduria II);Electron-transfer-flavoprotein, alpha polypeptide (Glutaric aciduria II), isof…	P13804	6	64	64	1.03789e+06	Super Poisson (Reduced)	0.0-100.0	9.59313	7	64	8.44831
DnaJ homolog subfamily C member 5;Cysteine string protein;Putative uncharacterized protein DKFZp761N1221;FLJ00095 protein	Q9H3Z4	14	16384	16384	1.03782e+06	Super Poisson (Reduced)	0.0-100.0	4.15694	15	6045.19	8.44831
cDNA FLJ51327, highly similar to Protein CGI-117;NOP16 protein;Putative uncharacterized protein HSPC111;Nucleolar protein 16;HBV pre-S2 trans-regulated protein 3;HSPC185	Q9Y3C1	1	2	2	1.03773e+06	Super Poisson (Reduced)	0.0-100.0	26.8941	2	2	8.44831
SAR1a gene homolog 2 variant;GTP-binding protein SAR1b;GTP-binding protein B;Putative uncharacterized protein DKFZp434B2017;cDNA FLJ32259 fis, clone PROST1000298, highly similar to GTP-binding protein SAR1b	Q9Y6B6	2	4	4	1.03539e+06	Super Poisson (Reduced)	0.0-100.0	21.2395	3	4	8.44831
Succinyl-CoA:3-ketoacid CoA transferase;cDNA, FLJ92639, highly similar to Homo sapiens 3-oxoacid CoA transferase (OXCT), nuclear geneencoding mitochondrial protein, mRNA;cDNA FLJ51924, highly similar to Succinyl-CoA:3-ketoacid-coenzyme A transferase1, mitochondrial (EC 2.8.3.5);cDNA, FLJ78801, highly similar to Succinyl-CoA:3-ketoacid-coenzyme A transferase1, mitochondrial (EC 2.8.3.5);cDNA FLJ51…	P55809	8	256	256	1.03233e+06	Super Poisson (Reduced)	0.0-100.0	7.26082	9	256	8.44831
Putative uncharacterized protein EEF1E1;Eukaryotic translation elongation factor 1 epsilon-1;Multisynthase complex auxiliary component p18;Elongation factor p18;Aminoacyl tRNA synthetase complex-interacting multifunctional protein 3	O43324	1	2	2	1.02579e+06	Super Poisson (Reduced)	0.0-100.0	26.8941	2	2	8.44831
Protein LLP homolog;Protein LAPS18-like	Q9BRT6	2	4	4	1.02535e+06	Super Poisson (Reduced)	0.0-100.0	21.2395	3	4	8.44831
Spermidine synthase;Putrescine aminopropyltransferase	P19623	10	1024	1024	1.02295e+06	Super Poisson (Reduced)	0.0-100.0	5.81793	11	1024	8.44831
Phosphomannomutase 2;cDNA, FLJ92901, highly similar to Homo sapiens phosphomannomutase 2 (PMM2), mRNA;cDNA FLJ59907, highly similar to Phosphomannomutase 2 (EC 5.4.2.8);cDNA FLJ50559, highly similar to Phosphomannomutase 2 (EC 5.4.2.8);cDNA FLJ52163, highly similar to Phosphomannomutase 2 (EC 5.4.2.8);Phosphomannomutase 2, isoform CRA_a;cDNA FLJ50693, highly similar to Phosphomannomutase 2 (EC 5.…	O15305	6	64	64	1.02247e+06	Super Poisson (Reduced)	0.0-100.0	9.59313	7	64	8.44831
Putative uncharacterized protein TPD52;cDNA FLJ52544, highly similar to Homo sapiens tumor protein D52 (TPD52), transcript variant 2, mRNA;Tumor protein D52;Protein N8;Prostate leucine zipper variant 1;Prostate leucine zipper variant 2;Prostate leucine zipper isoform 3;Prostate leucine zipper isoform 4;Prostate leucine zipper isoform 5	P55327	1	2	2	1.01952e+06	Super Poisson (Reduced)	0.0-100.0	26.8941	2	2	8.44831
Protein FAM96B	Q9Y3D0	2	4	4	1.01901e+06	Super Poisson (Reduced)	0.0-100.0	21.2395	3	4	8.44831
Actinin alpha4 isoform;cDNA FLJ61380, highly similar to Alpha-actinin-4;cDNA FLJ58087, highly similar to Alpha-actinin-4;Alpha-actinin-4;Non-muscle alpha-actinin 4;F-actin cross-linking protein;ACTN4 protein	O43707	8	256	256	1.01646e+06	Super Poisson (Reduced)	0.0-100.0	7.26082	9	256	8.44831
Profilin-1;Profilin I;Profilin	P07737	3	8	8	1.01145e+06	Super Poisson (Reduced)	0.0-100.0	16.9116	4	8	8.44831
PLS3 protein;Plastin 3 (T isoform);cDNA FLJ78707, highly similar to Homo sapiens plastin 3 (T isoform) (PLS3), mRNA;cDNA, FLJ92722, Homo sapiens plastin 3 (T isoform) (PLS3), mRNA;Plastin-3;T-plastin;cDNA FLJ61108, highly similar to Plastin-3;cDNA FLJ59681, highly similar to Plastin-3;cDNA FLJ50527, highly similar to Plastin-3;cDNA FLJ50605, moderately similar to Plastin-3;cDNA FLJ51929, highly s…	P13797	9	512	512	1.00912e+06	Super Poisson (Reduced)	0.0-100.0	6.46136	10	512	8.44831
cDNA FLJ75422, highly similar to Homo sapiens capping protein (actin filament) muscle Z-line, alpha 1, mRNA;F-actin-capping protein subunit alpha-1;CapZ alpha-1	P52907	3	8	8	1.00661e+06	Super Poisson (Reduced)	0.0-100.0	16.9116	4	8	8.44831
Rho-related GTP-binding protein RhoG;Sid 10750;ARHG protein;Ras homolog gene family, member G (Rho G);Ras homolog gene family, member G (Rho G), isoform CRA_a	P84095	8	256	256	1.00498e+06	Super Poisson (Reduced)	0.0-100.0	7.26082	9	256	8.44831
cDNA FLJ56339, highly similar to Signal peptidase complex subunit 2 (EC 3.4.-.-);Signal peptidase complex subunit 2;Microsomal signal peptidase 25 kDa subunit	Q15005	5	32	32	1.00199e+06	Super Poisson (Reduced)	0.0-100.0	11.3413	6	32	8.44831
GrpE protein homolog 1, mitochondrial;Mt-GrpE#1;HMGE;GrpE protein homolog	Q9HAV7	4	16	16	999203	Super Poisson (Reduced)	0.0-100.0	13.7015	5	16	8.44831
T-complex protein 1 subunit eta;CCT-eta;HIV-1 Nef-interacting protein;Putative uncharacterized protein CCT7;cDNA FLJ54832, highly similar to T-complex protein 1 subunit eta;Chaperonin containing TCP1, subunit 7 (Eta), isoform CRA_a;cDNA FLJ59454, highly similar to T-complex protein 1 subunit eta;Chaperonin containing TCP1, subunit 7 (Eta), isoform CRA_c;cDNA FLJ54074, highly similar to T-complex …	Q99832	9	512	512	998850	Super Poisson (Reduced)	0.0-100.0	6.46136	10	512	8.44831
cDNA, FLJ95242, highly similar to Homo sapiens L-3-hydroxyacyl-Coenzyme A dehydrogenase, short chain (HADHSC), mRNA;cDNA FLJ38699 fis, clone KIDNE2002168, highly similar to Short chain 3-hydroxyacyl-CoA dehydrogenase, mitochondrial (EC 1.1.1.35);Hydroxyacyl-coenzyme A dehydrogenase, mitochondrial;Short-chain 3-hydroxyacyl-CoA dehydrogenase;Medium and short-chain L-3-hydroxyacyl-coenzyme A dehydro…	Q16836	1	2	2	996602	Super Poisson (Reduced)	0.0-100.0	26.8941	2	2	8.44831
cDNA FLJ60076, highly similar to ELAV-like protein 1;ELAV-like protein 1;Hu-antigen R	Q15717	3	8	8	994580	Super Poisson (Reduced)	0.0-100.0	16.9116	4	8	8.44831
Zinc finger matrin-type protein 2	Q96NC0	3	8	8	993306	Super Poisson (Reduced)	0.0-100.0	16.9116	4	8	8.44831
cDNA FLJ76387, highly similar to Homo sapiens splicing factor, arginine/serine-rich 9 (SFRS9), mRNA;cDNA FLJ56571, highly similar to Splicing factor, arginine/serine-rich 9;Splicing factor, arginine/serine-rich 9;Pre-mRNA-splicing factor SRp30C	Q13242	2	4	4	991579	Super Poisson (Reduced)	0.0-100.0	21.2395	3	4	8.44831
Neuron-specific calcium-binding protein hippocalcin;Calcium-binding protein BDR-2;P23K;Hippocalcin	P84074	2	4	4	984839	Super Poisson (Reduced)	0.0-100.0	21.2395	3	4	8.44831
Putative uncharacterized protein HPCAL1;BDP-1 protein;Hippocalcin-like protein 1;Visinin-like protein 3;Calcium-binding protein BDR-1;HLP2;Putative uncharacterized protein DKFZp781K1922;HPCAL1 protein;Hippocalcin-like 1;Hippocalcin-like 1, isoform CRA_a;cDNA FLJ78291, highly similar to Homo sapiens hippocalcin-like 1 (HPCAL1), transcript variant 2, mRNA	P37235	2	4	4	980684	Super Poisson (Reduced)	0.0-100.0	21.2395	3	4	8.44831
Peptidyl-prolyl cis-trans isomerase-like 1;Rotamase PPIL1	Q9Y3C6	2	4	4	978057	Super Poisson (Reduced)	0.0-100.0	21.2395	3	4	8.44831
Putative uncharacterized protein SUMF2;cDNA FLJ54722, highly similar to Sulfatase-modifying factor 2;cDNA FLJ54105, highly similar to Sulfatase-modifying factor 2;cDNA FLJ59949, highly similar to Homo sapiens sulfatase modifying factor 2 (SUMF2), transcript variant 4, mRNA;Sulfatase-modifying factor 2;C-alpha-formylglycine-generating enzyme 2;cDNA FLJ59089, highly similar to Homo sapiens sulfatas…	Q8NBJ7	2	4	4	974234	Super Poisson (Reduced)	0.0-100.0	21.2395	3	4	8.44831
Thymidylate kinase;dTMP kinase;Deoxythymidylate kinase (Thymidylate kinase) variant;DTYMK protein;Deoxythymidylate kinase (Thymidylate kinase);Deoxythymidylate kinase (Thymidylate kinase), isoform CRA_b;Putative uncharacterized protein tmp_locus_5	P23919	3	8	8	971503	Super Poisson (Reduced)	0.0-100.0	16.9116	4	8	8.44831
U2 small nuclear ribonucleoprotein A';U2 snRNP-specific A' protein;Small nuclear ribonucleoprotein polypeptide A' variant;SNRPA1 protein;Small nuclear ribonucleoprotein polypeptide A', isoform CRA_d;cDNA FLJ75425, highly similar to Homo sapiens small nuclear ribonucleoprotein polypeptide A', mRNA	P09661	2	4	4	948947	Super Poisson (Reduced)	0.0-100.0	21.2395	3	4	8.44831
Putative uncharacterized protein ATP6V1E1;cDNA FLJ51833, highly similar to Homo sapiens ATPase, H+ transporting, lysosomal 31kDa, V1 subunit E1 (ATP6V1E1), transcript variant 2, mRNA;cDNA, FLJ78840, highly similar to Homo sapiens ATPase, H+ transporting, lysosomal 31 kDa, V1 subunit 0E1 (ATP6V1E1);V-type proton ATPase subunit E 1;Vacuolar proton pump subunit E 1;V-ATPase 31 kDa subunit;ATPase, H+…	P36543	1	2	2	948185	Super Poisson (Reduced)	0.0-100.0	26.8941	2	2	8.44831
Ubiquitin carrier protein;Ubiquitin-conjugating enzyme E2 G2;Ubiquitin-protein ligase G2;Ubiquitin carrier protein G2;Putative uncharacterized protein DKFZp586L2318;cDNA FLJ16170 fis, clone BRHIP2003062, moderately similar to Ubiquitin-conjugating enzyme E2 G2 (EC 6.3.2.19)	P60604	3	8	8	944897	Super Poisson (Reduced)	0.0-100.0	16.9116	4	8	8.44831
RuvB-like 1;49 kDa TATA box-binding protein-interacting protein;TIP49a;Pontin 52;Nuclear matrix protein 238;54 kDa erythrocyte cytosolic protein;TIP60-associated protein 54-alpha;INO80 complex subunit H;cDNA FLJ34844 fis, clone NT2NE2011154, highly similar to RuvB-like 1	Q9Y265	6	64	64	943798	Super Poisson (Reduced)	0.0-100.0	9.59313	7	64	8.44831
Tumor protein D53;Tumor protein D52-like 1	Q16890	1	2	2	943131	Super Poisson (Reduced)	0.0-100.0	26.8941	2	2	8.44831
MAPK-interacting and spindle-stabilizing protein-like;Mitogen-activated protein kinase 1-interacting protein 1-like	Q8NDC0	1	2	2	941172	Super Poisson (Reduced)	0.0-100.0	26.8941	2	2	8.44831
Myosin regulatory light polypeptide 9;Myosin regulatory light chain 9;Myosin regulatory light chain MRLC1;Myosin regulatory light chain 2, smooth muscle isoform;Myosin RLC;MLC-2C;20 kDa myosin light chain;MYL9 protein;Regulatory myosin light chain long version;Myosin, light chain 9, regulatory;Myosin, light polypeptide 9, regulatory, isoform CRA_c;Regulatory myosin light chain short version	P24844	1	2	2	939601	Super Poisson (Reduced)	0.0-100.0	26.8941	2	2	8.44831
Ribosome maturation protein SBDS;Shwachman-Bodian-Diamond syndrome protein	Q9Y3A5	5	32	32	936499	Super Poisson (Reduced)	0.0-100.0	11.3413	6	32	8.44831
Putative uncharacterized protein CD9;cDNA FLJ56697, highly similar to CD9 antigen;cDNA FLJ51032, highly similar to CD9 antigen;CD9 antigen;p24;Leukocyte antigen MIC3;Motility-related protein;Tetraspanin-29;5H9 antigen;Cell growth-inhibiting gene 2 protein;Bladder cancer related CD9 variant	P21926	10	1024	1024	930333	Super Poisson (Reduced)	0.0-100.0	5.81793	11	1024	8.44831
cDNA FLJ51242, moderately similar to Eukaryotic translation initiation factor 2 subunit 1;Eukaryotic translation initiation factor 2 subunit 1;Eukaryotic translation initiation factor 2 subunit alpha;Eukaryotic translation initiation factor 2, subunit 1 alpha, 35kDa, isoform CRA_a;Full-length cDNA clone CS0DL010YH08 of B cells (Ramos cell line) of Homo sapiens (human);cDNA, FLJ92791, Homo sapiens…	P05198	5	32	32	926935	Super Poisson (Reduced)	0.0-100.0	11.3413	6	32	8.44831
Delta(3,5)-Delta(2,4)-dienoyl-CoA isomerase, mitochondrial	Q13011	6	64	64	926935	Super Poisson (Reduced)	0.0-100.0	9.59313	7	64	8.44831
Alpha-soluble NSF attachment protein;N-ethylmaleimide-sensitive factor attachment protein alpha	P54920	8	256	256	923965	Super Poisson (Reduced)	0.0-100.0	7.26082	9	256	8.44831
cDNA FLJ61601, highly similar to Inosine-5'-monophosphate dehydrogenase 2 (EC 1.1.1.205);Inosine-5'-monophosphate dehydrogenase 2;IMPDH-II;IMP dehydrogenase 2;Inosine monophosphate dehydrogenase type II	P12268	8	256	256	915448	Super Poisson (Reduced)	0.0-100.0	7.26082	9	256	8.44831
Elongation factor Tu, mitochondrial;P43	P49411	6	64	64	914699	Super Poisson (Reduced)	0.0-100.0	9.59313	7	64	8.44831
cDNA FLJ60885, moderately similar to Clathrin light chain B;Clathrin light chain B	P09497	2	4	4	900307	Super Poisson (Reduced)	0.0-100.0	21.2395	3	4	8.44831
cDNA FLJ46506 fis, clone THYMU3030752, highly similar to BTB/POZ domain-containing protein KCTD12;BTB/POZ domain-containing protein KCTD12;Pfetin;Predominantly fetal expressed T1 domain	Q96CX2	5	32	32	894752	Super Poisson (Reduced)	0.0-100.0	11.3413	6	32	8.44831
cDNA FLJ51585, moderately similar to Homo sapiens spindle pole body component 24 homolog (SPBC24), mRNA;cDNA FLJ51584, highly similar to Homo sapiens spindle pole body component 24 homolog (SPBC24), mRNA;Putative uncharacterized protein SPC24;Kinetochore protein Spc24	Q8NBT2	1	2	2	893593	Super Poisson (Reduced)	0.0-100.0	26.8941	2	2	8.44831
Calponin-2;Calponin H2, smooth muscle;Neutral calponin;Calponin 2, isoform CRA_a;Putative uncharacterized protein CNN2;cDNA FLJ44427 fis, clone UTERU2007724, highly similar to Homo sapiens calponin 2 (CNN2), transcript variant 2, mRNA;cDNA FLJ52469, highly similar to Calponin-2;cDNA FLJ52495, highly similar to Calponin-2;cDNA FLJ52701, highly similar to Calponin-2;cDNA FLJ52765, highly similar to…	Q99439	7	128	128	887894	Super Poisson (Reduced)	0.0-100.0	8.2756	8	128	8.44831
Glucosamine 6-phosphate N-acetyltransferase;Phosphoglucosamine transacetylase;Phosphoglucosamine acetylase	Q96EK6	6	64	64	884620	Super Poisson (Reduced)	0.0-100.0	9.59313	7	64	8.44831
Sepiapterin reductase;Putative uncharacterized protein SPR;Sepiapterin Reductase	P35270	5	32	32	880979	Super Poisson (Reduced)	0.0-100.0	11.3413	6	32	8.44831
UPF0027 protein C22orf28;cDNA FLJ58027;cDNA FLJ57752;cDNA FLJ57223	Q9Y3I0	9	512	512	869320	Super Poisson (Reduced)	0.0-100.0	6.46136	10	512	8.44831
Putative uncharacterized protein RPL23;60S ribosomal protein L17;60S ribosomal protein L23;Similar to ribosomal protein L23	P62829	2	4	4	867749	Super Poisson (Reduced)	0.0-100.0	21.2395	3	4	8.44831
Proteasome activator complex subunit 3;Proteasome activator 28 subunit gamma;Activator of multicatalytic protease subunit 3;11S regulator complex subunit gamma;Ki nuclear autoantigen;cDNA FLJ32659 fis, clone TESTI1000045, highly similar to Proteasome activator complex subunit 3;PSME3 protein	P61289	2	4	4	863579	Super Poisson (Reduced)	0.0-100.0	21.2395	3	4	8.44831
Peptidyl-tRNA hydrolase 2, mitochondrial;Bcl-2 inhibitor of transcription 1;cDNA FLJ32471 fis, clone SKNMC2000322, highly similar to Peptidyl-tRNA hydrolase 2, mitochondrial (EC 3.1.1.29)	Q9Y3E5	5	32	32	858280	Super Poisson (Reduced)	0.0-100.0	11.3413	6	32	8.44831
cDNA FLJ57139;Uncharacterized protein C11orf73	Q53FT3	1	2	2	855097	Super Poisson (Reduced)	0.0-100.0	26.8941	2	2	8.44831
60S ribosomal protein L4;60S ribosomal protein L1;cDNA FLJ56689, highly similar to 60S ribosomal protein L4;cDNA FLJ50994, moderately similar to 60S ribosomal protein L4;cDNA FLJ51018, highly similar to 60S ribosomal protein L4;Ribosomal protein L4 variant	P36578	5	32	32	848678	Super Poisson (Reduced)	0.0-100.0	11.3413	6	32	8.44831
Putative uncharacterized protein PQBP1;Polyglutamine-binding protein 1;Polyglutamine tract-binding protein 1;38 kDa nuclear protein containing a WW domain;Polyglutamine binding protein variant 12	O60828	1	2	2	841660	Super Poisson (Reduced)	0.0-100.0	26.8941	2	2	8.44831
DNA-(apurinic or apyrimidinic site) lyase;Apurinic-apyrimidinic endonuclease 1;APEX nuclease;Protein REF-1;APEX nuclease (Multifunctional DNA repair enzyme) 1;APEX nuclease (Multifunctional DNA repair enzyme) 1, isoform CRA_a;Full-length cDNA clone CS0DI036YP02 of Placenta of Homo sapiens (human);cDNA FLJ76713, highly similar to Homo sapiens APEX nuclease (multifunctional DNA repair enzyme) 1 (AP…	P27695	7	128	128	841240	Super Poisson (Reduced)	0.0-100.0	8.2756	8	128	8.44831
cDNA FLJ59683, highly similar to Homo sapiens malignant T cell amplified sequence 1 (MCTS1), mRNA;Malignant T cell-amplified sequence 1;Multiple copies T-cell malignancies	Q9ULC4	4	16	16	839243	Super Poisson (Reduced)	0.0-100.0	13.7015	5	16	8.44831
cDNA FLJ50892, moderately similar to Mesoderm development candidate 2;LDLR chaperone MESD;Mesoderm development protein;Mesoderm development candidate 2;Renal carcinoma antigen NY-REN-61	Q14696	3	8	8	838434	Super Poisson (Reduced)	0.0-100.0	16.9116	4	8	8.44831
Isochorismatase domain-containing protein 2, mitochondrial	Q96AB3	5	32	32	830982	Super Poisson (Reduced)	0.0-100.0	11.3413	6	32	8.44831
Putative uncharacterized protein POLR2H;DNA-directed RNA polymerases I, II, and III subunit RPABC3;DNA-directed RNA polymerase II subunit H;DNA-directed RNA polymerases I, II, and III 17.1 kDa polypeptide;RPB17;RPB8 homolog	P52434	1	2	2	821601	Super Poisson (Reduced)	0.0-100.0	26.8941	2	2	8.44831
cDNA FLJ52153, highly similar to Transmembrane emp24 domain-containing protein 2;cDNA FLJ52154, moderately similar to Transmembrane emp24 domain-containing protein 2;Transmembrane emp24 domain-containing protein 2;Membrane protein p24A;RNP24 protein;Transmembrane emp24 domain trafficking protein 2, isoform CRA_a;cDNA, FLJ93436, Homo sapiens coated vesicle membrane protein (RNP24), mRNA	Q15363	2	4	4	819826	Super Poisson (Reduced)	0.0-100.0	21.2395	3	4	8.44831
Inosine triphosphatase (Nucleoside triphosphate pyrophosphatase);Inosine triphosphatase (Nucleoside triphosphate pyrophosphatase), isoform CRA_b;Inosine triphosphate pyrophosphatase;Putative oncogene protein hlc14-06-p;Inosine triphosphate pyrophosphatase transcript variant II;ITPase	Q9BY32	7	128	128	812449	Super Poisson (Reduced)	0.0-100.0	8.2756	8	128	8.44831
5-aminoimidazole-4-carboxamide ribonucleotide formyltransferase/IMP cyclohydrolase, isoform CRA_g;cDNA FLJ75424, highly similar to Human AICAR formyltransferase/IMP cyclohydrolase bifunctional enzyme (purH) mRNA;cDNA, FLJ93545, highly similar to Homo sapiens 5-aminoimidazole-4-carboxamide ribonucleotide formyltransferase/IMP cyclohydrolase (ATIC), mRNA;cDNA FLJ57133, highly similar to Bifunctiona…	P31939	9	512	512	806787	Super Poisson (Reduced)	0.0-100.0	6.46136	10	512	8.44831
ARD1 homolog A, N-acetyltransferase (S. cerevisiae), isoform CRA_b;Putative uncharacterized protein NAA10;cDNA FLJ60470, highly similar to N-terminal acetyltransferase complex ARD1 subunit homolog A (EC 2.3.1.88);cDNA FLJ60638, highly similar to N-terminal acetyltransferase complex ARD1 subunit homolog A (EC 2.3.1.88);ARD1 homolog A, N-acetyltransferase (S. cerevisiae), isoform CRA_a;cDNA, FLJ788…	P41227	3	8	8	803311	Super Poisson (Reduced)	0.0-100.0	16.9116	4	8	8.44831
cDNA FLJ59175, weakly similar to Ubiquitin-like protein 4A;Ubiquitin-like protein 4A;Ubiquitin-like protein GDX;Ubiquitin-like 4A	P11441	1	2	2	803082	Super Poisson (Reduced)	0.0-100.0	26.8941	2	2	8.44831
Glutamate--cysteine ligase regulatory subunit;Gamma-glutamylcysteine synthetase regulatory subunit;Gamma-ECS regulatory subunit;GCS light chain;Glutamate--cysteine ligase modifier subunit	P48507	6	64	64	800132	Super Poisson (Reduced)	0.0-100.0	9.59313	7	64	8.44831
Ribosomal protein S27;Putative uncharacterized protein RPS27;40S ribosomal protein S27;Metallopan-stimulin 1;40S ribosomal protein S27-like	Q71UM5	6	64	64	780711	Super Poisson (Reduced)	0.0-100.0	9.59313	7	64	8.44831
Ubiquitin carboxyl-terminal hydrolase isozyme L3;Ubiquitin thioesterase L3;Ubiquitin carboxyl-terminal esterase L3 (Ubiquitin thiolesterase)	P15374	3	8	8	777713	Super Poisson (Reduced)	0.0-100.0	16.9116	4	8	8.44831
Putative uncharacterized protein ARPC2;Actin-related protein 2/3 complex subunit 2;Arp2/3 complex 34 kDa subunit;Actin related protein 2/3 complex, subunit 2, 34kDa, isoform CRA_a;cDNA FLJ76076, highly similar to Homo sapiens actin related protein 2/3 complex, subunit 2, 34kDa (ARPC2), transcript variant 2, mRNA;PNAS-139	O15144	2	4	4	777158	Super Poisson (Reduced)	0.0-100.0	21.2395	3	4	8.44831
cDNA FLJ16143 fis, clone BRAMY2038516, highly similar to Protein disulfide-isomerase A6 (EC 5.3.4.1);Putative uncharacterized protein PDIA6;cDNA FLJ58502, highly similar to Protein disulfide-isomerase A6 (EC 5.3.4.1);cDNA FLJ58023, highly similar to Protein disulfide-isomerase A6 (EC 5.3.4.1);Protein disulfide-isomerase A6;Protein disulfide isomerase P5;Thioredoxin domain-containing protein 7;Pro…	Q15084	7	128	128	771228	Super Poisson (Reduced)	0.0-100.0	8.2756	8	128	8.44831
cDNA FLJ76620, highly similar to Homo sapiens C2f protein (C2F), mRNA;EMG1 nucleolar protein homolog (S. cerevisiae), isoform CRA_a;cDNA FLJ56921, highly similar to Probable ribosome biogenesis protein NEP1;cDNA FLJ60792, highly similar to Probable ribosome biogenesis protein NEP1;Probable ribosome biogenesis protein NEP1;Nucleolar protein EMG1 homolog;Protein C2f	Q92979	4	16	16	769749	Super Poisson (Reduced)	0.0-100.0	13.7015	5	16	8.44831
Signal recognition particle 14 kDa protein;18 kDa Alu RNA-binding protein	P37108	2	4	4	767123	Super Poisson (Reduced)	0.0-100.0	21.2395	3	4	8.44831
cDNA, FLJ92973, highly similar to Homo sapiens villin 2 (ezrin) (VIL2), mRNA;cDNA FLJ53435, highly similar to Ezrin;cDNA FLJ54141, highly similar to Ezrin;cDNA, FLJ78930, highly similar to Ezrin;Ezrin;p81;Cytovillin;Villin-2;Cytovillin 2	P15311	2	4	4	766554	Super Poisson (Reduced)	0.0-100.0	21.2395	3	4	8.44831
Putative uncharacterized protein DENR;Density-regulated protein;Protein DRP1;Smooth muscle cell-associated protein 3	O43583	7	128	128	764241	Super Poisson (Reduced)	0.0-100.0	8.2756	8	128	8.44831
Mitochondrial ribosomal protein L11, isoform CRA_c;Putative uncharacterized protein MRPL11;39S ribosomal protein L11, mitochondrial;Mitochondrial ribosomal protein L11;Mitochondrial ribosomal protein L11, isoform CRA_f;Mitochondrial ribosomal protein L11 isoform a variant	Q9Y3B7	1	2	2	763272	Super Poisson (Reduced)	0.0-100.0	26.8941	2	2	8.44831
Putative uncharacterized protein SSR4;Translocon-associated protein subunit delta;Signal sequence receptor subunit delta	P51571	3	8	8	762564	Super Poisson (Reduced)	0.0-100.0	16.9116	4	8	8.44831
Nucleosome assembly protein 1-like 4;Putative uncharacterized protein NAP1L4;Nucleosome assembly protein 1-like 4b;cDNA, FLJ92975, highly similar to Homo sapiens nucleosome assembly protein 1-like 4 (NAP1L4), mRNA;cDNA FLJ59403, highly similar to Nucleosome assembly protein 1-like 4;cDNA, FLJ79141, highly similar to Nucleosome assembly protein 1-like 4;cDNA, FLJ79223, highly similar to Nucleosome…	Q99733	3	8	8	761977	Super Poisson (Reduced)	0.0-100.0	16.9116	4	8	8.44831
Transmembrane and coiled-coil domain-containing protein 1;Xenogeneic cross-immune protein PCIA3;Transmembrane and coiled-coil domains protein 4;Transmembrane and coiled-coil domains 1, isoform CRA_a;cDNA FLJ50833, highly similar to Transmembrane and coiled-coil domains protein 1;cDNA, FLJ78979, highly similar to Transmembrane and coiled-coil domains protein 1;Putative uncharacterized protein TMCO1	Q9UM00	7	128	128	760184	Super Poisson (Reduced)	0.0-100.0	8.2756	8	128	8.44831
Ras-related protein Ral-A;Putative uncharacterized protein RALA	P11233	3	8	8	758331	Super Poisson (Reduced)	0.0-100.0	16.9116	4	8	8.44831
Ubiquitin-conjugating enzyme E2 T;Ubiquitin-protein ligase T;Ubiquitin carrier protein T;Cell proliferation-inducing gene 50 protein	Q9NPD8	2	4	4	758100	Super Poisson (Reduced)	0.0-100.0	21.2395	3	4	8.44831
Ubiquitin-fold modifier-conjugating enzyme 1	Q9Y3C8	3	8	8	757391	Super Poisson (Reduced)	0.0-100.0	16.9116	4	8	8.44831
cDNA, FLJ92557, highly similar to Homo sapiens thioredoxin reductase 1 (TXNRD1), mRNA;cDNA FLJ59466, highly similar to Thioredoxin reductase 1, cytoplasmic (EC 1.8.1.9);cDNA FLJ56075, highly similar to Thioredoxin reductase 1, cytoplasmic (EC 1.8.1.9);cDNA FLJ59560, highly similar to Thioredoxin reductase 1, cytoplasmic (EC 1.8.1.9);Thioredoxin reductase 1;cDNA FLJ56205, highly similar to Thiored…	Q16881	17	131072	131072	757160	Super Poisson (Reduced)	0.0-100.0	3.42339	18	8315.69	8.44831
Putative protein FAM10A5	Q8NFI4	4	16	16	757160	Super Poisson (Reduced)	0.0-100.0	13.7015	5	16	8.44831
Suppression of tumorigenicity 13 (Colon carcinoma) (Hsp70 interacting protein);cDNA FLJ53687, highly similar to Hsc70-interacting protein;cDNA, FLJ79054, highly similar to Hsc70-interacting protein;Hsc70-interacting protein;Suppression of tumorigenicity 13 protein;Putative tumor suppressor ST13;Protein FAM10A1;Progesterone receptor-associated p48 protein;Renal carcinoma antigen NY-REN-33;ST13 pro…	Q8IZP2	3	8	8	751883	Super Poisson (Reduced)	0.0-100.0	16.9116	4	8	8.44831
Suppression of tumorigenicity 13 (Colon carcinoma) (Hsp70 interacting protein);cDNA FLJ53687, highly similar to Hsc70-interacting protein;cDNA, FLJ79054, highly similar to Hsc70-interacting protein;Hsc70-interacting protein;Suppression of tumorigenicity 13 protein;Putative tumor suppressor ST13;Protein FAM10A1;Progesterone receptor-associated p48 protein;Renal carcinoma antigen NY-REN-33;ST13 pro…	P50502	3	8	8	751883	Super Poisson (Reduced)	0.0-100.0	16.9116	4	8	8.44831
cDNA FLJ37875 fis, clone BRSSN2018771, highly similar to Poly(A)-binding protein 1;cDNA FLJ57246, highly similar to Poly(A)-binding protein 1;Polyadenylate-binding protein 1	P11940	4	16	16	750711	Super Poisson (Reduced)	0.0-100.0	13.7015	5	16	8.44831
PABP3;Poly(A) binding protein, cytoplasmic 3;cDNA, FLJ93858, highly similar to Homo sapiens poly(A) binding protein, cytoplasmic 3 (PABPC3), mRNA;Polyadenylate-binding protein 3;Testis-specific poly(A)-binding protein	Q9H361	4	16	16	750586	Super Poisson (Reduced)	0.0-100.0	13.7015	5	16	8.44831
Heat shock protein HSP 90-alpha;Heat shock 86 kDa;Renal carcinoma antigen NY-REN-38;cDNA FLJ57431, highly similar to Heat shock protein HSP 90-alpha;Hsp89-alpha-delta-N;Putative heat shock protein HSP 90-alpha A2;Heat shock 90 kDa protein 1 alpha-like 3;HSP90AA1 protein;Full-length cDNA 5-PRIME end of clone CS0DN005YI08 of Adult brain of Homo sapiens (human);Full-length cDNA clone CS0CAP007YF18 o…	Q14568	2	4	4	750430	Super Poisson (Reduced)	0.0-100.0	21.2395	3	4	8.44831
Heat shock protein HSP 90-alpha;Heat shock 86 kDa;Renal carcinoma antigen NY-REN-38;cDNA FLJ57431, highly similar to Heat shock protein HSP 90-alpha;Hsp89-alpha-delta-N;Putative heat shock protein HSP 90-alpha A2;Heat shock 90 kDa protein 1 alpha-like 3;HSP90AA1 protein;Full-length cDNA 5-PRIME end of clone CS0DN005YI08 of Adult brain of Homo sapiens (human);Full-length cDNA clone CS0CAP007YF18 o…	P07900	7	128	128	750430	Super Poisson (Reduced)	0.0-100.0	8.2756	8	128	8.44831
REX2, RNA exonuclease 2 homolog (S. cerevisiae);REX2, RNA exonuclease 2 homolog (S. cerevisiae), isoform CRA_b;cDNA, FLJ92319, highly similar to Homo sapiens REX2, RNA exonuclease 2 homolog (S. cerevisiae) (REXO2), mRNA;Oligoribonuclease, mitochondrial;Small fragment nuclease;RNA exonuclease 2 homolog;REXO2 protein	Q9Y3B8	4	16	16	749349	Super Poisson (Reduced)	0.0-100.0	13.7015	5	16	8.44831
39S ribosomal protein L13, mitochondrial	Q9BYD1	1	2	2	749245	Super Poisson (Reduced)	0.0-100.0	26.8941	2	2	8.44831
cDNA FLJ77896, highly similar to Homo sapiens Ras homolog enriched in brain (RHEB), mRNA;GTP-binding protein Rheb;Ras homolog enriched in brain;Putative uncharacterized protein RHEB	Q15382	1	2	2	748643	Super Poisson (Reduced)	0.0-100.0	26.8941	2	2	8.44831
Vacuolar protein-sorting-associated protein 25;ESCRT-II complex subunit VPS25;ELL-associated protein of 20 kDa;Dermal papilla-derived protein 9	Q9BRG1	2	4	4	747046	Super Poisson (Reduced)	0.0-100.0	21.2395	3	4	8.44831
Splicing factor, proline- and glutamine-rich;Polypyrimidine tract-binding protein-associated-splicing factor;DNA-binding p52/p100 complex, 100 kDa subunit;100 kDa DNA-pairing protein;SFPQ protein;Splicing factor proline/glutamine-rich (Polypyrimidine tract binding protein associated)	P23246	2	4	4	742581	Super Poisson (Reduced)	0.0-100.0	21.2395	3	4	8.44831
Brain type mu-glutathione S-transferase;cDNA FLJ51755, highly similar to Glutathione S-transferase Mu 3 (EC 2.5.1.18);Glutathione S-transferase Mu 3;GSTM3-3;GST class-mu 3;Glutathione S-transferase M3 variant;GSTM3 protein;Glutathione S-transferase M3 (Brain);cDNA, FLJ93985, Homo sapiens glutathione S-transferase M3 (brain) (GSTM3), mRNA	P21266	8	256	256	742539	Super Poisson (Reduced)	0.0-100.0	7.26082	9	256	8.44831
NADH dehydrogenase [ubiquinone] iron-sulfur protein 3, mitochondrial;NADH-ubiquinone oxidoreductase 30 kDa subunit;Complex I-30kD;cDNA FLJ57965, highly similar to NADH-ubiquinone oxidoreductase 30 kDa subunit, mitochondrial (EC 1.6.5.3);NADH dehydrogenase (Ubiquinone) Fe-S protein 3, 30kDa (NADH-coenzyme Q reductase) variant;Putative uncharacterized protein DKFZp586K0821	O75489	2	4	4	742308	Super Poisson (Reduced)	0.0-100.0	21.2395	3	4	8.44831
cDNA FLJ78501, highly similar to Homo sapiens serpin peptidase inhibitor, clade H (heat shock protein 47), member 1, (collagen binding protein 1) (SERPINH1), mRNA;Serpin H1;Collagen-binding protein;47 kDa heat shock protein;Rheumatoid arthritis-related antigen RA-A47;Arsenic-transactivated protein 3;Cell proliferation-inducing gene 14 protein;cDNA FLJ52569, highly similar to Collagen-binding prot…	P50454	2	4	4	739376	Super Poisson (Reduced)	0.0-100.0	21.2395	3	4	8.44831
Putative uncharacterized protein PSME1;Proteasome activator complex subunit 1;Proteasome activator 28 subunit alpha;Activator of multicatalytic protease subunit 1;11S regulator complex subunit alpha;Interferon gamma up-regulated I-5111 protein;PSME1 protein;Proteasome (Prosome, macropain) activator subunit 1 (PA28 alpha), isoform CRA_a;cDNA, FLJ92500, Homo sapiens proteasome (prosome, macropain) …	Q06323	3	8	8	735527	Super Poisson (Reduced)	0.0-100.0	16.9116	4	8	8.44831
cDNA FLJ42071 fis, clone SYNOV2014157, highly similar to Protein YIPF5;Protein YIPF5;YIP1 family member 5;YPT-interacting protein 1 A;Five-pass transmembrane protein localizing in the Golgi apparatus and the endoplasmic reticulum 5;Smooth muscle cell-associated protein 5	Q969M3	7	128	128	731535	Super Poisson (Reduced)	0.0-100.0	8.2756	8	128	8.44831
BCL2-associated athanogene 2;cDNA FLJ10153 fis, clone HEMBA1003417, highly similar to BAG family molecular chaperone regulator 2;cDNA FLJ13673 fis, clone PLACE1011858, highly similar to BAG family molecular chaperone regulator 2;cDNA FLJ50277, highly similar to BAG family molecular chaperone regulator 2;BAG family molecular chaperone regulator 2;Bcl-2-associated athanogene 2	O95816	3	8	8	727652	Super Poisson (Reduced)	0.0-100.0	16.9116	4	8	8.44831
Chromosome 1 open reading frame 57;Chromosome 1 open reading frame 57, isoform CRA_d;cDNA, FLJ95865;Chromosome 1 open reading frame 57, isoform CRA_a;Nucleoside-triphosphatase C1orf57;Nucleoside triphosphate phosphohydrolase	Q9BSD7	4	16	16	727354	Super Poisson (Reduced)	0.0-100.0	13.7015	5	16	8.44831
Transmembrane protein 205	Q6UW68	5	32	32	726392	Super Poisson (Reduced)	0.0-100.0	11.3413	6	32	8.44831
cDNA, FLJ93125, highly similar to Homo sapiens cleavage and polyadenylation specific factor 5, 25 kDa(CPSF5), mRNA;Cleavage and polyadenylation specificity factor subunit 5;Cleavage and polyadenylation specificity factor 25 kDa subunit;Pre-mRNA cleavage factor Im 25 kDa subunit;Nucleoside diphosphate-linked moiety X motif 21;Putative uncharacterized protein DKFZp313O211	O43809	1	2	2	725692	Super Poisson (Reduced)	0.0-100.0	26.8941	2	2	8.44831
Ras-related protein Rab-31;Ras-related protein Rab-22B;RAB31, member RAS oncogene family variant	Q13636	6	64	64	723753	Super Poisson (Reduced)	0.0-100.0	9.59313	7	64	8.44831
Calcium-regulated heat stable protein 1;Calcium-regulated heat-stable protein of 24 kDa	Q9Y2V2	4	16	16	722540	Super Poisson (Reduced)	0.0-100.0	13.7015	5	16	8.44831
Methylosome subunit pICln;Chloride conductance regulatory protein ICln;Chloride channel, nucleotide sensitive 1A;Chloride ion current inducer protein;Reticulocyte pICln;PRO1478	P54105	3	8	8	720445	Super Poisson (Reduced)	0.0-100.0	16.9116	4	8	8.44831
cDNA FLJ58812, highly similar to Endoplasmin (Heat shock protein 90kDa beta member 1);cDNA FLJ58626, highly similar to Endoplasmin (Heat shock protein 90 kDa beta member 1);Endoplasmin;Heat shock protein 90 kDa beta member 1;94 kDa glucose-regulated protein;gp96 homolog;Tumor rejection antigen 1;Tumor rejection antigen (Gp96) 1 variant;Tumor rejection antigen (Gp96) 1;HSP90B1 protein	P14625	5	32	32	719711	Super Poisson (Reduced)	0.0-100.0	11.3413	6	32	8.44831
Adenylate kinase isoenzyme 4, mitochondrial;Adenylate kinase 3-like;ATP-AMP transphosphorylase	P27144	2	4	4	719541	Super Poisson (Reduced)	0.0-100.0	21.2395	3	4	8.44831
Translocator protein (18kDa);Peripheral benzodiazepine receptor-related protein;Peripheral-type benzodiazepine receptor;Translocator protein;PKBS;Mitochondrial benzodiazepine receptor;Peripheral-type Benzodiazepine Receptor	P30536	2	4	4	718316	Super Poisson (Reduced)	0.0-100.0	21.2395	3	4	8.44831
Putative uncharacterized protein ABHD14B;cDNA FLJ52511, highly similar to Abhydrolase domain-containing protein 14B;cDNA FLJ52710, highly similar to Abhydrolase domain-containing protein 14B;cDNA FLJ52723, highly similar to Abhydrolase domain-containing protein 14B;Abhydrolase domain-containing protein 14B;CCG1-interacting factor B	Q96IU4	2	4	4	713725	Super Poisson (Reduced)	0.0-100.0	21.2395	3	4	8.44831
Pre-mRNA-processing factor 19;PRP19/PSO4 homolog;Nuclear matrix protein 200;Senescence evasion factor	Q9UMS4	8	256	256	713003	Super Poisson (Reduced)	0.0-100.0	7.26082	9	256	8.44831
Thioredoxin-related transmembrane protein 1;Thioredoxin domain-containing protein 1;Transmembrane Trx-related protein;Thioredoxin domain containing, isoform CRA_b;cDNA FLJ51570, highly similar to Thioredoxin domain-containing protein 1;cDNA FLJ51569, highly similar to Thioredoxin domain-containing protein 1	Q9H3N1	7	128	128	710945	Super Poisson (Reduced)	0.0-100.0	8.2756	8	128	8.44831
CKII beta binding protein 2;Growth arrest and DNA damage-inducible proteins-interacting protein 1;CR6-interacting factor 1;CKII beta-associating protein;Papillomavirus L2-interacting nuclear protein 1;p53-responsive gene 6 protein	Q8TAE8	1	2	2	709596	Super Poisson (Reduced)	0.0-100.0	26.8941	2	2	8.44831
Mitochondrial ribosomal protein L12;39S ribosomal protein L12, mitochondrial;5c5-2;5C5;Mitochondrial ribosomal protein L7/L12	P52815	4	16	16	707563	Super Poisson (Reduced)	0.0-100.0	13.7015	5	16	8.44831
ADP-ribosylation factor-like protein 2;ADP-ribosylation factor-like 2;ADP-ribosylation factor-like 2 variant;HCG23373, isoform CRA_a	P36404	3	8	8	707563	Super Poisson (Reduced)	0.0-100.0	16.9116	4	8	8.44831
COP9 signalosome complex subunit 5;Jun activation domain-binding protein 1;COP9 signalosome subunit 5 variant	Q92905	4	16	16	705398	Super Poisson (Reduced)	0.0-100.0	13.7015	5	16	8.44831
cDNA, FLJ96455, highly similar to Homo sapiens Down syndrome critical region gene 2 (DSCR2), mRNA;Proteasome assembly chaperone 1;Down syndrome critical region protein 2;Chromosome 21 leucine-rich protein	O95456	14	16384	16384	701566	Super Poisson (Reduced)	0.0-100.0	4.15694	15	5211.79	8.44831
Coiled-coil-helix-coiled-coil-helix domain containing 3;Coiled-coil-helix-coiled-coil-helix domain containing 3, isoform CRA_d;Putative uncharacterized protein CHCHD3;Coiled-coil-helix-coiled-coil-helix domain-containing protein 3, mitochondrial	Q9NX63	5	32	32	700870	Super Poisson (Reduced)	0.0-100.0	11.3413	6	32	8.44831
cDNA FLJ53772, highly similar to FK506-binding protein 11 (EC 5.2.1.8);FK506 binding protein 11, 19 kDa, isoform CRA_b;FKBP11 protein;Peptidyl-prolyl cis-trans isomerase FKBP11;FK506-binding protein 11;Rotamase;19 kDa FK506-binding protein	Q9NYL4	3	8	8	699802	Super Poisson (Reduced)	0.0-100.0	16.9116	4	8	8.44831
cDNA FLJ77404, highly similar to Homo sapiens small nuclear ribonucleoprotein 70kDa polypeptide (RNP antigen) (SNRP70), transcript variant 1, mRNA;U1 small nuclear ribonucleoprotein 70 kDa;Putative uncharacterized protein DKFZp434N041;SNRNP70 protein	P08621	1	2	2	699657	Super Poisson (Reduced)	0.0-100.0	26.8941	2	2	8.44831
Deoxyuridine 5'-triphosphate nucleotidohydrolase, mitochondrial;dUTP pyrophosphatase	P33316	5	32	32	699196	Super Poisson (Reduced)	0.0-100.0	11.3413	6	32	8.44831
RuvB-like 2 (E. coli), isoform CRA_d;cDNA FLJ14856 fis, clone PLACE1001054, highly similar to RuvB-like 2 (EC 3.6.1.-);RuvB-like 2 (E. coli), isoform CRA_a;cDNA FLJ32936 fis, clone TESTI2007533, highly similar to RuvB-like 2 (EC 3.6.1.-);cDNA FLJ56743, highly similar to RuvB-like 2 (EC 3.6.1.-);RuvB-like 2;48 kDa TATA box-binding protein-interacting protein;TIP49b;Repressing pontin 52;51 kDa eryt…	Q9Y230	3	8	8	698102	Super Poisson (Reduced)	0.0-100.0	16.9116	4	8	8.44831
Translin, isoform CRA_b;cDNA FLJ34596 fis, clone KIDNE2009191, highly similar to TRANSLIN;cDNA FLJ59957, highly similar to Translin;Translin;Translin variant	Q15631	2	4	4	693020	Super Poisson (Reduced)	0.0-100.0	21.2395	3	4	8.44831
cDNA FLJ54981, highly similar to Asparaginyl-tRNA synthetase, cytoplasmic (EC 6.1.1.22);cDNA FLJ52485, highly similar to Asparaginyl-tRNA synthetase, cytoplasmic (EC 6.1.1.22);cDNA FLJ56692, highly similar to Asparaginyl-tRNA synthetase, cytoplasmic (EC 6.1.1.22);cDNA FLJ52703, highly similar to Asparaginyl-tRNA synthetase, cytoplasmic (EC6.1.1.22);Asparaginyl-tRNA synthetase, cytoplasmic;Asparag…	O43776	15	32768	32768	691523	Super Poisson (Reduced)	0.0-100.0	3.87983	16	6600.37	8.44831
Putative uncharacterized protein RPL3;60S ribosomal protein L3;HIV-1 TAR RNA-binding protein B;cDNA FLJ35376 fis, clone SKMUS2004044, highly similar to Homo sapiens ribosomal protein L3 (RPL3), transcript variant 2, mRNA;Ribosomal protein L3, isoform CRA_i;cDNA FLJ59135, highly similar to 60S ribosomal protein L3;RPL3 protein;Ribosomal protein L3, isoform CRA_b;Putative uncharacterized protein;Ri…	P39023	5	32	32	691217	Super Poisson (Reduced)	0.0-100.0	11.3413	6	32	8.44831
cDNA FLJ54529;MHD domain-containing death-inducing protein;Mu-2-related death-inducing protein;Putative HIV-1 infection-related protein	Q9H0R1	11	2048	2048	689633	Super Poisson (Reduced)	0.0-100.0	5.29003	12	2028.04	8.44831
Protein Dr1;Down-regulator of transcription 1;TATA-binding protein-associated phosphoprotein;Negative cofactor 2-beta;Down-regulator of transcription 1 variant;Down-regulator of transcription 1, TBP-binding (Negative cofactor 2), isoform CRA_a;Putative uncharacterized protein DKFZp666G145;cDNA FLJ32979 fis, clone TESTI2017775, highly similar to TATA-BINDING PROTEIN-ASSOCIATED PHOSPHOPROTEIN	Q01658	4	16	16	689260	Super Poisson (Reduced)	0.0-100.0	13.7015	5	16	8.44831
Putative uncharacterized protein SRPRB;Signal recognition particle receptor beta subunit;Signal recognition particle receptor, B subunit, isoform CRA_b;Signal recognition particle receptor subunit beta;Protein APMCF1	Q9Y5M8	4	16	16	687976	Super Poisson (Reduced)	0.0-100.0	13.7015	5	16	8.44831
Low molecular weight phosphotyrosine protein phosphatase;Low molecular weight cytosolic acid phosphatase;Red cell acid phosphatase 1;Adipocyte acid phosphatase;Putative uncharacterized protein ACP1;Protein-tyrosine-phosphatase, isoform 3;Acid phosphatase 1 isoform c variant	P24666	8	256	256	686532	Super Poisson (Reduced)	0.0-100.0	7.26082	9	256	8.44831
cDNA FLJ77680, highly similar to Homo sapiens protein phosphatase 2 (formerly 2A), regulatory subunit A (PR 65), alpha isoform (PPP2R1A), mRNA;Protein phosphatase 2 (Formerly 2A), regulatory subunit A (PR 65), alpha isoform;cDNA FLJ78455, highly similar to Homo sapiens protein phosphatase 2 (formerly 2A), regulatory subunit A (PR 65), alpha isoform (PPP2R1A), mRNA;cDNA, FLJ96799, Homo sapiens pro…	P30153	14	16384	16384	686081	Super Poisson (Reduced)	0.0-100.0	4.15694	15	5173.41	8.44831
Purine nucleoside phosphorylase;Inosine phosphorylase;cDNA FLJ25678 fis, clone TST04067, highly similar to PURINE NUCLEOSIDE PHOSPHORYLASE (EC 2.4.2.1);PRO1837	P00491	4	16	16	681989	Super Poisson (Reduced)	0.0-100.0	13.7015	5	16	8.44831
Mitochondrial 2-oxoglutarate/malate carrier protein;Solute carrier family 25 member 11;SLC25A11 protein;Solute carrier family 25 (Mitochondrial carrier; oxoglutarate carrier), member 11, isoform CRA_b;cDNA FLJ76014, highly similar to Homo sapiens solute carrier family 25 (mitochondrial carrier; oxoglutarate carrier), member 11 (SLC25A11), mRNA	Q02978	3	8	8	681294	Super Poisson (Reduced)	0.0-100.0	16.9116	4	8	8.44831
cDNA FLJ56737, highly similar to Insulin-like growth factor-binding protein 7;cDNA, FLJ78981, highly similar to Insulin-like growth factor-binding protein 7;Insulin-like growth factor-binding protein 7;MAC25 protein;Prostacyclin-stimulating factor;PGI2-stimulating factor;IGFBP-rP1;Tumor-derived adhesion factor	Q16270	18	262144	262144	680624	Super Poisson (Reduced)	0.0-100.0	3.2332	19	8634	8.44831
Protein tyrosine phosphatase type IVA 1;Protein-tyrosine phosphatase 4a1;Protein-tyrosine phosphatase of regenerating liver 1;PTP(CAAXI);Protein tyrosine phosphatase type IVA protein 1;Protein tyrosine phosphatase type IVA, member 1	Q93096	6	64	64	680610	Super Poisson (Reduced)	0.0-100.0	9.59313	7	64	8.44831
Signal peptidase complex subunit 3;Microsomal signal peptidase 22/23 kDa subunit	P61009	1	2	2	680303	Super Poisson (Reduced)	0.0-100.0	26.8941	2	2	8.44831
Threonyl-tRNA synthetase, cytoplasmic;Threonine--tRNA ligase;cDNA, FLJ96812, highly similar to Homo sapiens threonyl-tRNA synthetase (TARS), mRNA;cDNA FLJ38533 fis, clone HCHON2001108, highly similar to Threonyl-tRNA synthetase, cytoplasmic (EC 6.1.1.3);cDNA FLJ53464, highly similar to Threonyl-tRNA synthetase, cytoplasmic (EC 6.1.1.3);cDNA FLJ55705, highly similar to Threonyl-tRNA synthetase, cy…	P26639	16	65536	65536	674201	Super Poisson (Reduced)	0.0-100.0	3.63735	17	7059.7	8.44831
cDNA, FLJ94230, highly similar to Homo sapiens thioredoxin-like 1 (TXNL1), mRNA;cDNA FLJ37607 fis, clone BRCOC2010980, highly similar to Thioredoxin-like protein 1;Thioredoxin-like protein 1;32 kDa thioredoxin-related protein;Thioredoxin-like 1 variant	O43396	7	128	128	670263	Super Poisson (Reduced)	0.0-100.0	8.2756	8	128	8.44831
3-hydroxyisobutyrate dehydrogenase, mitochondrial;3'-hydroxyisobutyrate dehydrogenase;3-hydroxyisobutyrate dehydrogenase;3-hydroxyisobutyrate dehydrogenase, isoform CRA_a;NS5ATP1;cDNA, FLJ96784, Homo sapiens 3-hydroxyisobutyrate dehydrogenase (HIBADH), mRNA	P31937	7	128	128	669738	Super Poisson (Reduced)	0.0-100.0	8.2756	8	128	8.44831
Pyruvate kinase isozymes M1/M2;Pyruvate kinase muscle isozyme;Pyruvate kinase 2/3;Cytosolic thyroid hormone-binding protein;Thyroid hormone-binding protein 1;Opa-interacting protein 3;p58;Tumor M2-PK;Pyruvate kinase;Pyruvate kinase M2	P14618	10	1024	1024	669246	Super Poisson (Reduced)	0.0-100.0	5.81793	11	1024	8.44831
cDNA FLJ60055, highly similar to Rattus norvegicus Ssu72 RNA polymerase II CTD phosphatase homolog, mRNA;SSU72 RNA polymerase II CTD phosphatase homolog (S. cerevisiae);RNA polymerase II subunit A C-terminal domain phosphatase SSU72	Q9NP77	8	256	256	669196	Super Poisson (Reduced)	0.0-100.0	7.26082	9	256	8.44831
Thymidylate synthase;Thymidylate synthetase, isoform CRA_a	P04818	5	32	32	667963	Super Poisson (Reduced)	0.0-100.0	11.3413	6	32	8.44831
Capping protein (Actin filament) muscle Z-line, alpha 2;Capping protein (Actin filament) muscle Z-line, alpha 2, isoform CRA_b;cDNA, FLJ95684, Homo sapiens capping protein (actin filament) muscle Z-line, alpha2 (CAPZA2), mRNA;Putative uncharacterized protein CAPZA2;cDNA FLJ50113, highly similar to F-actin capping protein alpha-2 subunit;cDNA, FLJ78814, highly similar to F-actin capping protein al…	P47755	4	16	16	665670	Super Poisson (Reduced)	0.0-100.0	13.7015	5	16	8.44831
39S ribosomal protein L24, mitochondrial	Q96A35	2	4	4	662917	Super Poisson (Reduced)	0.0-100.0	21.2395	3	4	8.44831
Putative uncharacterized protein ERGIC1;Endoplasmic reticulum-Golgi intermediate compartment protein 1;ER-Golgi intermediate compartment 32 kDa protein	Q969X5	7	128	128	662402	Super Poisson (Reduced)	0.0-100.0	8.2756	8	128	8.44831
GRHPR protein;Glyoxylate reductase/hydroxypyruvate reductase;Glyoxylate reductase/hydroxypyruvate reductase, isoform CRA_b;cDNA, FLJ96788, Homo sapiens glyoxylate reductase/hydroxypyruvate reductase(GRHPR), mRNA;CDNA: FLJ22634 fis, clone HSI06565;Glyoxylate reductase/hydroxypyruvate reductase, isoform CRA_c	Q9UBQ7	7	128	128	660962	Super Poisson (Reduced)	0.0-100.0	8.2756	8	128	8.44831
Phosphoribosylaminoimidazole-succinocarboxamide synthase;Multifunctional protein ADE2;SAICAR synthetase;Phosphoribosylaminoimidazole carboxylase;AIR carboxylase;Putative uncharacterized protein DKFZp781N1372	P22234	13	8192	8192	659983	Super Poisson (Reduced)	0.0-100.0	4.47665	14	4015.39	8.44831
cDNA FLJ59109, highly similar to Pyridoxine-5'-phosphate oxidase (EC 1.4.3.5);cDNA FLJ59599, highly similar to Pyridoxine-5'-phosphate oxidase (EC 1.4.3.5);cDNA FLJ59601, highly similar to Pyridoxine-5'-phosphate oxidase (EC 1.4.3.5);Pyridoxine 5'-phosphate oxidase variant;Pyridoxine-5'-phosphate oxidase;Pyridoxamine-phosphate oxidase	Q9NVS9	6	64	64	659388	Super Poisson (Reduced)	0.0-100.0	9.59313	7	64	8.44831
cDNA FLJ58061, highly similar to Eukaryotic translation initiation factor 4E;cDNA FLJ55157, highly similar to Eukaryotic translation initiation factor 4E;Eukaryotic translation initiation factor 4E;mRNA cap-binding protein;eIF-4F 25 kDa subunit	P06730	4	16	16	658324	Super Poisson (Reduced)	0.0-100.0	13.7015	5	16	8.44831
Minor histocompatibility antigen H13;Signal peptide peptidase;Presenilin-like protein 3;Intramembrane protease 1;Histocompatibility (Minor) 13, isoform CRA_c;Signal peptide peptidase beta	Q8TCT9	5	32	32	656793	Super Poisson (Reduced)	0.0-100.0	11.3413	6	32	8.44831
Cytochrome c1, heme protein, mitochondrial;Ubiquinol-cytochrome-c reductase complex cytochrome c1 subunit;Cytochrome b-c1 complex subunit 4;Complex III subunit 4;Complex III subunit IV;Putative uncharacterized protein	P08574	6	64	64	650996	Super Poisson (Reduced)	0.0-100.0	9.59313	7	64	8.44831
cDNA FLJ77145, highly similar to Homo sapiens myosin, heavy polypeptide 9, non-muscle (MYH9), mRNA;Myosin, heavy chain 9, non-muscle;cDNA FLJ57040, highly similar to Myosin-9;Myosin-9;Myosin heavy chain 9;Myosin heavy chain, non-muscle IIa;Non-muscle myosin heavy chain IIa;Cellular myosin heavy chain, type A;Non-muscle myosin heavy chain A;Non-muscle myosin heavy chain;MYH9 protein;MYH9 variant p…	P35579	22	4194304	650472	650472	Super Poisson (Reduced)	0.0-100.0	2.64535	23	13491.8	8.44831
Eukaryotic translation initiation factor 3 subunit K;Eukaryotic translation initiation factor 3 subunit 12;eIF-3 p25;eIF-3 p28;Muscle-specific gene M9 protein;PLAC-24;cDNA FLJ55131, highly similar to Eukaryotic translation initiation factor 3 subunit 12;cDNA FLJ56725, highly similar to Eukaryotic translation initiation factor 3 subunit 12;cDNA, FLJ79243, highly similar to Eukaryotic translation i…	Q9UBQ5	5	32	32	650265	Super Poisson (Reduced)	0.0-100.0	11.3413	6	32	8.44831
cDNA FLJ75299, highly similar to Xenopus laevis proteasome (prosome, macropain) 26S subunit, ATPase 3, mRNA;26S protease regulatory subunit 6A;Proteasome 26S subunit ATPase 3;26S proteasome AAA-ATPase subunit RPT5;Tat-binding protein 1;Proteasome subunit P50	P17980	5	32	32	649531	Super Poisson (Reduced)	0.0-100.0	11.3413	6	32	8.44831
Probable RNA-binding protein EIF1AD;Eukaryotic translation initiation factor 1A domain-containing protein;Haponin	Q8N9N8	1	2	2	644423	Super Poisson (Reduced)	0.0-100.0	26.8941	2	2	8.44831
U2 small nuclear RNA auxiliary factor 2 isoform b;Splicing factor U2AF 65 kDa subunit;U2 auxiliary factor 65 kDa subunit;U2 snRNP auxiliary factor large subunit	P26368	6	64	64	643240	Super Poisson (Reduced)	0.0-100.0	9.59313	7	64	8.44831
Ubiquitin carrier protein;Ubiquitin-conjugating enzyme E2H (UBC8 homolog, yeast);Ubiquitin-conjugating enzyme E2H (UBC8 homolog, yeast), isoform CRA_c;Putative uncharacterized protein UBE2H;UbcH2;UBCH2;Ubiquitin carrier protein H;Ubiquitin-conjugating enzyme E2 H;Ubiquitin-conjugating enzyme E2-20K;Ubiquitin-protein ligase H;Ubiquitin-conjugating enzyme	P62256	1	2	2	642349	Super Poisson (Reduced)	0.0-100.0	26.8941	2	2	8.44831
cDNA FLJ78131, highly similar to Homo sapiens nipsnap homolog 1 (C. elegans) (NIPSNAP1), mRNA;Protein NipSnap homolog 1;cDNA FLJ58042, highly similar to Protein NipSnap1;Putative uncharacterized protein NIPSNAP1	Q9BPW8	3	8	8	633098	Super Poisson (Reduced)	0.0-100.0	16.9116	4	8	8.44831
Mitochondrial carrier homolog 2;Met-induced mitochondrial protein;cDNA FLJ51849, highly similar to Mitochondrial carrier homolog 2;Mitochondrial carrier homolog 2 variant	Q9Y6C9	11	2048	2048	632904	Super Poisson (Reduced)	0.0-100.0	5.29003	12	2011.58	8.44831
Dual specificity phosphatase 3;Dual specificity protein phosphatase 3;Dual specificity protein phosphatase VHR;DUSP3 protein	P51452	4	16	16	632825	Super Poisson (Reduced)	0.0-100.0	13.7015	5	16	8.44831
Putative uncharacterized protein BAG1;BAG family molecular chaperone regulator 1;Bcl-2-associated athanogene 1;BCL2-associated athanogene	Q99933	4	16	16	632545	Super Poisson (Reduced)	0.0-100.0	13.7015	5	16	8.44831
Protein phosphatase 1 regulatory subunit 14B;Phospholipase C-beta-3 neighbouring gene protein	Q96C90	2	4	4	632054	Super Poisson (Reduced)	0.0-100.0	21.2395	3	4	8.44831
Reticulocalbin-2;Calcium-binding protein ERC-55;E6-binding protein;Putative uncharacterized protein RCN2	Q14257	1	2	2	630073	Super Poisson (Reduced)	0.0-100.0	26.8941	2	2	8.44831
Cysteine and glycine-rich protein 2;Cysteine-rich protein 2;Smooth muscle cell LIM protein;LIM domain only protein 5	Q16527	16	65536	65536	629261	Super Poisson (Reduced)	0.0-100.0	3.63735	17	6756.9	8.44831
Adenosylhomocysteinase;S-adenosyl-L-homocysteine hydrolase;AHCY protein;cDNA FLJ52743, highly similar to Adenosylhomocysteinase (EC 3.3.1.1);cDNA, FLJ79079, highly similar to Adenosylhomocysteinase (EC 3.3.1.1)	P23526	10	1024	1024	629125	Super Poisson (Reduced)	0.0-100.0	5.81793	11	1024	8.44831
39S ribosomal protein L17, mitochondrial;LYST-interacting protein 2	Q9NRX2	1	2	2	624758	Super Poisson (Reduced)	0.0-100.0	26.8941	2	2	8.44831
cDNA, FLJ92620, highly similar to Homo sapiens staphylococcal nuclease domain containing 1 (SND1),mRNA;cDNA FLJ39264 fis, clone OCBBF2009603, highly similar to Staphylococcal nuclease domain-containing protein 1;cDNA FLJ54574, highly similar to Staphylococcal nuclease domain-containing protein 1;Staphylococcal nuclease domain-containing protein 1;p100 co-activator;100 kDa coactivator;EBNA2 coacti…	Q7KZF4	12	4096	4096	624680	Super Poisson (Reduced)	0.0-100.0	4.84956	13	3076.8	8.44831
Geminin;Putative uncharacterized protein GMNN;Geminin variant	O75496	2	4	4	624498	Super Poisson (Reduced)	0.0-100.0	21.2395	3	4	8.44831
Putative uncharacterized protein WDR1;WD repeat-containing protein 1;Actin-interacting protein 1;NORI-1;cDNA FLJ45763 fis, clone N1ESE2000698, highly similar to WD repeat protein 1;cDNA FLJ58303, highly similar to WD repeat protein 1;WD repeat domain 1, isoform CRA_a;WD repeat-containing protein 1 isoform 1 variant	O75083	12	4096	4096	623910	Super Poisson (Reduced)	0.0-100.0	4.84956	13	3076.1	8.44831
Translin-associated factor X;Translin-associated factor X, isoform CRA_c;cDNA, FLJ93547, Homo sapiens translin-associated factor X (TSNAX), mRNA;Putative uncharacterized protein DKFZp686G1650;Translin-associated factor X, isoform CRA_a;Translin-associated protein X;Disrupted in schizophrenia 1 isoform 52;Translin associated factor X	Q99598	2	4	4	623767	Super Poisson (Reduced)	0.0-100.0	21.2395	3	4	8.44831
60S ribosome subunit biogenesis protein NIP7 homolog;KD93;cDNA FLJ10296 fis, clone NT2RM1001044, highly similar to Homo sapiens HSPC031 mRNA	Q9Y221	3	8	8	623201	Super Poisson (Reduced)	0.0-100.0	16.9116	4	8	8.44831
cDNA FLJ77421, highly similar to Homo sapiens autoantigen p542 mRNA;cDNA FLJ56677, highly similar to RNA-binding protein Raly;RNA-binding protein Raly;hnRNP associated with lethal yellow protein homolog;Autoantigen p542;Heterogeneous nuclear ribonucleoprotein C-like 2;RNA binding protein (Autoantigenic, hnRNP-associated with lethal yellow) long isoform variant;RNA binding protein, autoantigenic (…	Q9UKM9	1	2	2	618373	Super Poisson (Reduced)	0.0-100.0	26.8941	2	2	8.44831
Pyruvate dehydrogenase E1 component subunit beta, mitochondrial;cDNA FLJ52988, highly similar to Pyruvate dehydrogenase E1 component subunit beta, mitochondrial (EC 1.2.4.1);Putative uncharacterized protein PDHB	P11177	6	64	64	617499	Super Poisson (Reduced)	0.0-100.0	9.59313	7	64	8.44831
HCG401289, isoform CRA_e;Putative uncharacterized protein PDXK;HCG401289, isoform CRA_b;Pyridoxal kinase;Pyridoxine kinase	O00764	4	16	16	615478	Super Poisson (Reduced)	0.0-100.0	13.7015	5	16	8.44831
Microsomal glutathione S-transferase 1;Microsomal GST-I;MGST1 protein	P10620	1	2	2	615465	Super Poisson (Reduced)	0.0-100.0	26.8941	2	2	8.44831
Eukaryotic initiation factor 4A-III;Eukaryotic translation initiation factor 4A isoform 3;ATP-dependent RNA helicase eIF4A-3;ATP-dependent RNA helicase DDX48;DEAD box protein 48;Eukaryotic initiation factor 4A-like NUK-34;Nuclear matrix protein 265	P38919	5	32	32	615171	Super Poisson (Reduced)	0.0-100.0	11.3413	6	32	8.44831
Poly(rC)-binding protein 1;Alpha-CP1;Heterogeneous nuclear ribonucleoprotein E1;Nucleic acid-binding protein SUB2.3;Poly(RC) binding protein 1;Putative uncharacterized protein PCBP1;cDNA, FLJ94964, highly similar to Homo sapiens poly(rC) binding protein 1 (PCBP1), mRNA	Q15365	9	512	512	614732	Super Poisson (Reduced)	0.0-100.0	6.46136	10	512	8.44831
Protein CWC15 homolog	Q9P013	1	2	2	614719	Super Poisson (Reduced)	0.0-100.0	26.8941	2	2	8.44831
cDNA FLJ76297, highly similar to Homo sapiens eukaryotic translation initiation factor 3, subunit 4 delta, 44kDa (EIF3S4), mRNA;cDNA, FLJ79545, highly similar to Eukaryotic translation initiation factor 3subunit 4;Eukaryotic translation initiation factor 3 subunit G;Eukaryotic translation initiation factor 3 subunit 4;eIF-3-delta;Eukaryotic translation initiation factor 3 RNA-binding subunit;eIF3…	O75821	5	32	32	613510	Super Poisson (Reduced)	0.0-100.0	11.3413	6	32	8.44831
Apolipoprotein A-I-binding protein;YjeF N-terminal domain-containing protein 1;cDNA FLJ56357, highly similar to Homo sapiens apolipoprotein A-I binding protein (APOA1BP), mRNA;Apolipoprotein A-I binding protein;APOA1BP protein	Q8NCW5	6	64	64	611668	Super Poisson (Reduced)	0.0-100.0	9.59313	7	64	8.44831
Putative uncharacterized protein TFAM;Transcription factor A, mitochondrial;Mitochondrial transcription factor 1;Transcription factor 6;Transcription factor 6-like 2;TFAM protein	Q00059	4	16	16	609881	Super Poisson (Reduced)	0.0-100.0	13.7015	5	16	8.44831
cDNA, FLJ93607;ADP-ribosylation factor-like protein 8A;ADP-ribosylation factor-like protein 10B;Novel small G protein indispensable for equal chromosome segregation 2	Q96BM9	4	16	16	609636	Super Poisson (Reduced)	0.0-100.0	13.7015	5	16	8.44831
Putative uncharacterized protein TRAPPC3;Trafficking protein particle complex 3, isoform CRA_a;Trafficking protein particle complex subunit 3;BET3 homolog	O43617	3	8	8	604243	Super Poisson (Reduced)	0.0-100.0	16.9116	4	8	8.44831
Heterogeneous nuclear ribonucleoprotein A0	Q13151	3	8	8	604113	Super Poisson (Reduced)	0.0-100.0	16.9116	4	8	8.44831
cDNA FLJ57430, highly similar to DNA-directed RNA polymerase II 33 kDa polypeptide (EC 2.7.7.6);DNA-directed RNA polymerase II subunit RPB3;DNA-directed RNA polymerase II subunit C;DNA-directed RNA polymerase II 33 kDa polypeptide;RPB31;HCG2025883, isoform CRA_b;POLR2C protein;cDNA FLJ76636, highly similar to Homo sapiens polymerase (RNA) II (DNA directed) polypeptide C, 33kDa (POLR2C), transcrip…	P19387	6	64	64	603870	Super Poisson (Reduced)	0.0-100.0	9.59313	7	64	8.44831
Putative uncharacterized protein TM4SF1;Transmembrane 4 L6 family member 1;Tumor-associated antigen L6;Membrane component chromosome 3 surface marker 1;TM4SF1 protein	P30408	18	262144	262144	602971	Super Poisson (Reduced)	0.0-100.0	3.2332	19	8110.78	8.44831
Ribonuclease H2 subunit C;Ribonuclease HI subunit C;Aicardi-Goutieres syndrome 3 protein;RNase H1 small subunit	Q8TDP1	2	4	4	602119	Super Poisson (Reduced)	0.0-100.0	21.2395	3	4	8.44831
Dolichyl-diphosphooligosaccharide--protein glycosyltransferase subunit 1;Dolichyl-diphosphooligosaccharide--protein glycosyltransferase 67 kDa subunit;Ribophorin-1;Ribophorin I;cDNA FLJ51740, highly similar to Dolichyl-diphosphooligosaccharide--proteinglycosyltransferase 67 kDa subunit (EC 2.4.1.119);cDNA FLJ51908, highly similar to Dolichyl-diphosphooligosaccharide--proteinglycosyltransferase 67…	P04843	2	4	4	598067	Super Poisson (Reduced)	0.0-100.0	21.2395	3	4	8.44831
Putative uncharacterized protein CRK;V-crk sarcoma virus CT10 oncogene homolog (Avian);V-crk sarcoma virus CT10 oncogene homolog (Avian), isoform CRA_d;cDNA FLJ77114, highly similar to Homo sapiens v-crk sarcoma virus CT10 oncogene homolog (avian) (CRK), transcript variant I, mRNA;Adapter molecule crk;Proto-oncogene c-Crk;p38	P46108	1	2	2	597591	Super Poisson (Reduced)	0.0-100.0	26.8941	2	2	8.44831
SNARE protein Ykt6;SNARE protein Ykt6, isoform CRA_a;cDNA, FLJ93006, Homo sapiens SNARE protein Ykt6 (YKT6), mRNA;cDNA FLJ50174, highly similar to Homo sapiens SNARE protein Ykt6 (YKT6), mRNA;YKT6 v-SNARE protein;Synaptobrevin homolog YKT6	O15498	3	8	8	596291	Super Poisson (Reduced)	0.0-100.0	16.9116	4	8	8.44831
cDNA FLJ58397, moderately similar to Coiled-coil domain-containing protein 12;Putative uncharacterized protein CCDC12;Coiled-coil domain-containing protein 12	Q8WUD4	1	2	2	595144	Super Poisson (Reduced)	0.0-100.0	26.8941	2	2	8.44831
Aldehyde dehydrogenase X, mitochondrial;Aldehyde dehydrogenase family 1 member B1;Aldehyde dehydrogenase 5;cDNA FLJ51238, highly similar to Aldehyde dehydrogenase X, mitochondrial (EC 1.2.1.3)	P30837	8	256	256	591360	Super Poisson (Reduced)	0.0-100.0	7.26082	9	256	8.44831
Eukaryotic translation initiation factor 3, subunit I;Putative uncharacterized protein EIF3I;Eukaryotic translation initiation factor 3 subunit I;Eukaryotic translation initiation factor 3 subunit 2;eIF-3-beta;eIF3 p36;TGF-beta receptor-interacting protein 1;Eukaryotic translation initiation factor 3, subunit 2 beta, 36kDa variant;Eukaryotic translation initiation factor 3, subunit 2 beta, 36kDa;…	Q13347	7	128	128	590488	Super Poisson (Reduced)	0.0-100.0	8.2756	8	128	8.44831
Nicotinamide N-methyltransferase;NNMT protein;Nicotinamide N-methyltransferase, isoform CRA_a	P40261	8	256	256	590369	Super Poisson (Reduced)	0.0-100.0	7.26082	9	256	8.44831
cDNA FLJ58381, highly similar to COMM domain-containing protein 9;cDNA FLJ51530, highly similar to COMM domain-containing protein 9;COMM domain containing 9 variant;COMM domain containing 9, isoform CRA_b;cDNA FLJ31106 fis, clone IMR322000144, highly similar to COMM domain-containing protein 9;cDNA FLJ78335, highly similar to Homo sapiens COMM domain containing 9, mRNA;cDNA, FLJ95283, highly simi…	Q9P000	4	16	16	590022	Super Poisson (Reduced)	0.0-100.0	13.7015	5	16	8.44831
39S ribosomal protein L49, mitochondrial;Protein NOF1;Neighbor of FAU	Q13405	1	2	2	589494	Super Poisson (Reduced)	0.0-100.0	26.8941	2	2	8.44831
Galectin-1;Lectin galactoside-binding soluble 1;Beta-galactoside-binding lectin L-14-I;Lactose-binding lectin 1;S-Lac lectin 1;Galaptin;14 kDa lectin;HPL;HBL;Putative MAPK-activating protein PM12;14 kDa laminin-binding protein;HL14 protein	P09382	6	64	64	589212	Super Poisson (Reduced)	0.0-100.0	9.59313	7	64	8.44831
Mitochondrial import receptor subunit TOM40 homolog;Translocase of outer membrane 40 kDa subunit homolog;Protein Haymaker;p38.5	O96008	6	64	64	587202	Super Poisson (Reduced)	0.0-100.0	9.59313	7	64	8.44831
cDNA FLJ37944 fis, clone CTONG2008720, highly similar to Glutathione S-transferase kappa 1 (EC 2.5.1.18);cDNA FLJ57730, highly similar to Glutathione S-transferase kappa 1 (EC 2.5.1.18);cDNA FLJ60871, highly similar to Glutathione S-transferase kappa 1 (EC 2.5.1.18);Putative uncharacterized protein GSTK1;GSTK1 protein;Glutathione S-transferase kappa 1;Glutathione S-transferase kappa 1, isoform CR…	Q9Y2Q3	2	4	4	586458	Super Poisson (Reduced)	0.0-100.0	21.2395	3	4	8.44831
Tyrosyl-tRNA synthetase, cytoplasmic;Tyrosyl--tRNA ligase	P54577	6	64	64	585698	Super Poisson (Reduced)	0.0-100.0	9.59313	7	64	8.44831
cDNA FLJ77317, highly similar to Homo sapiens retinoblastoma binding protein 7 (RBBP7), mRNA;Retinoblastoma binding protein 7;Putative uncharacterized protein RBBP7;Histone-binding protein RBBP7;Retinoblastoma-binding protein 7;Retinoblastoma-binding protein p46;Histone acetyltransferase type B subunit 2;Nucleosome-remodeling factor subunit RBAP46;cDNA FLJ34592 fis, clone KIDNE2008987, highly sim…	Q16576	6	64	64	585378	Super Poisson (Reduced)	0.0-100.0	9.59313	7	64	8.44831
Glia maturation factor beta;GMFB protein;Glia maturation factor, beta	P60983	3	8	8	584194	Super Poisson (Reduced)	0.0-100.0	16.9116	4	8	8.44831
SDF2 protein;Stromal cell-derived factor 2;Stromal cell-derived factor 2, isoform CRA_c	Q99470	4	16	16	583522	Super Poisson (Reduced)	0.0-100.0	13.7015	5	16	8.44831
M-phase phosphoprotein 6;M-phase phosphoprotein 6 variant;MPHOSPH6 protein	Q99547	1	2	2	583098	Super Poisson (Reduced)	0.0-100.0	26.8941	2	2	8.44831
cDNA FLJ78270, highly similar to Homo sapiens karyopherin alpha 2 (RAG cohort 1, importin alpha 1)(KPNA2), mRNA;Importin subunit alpha-2;Karyopherin subunit alpha-2;SRP1-alpha;RAG cohort protein 1;Karyopherin alpha 2 (RAG cohort 1, importin alpha 1)	P52292	6	64	64	583009	Super Poisson (Reduced)	0.0-100.0	9.59313	7	64	8.44831
cDNA FLJ52174, highly similar to Homo sapiens ASF1 anti-silencing function 1 homolog B (S. cerevisiae) (ASF1B), mRNA;Histone chaperone ASF1B;Anti-silencing function protein 1 homolog B;CCG1-interacting factor A-II	Q9NVP2	6	64	64	579753	Super Poisson (Reduced)	0.0-100.0	9.59313	7	64	8.44831
cDNA, FLJ92910, highly similar to Homo sapiens programmed cell death 4 (neoplastic transformation inhibitor) (PDCD4), transcript variant 1, mRNA;cDNA, FLJ96314, highly similar to Homo sapiens programmed cell death 4 (neoplastic transformation inhibitor) (PDCD4), transcript variant 2, mRNA;cDNA FLJ58014, highly similar to Homo sapiens programmed cell death 4, transcript variant 1, mRNA;Putative un…	Q53EL6	7	128	128	579636	Super Poisson (Reduced)	0.0-100.0	8.2756	8	128	8.44831
cDNA FLJ51720, highly similar to Elongation of very long chain fatty acids protein 1;ELOVL1 protein;Elongation of very long chain fatty acids protein 1	Q9BW60	2	4	4	579211	Super Poisson (Reduced)	0.0-100.0	21.2395	3	4	8.44831
cDNA FLJ58028, highly similar to Homo sapiens OCIA domain containing 1 (OCIAD1), mRNA;Putative uncharacterized protein OCIAD1;OCIA domain-containing protein 1;Ovarian carcinoma immunoreactive antigen	Q9NX40	3	8	8	578348	Super Poisson (Reduced)	0.0-100.0	16.9116	4	8	8.44831
cDNA FLJ50889;Putative uncharacterized protein VTA1;Vps20-associated 1 homolog (S. cerevisiae);Vacuolar protein sorting-associated protein VTA1 homolog;Dopamine-responsive gene 1 protein;SKD1-binding protein 1;LYST-interacting protein 5	Q9NP79	5	32	32	577987	Super Poisson (Reduced)	0.0-100.0	11.3413	6	32	8.44831
Ras-related protein Rab-9A	P51151	5	32	32	577335	Super Poisson (Reduced)	0.0-100.0	11.3413	6	32	8.44831
Creatine kinase B-type;Creatine kinase B chain;B-CK;cDNA FLJ52237, highly similar to Creatine kinase B-type (EC 2.7.3.2)	P12277	5	32	32	577191	Super Poisson (Reduced)	0.0-100.0	11.3413	6	32	8.44831
Nucleoside diphosphate kinase 3;Nucleoside diphosphate kinase C;nm23-H3;DR-nm23;Nucleoside diphosphate kinase	Q13232	4	16	16	575569	Super Poisson (Reduced)	0.0-100.0	13.7015	5	16	8.44831
Phosphoserine phosphatase;O-phosphoserine phosphohydrolase;L-3-phosphoserine phosphatase;Putative uncharacterized protein PSPH;Phosphoserine phosphatase variant	P78330	3	8	8	574373	Super Poisson (Reduced)	0.0-100.0	16.9116	4	8	8.44831
cDNA FLJ53673, highly similar to Palmitoyl-protein thioesterase 1 (EC 3.1.2.22);cDNA FLJ53679, highly similar to Palmitoyl-protein thioesterase 1 (EC 3.1.2.22);Palmitoyl-protein thioesterase 1;Palmitoyl-protein hydrolase 1;PPT1 protein;Palmitoyl-protein thioesterase 1 (Ceroid-lipofuscinosis, neuronal 1, infantile), isoform CRA_a;cDNA, FLJ92589, Homo sapiens palmitoyl-protein thioesterase 1(ceroid…	P50897	8	256	256	572521	Super Poisson (Reduced)	0.0-100.0	7.26082	9	256	8.44831
Synaptophysin-like 1, isoform CRA_a;Synaptophysin-like protein;Synaptophysin-like 1, isoform CRA_b;cDNA FLJ75789, highly similar to Homo sapiens synaptophysin-like 1 (SYPL1), transcript variant 1, mRNA;Putative uncharacterized protein SYPL1;Synaptophysin-like protein 1;Pantophysin	Q16563	6	64	64	571930	Super Poisson (Reduced)	0.0-100.0	9.59313	7	64	8.44831
Glutamate dehydrogenase 2, mitochondrial;GLUD2 protein	P49448	6	64	64	570912	Super Poisson (Reduced)	0.0-100.0	9.59313	7	64	8.44831
Glutamate dehydrogenase 1, isoform CRA_a;cDNA FLJ16138 fis, clone BRALZ2017531, highly similar to Glutamate dehydrogenase 1, mitochondrial (EC 1.4.1.3);cDNA FLJ55203, highly similar to Glutamate dehydrogenase 1, mitochondrial (EC 1.4.1.3);cDNA FLJ55493, highly similar to Glutamate dehydrogenase 1, mitochondrial (EC 1.4.1.3);cDNA FLJ55926, highly similar to Glutamate dehydrogenase 1, mitochondrial…	P00367	6	64	64	570141	Super Poisson (Reduced)	0.0-100.0	9.59313	7	64	8.44831
1,2-dihydroxy-3-keto-5-methylthiopentene dioxygenase;Aci-reductone dioxygenase;Membrane-type 1 matrix metalloproteinase cytoplasmic tail-binding protein 1;Submergence-induced protein 2 homolog	Q9BV57	1	2	2	569327	Super Poisson (Reduced)	0.0-100.0	26.8941	2	2	8.44831
Survival motor neuron protein;Component of gems 1;Gemin-1;Survival of motor neuron	Q16637	8	256	256	568310	Super Poisson (Reduced)	0.0-100.0	7.26082	9	256	8.44831
Proteasome (Prosome, macropain) 26S subunit, ATPase, 4, isoform CRA_b;cDNA FLJ78505, highly similar to Homo sapiens proteasome (prosome, macropain) 26S subunit, ATPase, 4 (PSMC4), transcript variant 1, mRNA;cDNA, FLJ93682, Homo sapiens proteasome (prosome, macropain) 26S subunit, ATPase, 4(PSMC4), transcript variant 1, mRNA;26S protease regulatory subunit 6B;Proteasome 26S subunit ATPase 4;26S pr…	P43686	2	4	4	565081	Super Poisson (Reduced)	0.0-100.0	21.2395	3	4	8.44831
Mid1-interacting protein 1;Gastrulation-specific G12-like protein;Mid1-interacting G12-like protein;Protein STRAIT11499	Q9NPA3	2	4	4	564928	Super Poisson (Reduced)	0.0-100.0	21.2395	3	4	8.44831
PDZ and LIM domain protein 7;LIM mineralization protein;Protein enigma	Q9NR12	19	524288	524288	564361	Super Poisson (Reduced)	0.0-100.0	3.06304	20	8838.63	8.44831
cDNA FLJ60435, highly similar to Heterogeneous nuclear ribonucleoprotein M;Heterogeneous nuclear ribonucleoprotein M;Heterogeneous nuclear ribonucleoprotein M isoform a variant;HNRPM protein;ORF protein;Putative uncharacterized protein DKFZp547H118	P52272	5	32	32	562287	Super Poisson (Reduced)	0.0-100.0	11.3413	6	32	8.44831
CLE7;Chromosome 14 open reading frame 166, isoform CRA_a;Lcrp369;cDNA, FLJ92278;CLE;UPF0568 protein C14orf166	Q9Y224	2	4	4	558671	Super Poisson (Reduced)	0.0-100.0	21.2395	3	4	8.44831
Gem-associated protein 6;SIP2;Gem (Nuclear organelle) associated protein 6, isoform CRA_b;Putative uncharacterized protein GEMIN6	Q8WXD5	3	8	8	556059	Super Poisson (Reduced)	0.0-100.0	16.9116	4	8	8.44831
cDNA, FLJ96841;Riboflavin kinase;ATP:riboflavin 5'-phosphotransferase;Flavokinase	Q969G6	1	2	2	552973	Super Poisson (Reduced)	0.0-100.0	26.8941	2	2	8.44831
Putative uncharacterized protein CTSD;Cathepsin D;Cathepsin D light chain;Cathepsin D heavy chain	P07339	9	512	512	552095	Super Poisson (Reduced)	0.0-100.0	6.46136	10	512	8.44831
Aldose reductase;Aldehyde reductase;Aldo-keto reductase family 1 member B1;Aldo-keto reductase family 1, member B1 variant	P15121	7	128	128	551981	Super Poisson (Reduced)	0.0-100.0	8.2756	8	128	8.44831
Uncharacterized protein C9orf78;Hepatocellular carcinoma-associated antigen 59;HSPC220	Q9NZ63	1	2	2	551556	Super Poisson (Reduced)	0.0-100.0	26.8941	2	2	8.44831
Acyl-coenzyme A thioesterase 13;Thioesterase superfamily member 2	Q9NPJ3	2	4	4	551208	Super Poisson (Reduced)	0.0-100.0	21.2395	3	4	8.44831
Poly(U)-binding-splicing factor PUF60;60 kDa poly(U)-binding-splicing factor;FUSE-binding protein-interacting repressor;Siah-binding protein 1;Ro-binding protein 1	Q9UHX1	3	8	8	550861	Super Poisson (Reduced)	0.0-100.0	16.9116	4	8	8.44831
Fat storage-inducing transmembrane protein 2;Fat-inducing protein 2	Q8N6M3	9	512	512	550666	Super Poisson (Reduced)	0.0-100.0	6.46136	10	512	8.44831
Interleukin-18;Interferon gamma-inducing factor;Interleukin-1 gamma;Iboctadekin;DELTA3PRO-IL-18;Interleukin 18 (Interferon-gamma-inducing factor), isoform CRA_a;Interleukin 18	Q14116	5	32	32	550269	Super Poisson (Reduced)	0.0-100.0	11.3413	6	32	8.44831
Catechol-O-methyltransferase isoform;Catechol O-methyltransferase;Soluble catechol-O-methyltransferase;Membrane bound catechol-O-methyltransferase;Catechol-O-methyltransferase;COMT protein	P21964	8	256	256	548829	Super Poisson (Reduced)	0.0-100.0	7.26082	9	256	8.44831
UPF0670 protein C8orf55;Mesenchymal stem cell protein DSCD75;cDNA FLJ54968	Q8WUY1	5	32	32	547708	Super Poisson (Reduced)	0.0-100.0	11.3413	6	32	8.44831
cDNA FLJ60607, highly similar to Acyl-protein thioesterase 1 (EC 3.1.2.-);cDNA FLJ52008, highly similar to Acyl-protein thioesterase 1 (EC 3.1.2.-);Acyl-protein thioesterase 1;Lysophospholipase 1;Lysophospholipase I;LYPLA1 protein;Lysophospholipase I, isoform CRA_a;cDNA FLJ78542, highly similar to Homo sapiens lysophospholipase I (LYPLA1), mRNA;cDNA, FLJ94339, Homo sapiens lysophospholipase I (LY…	O75608	6	64	64	547424	Super Poisson (Reduced)	0.0-100.0	9.59313	7	64	8.44831
cDNA FLJ58247, highly similar to 26S protease regulatory subunit 4;26S protease regulatory subunit 4;26S proteasome AAA-ATPase subunit RPT2;Proteasome 26S subunit ATPase 1;Proteasome 26S ATPase subunit 1 variant;Proteasome (Prosome, macropain) 26S subunit, ATPase, 1;Proteasome (Prosome, macropain) 26S subunit, ATPase, 1, isoform CRA_a;Proteasome 26S ATPase subunit 1;cDNA, FLJ93843, Homo sapiens p…	P62191	3	8	8	545866	Super Poisson (Reduced)	0.0-100.0	16.9116	4	8	8.44831
Probable ribosome biogenesis protein RLP24;Ribosomal L24 domain-containing protein 1;Ribosomal protein L24-like;cDNA FLJ31151 fis, clone IMR322001541, highly similar to Probable ribosome biogenesis protein RLP24	Q9UHA3	5	32	32	544800	Super Poisson (Reduced)	0.0-100.0	11.3413	6	32	8.44831
cDNA, FLJ93543, highly similar to Homo sapiens phosphotidylinositol transfer protein, beta (PITPNB),mRNA;cDNA FLJ41390 fis, clone BRCAN2024572, moderately similar to Phosphatidylinositol transfer protein beta isoform;Phosphatidylinositol transfer protein, beta;Phosphatidylinositol transfer protein beta isoform;Phosphatidylinositol transfer protein, beta, isoform CRA_a;cDNA FLJ53628, highly simila…	P48739	5	32	32	544362	Super Poisson (Reduced)	0.0-100.0	11.3413	6	32	8.44831
Putative uncharacterized protein GSTM1;Glutathione S-transferase Mu 1;GSTM1-1;GST class-mu 1;GSTM1a-1a;GSTM1b-1b;GST HB subunit 4;GTH4;GSTM1 protein	P09488	4	16	16	543345	Super Poisson (Reduced)	0.0-100.0	13.7015	5	16	8.44831
Gem-associated protein 7;SIP3	Q9H840	2	4	4	543153	Super Poisson (Reduced)	0.0-100.0	21.2395	3	4	8.44831
Mitochondrial 28S ribosomal protein S34;Putative uncharacterized protein MRPS34;28S ribosomal protein S34, mitochondrial	P82930	1	2	2	542021	Super Poisson (Reduced)	0.0-100.0	26.8941	2	2	8.44831
WD repeat-containing protein 61;Meiotic recombination REC14 protein homolog	Q9GZS3	3	8	8	540153	Super Poisson (Reduced)	0.0-100.0	16.9116	4	8	8.44831
CD59 glycoprotein;Membrane attack complex inhibition factor;MAC-inhibitory protein;Protectin;MEM43 antigen;Membrane inhibitor of reactive lysis;20 kDa homologous restriction factor;1F5 antigen;CD59 antigen, complement regulatory protein, isoform CRA_b;CD59 protein;cDNA, FLJ92039, Homo sapiens CD59 antigen p18-20 (antigen identified by monoclonalantibodies 16.3A5, EJ16, EJ30, EL32 and G344) (CD59)…	P13987	11	2048	2048	538904	Super Poisson (Reduced)	0.0-100.0	5.29003	12	1964.95	8.44831
40S ribosomal protein S26;Ribosomal protein 26 (RPS26) pseudogene;HCG1745083;Putative uncharacterized protein RPS26;Similar to 40S ribosomal protein S26;Ribosomal protein S26	P62854	5	32	32	537926	Super Poisson (Reduced)	0.0-100.0	11.3413	6	32	8.44831
Putative 40S ribosomal protein S26-like 1	Q5JNZ5	6	64	64	537900	Super Poisson (Reduced)	0.0-100.0	9.59313	7	64	8.44831
cDNA FLJ50126, highly similar to Calponin-3;cDNA, FLJ79297, highly similar to Calponin-3;cDNA FLJ53072, highly similar to Calponin-3;Calponin-3;Calponin, acidic isoform;CNN3 protein;Calponin 3, acidic;cDNA, FLJ92692, Homo sapiens calponin 3, acidic (CNN3), mRNA;DJ639P13.2.2 (Acidic calponin 3)	Q15417	3	8	8	537181	Super Poisson (Reduced)	0.0-100.0	16.9116	4	8	8.44831
Dual specificity protein phosphatase 23;Low molecular mass dual specificity phosphatase 3;VH1-like phosphatase Z	Q9BVJ7	4	16	16	534903	Super Poisson (Reduced)	0.0-100.0	13.7015	5	16	8.44831
Phosphoglucomutase-1;Glucose phosphomutase 1;cDNA FLJ50439, highly similar to Phosphoglucomutase-1 (EC 5.4.2.2);cDNA FLJ51818, highly similar to Phosphoglucomutase-1 (EC 5.4.2.2);cDNA FLJ50606, highly similar to Phosphoglucomutase-1 (EC 5.4.2.2);cDNA FLJ50663, highly similar to Phosphoglucomutase-1 (EC 5.4.2.2);Phosphoglucomutase 1	P36871	5	32	32	533755	Super Poisson (Reduced)	0.0-100.0	11.3413	6	32	8.44831
Cytochrome b-c1 complex subunit 1, mitochondrial;Ubiquinol-cytochrome-c reductase complex core protein 1;Core protein I;Complex III subunit 1;cDNA FLJ51625, highly similar to Ubiquinol-cytochrome-c reductase complex coreprotein I, mitochondrial (EC 1.10.2.2);cDNA FLJ52292, highly similar to Ubiquinol-cytochrome-c reductase complex coreprotein I, mitochondrial (EC 1.10.2.2)	P31930	12	4096	4096	532986	Super Poisson (Reduced)	0.0-100.0	4.84956	13	2904.87	8.44831
UV excision repair protein RAD23 homolog B;XP-C repair-complementing complex 58 kDa protein;cDNA FLJ56531, highly similar to UV excision repair protein RAD23 homolog B;cDNA FLJ50817, highly similar to UV excision repair protein RAD23 homolog B;cDNA, FLJ79088, highly similar to UV excision repair protein RAD23 homolog B;UV excision repair protein RAD23 homolog B variant;RAD23 homolog B (S. cerevis…	P54727	1	2	2	532934	Super Poisson (Reduced)	0.0-100.0	26.8941	2	2	8.44831
Uridine kinase;Uridine-cytidine kinase 2;Uridine monophosphokinase 2;Cytidine monophosphokinase 2;Testis-specific protein TSA903	Q9BZX2	3	8	8	529653	Super Poisson (Reduced)	0.0-100.0	16.9116	4	8	8.44831
cDNA FLJ75223, highly similar to Homo sapiens adenylosuccinate lyase (ADSL);Adenylosuccinate lyase;Adenylosuccinase;cDNA FLJ59852, highly similar to Adenylosuccinate lyase (EC 4.3.2.2);cDNA FLJ59367, highly similar to Adenylosuccinate lyase (EC 4.3.2.2);cDNA FLJ53891, highly similar to Adenylosuccinate lyase (EC 4.3.2.2)	P30566	13	8192	8192	529059	Super Poisson (Reduced)	0.0-100.0	4.47665	14	3690.97	8.44831
cDNA FLJ78340, highly similar to Homo sapiens proline synthetase co-transcribed homolog (PROSC), mRNA;cDNA FLJ11861 fis, clone HEMBA1006885, highly similar to Proline synthetase co-transcribed bacterial homolog protein;Proline synthase co-transcribed bacterial homolog protein	O94903	5	32	32	529048	Super Poisson (Reduced)	0.0-100.0	11.3413	6	32	8.44831
Lin-7 homolog C variant;Protein lin-7 homolog C;Mammalian lin-seven protein 3;Vertebrate lin-7 homolog 3	Q9NUP9	2	4	4	524375	Super Poisson (Reduced)	0.0-100.0	21.2395	3	4	8.44831
ADP-ribosylation factor 6;ARF6 protein;cDNA, FLJ94403, Homo sapiens ADP-ribosylation factor 6 (ARF6), mRNA	P62330	2	4	4	524106	Super Poisson (Reduced)	0.0-100.0	21.2395	3	4	8.44831
cDNA, FLJ94557, highly similar to Homo sapiens FK506 binding protein 4, 59kDa (FKBP4), mRNA;Peptidyl-prolyl cis-trans isomerase FKBP4;FK506-binding protein 4;Rotamase;HSP-binding immunophilin;Immunophilin FKBP52;52 kDa FK506-binding protein;51 kDa FK506-binding protein;59 kDa immunophilin;FKBP59;Peptidyl-prolyl cis-trans isomerase FKBP4, N-terminally processed	Q02790	5	32	32	524051	Super Poisson (Reduced)	0.0-100.0	11.3413	6	32	8.44831
Alcohol dehydrogenase [NADP+];Aldehyde reductase;Aldo-keto reductase family 1 member A1;Aldo-keto reductase family 1, member A1 (Aldehyde reductase)	P14550	6	64	64	522032	Super Poisson (Reduced)	0.0-100.0	9.59313	7	64	8.44831
cDNA FLJ50614, highly similar to Transformer-2 protein homolog;cDNA FLJ50682, highly similar to Transformer-2 protein homolog;cDNA FLJ50689, highly similar to Transformer-2 protein homolog;Transformer-2 protein homolog alpha;Transformer-2 protein homolog A;Putative MAPK activating protein;Putative uncharacterized protein HSU53209;Transformer-2 alpha, isoform CRA_a;cDNA, FLJ95674, Homo sapiens tra…	Q13595	1	2	2	520706	Super Poisson (Reduced)	0.0-100.0	26.8941	2	2	8.44831
Putative uncharacterized protein MOBKL1B;Mps one binder kinase activator-like 1B;Mob1 homolog 1B;Mob1 alpha;Protein Mob4B	Q9H8S9	3	8	8	520352	Super Poisson (Reduced)	0.0-100.0	16.9116	4	8	8.44831
Pirin;PIR protein	O00625	2	4	4	519768	Super Poisson (Reduced)	0.0-100.0	21.2395	3	4	8.44831
MKI67 FHA domain-interacting nucleolar phosphoprotein;Nucleolar protein interacting with the FHA domain of pKI-67;Nucleolar phosphoprotein Nopp34;cDNA FLJ57495, highly similar to MKI67 FHA domain-interacting nucleolar phosphoprotein;Putative uncharacterized protein MKI67IP	Q9BYG3	3	8	8	519354	Super Poisson (Reduced)	0.0-100.0	16.9116	4	8	8.44831
Mitochondrial intermembrane space import and assembly protein 40;Coiled-coil-helix-coiled-coil-helix domain-containing protein 4	Q8N4Q1	7	128	128	519203	Super Poisson (Reduced)	0.0-100.0	8.2756	8	128	8.44831
Growth factor receptor-bound protein 2;Growth factor receptor-bound protein 2, isoform CRA_a;cDNA, FLJ96637, Homo sapiens growth factor receptor-bound protein 2 (GRB2), mRNA;cDNA FLJ33691 fis, clone BRAWH2002976, highly similar to GROWTH FACTOR RECEPTOR-BOUND PROTEIN 2;Adapter protein GRB2;Protein Ash;SH2/SH3 adapter GRB2;GRB2 protein	P62993	2	4	4	519034	Super Poisson (Reduced)	0.0-100.0	21.2395	3	4	8.44831
Heterogeneous nuclear ribonucleoprotein U-like protein 2;Scaffold-attachment factor A2	Q1KMD3	10	1024	1024	515956	Super Poisson (Reduced)	0.0-100.0	5.81793	11	1024	8.44831
Alpha-aminoadipic semialdehyde dehydrogenase;Betaine aldehyde dehydrogenase;Delta1-piperideine-6-carboxylate dehydrogenase;Aldehyde dehydrogenase family 7 member A1;Antiquitin-1;cDNA FLJ56008, highly similar to Aldehyde dehydrogenase family 7 member A1 (EC 1.2.1.3)	P49419	10	1024	1024	515920	Super Poisson (Reduced)	0.0-100.0	5.81793	11	1024	8.44831
Fumarate hydratase;Fumarate hydratase, isoform CRA_c;cDNA, FLJ92753, Homo sapiens fumarate hydratase (FH), nuclear gene encodingmitochondrial protein, mRNA;Fumarate hydratase, mitochondrial	P07954	3	8	8	515380	Super Poisson (Reduced)	0.0-100.0	16.9116	4	8	8.44831
Putative uncharacterized protein FUS;cDNA FLJ78268, highly similar to Homo sapiens fusion (involved in t(12;16) in malignant liposarcoma), transcript variant 1, mRNA;cDNA FLJ58049, highly similar to RNA-binding protein FUS;cDNA FLJ57206, moderately similar to RNA-binding protein FUS;RNA-binding protein FUS;Oncogene FUS;Oncogene TLS;Translocated in liposarcoma protein;POMp75;75 kDa DNA-pairing pro…	P35637	4	16	16	514542	Super Poisson (Reduced)	0.0-100.0	13.7015	5	16	8.44831
Putative uncharacterized protein FUS;cDNA FLJ78268, highly similar to Homo sapiens fusion (involved in t(12;16) in malignant liposarcoma), transcript variant 1, mRNA;cDNA FLJ58049, highly similar to RNA-binding protein FUS;cDNA FLJ57206, moderately similar to RNA-binding protein FUS;RNA-binding protein FUS;Oncogene FUS;Oncogene TLS;Translocated in liposarcoma protein;POMp75;75 kDa DNA-pairing pro…	P18846	2	4	4	514542	Super Poisson (Reduced)	0.0-100.0	21.2395	3	4	8.44831
Putative uncharacterized protein TBCB;Tubulin-folding cofactor B;Tubulin-specific chaperone B;Cytoskeleton-associated protein 1;Cytoskeleton-associated protein CKAPI;CKAP1 protein	Q99426	5	32	32	514142	Super Poisson (Reduced)	0.0-100.0	11.3413	6	32	8.44831
Putative uncharacterized protein SFXN3;Sideroflexin 3;cDNA FLJ58980, highly similar to Sideroflexin-3;Sideroflexin-3	Q9BWM7	6	64	64	512676	Super Poisson (Reduced)	0.0-100.0	9.59313	7	64	8.44831
cDNA FLJ51923, highly similar to Cyclin-dependent kinase inhibitor 1B;P27 kip1 protein;Cyclin-dependent kinase inhibitor 1B;Cyclin-dependent kinase inhibitor p27;p27Kip1;CDKN1B protein;Cyclin-dependent kinase inhibitor 1B (P27, Kip1), isoform CRA_a;cDNA, FLJ92816, Homo sapiens cyclin-dependent kinase inhibitor 1B (p27, Kip1)(CDKN1B), mRNA;Cdk inhibitor p27KIP1;Cyclin-dependent kinase inhibitor p2…	P46527	4	16	16	511813	Super Poisson (Reduced)	0.0-100.0	13.7015	5	16	8.44831
cDNA FLJ57496, moderately similar to Tubulin-specific chaperone A;Tubulin-specific chaperone A;Tubulin-folding cofactor A;TCP1-chaperonin cofactor A;TBCA protein;Tubulin folding cofactor A;Tubulin-specific chaperone a;cDNA, FLJ92496, Homo sapiens tubulin-specific chaperone a (TBCA), mRNA	O75347	1	2	2	511299	Super Poisson (Reduced)	0.0-100.0	26.8941	2	2	8.44831
Secretory carrier-associated membrane protein 3;SCAMP3 protein	O14828	7	128	128	510952	Super Poisson (Reduced)	0.0-100.0	8.2756	8	128	8.44831
DEAD (Asp-Glu-Ala-Asp) box polypeptide 3, X-linked;HCG19318, isoform CRA_a;cDNA FLJ76819, highly similar to Homo sapiens DEAD (Asp-Glu-Ala-Asp) box polypeptide 3, X-linked (DDX3X), transcript variant 2, mRNA;cDNA FLJ55031, highly similar to ATP-dependent RNA helicase DDX3X (EC 3.6.1.-);cDNA FLJ60675, highly similar to ATP-dependent RNA helicase DDX3X (EC 3.6.1.-);cDNA FLJ52848, highly similar to …	O00571	7	128	128	508983	Super Poisson (Reduced)	0.0-100.0	8.2756	8	128	8.44831
cDNA FLJ59914, highly similar to ATP-dependent RNA helicase DDX3Y (EC 3.6.1.-);cDNA FLJ50912, highly similar to ATP-dependent RNA helicase DDX3Y (EC 3.6.1.-);cDNA FLJ53946, highly similar to ATP-dependent RNA helicase DDX3Y (EC 3.6.1.-);cDNA FLJ53122, highly similar to ATP-dependent RNA helicase DDX3Y (EC 3.6.1.-);Putative uncharacterized protein DDX3Y;ATP-dependent RNA helicase DDX3Y;DEAD box pr…	O15523	8	256	256	508313	Super Poisson (Reduced)	0.0-100.0	7.26082	9	256	8.44831
cDNA FLJ40024 fis, clone STOMA2007745, highly similar to UBIQUITIN-ACTIVATING ENZYME E1;cDNA FLJ54582, highly similar to Ubiquitin-activating enzyme E1;cDNA FLJ53392, highly similar to Ubiquitin-activating enzyme E1;Ubiquitin-like modifier-activating enzyme 1;Ubiquitin-activating enzyme E1;Protein A1S9;Ubiquitin-like modifier activating enzyme 1;Ubiquitin activating enzyme E1	P22314	19	524288	508095	508095	Super Poisson (Reduced)	0.0-100.0	3.06304	20	8459.52	8.44831
Heterogeneous nuclear ribonucleoprotein A1;hnRNP core protein A1;Helix-destabilizing protein;Single-strand RNA-binding protein;Putative heterogeneous nuclear ribonucleoprotein A1-like 3;hnRNP core protein A1-like 3;HNRPA1 protein;Putative uncharacterized protein	P09651	2	4	4	506551	Super Poisson (Reduced)	0.0-100.0	21.2395	3	4	8.44831
cDNA FLJ90015 fis, clone HEMBA1000634, highly similar to Homo sapiens Mof4 family associated protein 1 (MRFAP1), mRNA;MORF4 family-associated protein 1;Protein PGR1;Protein associated with MRG of 14 kDa;cDNA FLJ54234, moderately similar to Homo sapiens Mof4 family associated protein 1 (MRFAP1), mRNA	Q9Y605	1	2	2	506214	Super Poisson (Reduced)	0.0-100.0	26.8941	2	2	8.44831
RNA-binding protein 14;RNA-binding motif protein 14;RRM-containing coactivator activator/modulator;Synaptotagmin-interacting protein;Paraspeckle protein 2;cDNA FLJ59137, highly similar to RNA-binding protein 14;Putative uncharacterized protein RBM14;Coactivator regulator	Q96PK6	3	8	8	506074	Super Poisson (Reduced)	0.0-100.0	16.9116	4	8	8.44831
TIP41-like protein;Putative MAPK-activating protein PM10;Type 2A-interacting protein	O75663	4	16	16	505457	Super Poisson (Reduced)	0.0-100.0	13.7015	5	16	8.44831
Protein phosphatase inhibitor 2;Putative protein phosphatase inhibitor 2-like protein 3;Protein phosphatase 1, regulatory subunit 2 pseudogene 3;PPP1R2 protein	P41236	1	2	2	505212	Super Poisson (Reduced)	0.0-100.0	26.8941	2	2	8.44831
Protein phosphatase inhibitor 2;Putative protein phosphatase inhibitor 2-like protein 3;Protein phosphatase 1, regulatory subunit 2 pseudogene 3;PPP1R2 protein	Q6NXS1	1	2	2	505212	Super Poisson (Reduced)	0.0-100.0	26.8941	2	2	8.44831
Putative uncharacterized protein CBX1;Chromobox protein homolog 1;Heterochromatin protein 1 homolog beta;Heterochromatin protein p25;HP1Hsbeta;M31;Modifier 1 protein;p25beta;CBX1 protein;Chromobox homolog 1 (HP1 beta homolog Drosophila ), isoform CRA_a;cDNA, FLJ92997, Homo sapiens chromobox homolog 1 (HP1 beta homolog Drosophila ) (CBX1), mRNA;Heterochromatin-specific nonhistone protein	P83916	2	4	4	504645	Super Poisson (Reduced)	0.0-100.0	21.2395	3	4	8.44831
Cyclin-dependent kinase 4 inhibitor C;p18-INK4c;Cyclin-dependent kinase 6 inhibitor;p18-INK6;CDKN2C protein;Cyclin-dependent kinase inhibitor 2C (P18, inhibits CDK4);Cyclin-dependent kinase inhibitor 2C (P18, inhibits CDK4), isoform CRA_a;cDNA FLJ33851 fis, clone CTONG2005635, highly similar to CYCLIN-DEPENDENT KINASE 6 INHIBITOR;Cyclin-dependent kinase inhibitor 2C	P42773	1	2	2	503139	Super Poisson (Reduced)	0.0-100.0	26.8941	2	2	8.44831
Apoptosis-inducing factor 1, mitochondrial;Programmed cell death protein 8;Apoptosis-inducing factor short isoform 3;Apoptosis-inducing factor short isoform 2;Apoptosis-inducing factor short isoform 1;Apoptosis-inducing factor;Striatal apoptosis-inducing factor	O95831	5	32	32	501235	Super Poisson (Reduced)	0.0-100.0	11.3413	6	32	8.44831
Putative uncharacterized protein EFHD2;EF-hand domain family, member D2;EF-hand domain-containing protein D2;Swiprosin-1	Q96C19	2	4	4	500989	Super Poisson (Reduced)	0.0-100.0	21.2395	3	4	8.44831
Nuclear migration protein nudC;Nuclear distribution protein C homolog;NPD011	Q9Y266	1	2	2	500732	Super Poisson (Reduced)	0.0-100.0	26.8941	2	2	8.44831
Serpin B5;Peptidase inhibitor 5;Maspin;cDNA FLJ57640, highly similar to Serpin B5;Putative uncharacterized protein SERPINB5	P36952	8	256	256	500142	Super Poisson (Reduced)	0.0-100.0	7.26082	9	256	8.44831
Transaldolase;Transaldolase 1, isoform CRA_c;cDNA FLJ57988, highly similar to Transaldolase (EC 2.2.1.2)	P37837	3	8	8	499065	Super Poisson (Reduced)	0.0-100.0	16.9116	4	8	8.44831
cDNA FLJ41015 fis, clone UTERU2018712, highly similar to COP9 signalosome complex subunit 7b;cDNA FLJ42139 fis, clone TESTI2039025, highly similar to COP9 signalosome complex subunit 7b;Putative uncharacterized protein COPS7B;COP9 constitutive photomorphogenic homolog subunit 7B variant;COP9 signalosome complex subunit 7b;JAB1-containing signalosome subunit 7b;COPS7B protein;cDNA FLJ44352 fis, cl…	Q9H9Q2	5	32	32	498505	Super Poisson (Reduced)	0.0-100.0	11.3413	6	32	8.44831
Apoptosis regulator BAX;Bcl-2-like protein 4;Bax epsilon;Bax protein;BCL2-associated X protein	Q07812	2	4	4	497876	Super Poisson (Reduced)	0.0-100.0	21.2395	3	4	8.44831
cDNA FLJ54102, highly similar to Beta-soluble NSF attachment protein;cDNA FLJ52546, highly similar to Beta-soluble NSF attachment protein;cDNA FLJ52551, highly similar to Beta-soluble NSF attachment protein;N-ethylmaleimide-sensitive factor attachment protein, beta, isoform CRA_c;NAPB protein;Beta-soluble NSF attachment protein;N-ethylmaleimide-sensitive factor attachment protein beta	Q9H115	6	64	64	497180	Super Poisson (Reduced)	0.0-100.0	9.59313	7	64	8.44831
cDNA FLJ51082, highly similar to Actin-like protein 3;cDNA FLJ52521, highly similar to Actin-like protein 3;cDNA FLJ51148, highly similar to Actin-like protein 3;cDNA FLJ52434, highly similar to Actin-like protein 3;cDNA, FLJ79112, highly similar to Actin-like protein 3;cDNA, FLJ79295, highly similar to Actin-like protein 3;Actin-related protein 3;Actin-like protein 3;ARP3 actin-related protein 3…	P61158	8	256	256	496846	Super Poisson (Reduced)	0.0-100.0	7.26082	9	256	8.44831
cDNA FLJ75774, highly similar to Homo sapiens lectin, mannose-binding 2 (LMAN2), mRNA;cDNA FLJ52285, highly similar to Vesicular integral-membrane protein VIP36;Vesicular integral-membrane protein VIP36;Lectin mannose-binding 2;Glycoprotein GP36b	Q12907	6	64	64	496216	Super Poisson (Reduced)	0.0-100.0	9.59313	7	64	8.44831
Putative uncharacterized protein COX4NB;Neighbor of COX4;Protein FAM158B;COX4 neighbor, isoform CRA_a;cDNA, FLJ94626, Homo sapiens neighbor of COX4 (NOC4), mRNA	O43402	8	256	256	495339	Super Poisson (Reduced)	0.0-100.0	7.26082	9	256	8.44831
RCC2 protein;Protein RCC2;Telophase disk protein of 60 kDa;RCC1-like protein TD-60	Q9P258	13	8192	8192	494866	Super Poisson (Reduced)	0.0-100.0	4.47665	14	3606.24	8.44831
Nuclear transcription factor Y subunit beta;Nuclear transcription factor Y subunit B;CAAT box DNA-binding protein subunit B	P25208	3	8	8	494287	Super Poisson (Reduced)	0.0-100.0	16.9116	4	8	8.44831
Putative uncharacterized protein PSME2;Proteasome activator complex subunit 2;Proteasome activator 28 subunit beta;Activator of multicatalytic protease subunit 2;11S regulator complex subunit beta;Cell migration-inducing protein 22;PSME2 protein;Full-length cDNA clone CS0DJ015YJ12 of T cells (Jurkat cell line) of Homo sapiens (human)	Q9UL46	3	8	8	493848	Super Poisson (Reduced)	0.0-100.0	16.9116	4	8	8.44831
UPF0424 protein C1orf128;cDNA FLJ60641	Q9GZP4	4	16	16	493770	Super Poisson (Reduced)	0.0-100.0	13.7015	5	16	8.44831
cDNA, FLJ92862, highly similar to Homo sapiens solute carrier family 16 (monocarboxylic acid transporters), member 1 (SLC16A1), mRNA;cDNA FLJ53381, highly similar to Monocarboxylate transporter 1;cDNA FLJ53399, highly similar to Monocarboxylate transporter 1;Monocarboxylate transporter 1;Solute carrier family 16 member 1;SLC16A1 protein;Solute carrier family 16, member 1 (Monocarboxylic acid tran…	P53985	12	4096	4096	493705	Super Poisson (Reduced)	0.0-100.0	4.84956	13	2807.74	8.44831
SEC13-like 1 isoform;Putative uncharacterized protein SEC13;cDNA FLJ59881, highly similar to SEC13-related protein;cDNA FLJ56334, highly similar to SEC13-related protein;Protein SEC13 homolog;SEC13-related protein;SEC13-like protein 1;SEC13-like 1 isoform b variant	P55735	9	512	512	493154	Super Poisson (Reduced)	0.0-100.0	6.46136	10	512	8.44831
H/ACA ribonucleoprotein complex subunit 1;snoRNP protein GAR1;Nucleolar protein family A member 1	Q9NY12	3	8	8	492549	Super Poisson (Reduced)	0.0-100.0	16.9116	4	8	8.44831
Mitochondrial import receptor subunit TOM20 homolog;Mitochondrial 20 kDa outer membrane protein;Outer mitochondrial membrane receptor Tom20	Q15388	3	8	8	491594	Super Poisson (Reduced)	0.0-100.0	16.9116	4	8	8.44831
Bis(5'-nucleosyl)-tetraphosphatase [asymmetrical];Diadenosine 5',5'''-P1,P4-tetraphosphate asymmetrical hydrolase;Nucleoside diphosphate-linked moiety X motif 2	P50583	4	16	16	491363	Super Poisson (Reduced)	0.0-100.0	13.7015	5	16	8.44831
PDZ and LIM domain protein 1;Elfin;LIM domain protein CLP-36;C-terminal LIM domain protein 1	O00151	8	256	256	489975	Super Poisson (Reduced)	0.0-100.0	7.26082	9	256	8.44831
Putative uncharacterized protein CXorf26;UPF0368 protein Cxorf26;HSPC245	Q9BVG4	2	4	4	487090	Super Poisson (Reduced)	0.0-100.0	21.2395	3	4	8.44831
cDNA, FLJ94025, highly similar to Homo sapiens tripartite motif-containing 28 (TRIM28), mRNA;Transcription intermediary factor 1-beta;Tripartite motif-containing protein 28;Nuclear corepressor KAP-1;KRAB-associated protein 1;KRAB-interacting protein 1;RING finger protein 96	Q13263	31	2147483648	481481	481481	Super Poisson (Reduced)	0.0-100.0	1.87734	32	13810.6	8.44831
3,2-trans-enoyl-CoA isomerase, mitochondrial;Dodecenoyl-CoA isomerase;Delta(3),Delta(2)-enoyl-CoA isomerase;DCI protein;Dodecenoyl-Coenzyme A delta isomerase (3,2 trans-enoyl-Coenzyme A isomerase), isoform CRA_a	P42126	5	32	32	481224	Super Poisson (Reduced)	0.0-100.0	11.3413	6	32	8.44831
Exosome complex exonuclease RRP41;Ribosomal RNA-processing protein 41;Exosome component 4;p12A	Q9NPD3	5	32	32	480670	Super Poisson (Reduced)	0.0-100.0	11.3413	6	32	8.44831
cDNA FLJ75703, highly similar to Homo sapiens nitric oxide synthase interacting protein (NOSIP), mRNA;cDNA FLJ54756, moderately similar to Homo sapiens nitric oxide synthase interacting protein (NOSIP), mRNA;Nitric oxide synthase-interacting protein;eNOS-interacting protein	Q9Y314	9	512	512	480078	Super Poisson (Reduced)	0.0-100.0	6.46136	10	512	8.44831
cDNA FLJ60093, highly similar to UDP-glucose 6-dehydrogenase (EC 1.1.1.22);UDP-glucose 6-dehydrogenase;Uridine diphospho-glucose dehydrogenase;UDPglucose dehydrogenase	O60701	12	4096	4096	477373	Super Poisson (Reduced)	0.0-100.0	4.84956	13	2767.36	8.44831
Peptidyl-prolyl cis-trans isomerase C;Rotamase C;Cyclophilin C;Peptidyl-prolyl cis-trans isomerase;cDNA FLJ57929, moderately similar to Peptidyl-prolyl cis-trans isomerase C (EC5.2.1.8)	P45877	2	4	4	477208	Super Poisson (Reduced)	0.0-100.0	21.2395	3	4	8.44831
cDNA FLJ76832, highly similar to Homo sapiens mitochondrial ribosomal protein L19 (MRPL19), mRNA;cDNA FLJ57115, highly similar to 39S ribosomal protein L19, mitochondrial;39S ribosomal protein L19, mitochondrial;39S ribosomal protein L15, mitochondrial	P49406	5	32	32	476990	Super Poisson (Reduced)	0.0-100.0	11.3413	6	32	8.44831
cDNA FLJ77818;60S ribosomal protein L7-like 1;cDNA FLJ11842 fis, clone HEMBA1006652, highly similar to Ribosomal protein L7-like 1;cDNA FLJ51993, highly similar to Ribosomal protein L7-like 1;cDNA FLJ50850, highly similar to Ribosomal protein L7-like 1	Q6DKI1	3	8	8	476795	Super Poisson (Reduced)	0.0-100.0	16.9116	4	8	8.44831
cDNA FLJ76394, highly similar to Homo sapiens CGI-121 protein (CGI-121), mRNA;CGI-121;cDNA FLJ59202, moderately similar to Homo sapiens CGI-121 protein (CGI-121), mRNA;TP53RK-binding protein;PRPK-binding protein	Q9Y3C4	2	4	4	476319	Super Poisson (Reduced)	0.0-100.0	21.2395	3	4	8.44831
Putative uncharacterized protein DKFZp686F17268;cDNA FLJ75185;cDNA FLJ52574, highly similar to Septin-7;cDNA FLJ53636, highly similar to Septin-7;cDNA FLJ54551, highly similar to Septin-7;Septin-7;CDC10 protein homolog;Septin 7;SEPT7 protein;Predicted protein product of Nbla02942;CDC10 protein variant;Putative uncharacterized protein DKFZp586I031	Q16181	5	32	32	476306	Super Poisson (Reduced)	0.0-100.0	11.3413	6	32	8.44831
cDNA FLJ35079 fis, clone PLACE6005283, highly similar to Lysosome-associated membrane glycoprotein 1;cDNA FLJ57633, highly similar to Lysosome-associated membrane glycoprotein 1;Lysosome-associated membrane glycoprotein 1;CD107 antigen-like family member A;LAMP1 protein variant	P11279	9	512	512	475636	Super Poisson (Reduced)	0.0-100.0	6.46136	10	512	8.44831
cDNA FLJ57776, highly similar to Transmembrane emp24 domain-containing protein 7;TMED7 protein;cDNA FLJ90737 fis, clone PLACE1010827, moderately similar to Membrane protein p24B;Transmembrane emp24 domain-containing protein 7;TIR domain-containing adapter molecule 2;TRIF-related adapter molecule;Toll/interleukin-1 receptor domain-containing protein;Toll-like receptor adaptor protein 3;Putative NF…	Q9Y3B3	6	64	64	475600	Super Poisson (Reduced)	0.0-100.0	9.59313	7	64	8.44831
Heterogeneous nuclear ribonucleoprotein H3;Heterogeneous nuclear ribonucleoprotein 2H9;cDNA FLJ57726, highly similar to Heterogeneous nuclear ribonucleoprotein H3;Heterogeneous nuclear ribonucleoprotein H3 isoform a variant	P31942	1	2	2	474352	Super Poisson (Reduced)	0.0-100.0	26.8941	2	2	8.44831
LMAN1 protein;cDNA, FLJ93313, highly similar to Homo sapiens lectin, mannose-binding, 1 (LMAN1), mRNA;cDNA FLJ57897, highly similar to ERGIC-53 protein;Protein ERGIC-53;ER-Golgi intermediate compartment 53 kDa protein;Lectin mannose-binding 1;Gp58;Intracellular mannose-specific lectin MR60;Lectin, mannose-binding, 1 variant	P49257	5	32	32	470605	Super Poisson (Reduced)	0.0-100.0	11.3413	6	32	8.44831
cDNA FLJ54218, highly similar to Acidic leucine-rich nuclear phosphoprotein 32 family member E;cDNA FLJ61689, highly similar to Acidic leucine-rich nuclear phosphoprotein 32 family member E;Acidic (Leucine-rich) nuclear phosphoprotein 32 family, member E variant;Acidic leucine-rich nuclear phosphoprotein 32 family member E;LANP-like protein;Acidic (Leucine-rich) nuclear phosphoprotein 32 family, …	Q9BTT0	4	16	16	469241	Super Poisson (Reduced)	0.0-100.0	13.7015	5	16	8.44831
Apolipoprotein O;Protein FAM121B;Putative uncharacterized protein APOO	Q9BUR5	2	4	4	467131	Super Poisson (Reduced)	0.0-100.0	21.2395	3	4	8.44831
Acyl-protein thioesterase 2;Lysophospholipase II	O95372	6	64	64	466565	Super Poisson (Reduced)	0.0-100.0	9.59313	7	64	8.44831
Phosphoglycerate mutase 5, long isoform;cDNA FLJ54922;Putative uncharacterized protein PXMP2;Serine/threonine-protein phosphatase PGAM5, mitochondrial;Phosphoglycerate mutase family member 5;Bcl-XL-binding protein v68;Peroxisomal membrane protein 2;22 kDa peroxisomal membrane protein	Q96HS1	4	16	16	465715	Super Poisson (Reduced)	0.0-100.0	13.7015	5	16	8.44831
Fumarylacetoacetate hydrolase domain containing 1;Fumarylacetoacetate hydrolase domain-containing protein 1;YisK-like protein	Q6P587	5	32	32	464609	Super Poisson (Reduced)	0.0-100.0	11.3413	6	32	8.44831
cDNA, FLJ96428, highly similar to Homo sapiens proteasome (prosome, macropain) 26S subunit, non-ATPase, 7 (Mov34 homolog) (PSMD7), mRNA;cDNA FLJ51373, highly similar to 26S proteasome non-ATPase regulatory subunit 7;26S proteasome non-ATPase regulatory subunit 7;26S proteasome regulatory subunit RPN8;26S proteasome regulatory subunit S12;Proteasome subunit p40;Mov34 protein homolog	P51665	1	2	2	464416	Super Poisson (Reduced)	0.0-100.0	26.8941	2	2	8.44831
Eukaryotic translation initiation factor 2 subunit 2-like protein;Eukaryotic translation initiation factor 2 beta;Eukaryotic translation initiation factor 2 subunit 2;Eukaryotic translation initiation factor 2 subunit beta;EIF2S2 protein;Eukaryotic translation initiation factor 2, subunit 2 beta, 38kDa;Eukaryotic translation initiation factor 2, subunit 2 beta, 38kDa, isoform CRA_b;cDNA, FLJ93495…	P20042	6	64	64	461675	Super Poisson (Reduced)	0.0-100.0	9.59313	7	64	8.44831
Tetratricopeptide repeat protein 9C;Tetratricopeptide repeat protein 9C (TPR repeat protein 9C).	Q8N5M4	2	4	4	461198	Super Poisson (Reduced)	0.0-100.0	21.2395	3	4	8.44831
Guanine nucleotide-binding protein G(I)/G(S)/G(T) subunit beta-1;Transducin beta chain 1;Guanine nucleotide binding protein (G protein), beta polypeptide 1;cDNA, FLJ92996, highly similar to Homo sapiens guanine nucleotide binding protein (G protein), beta polypeptide 1 (GNB1), mRNA;cDNA FLJ16663 fis, clone THYMU2005759, highly similar to Guanine nucleotide-binding proteinG(I)/G(S)/G(T) subunit be…	P62873	14	16384	16384	461134	Super Poisson (Reduced)	0.0-100.0	4.15694	15	4577.96	8.44831
cDNA, FLJ92340, highly similar to Homo sapiens prefoldin 4 (PFDN4), mRNA;Prefoldin subunit 4;Protein C-1	Q9NQP4	2	4	4	461016	Super Poisson (Reduced)	0.0-100.0	21.2395	3	4	8.44831
Cytidine deaminase;Cytidine aminohydrolase	P32320	9	512	512	460040	Super Poisson (Reduced)	0.0-100.0	6.46136	10	512	8.44831
cDNA FLJ54989, highly similar to Mitochondrial import receptor subunit TOM34;Mitochondrial import receptor subunit TOM34;Translocase of outer membrane 34 kDa subunit;cDNA FLJ26027 fis, clone PNC04328, highly similar to Homo sapiens translocase of outer mitochondrial membrane 34 (TOMM34)	Q15785	7	128	128	459832	Super Poisson (Reduced)	0.0-100.0	8.2756	8	128	8.44831
COP9 signalosome complex subunit 6;JAB1-containing signalosome subunit 6;Vpr-interacting protein;MOV34 homolog;cDNA, FLJ92300, Homo sapiens COP9 subunit 6 (MOV34 homolog, 34 kD) (COPS6), mRNA;cDNA FLJ57370, highly similar to COP9 signalosome complex subunit 6;Putative uncharacterized protein COPS6	Q7L5N1	6	64	64	457711	Super Poisson (Reduced)	0.0-100.0	9.59313	7	64	8.44831
cDNA, FLJ96865;Uncharacterized protein C19orf43	Q9BQ61	1	2	2	457451	Super Poisson (Reduced)	0.0-100.0	26.8941	2	2	8.44831
Prefoldin subunit 2;cDNA, FLJ96845, Homo sapiens prefoldin 2 (PFDN2), mRNA	Q9UHV9	1	2	2	456308	Super Poisson (Reduced)	0.0-100.0	26.8941	2	2	8.44831
Cation-dependent mannose-6-phosphate receptor;46 kDa mannose 6-phosphate receptor;cDNA, FLJ93084, highly similar to Homo sapiens mannose-6-phosphate receptor (cation dependent) (M6PR), mRNA;Cation-dependent mannose-6-phosphate receptor variant;M6PR protein;Similar to mannose-6-phosphate receptor (Cation dependent)	P20645	9	512	512	455508	Super Poisson (Reduced)	0.0-100.0	6.46136	10	512	8.44831
cDNA FLJ32188 fis, clone PLACE6002056, highly similar to Guanine nucleotide-binding protein G(I)/G(S)/G(T) subunit beta 2;Putative uncharacterized protein GNB2;G protein subunit beta-2;Guanine nucleotide-binding protein G(I)/G(S)/G(T) subunit beta-2;Transducin beta chain 2;GNB2 protein;Guanine nucleotide binding protein (G protein), beta polypeptide 2, isoform CRA_a;cDNA FLJ77321, highly similar …	P62879	13	8192	8192	455303	Super Poisson (Reduced)	0.0-100.0	4.47665	14	3508.21	8.44831
Putative uncharacterized protein MRPL22;cDNA FLJ55384, highly similar to Homo sapiens mitochondrial ribosomal protein L22 (MRPL22), transcript variant 1, mRNA;39S ribosomal protein L22, mitochondrial;39S ribosomal protein L25, mitochondrial	Q9NWU5	3	8	8	454723	Super Poisson (Reduced)	0.0-100.0	16.9116	4	8	8.44831
Histone deacetylase complex subunit SAP18;18 kDa Sin3-associated polypeptide;Sin3-associated polypeptide p18;Cell growth-inhibiting gene 38 protein;2HOR0202	O00422	1	2	2	454685	Super Poisson (Reduced)	0.0-100.0	26.8941	2	2	8.44831
28S ribosomal protein S7, mitochondrial;bMRP-27a;Mitochondrial ribosomal protein S7	Q9Y2R9	2	4	4	454480	Super Poisson (Reduced)	0.0-100.0	21.2395	3	4	8.44831
cDNA FLJ78246, highly similar to Homo sapiens splicing factor 3a, subunit 3, 60kDa (SF3A3), mRNA;cDNA FLJ78053, highly similar to Homo sapiens splicing factor 3a, subunit 3, 60kDa (SF3A3), mRNA;cDNA FLJ46581 fis, clone THYMU3043200, highly similar to Splicing factor 3A subunit 3;cDNA FLJ58737, highly similar to Splicing factor 3A subunit 3;Splicing factor 3A subunit 3;Spliceosome-associated prote…	Q12874	6	64	64	453360	Super Poisson (Reduced)	0.0-100.0	9.59313	7	64	8.44831
RBM39 protein;cDNA FLJ59214, highly similar to RNA-binding region-containing protein 2;RNA-binding protein 39;RNA-binding motif protein 39;RNA-binding region-containing protein 2;Hepatocellular carcinoma protein 1;Splicing factor HCC1;Putative uncharacterized protein RBM39;RNA binding motif protein 39;cDNA FLJ44170 fis, clone THYMU2035319, highly similar to RNA-binding region-containing protein 2…	Q14498	5	32	32	452792	Super Poisson (Reduced)	0.0-100.0	11.3413	6	32	8.44831
Ras-related protein Rab-10;Putative uncharacterized protein RAB10;GTP-binding protein RAB10	P61026	4	16	16	452227	Super Poisson (Reduced)	0.0-100.0	13.7015	5	16	8.44831
ATPase, Na+/K+ transporting, beta 1 polypeptide, isoform CRA_a;Na,K-ATPase beta 1 subunit;cDNA FLJ76773, highly similar to Homo sapiens ATPase, Na+/K+ transporting, beta 1 polypeptide (ATP1B1), transcript variant 1, mRNA;Putative uncharacterized protein ATP1B1;cDNA FLJ51474, highly similar to Sodium/potassium-transporting ATPase subunit beta-1;cDNA, FLJ78942, highly similar to Sodium/potassium-tr…	P05026	7	128	128	451544	Super Poisson (Reduced)	0.0-100.0	8.2756	8	128	8.44831
Synaptosomal-associated protein;Synaptosomal-associated protein 23;Vesicle-membrane fusion protein SNAP-23	O00161	6	64	64	451532	Super Poisson (Reduced)	0.0-100.0	9.59313	7	64	8.44831
cDNA FLJ13913 fis, clone Y79AA1000231, highly similar to Nucleolar protein NOP5;cDNA FLJ56668, highly similar to Nucleolar protein NOP5;Nucleolar protein 58;Nucleolar protein 5	Q9Y2X3	9	512	512	450888	Super Poisson (Reduced)	0.0-100.0	6.46136	10	512	8.44831
Ribosome-recycling factor, mitochondrial;Ribosome-releasing factor, mitochondrial	Q96E11	2	4	4	446462	Super Poisson (Reduced)	0.0-100.0	21.2395	3	4	8.44831
Retinol dehydrogenase 11;Retinal reductase 1;Prostate short-chain dehydrogenase/reductase 1;Androgen-regulated short-chain dehydrogenase/reductase 1;HCV core-binding protein HCBP12;Retinol dehydrogenase 11 (All-trans and 9-cis), isoform CRA_a;cDNA FLJ32633 fis, clone SYNOV2000171, highly similar to Retinol dehydrogenase 11 (EC 1.1.1.-);cDNA FLJ53708, highly similar to Retinol dehydrogenase 11 (EC…	Q8TC12	7	128	128	445368	Super Poisson (Reduced)	0.0-100.0	8.2756	8	128	8.44831
cDNA FLJ76269, highly similar to Homo sapiens glucosamine-6-phosphate deaminase 1 (GNPDA1), mRNA;cDNA FLJ12717 fis, clone NT2RP1001253, highly similar to Glucosamine-6-phosphate isomerase (EC 3.5.99.6);Glucosamine-6-phosphate isomerase 1;Glucosamine-6-phosphate deaminase 1;Oscillin	P46926	3	8	8	445266	Super Poisson (Reduced)	0.0-100.0	16.9116	4	8	8.44831
Intracellular platelet-activating factor acetylhydrolase alpha 2 subunit variant 5;Intracellular platelet-activating factor acetylhydrolase alpha 2 subunit variant 2;Intracellular platelet-activating factor acetylhydrolase alpha 2 subunit variant 3;Platelet-activating factor acetylhydrolase IB subunit beta;PAF acetylhydrolase 30 kDa subunit;PAF-AH subunit beta;Intracellular platelet-activating fa…	P68402	3	8	8	444751	Super Poisson (Reduced)	0.0-100.0	16.9116	4	8	8.44831
cDNA FLJ55931, highly similar to Isocitrate dehydrogenase;cDNA FLJ52894, highly similar to Isocitrate dehydrogenase;cDNA, FLJ78862, highly similar to Isocitrate dehydrogenase;cDNA, FLJ78950, highly similar to Isocitrate dehydrogenase;Isocitrate dehydrogenase [NAD] subunit alpha, mitochondrial;Isocitric dehydrogenase subunit alpha;NAD(+)-specific ICDH subunit alpha;Isocitrate dehydrogenase 3 (NAD+…	P50213	8	256	256	443283	Super Poisson (Reduced)	0.0-100.0	7.26082	9	256	8.44831
Coxsackievirus and adenovirus receptor;Coxsackievirus B-adenovirus receptor;HCVADR;CVB3-binding protein;Putative uncharacterized protein CXADR	P78310	10	1024	1024	442497	Super Poisson (Reduced)	0.0-100.0	5.81793	11	1024	8.44831
cDNA FLJ76436;cDNA FLJ16128 fis, clone BRACE2038269, moderately similar to Bombyx mori cytosolic juvenile hormone binding protein 36 kDa subunit (cJHBP) mRNA;cDNA FLJ55095;Glyoxalase domain-containing protein 4;Uncharacterized protein C17orf25.	Q9HC38	7	128	128	442111	Super Poisson (Reduced)	0.0-100.0	8.2756	8	128	8.44831
Coatomer protein complex, subunit epsilon, isoform CRA_e;Putative uncharacterized protein COPE;Coatomer protein complex, subunit epsilon, isoform CRA_b;cDNA FLJ44512 fis, clone UTERU3001988, highly similar to Homo sapiens coatomer protein complex, subunit epsilon (COPE), transcript variant 2, mRNA;Coatomer subunit epsilon;Epsilon-coat protein;Epsilon subunit of coatomer protein complex isoform a …	O14579	4	16	16	439574	Super Poisson (Reduced)	0.0-100.0	13.7015	5	16	8.44831
cDNA FLJ78217;Retinoic acid-induced protein 3;G-protein coupled receptor family C group 5 member A;Retinoic acid-induced gene 1 protein;Orphan G-protein-coupling receptor PEIG-1	Q8NFJ5	7	128	128	439550	Super Poisson (Reduced)	0.0-100.0	8.2756	8	128	8.44831
Carbonic anhydrase 2;Carbonic anhydrase II;Carbonate dehydratase II;Carbonic anhydrase C	P00918	1	2	2	439179	Super Poisson (Reduced)	0.0-100.0	26.8941	2	2	8.44831
CDC37 protein;MBD5 protein;Hsp90 co-chaperone Cdc37;Hsp90 chaperone protein kinase-targeting subunit;p50Cdc37	Q16543	9	512	512	438291	Super Poisson (Reduced)	0.0-100.0	6.46136	10	512	8.44831
6-phosphogluconate dehydrogenase, decarboxylating;Putative uncharacterized protein PGD;cDNA FLJ51182, highly similar to 6-phosphogluconate dehydrogenase, decarboxylating (EC 1.1.1.44)	P52209	9	512	512	438108	Super Poisson (Reduced)	0.0-100.0	6.46136	10	512	8.44831
Protein kinase, cAMP-dependent, regulatory, type I, alpha (Tissue specific extinguisher 1), isoform CRA_a;cDNA FLJ40261 fis, clone TESTI2025609, highly similar to cAMP-dependent protein kinase type I-alpha regulatory subunit;cDNA, FLJ92612, Homo sapiens protein kinase, cAMP-dependent, regulatory, type I, alpha (tissue specific extinguisher 1) (PRKAR1A), mRNA;cAMP-dependent protein kinase type I-a…	P10644	4	16	16	438084	Super Poisson (Reduced)	0.0-100.0	13.7015	5	16	8.44831
DNA-directed RNA polymerases I, II, and III subunit RPABC1;DNA-directed RNA polymerase II subunit E;RPB5 homolog;DNA-directed RNA polymerase II 23 kDa polypeptide;XAP4;Polymerase (RNA) II (DNA directed) polypeptide E, 25kDa, isoform CRA_c;cDNA FLJ55074, highly similar to DNA-directed RNA polymerase II 23 kDa polypeptide (EC 2.7.7.6)	P19388	2	4	4	436475	Super Poisson (Reduced)	0.0-100.0	21.2395	3	4	8.44831
39S ribosomal protein L47, mitochondrial;Nasopharyngeal carcinoma metastasis-related protein 1	Q9HD33	3	8	8	435653	Super Poisson (Reduced)	0.0-100.0	16.9116	4	8	8.44831
BH3 interacting domain death agonist, isoform CRA_d;BID isoform L(2);Desmocollin type 4;cDNA, FLJ94329, Homo sapiens BH3 interacting domain death agonist (BID), mRNA;Bid;BID isoform Si6;BH3 interacting domain death agonist, isoform CRA_b;BID isoform ES(1b);cDNA FLJ37476 fis, clone BRAWH2012827, highly similar to Homo sapiens BH3 interacting domain death agonist (BID), transcript variant 1, mRNA;P…	P55957	3	8	8	435227	Super Poisson (Reduced)	0.0-100.0	16.9116	4	8	8.44831
Dihydrolipoyl dehydrogenase, mitochondrial;Dihydrolipoamide dehydrogenase;Glycine cleavage system L protein;Dihydrolipoyl dehydrogenase;cDNA FLJ50515, highly similar to Dihydrolipoyl dehydrogenase, mitochondrial (EC 1.8.1.4);cDNA FLJ56112, highly similar to Dihydrolipoyl dehydrogenase, mitochondrial (EC 1.8.1.4)	P09622	10	1024	1024	435188	Super Poisson (Reduced)	0.0-100.0	5.81793	11	1024	8.44831
Septin-11;cDNA FLJ14373 fis, clone HEMBA1001595, highly similar to SEPTIN 2 HOMOLOG	Q9NVA2	5	32	32	434236	Super Poisson (Reduced)	0.0-100.0	11.3413	6	32	8.44831
Ubiquitin-conjugating enzyme E2 G1;Ubiquitin-protein ligase G1;Ubiquitin carrier protein G1;E217K;UBC7	P62253	2	4	4	434106	Super Poisson (Reduced)	0.0-100.0	21.2395	3	4	8.44831
Lamina-associated polypeptide 2, isoform alpha;Thymopoietin isoform alpha;Thymopoietin-related peptide isoform alpha;Thymopoietin;Splenin;Thymopentin;TP5;Lamina-associated polypeptide 2, isoforms beta/gamma;Thymopoietin, isoforms beta/gamma;Thymopoietin-related peptide isoforms beta/gamma;Lamina-associated polypeptide 2, isoforms beta/gamma variant;PRO0868;cDNA FLJ51293, highly similar to Lamina-…	P42166	10	1024	1024	433631	Super Poisson (Reduced)	0.0-100.0	5.81793	11	1024	8.44831
Lamina-associated polypeptide 2, isoform alpha;Thymopoietin isoform alpha;Thymopoietin-related peptide isoform alpha;Thymopoietin;Splenin;Thymopentin;TP5;Lamina-associated polypeptide 2, isoforms beta/gamma;Thymopoietin, isoforms beta/gamma;Thymopoietin-related peptide isoforms beta/gamma;Lamina-associated polypeptide 2, isoforms beta/gamma variant;PRO0868;cDNA FLJ51293, highly similar to Lamina-…	P42167	1	2	2	433631	Super Poisson (Reduced)	0.0-100.0	26.8941	2	2	8.44831
cDNA, FLJ95068, highly similar to Homo sapiens eukaryotic translation elongation factor 1 delta (guanine nucleotide exchange protein) (EEF1D), transcript variant 1, mRNA;cDNA FLJ57946, highly similar to Elongation factor 1-delta;Elongation factor 1-delta;Antigen NY-CO-4;EEF1D protein;Eukaryotic translation elongation factor 1 delta (Guanine nucleotide exchange protein), isoform CRA_a;FP1047;cDNA:…	P29692	2	4	4	432344	Super Poisson (Reduced)	0.0-100.0	21.2395	3	4	8.44831
Putative uncharacterized protein UBE2C;Ubiquitin-conjugating enzyme E2C, isoform CRA_d;Ubiquitin carrier protein;Ubiquitin-conjugating enzyme E2 C;Ubiquitin-protein ligase C;Ubiquitin carrier protein C;UbcH10	O00762	2	4	4	431969	Super Poisson (Reduced)	0.0-100.0	21.2395	3	4	8.44831
cDNA FLJ75903, highly similar to Homo sapiens exosome component 3 (EXOSC3), transcript variant 2, mRNA;Exosome component 3;cDNA FLJ75926, highly similar to Homo sapiens exosome component 3 (EXOSC3), transcript variant 1, mRNA;Exosome complex exonuclease RRP40;Ribosomal RNA-processing protein 40;p10;Apoptosis-related protein PNAS-3	Q9NQT5	8	256	256	431481	Super Poisson (Reduced)	0.0-100.0	7.26082	9	256	8.44831
Cathepsin Z;Cathepsin X;Cathepsin P	Q9UBR2	12	4096	4096	430761	Super Poisson (Reduced)	0.0-100.0	4.84956	13	2652.11	8.44831
cDNA, FLJ93269, highly similar to Homo sapiens mitochondrial ribosomal protein L15 (MRPL15), nuclear gene encoding mitochondrial protein, mRNA;39S ribosomal protein L15, mitochondrial	Q9P015	3	8	8	426938	Super Poisson (Reduced)	0.0-100.0	16.9116	4	8	8.44831
Cytochrome b-c1 complex subunit Rieske, mitochondrial;Ubiquinol-cytochrome c reductase iron-sulfur subunit;Rieske iron-sulfur protein;Cytochrome b-c1 complex subunit 5;Complex III subunit 5;Cytochrome b-c1 complex subunit 11;Ubiquinol-cytochrome c reductase 8 kDa protein;Complex III subunit IX;Putative cytochrome b-c1 complex subunit Rieske-like protein 1	P47985	5	32	32	426128	Super Poisson (Reduced)	0.0-100.0	11.3413	6	32	8.44831
Cytochrome b-c1 complex subunit Rieske, mitochondrial;Ubiquinol-cytochrome c reductase iron-sulfur subunit;Rieske iron-sulfur protein;Cytochrome b-c1 complex subunit 5;Complex III subunit 5;Cytochrome b-c1 complex subunit 11;Ubiquinol-cytochrome c reductase 8 kDa protein;Complex III subunit IX;Putative cytochrome b-c1 complex subunit Rieske-like protein 1	P0C7P4	5	32	32	426128	Super Poisson (Reduced)	0.0-100.0	11.3413	6	32	8.44831
Proteasome subunit beta type;Proteasome (Prosome, macropain) subunit, beta type, 7, isoform CRA_b;cDNA FLJ60039, highly similar to Proteasome subunit beta type 7 (EC 3.4.25.1);Proteasome (Prosome, macropain) subunit, beta type, 7;Proteasome subunit beta type-7;Proteasome subunit Z;Macropain chain Z;Multicatalytic endopeptidase complex chain Z	Q99436	6	64	64	426013	Super Poisson (Reduced)	0.0-100.0	9.59313	7	64	8.44831
Thioredoxin domain-containing protein 9;Protein 1-4;ATP-binding protein associated with cell differentiation;cDNA FLJ55148, highly similar to Thioredoxin domain-containing protein 9;Putative uncharacterized protein TXNDC9;TXNDC9 protein;Thioredoxin domain containing 9, isoform CRA_c	O14530	3	8	8	425278	Super Poisson (Reduced)	0.0-100.0	16.9116	4	8	8.44831
cDNA FLJ52218, highly similar to Annexin A4;cDNA FLJ51794, highly similar to Annexin A4;cDNA FLJ52120, highly similar to Annexin A4;cDNA FLJ51185, highly similar to Annexin A4;Annexin A4;Annexin-4;Annexin IV;Lipocortin IV;Endonexin I;Chromobindin-4;Protein II;P32.5;Placental anticoagulant protein II;PP4-X;35-beta calcimedin;Carbohydrate-binding protein p33/p41;ANXA4 protein;Proliferation-inducing…	P09525	4	16	16	424866	Super Poisson (Reduced)	0.0-100.0	13.7015	5	16	8.44831
cDNA FLJ51365, highly similar to Flap endonuclease 1 (EC 3.1.-.-);Flap endonuclease 1;Flap structure-specific endonuclease 1;Maturation factor 1;DNase IV;FEN1 protein;cDNA, FLJ93171, Homo sapiens flap structure-specific endonuclease 1 (FEN1), mRNA	P39748	6	64	64	424751	Super Poisson (Reduced)	0.0-100.0	9.59313	7	64	8.44831
cDNA FLJ52352, highly similar to DnaJ homolog subfamily A member 1;DnaJ homolog subfamily A member 1;Heat shock 40 kDa protein 4;DnaJ protein homolog 2;Human DnaJ protein 2;Heat shock protein J2;HSDJ;DnaJ (Hsp40) homolog, subfamily A, member 1;DnaJ (Hsp40) homolog, subfamily A, member 1, isoform CRA_c;cDNA FLJ76588, highly similar to Homo sapiens DnaJ (Hsp40) homolog, subfamily A, member 1 (DNAJA…	P31689	13	8192	8192	423373	Super Poisson (Reduced)	0.0-100.0	4.47665	14	3429.08	8.44831
Syndecan binding protein (Syntenin);Syndecan binding protein (Syntenin), isoform CRA_c;cDNA, FLJ92571, highly similar to Homo sapiens syndecan binding protein (syntenin) (SDCBP), mRNA;cDNA FLJ55055, moderately similar to Syntenin-1;cDNA FLJ52996, highly similar to Syntenin-1;Syntenin-1;Syndecan-binding protein 1;Melanoma differentiation-associated protein 9;Scaffold protein Pbp1;Pro-TGF-alpha cyt…	O00560	3	8	8	422974	Super Poisson (Reduced)	0.0-100.0	16.9116	4	8	8.44831
Drebrin-like protein;Drebrin-F;SH3 domain-containing protein 7;Cervical SH3P7;HPK1-interacting protein of 55 kDa;Cervical mucin-associated protein;cDNA FLJ59450, highly similar to Drebrin-like protein;cDNA FLJ52531, highly similar to Drebrin-like protein;cDNA FLJ54066, highly similar to Drebrin-like protein;cDNA FLJ59481, highly similar to Drebrin-like protein;cDNA FLJ54071, highly similar to Dre…	Q9UJU6	5	32	32	421674	Super Poisson (Reduced)	0.0-100.0	11.3413	6	32	8.44831
26S proteasome non-ATPase regulatory subunit 14;26S proteasome regulatory subunit RPN11;26S proteasome-associated PAD1 homolog 1;Putative uncharacterized protein PSMD14;26S proteasome-associated pad1 homolog variant;PSMD14 protein	O00487	3	8	8	420888	Super Poisson (Reduced)	0.0-100.0	16.9116	4	8	8.44831
cDNA, FLJ96657, highly similar to Homo sapiens pallidin homolog (mouse) (PLDN), mRNA;cDNA FLJ46785 fis, clone TRACH3028597, weakly similar to Pallidin;Pallidin;Pallid protein homolog;Syntaxin 13-interacting protein	Q9UL45	2	4	4	420515	Super Poisson (Reduced)	0.0-100.0	21.2395	3	4	8.44831
cDNA FLJ78041, highly similar to Homo sapiens NADH dehydrogenase (ubiquinone) flavoprotein 2, 24kDa (NDUFV2), mRNA;NADH dehydrogenase [ubiquinone] flavoprotein 2, mitochondrial;NADH-ubiquinone oxidoreductase 24 kDa subunit;NDUFV2 protein;NADH dehydrogenase (Ubiquinone) flavoprotein 2, 24kDa;cDNA, FLJ92411, Homo sapiens NADH dehydrogenase (ubiquinone) flavoprotein 2, 24kDa(NDUFV2), mRNA;24-kDa sub…	P19404	5	32	32	418083	Super Poisson (Reduced)	0.0-100.0	11.3413	6	32	8.44831
Putative uncharacterized protein PPIL3;Peptidyl-prolyl cis-trans isomerase;Peptidylprolyl isomerase (Cyclophilin)-like 3, isoform CRA_c;Peptidylprolyl isomerase-like 3 isoform B;Peptidylprolyl isomerase-like protein 3 isoform PPIL3d;Peptidyl-prolyl cis-trans isomerase-like 3;Rotamase PPIL3;Cyclophilin-like protein PPIL3;Cyclophilin J	Q9H2H8	4	16	16	418083	Super Poisson (Reduced)	0.0-100.0	13.7015	5	16	8.44831
S-adenosylmethionine synthase isoform type-2;Methionine adenosyltransferase 2;Methionine adenosyltransferase II;S-adenosylmethionine synthetase;cDNA FLJ52225, moderately similar to S-adenosylmethionine synthetase isoform type-2 (EC 2.5.1.6);cDNA FLJ51001, highly similar to S-adenosylmethionine synthetase isoform type-2 (EC 2.5.1.6);cDNA FLJ51180, moderately similar to S-adenosylmethionine synthet…	P31153	6	64	64	417738	Super Poisson (Reduced)	0.0-100.0	9.59313	7	64	8.44831
Phosphoribosyl pyrophosphate synthetase 1;Ribose-phosphate pyrophosphokinase 1;Phosphoribosyl pyrophosphate synthase I;PPRibP;Ribose-phosphate pyrophosphokinase;cDNA, FLJ79366, highly similar to Ribose-phosphate pyrophosphokinase I (EC 2.7.6.1);Phosphoribosylpyrophosphate synthetase isoform I	P60891	9	512	512	417712	Super Poisson (Reduced)	0.0-100.0	6.46136	10	512	8.44831
AH receptor-interacting protein;Aryl-hydrocarbon receptor-interacting protein;Immunophilin homolog ARA9;HBV X-associated protein 2;Aryl-hydrocarbon receptor interacting protein;Non-functional aryl hydrocarbon receptor interacting protein;Mutant aryl hydrocarbon receptor-interacting protein;Aryl hydrocarbon receptor interacting protein;Truncated AIP	O00170	8	256	256	417362	Super Poisson (Reduced)	0.0-100.0	7.26082	9	256	8.44831
Protein tyrosine phosphatase type IVA 2;Protein-tyrosine phosphatase 4a2;Protein-tyrosine phosphatase of regenerating liver 2;PTP(CAAXII);HU-PP-1;OV-1;cDNA FLJ57530, highly similar to Protein tyrosine phosphatase type IVA protein 2(EC 3.1.3.48)	Q12974	7	128	128	416965	Super Poisson (Reduced)	0.0-100.0	8.2756	8	128	8.44831
Nucleolar protein 3 (Apoptosis repressor with CARD domain), isoform CRA_a;cDNA FLJ58768, highly similar to Homo sapiens nucleolar protein 3 (apoptosis repressor with CARD domain) (NOL3), mRNA;Nucleolar protein 3;Apoptosis repressor with CARD;Muscle-enriched cytoplasmic protein;Nucleolar protein of 30 kDa;Nucleolar protein 3 (Apoptosis repressor with CARD domain);Nucleolar protein 3 (Apoptosis rep…	O60936	4	16	16	416809	Super Poisson (Reduced)	0.0-100.0	13.7015	5	16	8.44831
CDGSH iron sulfur domain-containing protein 2;Endoplasmic reticulum intermembrane small protein;MitoNEET-related 1 protein;Nutrient-deprivation autophagy factor-1	Q8N5K1	4	16	16	416396	Super Poisson (Reduced)	0.0-100.0	13.7015	5	16	8.44831
Exosomal core protein CSL4;3'-5' exoribonuclease CSL4 homolog;Exosome component 1	Q9Y3B2	6	64	64	416166	Super Poisson (Reduced)	0.0-100.0	9.59313	7	64	8.44831
MRPL1 protein;39S ribosomal protein L1, mitochondrial	Q9BYD6	4	16	16	415935	Super Poisson (Reduced)	0.0-100.0	13.7015	5	16	8.44831
cDNA FLJ59673, highly similar to Homo sapiens growth and transformation-dependent protein (E2IG5), mRNA;Putative uncharacterized protein FAM162A;Protein FAM162A;E2-induced gene 5 protein	Q96A26	4	16	16	414157	Super Poisson (Reduced)	0.0-100.0	13.7015	5	16	8.44831
U3 small nucleolar ribonucleoprotein protein IMP3;BRMS2;Mitochondrial ribosomal protein S4	Q9NV31	2	4	4	414094	Super Poisson (Reduced)	0.0-100.0	21.2395	3	4	8.44831
Probable ATP-dependent RNA helicase DDX17;DEAD box protein 17;RNA-dependent helicase p72;DEAD box protein p72;DEAD (Asp-Glu-Ala-Asp) box polypeptide 17;cDNA FLJ58652, highly similar to Probable ATP-dependent RNA helicase DDX17 (EC 3.6.1.-);Putative uncharacterized protein DDX17;DEAD box polypeptide 17 isoform p82 variant;DEAD-box protein p72	Q92841	12	4096	4096	412924	Super Poisson (Reduced)	0.0-100.0	4.84956	13	2608	8.44831
PC4 and SFRS1-interacting protein;Lens epithelium-derived growth factor;Transcriptional coactivator p75/p52;Dense fine speckles 70 kDa protein;CLL-associated antigen KW-7;PSIP1 protein;PC4 and SFRS1 interacting protein 1, isoform CRA_a	O75475	2	4	4	412718	Super Poisson (Reduced)	0.0-100.0	21.2395	3	4	8.44831
Putative uncharacterized protein SUMO1;SMT3 suppressor of mif two 3 homolog 1 (Yeast), isoform CRA_c;Small ubiquitin-related modifier 1;Sentrin;Ubiquitin-like protein SMT3C;SMT3 homolog 3;Ubiquitin-homology domain protein PIC1;Ubiquitin-like protein UBL1;GAP-modifying protein 1;SMT3 suppressor of mif two 3 homolog 1 (Yeast), isoform CRA_b	P63165	1	2	2	412435	Super Poisson (Reduced)	0.0-100.0	26.8941	2	2	8.44831
Enolase-phosphatase E1;2,3-diketo-5-methylthio-1-phosphopentane phosphatase;MASA homolog;MasA	Q9UHY7	3	8	8	411134	Super Poisson (Reduced)	0.0-100.0	16.9116	4	8	8.44831
Putative uncharacterized protein CTTN;cDNA FLJ34459 fis, clone HLUNG2002916, highly similar to SRC SUBSTRATE CORTACTIN;cDNA FLJ54828, highly similar to Src substrate cortactin;Src substrate cortactin;Amplaxin;Oncogene EMS1;Cortactin isoform a variant;Cortactin;CTTN protein;Cortactin, isoform CRA_a;Cortactin, isoform CRA_c;cDNA FLJ77423, highly similar to Homo sapiens cortactin (CTTN), transcript …	Q14247	3	8	8	411045	Super Poisson (Reduced)	0.0-100.0	16.9116	4	8	8.44831
Platelet-activating factor acetylhydrolase IB subunit gamma;PAF acetylhydrolase 29 kDa subunit;PAF-AH subunit gamma	Q15102	2	4	4	410889	Super Poisson (Reduced)	0.0-100.0	21.2395	3	4	8.44831
DNA damage-binding protein 1;Damage-specific DNA-binding protein 1;UV-damaged DNA-binding factor;DDB p127 subunit;DNA damage-binding protein a;UV-damaged DNA-binding protein 1;Xeroderma pigmentosum group E-complementing protein;XPE-binding factor;HBV X-associated protein 1;cDNA FLJ52436, highly similar to DNA damage-binding protein 1;cDNA FLJ51067, highly similar to DNA damage-binding protein 1;c…	Q16531	22	4194304	410581	410581	Super Poisson (Reduced)	0.0-100.0	2.64535	23	9314.06	8.44831
Methyl-CpG-binding domain protein 3;Methyl-CpG-binding protein MBD3;cDNA FLJ10612 fis, clone NT2RP2005358, highly similar to Methyl-CpG-binding domain protein 3	O95983	4	16	16	409913	Super Poisson (Reduced)	0.0-100.0	13.7015	5	16	8.44831
Archain 1, isoform CRA_b;Coatomer subunit delta variant 1;cDNA, FLJ92603, Homo sapiens archain 1 (ARCN1), mRNA;Archain 1, isoform CRA_a;Coatomer subunit delta variant 2;cDNA FLJ51620, highly similar to Coatomer subunit delta;Coatomer subunit delta;Delta-coat protein;Archain;Putative uncharacterized protein DKFZp686M09245	P48444	8	256	256	408702	Super Poisson (Reduced)	0.0-100.0	7.26082	9	256	8.44831
39S ribosomal protein L21, mitochondrial;cDNA FLJ52689, highly similar to Homo sapiens mitochondrial ribosomal protein L21 (MRPL21), transcript variant 4, mRNA;Mitochondrial ribosomal protein L21, isoform CRA_a;Putative uncharacterized protein MRPL21	Q7Z2W9	3	8	8	408676	Super Poisson (Reduced)	0.0-100.0	16.9116	4	8	8.44831
Putative uncharacterized protein HSPB11;Heat shock protein beta-11;Placental protein 25;Chromosome 1 open reading frame 41, isoform CRA_b	Q9Y547	2	4	4	406811	Super Poisson (Reduced)	0.0-100.0	21.2395	3	4	8.44831
Pyrroline-5-carboxylate reductase;Pyrroline-5-carboxylate reductase 1, mitochondrial;Proliferation-inducing protein 45;PYCR1 protein;Putative uncharacterized protein	P32322	4	16	16	405176	Super Poisson (Reduced)	0.0-100.0	13.7015	5	16	8.44831
cDNA FLJ75088, highly similar to Homo sapiens p21 (CDKN1A)-activated kinase 2 (PAK2), mRNA;Serine/threonine-protein kinase PAK 2;p21-activated kinase 2;Gamma-PAK;PAK65;S6/H4 kinase;p58;PAK-2p27;PAK-2p34;C-t-PAK2;p21-activated kinase 2 variant	Q13177	5	32	32	402396	Super Poisson (Reduced)	0.0-100.0	11.3413	6	32	8.44831
Uncharacterized protein C9orf142	Q9BUH6	6	64	64	402151	Super Poisson (Reduced)	0.0-100.0	9.59313	7	64	8.44831
Ras-related protein Rap-2b;Putative uncharacterized protein DKFZp547A0616	P61225	4	16	16	401650	Super Poisson (Reduced)	0.0-100.0	13.7015	5	16	8.44831
Septin-2;Neural precursor cell expressed developmentally down-regulated protein 5;Putative uncharacterized protein SEPT2	Q15019	4	16	16	400724	Super Poisson (Reduced)	0.0-100.0	13.7015	5	16	8.44831
Peptidyl-tRNA hydrolase ICT1, mitochondrial;Immature colon carcinoma transcript 1 protein;Digestion substraction 1	Q14197	4	16	16	399822	Super Poisson (Reduced)	0.0-100.0	13.7015	5	16	8.44831
RAP1A, member of RAS oncogene family;Ras-related protein Rap-1A;cDNA FLJ75985, highly similar to Homo sapiens RAP1A, member of RAS oncogene family (RAP1A), transcript variant 2, mRNA;C21KG;G-22K;GTP-binding protein smg p21A;Ras-related protein Krev-1	P62834	6	64	64	397980	Super Poisson (Reduced)	0.0-100.0	9.59313	7	64	8.44831
Glutaredoxin-3;Thioredoxin-like protein 2;PKC-interacting cousin of thioredoxin;PKC-theta-interacting protein	O76003	5	32	32	397878	Super Poisson (Reduced)	0.0-100.0	11.3413	6	32	8.44831
Deoxycytidine kinase;cDNA FLJ51425, highly similar to Deoxycytidine kinase (EC 2.7.1.74)	P27707	6	64	64	397531	Super Poisson (Reduced)	0.0-100.0	9.59313	7	64	8.44831
ATPase family, AAA domain containing 3A;cDNA FLJ31537 fis, clone NT2RI2000704, highly similar to ATPase family AAA domain-containing protein 3A;ATPase family AAA domain-containing protein 3A	Q9NVI7	5	32	32	397338	Super Poisson (Reduced)	0.0-100.0	11.3413	6	32	8.44831
Dolichol-phosphate mannosyltransferase;Dolichol-phosphate mannose synthase;Dolichyl-phosphate beta-D-mannosyltransferase;Mannose-P-dolichol synthase;Dolichyl-phosphate mannosyltransferase polypeptide 1, catalytic subunit	O60762	1	2	2	395999	Super Poisson (Reduced)	0.0-100.0	26.8941	2	2	8.44831
Putative uncharacterized protein P4HA2;Prolyl 4-hydroxylase subunit alpha-2;Procollagen-proline,2-oxoglutarate-4-dioxygenase subunit alpha-2;P4HA2 protein;Putative uncharacterized protein DKFZp686M0919	O15460	7	128	128	395793	Super Poisson (Reduced)	0.0-100.0	8.2756	8	128	8.44831
Seryl-tRNA synthetase, cytoplasmic;Seryl-tRNA(Ser/Sec) synthetase;Serine--tRNA ligase;SARS protein;Seryl-tRNA synthetase variant;Seryl-tRNA synthetase	P49591	9	512	512	394055	Super Poisson (Reduced)	0.0-100.0	6.46136	10	512	8.44831
Pyrroline-5-carboxylate reductase 3;Pyrroline-5-carboxylate reductase-like protein;cDNA FLJ57148, highly similar to Homo sapiens pyrroline-5-carboxylate reductase-like (PYCRL), mRNA;cDNA FLJ57147, highly similar to Homo sapiens pyrroline-5-carboxylate reductase-like (PYCRL), mRNA;Pyrroline-5-carboxylate reductase;Putative uncharacterized protein PYCRL	Q53H96	9	512	512	394031	Super Poisson (Reduced)	0.0-100.0	6.46136	10	512	8.44831
cDNA FLJ76053, highly similar to Homo sapiens Ras-GTPase activating protein SH3 domain-binding protein 2 (G3BP2), transcript variant 3, mRNA;Ras GTPase-activating protein-binding protein 2;GAP SH3 domain-binding protein 2	Q9UN86	1	2	2	393490	Super Poisson (Reduced)	0.0-100.0	26.8941	2	2	8.44831
ClpP caseinolytic peptidase ATP-dependent, proteolytic subunit;Putative ATP-dependent Clp protease proteolytic subunit, mitochondrial;Endopeptidase Clp	Q16740	5	32	32	393452	Super Poisson (Reduced)	0.0-100.0	11.3413	6	32	8.44831
DNA replication complex GINS protein PSF3;GINS complex subunit 3	Q9BRX5	1	2	2	392306	Super Poisson (Reduced)	0.0-100.0	26.8941	2	2	8.44831
Putative uncharacterized protein RPN2;cDNA, FLJ96923, highly similar to Homo sapiens ribophorin II (RPN2), mRNA;cDNA FLJ60278, highly similar to Dolichyl-diphosphooligosaccharide--proteinglycosyltransferase 63 kDa subunit (EC 2.4.1.119);Dolichyl-diphosphooligosaccharide--protein glycosyltransferase subunit 2;Dolichyl-diphosphooligosaccharide--protein glycosyltransferase 63 kDa subunit;Ribophorin-…	P04844	2	4	4	391455	Super Poisson (Reduced)	0.0-100.0	21.2395	3	4	8.44831
Estradiol 17-beta-dehydrogenase 12;17-beta-hydroxysteroid dehydrogenase 12;3-ketoacyl-CoA reductase;cDNA FLJ90530 fis, clone NT2RP4002187, highly similar to Homo sapiens hydroxysteroid (17-beta) dehydrogenase 12 (HSD17B12), mRNA;cDNA FLJ61181, highly similar to Homo sapiens hydroxysteroid (17-beta) dehydrogenase 12 (HSD17B12), mRNA;HSD17B12 protein;Hydroxysteroid (17-beta) dehydrogenase 12, isofo…	Q53GQ0	2	4	4	390864	Super Poisson (Reduced)	0.0-100.0	21.2395	3	4	8.44831
Dynactin subunit 5;Dynactin subunit p25;cDNA FLJ57579, highly similar to Dynactin subunit 5	Q9BTE1	10	1024	1024	390788	Super Poisson (Reduced)	0.0-100.0	5.81793	11	1024	8.44831
cDNA FLJ32982 fis, clone THYMU1000002, highly similar to Golgi phosphoprotein 3;cDNA FLJ46665 fis, clone TRACH3007277, highly similar to Golgi phosphoprotein 3;cDNA FLJ90596 fis, clone PLACE1001229, highly similar to Golgi phosphoprotein 3;cDNA FLJ35285 fis, clone PROST2008079, highly similar to Golgi phosphoprotein 3;cDNA FLJ54589, highly similar to Golgi phosphoprotein 3;cDNA FLJ55806, highly s…	Q9H4A6	5	32	32	389977	Super Poisson (Reduced)	0.0-100.0	11.3413	6	32	8.44831
Putative uncharacterized protein PLP2;Proteolipid protein 2;Intestinal membrane A4 protein;Differentiation-dependent protein A4	Q04941	6	64	64	389501	Super Poisson (Reduced)	0.0-100.0	9.59313	7	64	8.44831
Aminoacyl tRNA synthase complex-interacting multifunctional protein 1;Multisynthase complex auxiliary component p43;Endothelial monocyte-activating polypeptide 2;Endothelial monocyte-activating polypeptide II;Small inducible cytokine subfamily E member 1;cDNA FLJ52127, highly similar to Multisynthetase complex auxiliary component p43;cDNA FLJ61202, highly similar to Multisynthetase complex auxili…	Q12904	5	32	32	388897	Super Poisson (Reduced)	0.0-100.0	11.3413	6	32	8.44831
SOSS complex subunit B1;Sensor of single-strand DNA complex subunit B1;Sensor of ssDNA subunit B1;Single-stranded DNA-binding protein 1;Oligonucleotide/oligosaccharide-binding fold-containing protein 2B;Putative uncharacterized protein OBFC2B	Q9BQ15	3	8	8	388716	Super Poisson (Reduced)	0.0-100.0	16.9116	4	8	8.44831
Tubulin beta-6 chain;cDNA FLJ11352 fis, clone HEMBA1000020, highly similar to Tubulin beta-2C chain;Tubulin, beta 6, isoform CRA_a;cDNA FLJ35358 fis, clone PUAEN2000497, highly similar to Tubulin beta-6 chain;cDNA FLJ52712, highly similar to Tubulin beta-6 chain;cDNA FLJ52847, highly similar to Tubulin beta-6 chain;TUBB6 protein	Q9BUF5	8	256	256	388458	Super Poisson (Reduced)	0.0-100.0	7.26082	9	256	8.44831
DnaJ (Hsp40) homolog, subfamily C, member 9;HCG2024613, isoform CRA_a;cDNA FLJ36843 fis, clone ASTRO2012552, highly similar to DnaJ homolog subfamily C member 9;RcDNAJ9;DnaJ homolog subfamily C member 9;DnaJ protein SB73	Q8WXX5	3	8	8	387904	Super Poisson (Reduced)	0.0-100.0	16.9116	4	8	8.44831
Putative uncharacterized protein C7orf50;C7orf50 protein;HCG1993407;Uncharacterized protein C7orf50	Q9BRJ6	1	2	2	387828	Super Poisson (Reduced)	0.0-100.0	26.8941	2	2	8.44831
NADH dehydrogenase [ubiquinone] iron-sulfur protein 8, mitochondrial;NADH-ubiquinone oxidoreductase 23 kDa subunit;Complex I-23kD;TYKY subunit;cDNA FLJ57061, highly similar to NADH-ubiquinone oxidoreductase 23 kDa subunit, mitochondrial (EC 1.6.5.3);NDUFS8 protein;NADH dehydrogenase (Ubiquinone) Fe-S protein 8, 23kDa (NADH-coenzyme Q reductase) variant	O00217	9	512	512	387312	Super Poisson (Reduced)	0.0-100.0	6.46136	10	512	8.44831
cDNA FLJ58843, highly similar to Rab GDP dissociation inhibitor alpha;cDNA FLJ52902, highly similar to Rab GDP dissociation inhibitor alpha;cDNA FLJ53519, highly similar to Rab GDP dissociation inhibitor alpha;Rab GDP dissociation inhibitor alpha;Guanosine diphosphate dissociation inhibitor 1;Oligophrenin-2;Protein XAP-4	P31150	11	2048	2048	387017	Super Poisson (Reduced)	0.0-100.0	5.29003	12	1833.35	8.44831
39S ribosomal protein L20, mitochondrial	Q9BYC9	3	8	8	386192	Super Poisson (Reduced)	0.0-100.0	16.9116	4	8	8.44831
Novel enoyl-CoA hydratase/isomerase family protein;Enoyl-CoA hydratase domain-containing protein 1;cDNA FLJ55269, highly similar to Mus musculus enoyl Coenzyme A hydratase domain containing 1 (Echdc1), mRNA;Uncharacterized hypothalamus protein HCDASE	Q9NTX5	3	8	8	386192	Super Poisson (Reduced)	0.0-100.0	16.9116	4	8	8.44831
NFU1 iron-sulfur cluster scaffold homolog, mitochondrial;HIRA-interacting protein 5;Putative uncharacterized protein NFU1	Q9UMS0	3	8	8	385251	Super Poisson (Reduced)	0.0-100.0	16.9116	4	8	8.44831
Malectin	Q14165	3	8	8	383195	Super Poisson (Reduced)	0.0-100.0	16.9116	4	8	8.44831
Proteasome inhibitor PI31 subunit;cDNA FLJ57963, moderately similar to Proteasome inhibitor PI31 subunit;cDNA FLJ60895, highly similar to Proteasome inhibitor PI31 subunit;cDNA FLJ57228, highly similar to Proteasome inhibitor PI31 subunit;Proteasome (Prosome, macropain) inhibitor subunit 1 (PI31)	Q92530	3	8	8	382911	Super Poisson (Reduced)	0.0-100.0	16.9116	4	8	8.44831
DNA replication complex GINS protein SLD5;GINS complex subunit 4;cDNA FLJ50176, moderately similar to Homo sapiens SLD5 homolog (SLD5), mRNA	Q9BRT9	2	4	4	382807	Super Poisson (Reduced)	0.0-100.0	21.2395	3	4	8.44831
RSL1D1 protein;cDNA FLJ52304, highly similar to Ribosomal L1 domain-containing protein 1;Ribosomal L1 domain-containing protein 1;Cellular senescence-inhibited gene protein;Protein PBK1;CATX-11	O76021	4	16	16	380777	Super Poisson (Reduced)	0.0-100.0	13.7015	5	16	8.44831
Heme oxygenase 2;cDNA FLJ36069 fis, clone TESTI2019406, highly similar to HEME OXYGENASE 2 (EC 1.14.99.3);Heme oxygenase (Decyclizing) 2 variant;HMOX2 protein	P30519	3	8	8	380368	Super Poisson (Reduced)	0.0-100.0	16.9116	4	8	8.44831
Putative uncharacterized protein ENSP00000385426;Selenoprotein I;Putative uncharacterized protein ENSP00000391804;Putative uncharacterized protein ENSP00000415280;Ethanolaminephosphotransferase 1;Putative uncharacterized protein tmp_locus_24;SELI protein	Q9C0D9	7	128	128	380002	Super Poisson (Reduced)	0.0-100.0	8.2756	8	128	8.44831
cDNA FLJ50204, highly similar to 2,4-dienoyl-CoA reductase, mitochondrial (EC 1.3.1.34);2,4-dienoyl-CoA reductase, mitochondrial;2,4-dienoyl-CoA reductase [NADPH];2,4-dienoyl-CoA reductase	Q16698	5	32	32	379681	Super Poisson (Reduced)	0.0-100.0	11.3413	6	32	8.44831
STIP1 homology and U box-containing protein 1;Carboxy terminus of Hsp70-interacting protein;E3 ubiquitin-protein ligase CHIP;CLL-associated antigen KW-8;Antigen NY-CO-7	Q9UNE7	8	256	256	377725	Super Poisson (Reduced)	0.0-100.0	7.26082	9	256	8.44831
Zyxin;Zyxin-2;cDNA FLJ53160, highly similar to Zyxin;Zyxin, isoform CRA_a;cDNA FLJ53163, highly similar to Zyxin;cDNA, FLJ79126, highly similar to Zyxin;cDNA FLJ61463, highly similar to Zyxin;Putative uncharacterized protein ZYX;ESP-2;ZYX protein	Q15942	21	2097152	376977	376977	Super Poisson (Reduced)	0.0-100.0	2.77132	22	8466.58	8.44831
Serine/threonine-protein phosphatase 2A 55 kDa regulatory subunit B alpha isoform;PP2A subunit B isoform alpha;PP2A subunit B isoform B55-alpha;PP2A subunit B isoform PR55-alpha;PP2A subunit B isoform R2-alpha;cDNA FLJ58665, highly similar to Serine/threonine-protein phosphatase 2A 55 kDa regulatory subunit B alpha isoform;Lung cancer-related protein 9	P63151	9	512	512	376721	Super Poisson (Reduced)	0.0-100.0	6.46136	10	512	8.44831
Importin subunit alpha-4;Karyopherin subunit alpha-4;Importin alpha Q1	O00629	9	512	512	376721	Super Poisson (Reduced)	0.0-100.0	6.46136	10	512	8.44831
cDNA FLJ59193, highly similar to Mitochondrial 28S ribosomal protein S25;cDNA FLJ54123, moderately similar to Mitochondrial 28S ribosomal protein S25;28S ribosomal protein S25, mitochondrial;Mitochondrial ribosomal protein S25	P82663	4	16	16	376721	Super Poisson (Reduced)	0.0-100.0	13.7015	5	16	8.44831
Nuclear pore glycoprotein p62;Nucleoporin Nup62;62 kDa nucleoporin;Putative uncharacterized protein pp7052	P37198	3	8	8	376721	Super Poisson (Reduced)	0.0-100.0	16.9116	4	8	8.44831
cDNA FLJ76823, highly similar to Homo sapiens splicing factor, arginine/serine-rich 6 (SFRS6), mRNA;Splicing factor arginine/serine-rich 6;Splicing factor, arginine/serine-rich 6;Pre-mRNA-splicing factor SRP55	Q13247	2	4	4	376205	Super Poisson (Reduced)	0.0-100.0	21.2395	3	4	8.44831
Transmembrane protein 165;Transmembrane protein TPARL;Transmembrane protein PT27;cDNA FLJ30150 fis, clone BRACE2000300, highly similar to Transmembrane protein TPARL;cDNA FLJ60544, highly similar to Transmembrane protein TPARL	Q9HC07	3	8	8	376064	Super Poisson (Reduced)	0.0-100.0	16.9116	4	8	8.44831
Putative uncharacterized protein TSEN15;tRNA splicing endonuclease 15 homolog (S. cerevisiae);Chromosome 1 open reading frame 19, isoform CRA_c;cDNA FLJ40877 fis, clone UMVEN2000354, highly similar to tRNA-splicing endonuclease subunit Sen15;Chromosome 1 open reading frame 19, isoform CRA_b;cDNA FLJ50793, highly similar to tRNA-splicing endonuclease subunit Sen15;tRNA-splicing endonuclease subuni…	Q8WW01	3	8	8	376025	Super Poisson (Reduced)	0.0-100.0	16.9116	4	8	8.44831
Putative uncharacterized protein CNPY3;Protein canopy homolog 3;Trinucleotide repeat-containing gene 5 protein;CTG repeat protein 4a;Expanded repeat-domain protein CAG/CTG 5;Protein associated with TLR4	Q9BT09	7	128	128	375652	Super Poisson (Reduced)	0.0-100.0	8.2756	8	128	8.44831
Putative uncharacterized protein TUBB4Q;Tubulin beta-8 chain;Novel protein similar to beta-tubulin 4Q (TUBB4Q) (LOC253936);Tubulin, beta 8, isoform CRA_c	Q3ZCM7	9	512	512	375460	Super Poisson (Reduced)	0.0-100.0	6.46136	10	512	8.44831
Putative uncharacterized protein TAF9;TAF9 RNA polymerase II, TATA box binding protein (TBP)-associated factor, 32kDa, isoform CRA_a;Coilin-interacting nuclear ATPase protein;TAF9 RNA polymerase II, TATA box binding protein (TBP)-associated factor, 32kDa, isoform CRA_b;Adenylate kinase isoenzyme 6;ATP-AMP transphosphorylase 6	Q9Y3D8	3	8	8	374662	Super Poisson (Reduced)	0.0-100.0	16.9116	4	8	8.44831
Family with sequence similarity 96, member A, isoform CRA_b;Putative uncharacterized protein FAM96A;cDNA FLJ50733, moderately similar to Protein FAM96A;Protein FAM96A	Q9H5X1	5	32	32	374584	Super Poisson (Reduced)	0.0-100.0	11.3413	6	32	8.44831
Cytochrome b-c1 complex subunit 2, mitochondrial;Ubiquinol-cytochrome-c reductase complex core protein 2;Core protein II;Complex III subunit 2	P22695	3	8	8	373658	Super Poisson (Reduced)	0.0-100.0	16.9116	4	8	8.44831
Cation transport regulator-like protein 2	Q8WUX2	3	8	8	373078	Super Poisson (Reduced)	0.0-100.0	16.9116	4	8	8.44831
FLYWCH family member 2	Q96CP2	2	4	4	372564	Super Poisson (Reduced)	0.0-100.0	21.2395	3	4	8.44831
cDNA FLJ76599, highly similar to Homo sapiens nucleoporin 35kDa (NUP35), transcript variant 2, mRNA;cDNA FLJ76613, highly similar to Homo sapiens nucleoporin 35kDa (NUP35), transcript variant 1, mRNA;cDNA FLJ60753, highly similar to Nucleoporin NUP53;cDNA FLJ57668, highly similar to Nucleoporin NUP53;Putative uncharacterized protein NUP35;Nucleoporin NUP53;Nuclear pore complex protein Nup53;Nucle…	Q8NFH5	2	4	4	371496	Super Poisson (Reduced)	0.0-100.0	21.2395	3	4	8.44831
cDNA FLJ60770, highly similar to Tumor necrosis factor ligand superfamilymember 7;CD70 antigen;CD27 ligand;Tumor necrosis factor ligand superfamily member 7;Tumor necrosis factor (Ligand) superfamily, member 7;Tumor necrosis factor (Ligand) superfamily, member 7, isoform CRA_a	P32970	8	256	256	371393	Super Poisson (Reduced)	0.0-100.0	7.26082	9	256	8.44831
Dermcidin isoform 1;Dermcidin isoform 2;Dermcidin;Preproteolysin;Survival-promoting peptide;DCD-1;Proteolysis inducing factor	P81605	2	4	4	370144	Super Poisson (Reduced)	0.0-100.0	21.2395	3	4	8.44831
cDNA, FLJ95667, highly similar to Homo sapiens arginyl-tRNA synthetase (RARS), mRNA;cDNA FLJ50285, highly similar to Arginyl-tRNA synthetase (EC 6.1.1.19);Arginyl-tRNA synthetase, cytoplasmic;Arginine--tRNA ligase;Arginyl-tRNA synthetase variant	P54136	14	16384	16384	369386	Super Poisson (Reduced)	0.0-100.0	4.15694	15	3959.79	8.44831
Transcription initiation factor TFIID subunit 10;Transcription initiation factor TFIID 30 kDa subunit;STAF28	Q12962	2	4	4	368639	Super Poisson (Reduced)	0.0-100.0	21.2395	3	4	8.44831
Heterogeneous nuclear ribonucleoprotein F;Nucleolin-like protein mcs94-1;Heterogeneous nuclear ribonucleoprotein F, N-terminally processed;cDNA FLJ57121, highly similar to Heterogeneous nuclear ribonucleoprotein F	P52597	6	64	64	367868	Super Poisson (Reduced)	0.0-100.0	9.59313	7	64	8.44831
Polypeptide N-acetylgalactosaminyltransferase 2;Polypeptide GalNAc transferase 2;Protein-UDP acetylgalactosaminyltransferase 2;UDP-GalNAc:polypeptide N-acetylgalactosaminyltransferase 2;Polypeptide N-acetylgalactosaminyltransferase 2 soluble form;cDNA FLJ58625, highly similar to Polypeptide N-acetylgalactosaminyltransferase 2 (EC 2.4.1.41)	Q10471	13	8192	8192	367789	Super Poisson (Reduced)	0.0-100.0	4.47665	14	3291.35	8.44831
UPF0669 protein C6orf120;cDNA FLJ55847	Q7Z4R8	2	4	4	367623	Super Poisson (Reduced)	0.0-100.0	21.2395	3	4	8.44831
Putative uncharacterized protein PPA2;cDNA FLJ76209, highly similar to Homo sapiens inorganic pyrophosphatase 2 (PPA2), transcript variant 2, mRNA;cDNA FLJ59863, highly similar to Inorganic pyrophosphatase 2, mitochondrial (EC 3.6.1.1);Inorganic pyrophosphatase 2, mitochondrial;Pyrophosphate phospho-hydrolase 2;Pyrophosphatase SID6-306;cDNA FLJ60819, highly similar to Inorganic pyrophosphatase 2,…	Q9H2U2	9	512	512	366786	Super Poisson (Reduced)	0.0-100.0	6.46136	10	512	8.44831
Far upstream element (FUSE) binding protein 3;HCG31253, isoform CRA_a;cDNA FLJ58115, highly similar to Far upstream element-binding protein 3;Far upstream element-binding protein 3;Putative uncharacterized protein FUBP3	Q96I24	6	64	64	366593	Super Poisson (Reduced)	0.0-100.0	9.59313	7	64	8.44831
Isochorismatase domain-containing protein 1;CGI-111 protein	Q96CN7	5	32	32	366387	Super Poisson (Reduced)	0.0-100.0	11.3413	6	32	8.44831
Glutathione reductase, mitochondrial;Glutathione reductase	P00390	10	1024	1024	366270	Super Poisson (Reduced)	0.0-100.0	5.81793	11	1024	8.44831
CCDC25 protein;Coiled-coil domain containing 25, isoform CRA_a;cDNA FLJ75148, highly similar to Homo sapiens coiled-coil domain containing 25 (CCDC25), transcript variant 2, mRNA;Coiled-coil domain-containing protein 25	Q86WR0	3	8	8	365730	Super Poisson (Reduced)	0.0-100.0	16.9116	4	8	8.44831
EH domain-containing protein 2;PAST homolog 2;cDNA FLJ39909 fis, clone SPLEN2017918, highly similar to EH-domain-containing protein 2;cDNA FLJ53713, highly similar to EH-domain-containing protein 2;cDNA FLJ53453, highly similar to EH-domain-containing protein 2;cDNA FLJ55555, highly similar to EH-domain-containing protein 2;cDNA FLJ54154, highly similar to EH-domain-containing protein 2;cDNA, FLJ…	Q9NZN4	3	8	8	365692	Super Poisson (Reduced)	0.0-100.0	16.9116	4	8	8.44831
Heterogeneous nuclear ribonucleoprotein H2;Heterogeneous nuclear ribonucleoprotein H';FTP-3;cDNA FLJ57964, highly similar to Heterogeneous nuclear ribonucleoprotein H'	P55795	5	32	32	365074	Super Poisson (Reduced)	0.0-100.0	11.3413	6	32	8.44831
Integrin beta-1;Fibronectin receptor subunit beta;VLA-4 subunit beta;Putative uncharacterized protein ITGB1;Integrin beta;Integrin, beta 1 (Fibronectin receptor, beta polypeptide, antigen CD29 includes MDF2, MSK12)	P05556	58	2.8823e+17	364841	364841	Super Poisson (Reduced)	0.0-100.0	1.00341	59	19876.4	8.44831
Cell division protein kinase 2;p33 protein kinase;cDNA FLJ54979, highly similar to Homo sapiens cyclin-dependent kinase 2 (CDK2), transcript variant 2, mRNA;D-HSCDK2	P24941	3	8	8	364444	Super Poisson (Reduced)	0.0-100.0	16.9116	4	8	8.44831
Ribonuclease P protein subunit p20;Ribonucleases P/MRP protein subunit POP7 homolog;Putative uncharacterized protein POP7	O75817	2	4	4	364146	Super Poisson (Reduced)	0.0-100.0	21.2395	3	4	8.44831
Mitotic spindle assembly checkpoint protein MAD2A;Mitotic arrest deficient 2-like protein 1;MAD2 mitotic arrest deficient-like 1 (Yeast), isoform CRA_b;MAD2 mitotic arrest deficient-like 1 variant;cDNA FLJ50822, moderately similar to Mitotic spindle assembly checkpoint protein MAD2A	Q13257	3	8	8	363619	Super Poisson (Reduced)	0.0-100.0	16.9116	4	8	8.44831
C-1-tetrahydrofolate synthase, cytoplasmic;Methylenetetrahydrofolate dehydrogenase;Methenyltetrahydrofolate cyclohydrolase;Formyltetrahydrofolate synthetase;cDNA FLJ56016, highly similar to C-1-tetrahydrofolate synthase, cytoplasmic	P11586	12	4096	4096	362693	Super Poisson (Reduced)	0.0-100.0	4.84956	13	2483.8	8.44831
Citrate synthase;Citrate synthase, mitochondrial	O75390	4	16	16	362642	Super Poisson (Reduced)	0.0-100.0	13.7015	5	16	8.44831
Podocalyxin;Podocalyxin-like protein 1;GCTM-2 antigen;Gp200;PODXL protein;cDNA FLJ31254 fis, clone KIDNE2005526, highly similar to Homo sapiens podocalyxin-like protein mRNA	O00592	8	256	256	362359	Super Poisson (Reduced)	0.0-100.0	7.26082	9	256	8.44831
Porimin;Transmembrane protein 123;Pro-oncosis receptor inducing membrane injury;Keratinocytes-associated transmembrane protein 3	Q8N131	1	2	2	362153	Super Poisson (Reduced)	0.0-100.0	26.8941	2	2	8.44831
Putative uncharacterized protein BM009;Putative uncharacterized protein DKFZp686B04128;Protein FAM49B;L1;cDNA FLJ10364 fis, clone NT2RM2001319	Q9NUQ9	5	32	32	361676	Super Poisson (Reduced)	0.0-100.0	11.3413	6	32	8.44831
Chromatin accessibility complex protein 1;Chromatin accessibility complex 15 kDa protein;DNA polymerase epsilon subunit p15	Q9NRG0	1	2	2	360877	Super Poisson (Reduced)	0.0-100.0	26.8941	2	2	8.44831
cDNA FLJ41699 fis, clone HCHON2004776, highly similar to Homo sapiens cytoskeleton-associated protein 4 (CKAP4), mRNA;Cytoskeleton-associated protein 4;63 kDa membrane protein;Similar to cytoskeleton-associated protein 4	Q07065	2	4	4	360802	Super Poisson (Reduced)	0.0-100.0	21.2395	3	4	8.44831
cDNA, FLJ79511, highly similar to Heat shock 70 kDa protein 4;cDNA, FLJ79520, highly similar to Heat shock 70 kDa protein 4;cDNA, FLJ79524, highly similar to Heat shock 70 kDa protein 4;cDNA, FLJ79536, highly similar to Heat shock 70 kDa protein 4;cDNA FLJ50510, highly similar to Heat shock 70 kDa protein 4;cDNA FLJ52593, highly similar to Heat shock 70 kDa protein 4;cDNA FLJ50587, highly similar…	P34932	15	32768	32768	360712	Super Poisson (Reduced)	0.0-100.0	3.87983	16	4371.42	8.44831
39S ribosomal protein L4, mitochondrial	Q9BYD3	1	2	2	360622	Super Poisson (Reduced)	0.0-100.0	26.8941	2	2	8.44831
Aspartyl-tRNA synthetase, cytoplasmic;Aspartate--tRNA ligase;Cell proliferation-inducing gene 40 protein;Putative uncharacterized protein DARS;Putative uncharacterized protein DKFZp781B11202	P14868	7	128	128	360287	Super Poisson (Reduced)	0.0-100.0	8.2756	8	128	8.44831
Tryptophanyl-tRNA synthetase, cytoplasmic;Tryptophan--tRNA ligase;Interferon-induced protein 53;T1-TrpRS;T2-TrpRS;cDNA FLJ58878, highly similar to Tryptophanyl-tRNA synthetase (EC 6.1.1.2);Tryptophanyl-tRNA synthetase	P23381	6	64	64	360210	Super Poisson (Reduced)	0.0-100.0	9.59313	7	64	8.44831
Isopentenyl-diphosphate Delta-isomerase 1;Isopentenyl pyrophosphate isomerase 1;Putative uncharacterized protein IDI1	Q13907	6	64	64	359307	Super Poisson (Reduced)	0.0-100.0	9.59313	7	64	8.44831
UPF0468 protein C16orf80;Transcription factor IIB	Q9Y6A4	3	8	8	357841	Super Poisson (Reduced)	0.0-100.0	16.9116	4	8	8.44831
cDNA FLJ60259, highly similar to Elongation factor Ts, mitochondrial;Elongation factor Ts;Elongation factor Ts, mitochondrial	P43897	6	64	64	356348	Super Poisson (Reduced)	0.0-100.0	9.59313	7	64	8.44831
Ribosome biogenesis regulatory protein homolog	Q15050	1	2	2	355216	Super Poisson (Reduced)	0.0-100.0	26.8941	2	2	8.44831
Prostaglandin E synthase;Microsomal glutathione S-transferase 1-like 1;p53-induced gene 12 protein;cDNA, FLJ92215, Homo sapiens prostaglandin E synthase (PTGES), mRNA	O14684	4	16	16	353980	Super Poisson (Reduced)	0.0-100.0	13.7015	5	16	8.44831
cDNA, FLJ94294, highly similar to Homo sapiens cyclin-dependent kinase 4 (CDK4), mRNA;cDNA FLJ60730, highly similar to Cell division protein kinase 4 (EC 2.7.11.22);Cell division protein kinase 4;Cyclin-dependent kinase 4;PSK-J3;Cyclin dependent protein kinase;Cyclin-dependent kinase 4, isoform CRA_b;CDK4 protein;Cyclin-dependent kinase 4, isoform CRA_c	P11802	4	16	16	353286	Super Poisson (Reduced)	0.0-100.0	13.7015	5	16	8.44831
ASF1 anti-silencing function 1 homolog A (S. cerevisiae);Histone chaperone ASF1A;Anti-silencing function protein 1 homolog A;CCG1-interacting factor A	Q9Y294	3	8	8	352719	Super Poisson (Reduced)	0.0-100.0	16.9116	4	8	8.44831
CDW4/GRWD1;Glutamate-rich WD repeat containing 1;cDNA, FLJ96709, highly similar to Homo sapiens glutamate rich WD repeat protein GRWD (GRWD), mRNA;cDNA FLJ52246, moderately similar to Glutamate-rich WD repeat-containing protein 1;cDNA FLJ90195 fis, clone MAMMA1001310;Putative uncharacterized protein DKFZp564C172;Glutamate-rich WD repeat-containing protein 1	Q9BQ67	7	128	128	352719	Super Poisson (Reduced)	0.0-100.0	8.2756	8	128	8.44831
Proteasome (Prosome, macropain) 26S subunit, non-ATPase, 10;26S proteasome non-ATPase regulatory subunit 10;26S proteasome regulatory subunit p28;Gankyrin;p28(GANK);Hepatocellular carcinoma-associated protein p28-II;cDNA FLJ51868, highly similar to 26S proteasome non-ATPase regulatory subunit10	O75832	5	32	32	352719	Super Poisson (Reduced)	0.0-100.0	11.3413	6	32	8.44831
cDNA FLJ51764, highly similar to Histone deacetylase 1;cDNA FLJ60860, highly similar to Histone deacetylase 1;Histone deacetylase 1;cDNA FLJ51981, highly similar to Histone deacetylase 1;Putative uncharacterized protein DKFZp686H12203;HDAC1 protein;Histone deacetylase 1, isoform CRA_a	Q13547	10	1024	1024	352719	Super Poisson (Reduced)	0.0-100.0	5.81793	11	1024	8.44831
Cytochrome c oxidase subunit 4 isoform 1, mitochondrial;Cytochrome c oxidase subunit IV isoform 1;Cytochrome c oxidase polypeptide IV;COX4I1 protein	P13073	1	2	2	351547	Super Poisson (Reduced)	0.0-100.0	26.8941	2	2	8.44831
cDNA FLJ41124 fis, clone BRACE2014850, highly similar to Small nuclear ribonucleoprotein-associated protein N;Sm protein D;Sm protein N;Small nuclear ribonucleoprotein-associated protein N;Tissue-specific-splicing protein;Small nuclear ribonucleoprotein polypeptide N variant;SmB /B' autoimmune antigene;RT-LI;Small nuclear ribonucleoprotein N	P63162	3	8	8	350506	Super Poisson (Reduced)	0.0-100.0	16.9116	4	8	8.44831
Putative uncharacterized protein SNRPB;cDNA FLJ60171, highly similar to Small nuclear ribonucleoprotein-associated protein B;Small nuclear ribonucleoprotein polypeptides B and B1, isoform CRA_c;cDNA FLJ56740, highly similar to Small nuclear ribonucleoprotein-associatedproteins B and B';Small nuclear ribonucleoprotein-associated proteins B and B';Sm protein B/B';SNRPB protein;Small nuclear ribonuc…	P14678	3	8	8	350365	Super Poisson (Reduced)	0.0-100.0	16.9116	4	8	8.44831
cDNA FLJ76141;cDNA FLJ58197;Putative uncharacterized protein MEMO1;RcC2orf4;C2orf4 protein;Protein MEMO1;Mediator of ErbB2-driven cell motility 1;Hepatitis C virus NS5A-transactivated protein 7;C21orf19-like protein	Q9Y316	7	128	128	349373	Super Poisson (Reduced)	0.0-100.0	8.2756	8	128	8.44831
Succinate dehydrogenase [ubiquinone] iron-sulfur subunit, mitochondrial;Iron-sulfur subunit of complex II;Succinate dehydrogenase complex subunit B;Succinate dehydrogenase complex, subunit B, iron sulfur (Ip)	P21912	14	16384	16384	348664	Super Poisson (Reduced)	0.0-100.0	4.15694	15	3820.17	8.44831
cDNA FLJ57379, highly similar to Splicing factor, arginine/serine-rich 5;Splicing factor arginine/serine-rich 5;Putative uncharacterized protein SFRS5;Splicing factor, arginine/serine-rich 5;Pre-mRNA-splicing factor SRP40;Delayed-early protein HRS;Putative uncharacterized protein DKFZp686L2175;SFRS5 protein;cDNA, FLJ92066, Homo sapiens splicing factor, arginine/serine-rich 5 (SFRS5), mRNA;Full-le…	Q13243	2	4	4	348575	Super Poisson (Reduced)	0.0-100.0	21.2395	3	4	8.44831
cDNA FLJ59198, highly similar to Homo sapiens heterogeneous nuclear ribonucleoprotein D-like (HNRPDL), transcript variant 2, mRNA;cDNA FLJ60148, highly similar to Homo sapiens heterogeneous nuclear ribonucleoprotein D-like (HNRPDL), transcript variant 2, mRNA;Heterogeneous nuclear ribonucleoprotein D-like;JKT41-binding protein;AU-rich element RNA-binding factor;Protein laAUF1	O14979	3	8	8	348280	Super Poisson (Reduced)	0.0-100.0	16.9116	4	8	8.44831
Beta-enolase;2-phospho-D-glycerate hydro-lyase;Muscle-specific enolase;Skeletal muscle enolase;Enolase 3;Enolase	P13929	6	64	64	348138	Super Poisson (Reduced)	0.0-100.0	9.59313	7	64	8.44831
cDNA FLJ77887, highly similar to Human L-kynurenine hydrolase mRNA;cDNA FLJ78002, highly similar to Homo sapiens kynureninase (L-kynurenine hydrolase) (KYNU), mRNA;Kynureninase;L-kynurenine hydrolase;Putative uncharacterized protein KYNU;Kynureninase (L-kynurenine hydrolase) variant;Kynureninase (L-kynurenine hydrolase);Kynureninase (L-kynurenine hydrolase), isoform CRA_a	Q16719	9	512	512	347455	Super Poisson (Reduced)	0.0-100.0	6.46136	10	512	8.44831
cDNA FLJ76392, highly similar to Homo sapiens mitochondrial ribosomal protein L43 (MRPL43), transcript variant 1, mRNA;Mitochondrial ribosomal protein L43;cDNA FLJ61386, highly similar to Homo sapiens mitochondrial ribosomal protein L43 (MRPL43), transcript variant 4, mRNA;39S ribosomal protein L43, mitochondrial;Mitochondrial ribosomal protein bMRP36a;Putative uncharacterized protein MRPL43;Mito…	Q8N983	5	32	32	346323	Super Poisson (Reduced)	0.0-100.0	11.3413	6	32	8.44831
Acidic leucine-rich nuclear phosphoprotein 32 family member B;Acidic protein rich in leucines;Putative HLA-DR-associated protein I-2;Silver-stainable protein SSP29;Acidic (Leucine-rich) nuclear phosphoprotein 32 family, member B variant;Acidic (Leucine-rich) nuclear phosphoprotein 32 family, member B	Q92688	3	8	8	346193	Super Poisson (Reduced)	0.0-100.0	16.9116	4	8	8.44831
Histone deacetylase 2, isoform CRA_a;cDNA FLJ34837 fis, clone NT2NE2010632, highly similar to HISTONE DEACETYLASE 2;cDNA FLJ40057 fis, clone TCERX2000431, highly similar to HISTONE DEACETYLASE 2;Histone deacetylase 2;Histone deacetylase 2 variant	Q92769	10	1024	1024	346040	Super Poisson (Reduced)	0.0-100.0	5.81793	11	1024	8.44831
Up-regulated during skeletal muscle growth protein 5;HCV F-transactivated protein 2	Q96IX5	1	2	2	344752	Super Poisson (Reduced)	0.0-100.0	26.8941	2	2	8.44831
COP9 constitutive photomorphogenic homolog subunit 7A (Arabidopsis), isoform CRA_a;cDNA FLJ11659 fis, clone HEMBA1004604, highly similar to COP9 signalosome complex subunit 7a;cDNA FLJ78300, highly similar to Homo sapiens COP9 constitutive photomorphogenic homolog subunit 7A (Arabidopsis) (COPS7A), mRNA;cDNA FLJ45475 fis, clone BRSTN2017151, weakly similar to COP9 signalosome complex subunit 7a;C…	Q9UBW8	3	8	8	342900	Super Poisson (Reduced)	0.0-100.0	16.9116	4	8	8.44831
NIMA (Never in mitosis gene a)-related kinase 7, isoform CRA_b;Putative uncharacterized protein NEK7;cDNA, FLJ93949, highly similar to Homo sapiens NIMA (never in mitosis gene a)-related kinase 7 (NEK7), mRNA;Serine/threonine-protein kinase Nek7;Never in mitosis A-related kinase 7	Q8TDX7	8	256	256	341780	Super Poisson (Reduced)	0.0-100.0	7.26082	9	256	8.44831
Four and a half LIM domains protein 3;Skeletal muscle LIM-protein 2;FHL3 protein;LIM-only protein FHL3	Q13643	35	34359738368	341702	341702	Super Poisson (Reduced)	0.0-100.0	1.66279	36	13434.5	8.44831
cDNA FLJ55771, highly similar to Lamin-A/C;cDNA FLJ56081, highly similar to Lamin-A/C;Lamin-A/C;70 kDa lamin;Renal carcinoma antigen NY-REN-32;Rhabdomyosarcoma antigen MU-RMS-40.12;Lamin A/C transcript variant 1;Lamin A/C;Progerin;LMNA protein	P02545	5	32	32	341600	Super Poisson (Reduced)	0.0-100.0	11.3413	6	32	8.44831
cDNA FLJ76284, highly similar to Homo sapiens succinate-CoA ligase, GDP-forming, alpha subunit (SUCLG1), mRNA;cDNA, FLJ93802, highly similar to Homo sapiens succinate-CoA ligase, GDP-forming, alpha subunit (SUCLG1), mRNA;cDNA FLJ56352, highly similar to Succinyl-CoA ligase (GDP-forming) subunit alpha, mitochondrial (EC 6.2.1.4);Succinyl-CoA ligase [GDP-forming] subunit alpha, mitochondrial;Succin…	P53597	7	128	128	341472	Super Poisson (Reduced)	0.0-100.0	8.2756	8	128	8.44831
Lysyl-tRNA synthetase;Lysine--tRNA ligase;cDNA FLJ44621 fis, clone BRACE2016896, highly similar to Lysyl-tRNA synthetase (EC 6.1.1.6)	Q15046	8	256	256	339928	Super Poisson (Reduced)	0.0-100.0	7.26082	9	256	8.44831
Putative uncharacterized protein PDLIM5;PDZ and LIM domain protein 5;Enigma homolog;Enigma-like PDZ and LIM domains protein;cDNA FLJ54018, highly similar to PDZ and LIM domain protein 5;cDNA FLJ61541, highly similar to Homo sapiens PDZ and LIM domain 5 (PDLIM5), transcript variant 2, mRNA;Putative uncharacterized protein LIM;PDZ and LIM domain 5;PRO2489	Q96HC4	21	2097152	339824	339824	Super Poisson (Reduced)	0.0-100.0	2.77132	22	7786.09	8.44831
Tropomodulin-3;Ubiquitous tropomodulin;Putative uncharacterized protein DKFZp686E1899	Q9NYL9	3	8	8	339657	Super Poisson (Reduced)	0.0-100.0	16.9116	4	8	8.44831
NADH dehydrogenase [ubiquinone] 1 beta subcomplex subunit 11, mitochondrial;NADH-ubiquinone oxidoreductase ESSS subunit;Complex I-ESSS;Neuronal protein 17.3;Neuronal protein	Q9NX14	1	2	2	339438	Super Poisson (Reduced)	0.0-100.0	26.8941	2	2	8.44831
cDNA FLJ31012 fis, clone HLUNG2000217, highly similar to Guanine nucleotide-binding protein G(i), alpha-2 subunit;Guanine nucleotide binding protein (G protein), alpha inhibiting activity polypeptide 2, isoform CRA_e;cDNA FLJ38980 fis, clone NT2RI2004884, highly similar to Guanine nucleotide-binding protein G(i), alpha-2 subunit;cDNA FLJ39276 fis, clone OCBBF2010843, highly similar to Guanine nuc…	P04899	10	1024	1024	339386	Super Poisson (Reduced)	0.0-100.0	5.81793	11	1024	8.44831
Copine I;HCG38213, isoform CRA_b;Copine I variant;Copine-1	Q99829	11	2048	2048	339309	Super Poisson (Reduced)	0.0-100.0	5.29003	12	1790.74	8.44831
cDNA FLJ75245, highly similar to Homo sapiens carbamoyl-phosphate synthetase 1, mitochondrial (CPS1), mRNA;Carbamoyl-phosphate synthase [ammonia], mitochondrial;Carbamoyl-phosphate synthetase I;cDNA, FLJ79324, highly similar to Carbamoyl-phosphate synthase (ammonia), mitochondrial (EC 6.3.4.16);Putative uncharacterized protein CPS1;CPS1 protein;Carbamoyl-phosphate synthetase 1, mitochondrial;Carb…	P31327	20	1048576	339127	339127	Super Poisson (Reduced)	0.0-100.0	2.90988	21	7562.34	8.44831
Heterochromatin protein 1-binding protein 3;Protein HP1-BP74;Heterochromatin protein 1, binding protein 3;Heterochromatin protein 1, binding protein 3, isoform CRA_b;cDNA FLJ61197, highly similar to Homo sapiens heterochromatin protein 1, binding protein 3 (HP1BP3), mRNA	Q5SSJ5	5	32	32	338756	Super Poisson (Reduced)	0.0-100.0	11.3413	6	32	8.44831
Protein NipSnap homolog 3A;Protein NipSnap homolog 4;Target for Salmonella secreted protein C;cDNA FLJ58863, highly similar to Protein NipSnap3A	Q9UFN0	2	4	4	338665	Super Poisson (Reduced)	0.0-100.0	21.2395	3	4	8.44831
Omega-amidase NIT2;Nitrilase homolog 2;cDNA FLJ56660, highly similar to Homo sapiens nitrilase family, member 2 (NIT2), mRNA	Q9NQR4	7	128	128	338240	Super Poisson (Reduced)	0.0-100.0	8.2756	8	128	8.44831
Thioredoxin;Thioredoxin, isoform CRA_b;Thioredoxin delta 3;ATL-derived factor;Surface-associated sulphydryl protein	P10599	5	32	32	338048	Super Poisson (Reduced)	0.0-100.0	11.3413	6	32	8.44831
Ribonuclease P protein subunit p30;RNase P subunit 2;Putative uncharacterized protein RPP30;Ribonuclease P (30kD) (RPP30)	P78346	7	128	128	338048	Super Poisson (Reduced)	0.0-100.0	8.2756	8	128	8.44831
Putative uncharacterized protein APOOL;Apolipoprotein O-like;Protein FAM121A	Q6UXV4	3	8	8	337570	Super Poisson (Reduced)	0.0-100.0	16.9116	4	8	8.44831
Acyl-CoA desaturase;Stearoyl-CoA desaturase;Fatty acid desaturase;Delta(9)-desaturase;Stearoyl-CoA desaturase variant	O00767	3	8	8	337287	Super Poisson (Reduced)	0.0-100.0	16.9116	4	8	8.44831
Putative uncharacterized protein EIF3D;Eukaryotic translation initiation factor 3, subunit D;Eukaryotic translation initiation factor 3 subunit D;Eukaryotic translation initiation factor 3 subunit 7;eIF-3-zeta;eIF3 p66;cDNA FLJ53917, highly similar to Eukaryotic translation initiation factor 3 subunit 7;cDNA FLJ58383, highly similar to Eukaryotic translation initiation factor 3 subunit 7	O15371	11	2048	2048	336993	Super Poisson (Reduced)	0.0-100.0	5.29003	12	1788.67	8.44831
Putative uncharacterized protein CRYZ;Quinone oxidoreductase;NADPH:quinone reductase;Zeta-crystallin;Crystallin, zeta (Quinone reductase), isoform CRA_a;Putative uncharacterized protein DKFZp686C16101	Q08257	3	8	8	336144	Super Poisson (Reduced)	0.0-100.0	16.9116	4	8	8.44831
cDNA FLJ52530, highly similar to Tumor protein D54;cDNA FLJ53635, highly similar to Homo sapiens tumor protein D52-like 2 (TPD52L2), transcript variant 6, mRNA;Tumor protein D54;Tumor protein D52-like 2;Tumor protein D52-like 2 isoform e variant;HCCR-binding protein 2;Tumor protein D52-like 2, isoform CRA_e;Tumor protein D52-like 2, isoform CRA_d;Putative uncharacterized protein DKFZp686A1765;Tum…	O43399	1	2	2	335524	Super Poisson (Reduced)	0.0-100.0	26.8941	2	2	8.44831
cDNA, FLJ96437;Carboxymethylenebutenolidase homolog	Q96DG6	6	64	64	335513	Super Poisson (Reduced)	0.0-100.0	9.59313	7	64	8.44831
Sperm-associated antigen 7	O75391	2	4	4	335422	Super Poisson (Reduced)	0.0-100.0	21.2395	3	4	8.44831
Proteasome assembly chaperone 2;Tumor necrosis factor superfamily member 5-induced protein 1;Hepatocellular carcinoma-susceptibility protein 3;X 003 protein;HDCMC29P	Q969U7	7	128	128	334971	Super Poisson (Reduced)	0.0-100.0	8.2756	8	128	8.44831
Protein tyrosine phosphatase-like protein PTPLAD1;Protein-tyrosine phosphatase-like A domain-containing protein 1;Butyrate-induced protein 1;cDNA FLJ54138, highly similar to Homo sapiens butyrate-induced transcript 1 (HSPC121), mRNA	Q9P035	4	16	16	334957	Super Poisson (Reduced)	0.0-100.0	13.7015	5	16	8.44831
28S ribosomal protein S10, mitochondrial;cDNA FLJ57413, highly similar to Mitochondrial 28S ribosomal protein S10;PNAS-122	P82664	2	4	4	334303	Super Poisson (Reduced)	0.0-100.0	21.2395	3	4	8.44831
cDNA FLJ75444, highly similar to Homo sapiens protein kinase, cAMP-dependent, regulatory, type II, alpha (PRKAR2A), mRNA;Putative uncharacterized protein PRKAR2A;cAMP-dependent protein kinase type II-alpha regulatory subunit;PRKAR2A protein;Protein kinase, cAMP-dependent, regulatory, type II, alpha;Protein kinase, cAMP-dependent, regulatory, type II, alpha, isoform CRA_b	P13861	6	64	64	334264	Super Poisson (Reduced)	0.0-100.0	9.59313	7	64	8.44831
Ras-related protein Rap-2c	Q9Y3L5	4	16	16	333981	Super Poisson (Reduced)	0.0-100.0	13.7015	5	16	8.44831
cDNA FLJ60594, highly similar to Homo sapiens glucosamine-6-phosphate deaminase 2 (GNPDA2), mRNA;Glucosamine-6-phosphate isomerase 2;Glucosamine-6-phosphate deaminase 2;Glucosamine-6-phosphate isomerase SB52	Q8TDQ7	4	16	16	333646	Super Poisson (Reduced)	0.0-100.0	13.7015	5	16	8.44831
Core-binding factor subunit beta;Polyomavirus enhancer-binding protein 2 beta subunit;SL3-3 enhancer factor 1 subunit beta;SL3/AKV core-binding factor beta subunit;cDNA FLJ76413, highly similar to Homo sapiens core-binding factor, beta subunit (CBFB), transcript variant 1, mRNA	Q13951	4	16	16	333094	Super Poisson (Reduced)	0.0-100.0	13.7015	5	16	8.44831
Eukaryotic peptide chain release factor subunit 1;TB3-1;Protein Cl1;cDNA FLJ56175, highly similar to Eukaryotic peptide chain release factor subunit1;ETF1 protein;Eukaryotic translation termination factor 1;Eukaryotic translation termination factor 1, isoform CRA_b	P62495	4	16	16	332824	Super Poisson (Reduced)	0.0-100.0	13.7015	5	16	8.44831
Splicing factor 3A subunit 2;Spliceosome-associated protein 62;SF3a66;SF3A2 protein	Q15428	2	4	4	332630	Super Poisson (Reduced)	0.0-100.0	21.2395	3	4	8.44831
cDNA FLJ59206, highly similar to Eukaryotic translation initiation factor 4B;cDNA FLJ54492, highly similar to Eukaryotic translation initiation factor 4B;cDNA FLJ59402, highly similar to Eukaryotic translation initiation factor 4B;cDNA FLJ59405, highly similar to Eukaryotic translation initiation factor 4B;Eukaryotic translation initiation factor 4B;EIF4B protein	P23588	1	2	2	331985	Super Poisson (Reduced)	0.0-100.0	26.8941	2	2	8.44831
Casein kinase 2 beta polypeptide;Casein kinase 2, beta polypeptide;Casein kinase 2, beta polypeptide, isoform CRA_b;cDNA, FLJ92126, Homo sapiens casein kinase 2, beta polypeptide (CSNK2B), mRNA;Lymphocyte antigen 6 complex, locus G5B;Lymphocyte antigen 6 complex locus protein G5b;Casein kinase II subunit beta;Phosvitin;Protein G5a;Casein kinase 2, beta polypeptide, isoform CRA_d;Putative uncharac…	P67870	6	64	64	331059	Super Poisson (Reduced)	0.0-100.0	9.59313	7	64	8.44831
Putative uncharacterized protein PRRC1;Protein PRRC1	Q96M27	1	2	2	330699	Super Poisson (Reduced)	0.0-100.0	26.8941	2	2	8.44831
DEAD (Asp-Glu-Ala-Asp) box polypeptide 39 transcript variant;cDNA FLJ59857, moderately similar to ATP-dependent RNA helicase DDX39 (EC 3.6.1.-);cDNA FLJ55484, highly similar to ATP-dependent RNA helicase DDX39 (EC 3.6.1.-);ATP-dependent RNA helicase DDX39;DEAD box protein 39;Nuclear RNA helicase URH49;Putative uncharacterized protein DKFZp547B159;DDX39 protein;DEAD (Asp-Glu-Ala-Asp) box polypepti…	O00148	9	512	512	330147	Super Poisson (Reduced)	0.0-100.0	6.46136	10	512	8.44831
Monocarboxylate transporter 4;Monocarboxylate transporter 3;Solute carrier family 16 member 3;Solute carrier family 16, member 3 variant	O15427	11	2048	2048	330119	Super Poisson (Reduced)	0.0-100.0	5.29003	12	1782.52	8.44831
Phosducin-like protein 3;PhPL3;Viral IAP-associated factor 1;HTPHLP;cDNA FLJ51322, highly similar to Phosducin-like protein 3;Putative uncharacterized protein PDCL3	Q9H2J4	2	4	4	330005	Super Poisson (Reduced)	0.0-100.0	21.2395	3	4	8.44831
ADP-ribosylation factor 5;ADP-ribosylation factor 5, isoform CRA_a;cDNA, FLJ92389, Homo sapiens ADP-ribosylation factor 5 (ARF5), mRNA;Putative uncharacterized protein ARF5	P84085	2	4	4	329978	Super Poisson (Reduced)	0.0-100.0	21.2395	3	4	8.44831
NAD(P)H dehydrogenase, quinone 2;Ribosyldihydronicotinamide dehydrogenase [quinone];NRH dehydrogenase [quinone] 2;NRH:quinone oxidoreductase 2;Quinone reductase 2;cDNA FLJ32419 fis, clone SKMUS2000894, highly similar to Ribosyldihydronicotinamide dehydrogenase	P16083	4	16	16	329744	Super Poisson (Reduced)	0.0-100.0	13.7015	5	16	8.44831
40S ribosomal protein S12	P25398	7	128	128	329374	Super Poisson (Reduced)	0.0-100.0	8.2756	8	128	8.44831
PPPDE peptidase domain-containing protein 2;Protein FAM152B	Q6ICB0	2	4	4	328742	Super Poisson (Reduced)	0.0-100.0	21.2395	3	4	8.44831
cDNA FLJ51273, highly similar to Transmembrane protein 11;Transmembrane protein 11;Protein PM1	P17152	8	256	256	328330	Super Poisson (Reduced)	0.0-100.0	7.26082	9	256	8.44831
cDNA, FLJ93412, highly similar to Homo sapiens replication protein A2, 32kDa (RPA2), mRNA;cDNA FLJ51490, highly similar to Replication protein A 32 kDa subunit;cDNA FLJ61154, highly similar to Replication protein A 32 kDa subunit;cDNA FLJ57152, highly similar to Replication protein A 32 kDa subunit;Replication protein A 32 kDa subunit;Replication protein A 34 kDa subunit;Replication factor A prot…	P15927	2	4	4	327676	Super Poisson (Reduced)	0.0-100.0	21.2395	3	4	8.44831
Protein LZIC;Leucine zipper and ICAT homologous domain-containing protein;Leucine zipper and CTNNBIP1 domain-containing protein;cDNA FLJ55829, highly similar to Homo sapiens leucine zipper and CTNNBIP1 domain containing (LZIC), mRNA	Q8WZA0	1	2	2	327083	Super Poisson (Reduced)	0.0-100.0	26.8941	2	2	8.44831
Putative uncharacterized protein RBPMS;RNA binding protein with multiple splicing;RNA-binding protein with multiple splicing;Heart and RRM expressed sequence	Q93062	1	2	2	326657	Super Poisson (Reduced)	0.0-100.0	26.8941	2	2	8.44831
cDNA, FLJ92810, highly similar to Homo sapiens protein phosphatase 1G (formerly 2C), magnesium-dependent, gamma isoform (PPM1G), mRNA;cDNA FLJ45688 fis, clone FCBBF3021191, highly similar to Protein phosphatase 2C isoform gamma (EC 3.1.3.16);cDNA FLJ57252, highly similar to Protein phosphatase 2C isoform gamma (EC 3.1.3.16);Protein phosphatase 1G;Protein phosphatase 2C isoform gamma;Protein phosp…	O15355	12	4096	4096	326542	Super Poisson (Reduced)	0.0-100.0	4.84956	13	2394.41	8.44831
Ras-related protein Rab-18;cDNA FLJ53088, highly similar to Ras-related protein Rab-18;RAB18 long isoform 1;RAB18, member RAS oncogene family variant;RAB18, member RAS oncogene family;PNAS-32	Q9NP72	5	32	32	326144	Super Poisson (Reduced)	0.0-100.0	11.3413	6	32	8.44831
Cytosol aminopeptidase;Leucine aminopeptidase 3;Leucyl aminopeptidase;Proline aminopeptidase;Prolyl aminopeptidase;Peptidase S	P28838	7	128	128	325473	Super Poisson (Reduced)	0.0-100.0	8.2756	8	128	8.44831
Ras-related C3 botulinum toxin substrate 1 (Rho family, small GTP binding protein Rac1);Ras-related C3 botulinum toxin substrate 1 (Rho family, small GTP binding protein Rac1), isoform CRA_e;cDNA FLJ77333, highly similar to Homo sapiens ras-related C3 botulinum toxin substrate 1 (rho family, small GTP binding protein Rac1) (RAC1), transcript variant Rac1b, mRNA;Ras-related C3 botulinum toxin subs…	P63000	7	128	128	325114	Super Poisson (Reduced)	0.0-100.0	8.2756	8	128	8.44831
V-type proton ATPase catalytic subunit A;Vacuolar proton pump subunit alpha;V-ATPase 69 kDa subunit;Vacuolar ATPase isoform VA68;cDNA FLJ51804, highly similar to Vacuolar ATP synthase catalytic subunit A, ubiquitous isoform (EC 3.6.3.14);cDNA FLJ53889, highly similar to Vacuolar ATP synthase catalytic subunit A, ubiquitous isoform (EC 3.6.3.14);Putative uncharacterized protein ATP6V1A	P38606	7	128	128	324869	Super Poisson (Reduced)	0.0-100.0	8.2756	8	128	8.44831
Putative phosphatidylinositol 4-kinase alpha-like protein P2;cDNA FLJ59121, highly similar to Phosphatidylinositol 4-kinase alpha (EC 2.7.1.67);cDNA FLJ61336, highly similar to Phosphatidylinositol 4-kinase alpha (EC 2.7.1.67);cDNA FLJ60854, highly similar to Phosphatidylinositol 4-kinase alpha (EC 2.7.1.67);cDNA FLJ57694, highly similar to Phosphatidylinositol 4-kinase alpha (EC 2.7.1.67);Putati…	Q8N8J0	5	32	32	324561	Super Poisson (Reduced)	0.0-100.0	11.3413	6	32	8.44831
Putative phosphatidylinositol 4-kinase alpha-like protein P2;cDNA FLJ59121, highly similar to Phosphatidylinositol 4-kinase alpha (EC 2.7.1.67);cDNA FLJ61336, highly similar to Phosphatidylinositol 4-kinase alpha (EC 2.7.1.67);cDNA FLJ60854, highly similar to Phosphatidylinositol 4-kinase alpha (EC 2.7.1.67);cDNA FLJ57694, highly similar to Phosphatidylinositol 4-kinase alpha (EC 2.7.1.67);Putati…	A4QPH2	16	65536	65536	324561	Super Poisson (Reduced)	0.0-100.0	3.63735	17	4703.86	8.44831
Cytosolic non-specific dipeptidase;CNDP dipeptidase 2;Glutamate carboxypeptidase-like protein 1;Peptidase A;cDNA FLJ56358, highly similar to Cytosolic nonspecific dipeptidase;cDNA FLJ54170, highly similar to Cytosolic nonspecific dipeptidase;cDNA FLJ11121 fis, clone PLACE1006139;cDNA FLJ10400 fis, clone NT2RM4000395	Q96KP4	6	64	64	324439	Super Poisson (Reduced)	0.0-100.0	9.59313	7	64	8.44831
EXOSC2 protein;Exosome component 2;Exosome complex exonuclease RRP4;Ribosomal RNA-processing protein 4;Exosome component 2, isoform CRA_b;cDNA FLJ33193 fis, clone ADRGL2005838, highly similar to Exosome complex exonuclease RRP4 (EC 3.1.13.-);cDNA FLJ52512, highly similar to Exosome complex exonuclease RRP4 (EC 3.1.13.-);cDNA FLJ52817, highly similar to Exosome complex exonuclease RRP4 (EC 3.1.13.…	Q13868	4	16	16	323671	Super Poisson (Reduced)	0.0-100.0	13.7015	5	16	8.44831
Protein YIF1B;YIP1-interacting factor homolog B	Q5BJH7	2	4	4	323415	Super Poisson (Reduced)	0.0-100.0	21.2395	3	4	8.44831
cDNA FLJ78587;cDNA FLJ32131 fis, clone PEBLM2000267, highly similar to Tubulin alpha-ubiquitous chain;cDNA FLJ37398 fis, clone BRAMY2027467, highly similar to Tubulin alpha-ubiquitous chain;cDNA FLJ60097, highly similar to Tubulin alpha-ubiquitous chain;cDNA FLJ53765, highly similar to Tubulin alpha chain;Putative uncharacterized protein TUBA4A;Alpha-tubulin 3;Alpha-tubulin ubiquitous;Tubulin alp…	Q71U36	12	4096	4096	322976	Super Poisson (Reduced)	0.0-100.0	4.84956	13	2385.6	8.44831
cDNA FLJ78587;cDNA FLJ32131 fis, clone PEBLM2000267, highly similar to Tubulin alpha-ubiquitous chain;cDNA FLJ37398 fis, clone BRAMY2027467, highly similar to Tubulin alpha-ubiquitous chain;cDNA FLJ60097, highly similar to Tubulin alpha-ubiquitous chain;cDNA FLJ53765, highly similar to Tubulin alpha chain;Putative uncharacterized protein TUBA4A;Alpha-tubulin 3;Alpha-tubulin ubiquitous;Tubulin alp…	P68366	13	8192	8192	322976	Super Poisson (Reduced)	0.0-100.0	4.47665	14	3180.31	8.44831
UTS2 protein;Putative uncharacterized protein UTS2;Urotensin-2;Urotensin II;Urotensin 2	O95399	4	16	16	322938	Super Poisson (Reduced)	0.0-100.0	13.7015	5	16	8.44831
cDNA, FLJ79540, highly similar to Serine-threonine kinase receptor-associatedprotein;Serine-threonine kinase receptor-associated protein;UNR-interacting protein;WD-40 repeat protein PT-WD;MAP activator with WD repeats;cDNA FLJ51909, highly similar to Serine-threonine kinase receptor-associatedprotein	Q9Y3F4	6	64	64	322822	Super Poisson (Reduced)	0.0-100.0	9.59313	7	64	8.44831
Tetratricopeptide repeat protein 33;Osmosis-responsive factor;cDNA FLJ61006, highly similar to Homo sapiens osmosis responsive factor (OSRF), mRNA	Q6PID6	2	4	4	322591	Super Poisson (Reduced)	0.0-100.0	21.2395	3	4	8.44831
Asparagine synthetase [glutamine-hydrolyzing];Glutamine-dependent asparagine synthetase;Cell cycle control protein TS11;cDNA FLJ51768, highly similar to Asparagine synthetase (glutamine-hydrolyzing) (EC 6.3.5.4);cDNA FLJ51387, highly similar to Asparagine synthetase (glutamine-hydrolyzing) (EC 6.3.5.4);cDNA, FLJ79123, highly similar to Asparagine synthetase (glutamine-hydrolyzing) (EC 6.3.5.4);Pu…	P08243	10	1024	1024	322500	Super Poisson (Reduced)	0.0-100.0	5.81793	11	1024	8.44831
EH-domain containing 1, isoform CRA_b;cDNA FLJ40523 fis, clone TESTI2046872, highly similar to EH-domain-containing protein 1;cDNA, FLJ92624, highly similar to Homo sapiens EH-domain containing 1 (EHD1), mRNA;cDNA FLJ53363, highly similar to EH-domain-containing protein 1;cDNA FLJ53643, highly similar to EH-domain-containing protein 1;cDNA FLJ55347, highly similar to EH-domain-containing protein …	Q9H4M9	1	2	2	321266	Super Poisson (Reduced)	0.0-100.0	26.8941	2	2	8.44831
Poly [ADP-ribose] polymerase 1;NAD(+) ADP-ribosyltransferase 1;Poly[ADP-ribose] synthase 1;cDNA, FLJ92658, highly similar to Homo sapiens poly (ADP-ribose) polymerase family, member 1 (PARP1), mRNA;cDNA FLJ53442, highly similar to Poly (ADP-ribose) polymerase 1 (EC 2.4.2.30);PARP1 protein;Poly (ADP-ribose) polymerase 1;Poly(ADP-ribose) polymerase	P09874	14	16384	16384	321048	Super Poisson (Reduced)	0.0-100.0	4.15694	15	3634.1	8.44831
Cytoplasmic dynein 1 light intermediate chain 1;Dynein light intermediate chain 1, cytosolic;Dynein light chain A;cDNA FLJ10219 fis, clone HEMBA1007018, highly similar to Cytoplasmic dynein 1 light intermediate chain 1;cDNA FLJ58500, highly similar to Cytoplasmic dynein 1 light intermediate chain 1;Putative uncharacterized protein DYNC1LI1;Putative uncharacterized protein DKFZp686A1525	Q9Y6G9	5	32	32	320685	Super Poisson (Reduced)	0.0-100.0	11.3413	6	32	8.44831
cDNA FLJ60416;Transmembrane protein 97;Protein MAC30;TMEM97 protein	Q5BJF2	3	8	8	320674	Super Poisson (Reduced)	0.0-100.0	16.9116	4	8	8.44831
General transcription factor IIF subunit 2;Transcription initiation factor IIF subunit beta;ATP-dependent helicase GTF2F2;Transcription initiation factor RAP30;General transcription factor IIF 30 kDa subunit	P13984	1	2	2	320583	Super Poisson (Reduced)	0.0-100.0	26.8941	2	2	8.44831
cDNA FLJ56738, highly similar to Fibrillarin;rRNA 2'-O-methyltransferase fibrillarin;34 kDa nucleolar scleroderma antigen;FBL protein;Putative uncharacterized protein	P22087	2	4	4	320325	Super Poisson (Reduced)	0.0-100.0	21.2395	3	4	8.44831
Vesicle-associated membrane protein 3;Synaptobrevin-3;Cellubrevin;VAMP3 protein;Vesicle-associated membrane protein 3 (Cellubrevin);cDNA, FLJ92013, Homo sapiens vesicle-associated membrane protein 3 (cellubrevin)(VAMP3), mRNA	Q15836	1	2	2	317302	Super Poisson (Reduced)	0.0-100.0	26.8941	2	2	8.44831
cDNA FLJ78094, highly similar to Homo sapiens myeloid leukemia factor 2, mRNA;Myeloid leukemia factor 2;Myelodysplasia-myeloid leukemia factor 2;MLF2 protein;Myeloid leukemia factor 2, isoform CRA_a;cDNA, FLJ94652, Homo sapiens myeloid leukemia factor 2 (MLF2), mRNA	Q15773	1	2	2	316645	Super Poisson (Reduced)	0.0-100.0	26.8941	2	2	8.44831
cDNA FLJ50378, highly similar to Phenylalanyl-tRNA synthetase alpha chain (EC 6.1.1.20);FARSLA protein;Phenylalanine-tRNA synthetase-like, alpha subunit, isoform CRA_b;cDNA FLJ34774 fis, clone NT2NE2003309, highly similar to Phenylalanyl-tRNA synthetase alpha chain (EC 6.1.1.20);Phenylalanyl-tRNA synthetase alpha chain;Phenylalanine--tRNA ligase alpha chain;CML33	Q9Y285	1	2	2	316194	Super Poisson (Reduced)	0.0-100.0	26.8941	2	2	8.44831
Peptidyl-prolyl cis-trans isomerase FKBP14;FK506-binding protein 14;Rotamase;22 kDa FK506-binding protein	Q9NWM8	2	4	4	316003	Super Poisson (Reduced)	0.0-100.0	21.2395	3	4	8.44831
cDNA, FLJ92198, highly similar to Homo sapiens Niemann-Pick disease, type C2 (NPC2), mRNA;cDNA FLJ51947, highly similar to Epididymal secretory protein E1;cDNA FLJ59142, highly similar to Epididymal secretory protein E1;Epididymal secretory protein E1;Niemann-Pick disease type C2 protein;Human epididymis-specific protein 1;Niemann-Pick disease, type C2 variant	P61916	6	64	64	315281	Super Poisson (Reduced)	0.0-100.0	9.59313	7	64	8.44831
Translocase of inner mitochondrial membrane 23 homolog (Yeast);cDNA FLJ57459, highly similar to Mitochondrial import inner membrane translocase subunit Tim23;cDNA FLJ60010, moderately similar to Mitochondrial import inner membrane translocase subunit Tim23;cDNA FLJ56773, highly similar to Mitochondrial import inner membrane translocase subunit Tim23;cDNA, FLJ79448, highly similar to Mitochondrial…	Q5SRD1	5	32	32	314251	Super Poisson (Reduced)	0.0-100.0	11.3413	6	32	8.44831
Translocase of inner mitochondrial membrane 23 homolog (Yeast);cDNA FLJ57459, highly similar to Mitochondrial import inner membrane translocase subunit Tim23;cDNA FLJ60010, moderately similar to Mitochondrial import inner membrane translocase subunit Tim23;cDNA FLJ56773, highly similar to Mitochondrial import inner membrane translocase subunit Tim23;cDNA, FLJ79448, highly similar to Mitochondrial…	O14925	3	8	8	314251	Super Poisson (Reduced)	0.0-100.0	16.9116	4	8	8.44831
cDNA FLJ45031 fis, clone BRAWH3018548, highly similar to Vinculin;cDNA FLJ53006, highly similar to Vinculin;cDNA FLJ59659, highly similar to Vinculin;Vinculin;Metavinculin	P18206	10	1024	1024	314136	Super Poisson (Reduced)	0.0-100.0	5.81793	11	1024	8.44831
cDNA, FLJ92148, highly similar to Homo sapiens S100 calcium binding protein A9 (calgranulin B) (S100A9), mRNA;Putative uncharacterized protein S100A9;Protein S100-A9;S100 calcium-binding protein A9;Calgranulin-B;Migration inhibitory factor-related protein 14;Leukocyte L1 complex heavy chain;Calprotectin L1H subunit	P06702	1	2	2	313942	Super Poisson (Reduced)	0.0-100.0	26.8941	2	2	8.44831
Histidine triad nucleotide-binding protein 3	Q9NQE9	8	256	256	313492	Super Poisson (Reduced)	0.0-100.0	7.26082	9	256	8.44831
Beta-hexosaminidase subunit beta;N-acetyl-beta-glucosaminidase subunit beta;Beta-N-acetylhexosaminidase subunit beta;Cervical cancer proto-oncogene 7 protein;Beta-hexosaminidase subunit beta chain B;Beta-hexosaminidase subunit beta chain A;ENC-1AS	P07686	8	256	256	313118	Super Poisson (Reduced)	0.0-100.0	7.26082	9	256	8.44831
Guanine nucleotide-binding protein-like 3;Nucleolar GTP-binding protein 3;Nucleostemin;E2-induced gene 3 protein;Novel nucleolar protein 47;cDNA FLJ57535, highly similar to Guanine nucleotide-binding protein-like 3;Putative uncharacterized protein GNL3	Q9BVP2	9	512	512	312656	Super Poisson (Reduced)	0.0-100.0	6.46136	10	512	8.44831
Zinc finger protein 428;Enzyme-like protein PIT13	Q96B54	7	128	128	311961	Super Poisson (Reduced)	0.0-100.0	8.2756	8	128	8.44831
Nicotinamide phosphoribosyltransferase;Pre-B-cell colony-enhancing factor 1;Visfatin;Putative uncharacterized protein NAMPT;cDNA FLJ55038, highly similar to Nicotinamide phosphoribosyltransferase (EC 2.4.2.12);Putative uncharacterized protein DKFZp666B131;Novel protein similar to Pre-B cell enhancing factor (PBEF)	P43490	5	32	32	311728	Super Poisson (Reduced)	0.0-100.0	11.3413	6	32	8.44831
Polymerase (RNA) II (DNA directed) polypeptide F;cDNA, FLJ92093, highly similar to Homo sapiens polymerase (RNA) II (DNA directed) polypeptide F (POLR2F), mRNA;Putative uncharacterized protein POLR2F;DNA-directed RNA polymerases I, II, and III subunit RPABC2;DNA-directed RNA polymerase II subunit F;DNA-directed RNA polymerases I, II, and III 14.4 kDa polypeptide;RPABC14.4;RPB6 homolog;RPC15	P61218	1	2	2	311124	Super Poisson (Reduced)	0.0-100.0	26.8941	2	2	8.44831
Ras-related protein Rab-8A;Oncogene c-mel;Mel transforming oncogene variant	P61006	3	8	8	310211	Super Poisson (Reduced)	0.0-100.0	16.9116	4	8	8.44831
NOP56 protein;cDNA FLJ76962, highly similar to Homo sapiens nucleolar protein 5A (56kDa with KKE/D repeat) (NOL5A), mRNA;Nucleolar protein 56;Nucleolar protein 5A;Nucleolar protein 5A (56kDa with KKE/D repeat)	O00567	7	128	128	309605	Super Poisson (Reduced)	0.0-100.0	8.2756	8	128	8.44831
cDNA FLJ55438, highly similar to Splicing factor 3 subunit 1;Splicing factor 3A subunit 1;Spliceosome-associated protein 114;SF3a120	Q15459	1	2	2	308705	Super Poisson (Reduced)	0.0-100.0	26.8941	2	2	8.44831
ATP-dependent RNA helicase A;Nuclear DNA helicase II;DEAH box protein 9;cDNA FLJ39263 fis, clone OCBBF2009571, highly similar to ATP-dependent RNA helicase A (EC 3.6.1.-);DHX9 protein;Leukophysin (ATP-dependent RNA helicase A)	Q08211	23	8388608	308010	308010	Super Poisson (Reduced)	0.0-100.0	2.53033	24	7689.4	8.44831
Breast carcinoma amplified sequence 2;Breast carcinoma amplified sequence 2, isoform CRA_a;cDNA, FLJ93631, Homo sapiens breast carcinoma amplified sequence 2 (BCAS2), mRNA;Pre-mRNA-splicing factor SPF27;Spliceosome-associated protein SPF 27;Breast carcinoma-amplified sequence 2;DNA amplified in mammary carcinoma 1 protein;Breast carcinoma amplified sequence 2 variant	O75934	2	4	4	307353	Super Poisson (Reduced)	0.0-100.0	21.2395	3	4	8.44831
Caveolin;Caveolin-1	Q03135	3	8	8	305757	Super Poisson (Reduced)	0.0-100.0	16.9116	4	8	8.44831
Putative uncharacterized protein C10orf58;cDNA, FLJ96497;Uncharacterized protein C10orf58	Q9BRX8	2	4	4	305732	Super Poisson (Reduced)	0.0-100.0	21.2395	3	4	8.44831
tRNA (guanine-N(7)-)-methyltransferase;tRNA(m7G46)-methyltransferase;Methyltransferase-like protein 1;Methyltransferase-like protein 1 isoform c variant	Q9UBP6	3	8	8	304613	Super Poisson (Reduced)	0.0-100.0	16.9116	4	8	8.44831
26S proteasome non-ATPase regulatory subunit 3;26S proteasome regulatory subunit S3;26S proteasome regulatory subunit RPN3;Proteasome subunit p58;cDNA FLJ30049 fis, clone ADRGL1000033, highly similar to 26S proteasome non-ATPase regulatory subunit 3;cDNA FLJ56054, highly similar to 26S proteasome non-ATPase regulatory subunit 3;cDNA FLJ54148, highly similar to 26S proteasome non-ATPase regulatory…	O43242	2	4	4	304444	Super Poisson (Reduced)	0.0-100.0	21.2395	3	4	8.44831
ADP/ATP translocase;ADP/ATP translocase 3;Adenine nucleotide translocator 3;ADP,ATP carrier protein 3;Solute carrier family 25 member 6;ADP,ATP carrier protein, isoform T2;ADP,ATP carrier protein, liver isoform T2 variant;SLC25A6 protein;Solute carrier family 25 (Mitochondrial carrier; adenine nucleotide translocator), member 6;cDNA, FLJ92654, highly similar to Homo sapiens solute carrier family …	P12236	4	16	16	303326	Super Poisson (Reduced)	0.0-100.0	13.7015	5	16	8.44831
Transmembrane protein 126A	Q9H061	4	16	16	302771	Super Poisson (Reduced)	0.0-100.0	13.7015	5	16	8.44831
Mediator of RNA polymerase II transcription subunit 9;Mediator complex subunit 9	Q9NWA0	2	4	4	302668	Super Poisson (Reduced)	0.0-100.0	21.2395	3	4	8.44831
Phosphoglycerate kinase;Phosphoglycerate kinase 1;Primer recognition protein 2;Cell migration-inducing gene 10 protein	P00558	7	128	128	302335	Super Poisson (Reduced)	0.0-100.0	8.2756	8	128	8.44831
cDNA, FLJ93048, highly similar to Homo sapiens synaptobrevin-like 1 (SYBL1), mRNA;cDNA FLJ53762, highly similar to Synaptobrevin-like protein 1;cDNA FLJ53045, highly similar to Synaptobrevin-like protein 1;Synaptobrevin-like 1, isoform CRA_a;cDNA FLJ54296, highly similar to Synaptobrevin-like protein 1;Vesicle-associated membrane protein 7;Synaptobrevin-like protein 1;Tetanus-insensitive VAMP	P51809	6	64	64	301845	Super Poisson (Reduced)	0.0-100.0	9.59313	7	64	8.44831
Similar to mKIAA0038 protein;Eukaryotic translation initiation factor 4H;Williams-Beuren syndrome chromosomal region 1 protein;cDNA FLJ60708, highly similar to Eukaryotic translation initiation factor 4H;Putative uncharacterized protein WBSCR1	Q15056	1	2	2	300442	Super Poisson (Reduced)	0.0-100.0	26.8941	2	2	8.44831
cDNA FLJ60075, highly similar to CTP synthase 1 (EC 6.3.4.2);cDNA FLJ59392, highly similar to CTP synthase 1 (EC 6.3.4.2);cDNA FLJ58563, highly similar to CTP synthase 1 (EC 6.3.4.2);cDNA FLJ54863, highly similar to CTP synthase 1 (EC 6.3.4.2);CTP synthase 1;UTP--ammonia ligase 1;CTP synthetase 1	P17812	12	4096	4096	300276	Super Poisson (Reduced)	0.0-100.0	4.84956	13	2329.47	8.44831
Spindlin, isoform CRA_a;cDNA FLJ78312, highly similar to Homo sapiens spindlin, mRNA;cDNA FLJ78729;cDNA, FLJ79503, highly similar to Spindlin-1;cDNA FLJ34698 fis, clone MESAN2002147, highly similar to Spindlin-1;Spindlin-1;Ovarian cancer-related protein	Q9Y657	2	4	4	298949	Super Poisson (Reduced)	0.0-100.0	21.2395	3	4	8.44831
cDNA FLJ52229;Protein C20orf11;Two hybrid-associated protein 1 with RanBPM	Q9NWU2	1	2	2	297881	Super Poisson (Reduced)	0.0-100.0	26.8941	2	2	8.44831
Epoxide hydrolase 1, microsomal (Xenobiotic);cDNA, FLJ93975, highly similar to Homo sapiens epoxide hydrolase 1, microsomal (xenobiotic) (EPHX1), mRNA;Epoxide hydrolase 1;Microsomal epoxide hydrolase;Epoxide hydratase;EPHX1 protein	P07099	4	16	16	297854	Super Poisson (Reduced)	0.0-100.0	13.7015	5	16	8.44831
cDNA, FLJ94669, highly similar to Homo sapiens survival motor neuron domain containing 1 (SMNDC1), mRNA;Survival of motor neuron-related-splicing factor 30;SMN-related protein;30 kDa splicing factor SMNrp;Survival motor neuron domain-containing protein 1	O75940	3	8	8	297508	Super Poisson (Reduced)	0.0-100.0	16.9116	4	8	8.44831
TIMM17A protein;Mitochondrial import inner membrane translocase subunit Tim17-A;Inner membrane preprotein translocase Tim17a;Mitochondrial inner membrane translocase	Q99595	3	8	8	296439	Super Poisson (Reduced)	0.0-100.0	16.9116	4	8	8.44831
Putative uncharacterized protein CGGBP1;CGG triplet repeat-binding protein 1;p20-CGGBP DNA-binding protein;20 kDa CGG-binding protein	Q9UFW8	5	32	32	293827	Super Poisson (Reduced)	0.0-100.0	11.3413	6	32	8.44831
Exportin-2;Importin-alpha re-exporter;Chromosome segregation 1-like protein;Cellular apoptosis susceptibility protein;cDNA FLJ54022, highly similar to Exportin-2;cDNA FLJ59343, highly similar to Exportin-2;cDNA FLJ59371, highly similar to Exportin-2;cDNA FLJ56236, highly similar to Exportin-2;cDNA FLJ53202, highly similar to Exportin-2	P55060	14	16384	16384	293776	Super Poisson (Reduced)	0.0-100.0	4.15694	15	3450.36	8.44831
SHINC3;Transmembrane protein 33;Protein DB83	P57088	6	64	64	293776	Super Poisson (Reduced)	0.0-100.0	9.59313	7	64	8.44831
Putative uncharacterized protein ALDH3A2;Fatty aldehyde dehydrogenase;Aldehyde dehydrogenase family 3 member A2;Aldehyde dehydrogenase 10;Microsomal aldehyde dehydrogenase;Aldehyde dehydrogenase 3A2 variant;Putative uncharacterized protein DKFZp686E23276;ALDH3A2 protein;Aldehyde dehydrogenase 3 family, member A2, isoform CRA_a;cDNA FLJ77712, highly similar to Homo sapiens aldehyde dehydrogenase 3…	P51648	8	256	256	291587	Super Poisson (Reduced)	0.0-100.0	7.26082	9	256	8.44831
Neutral alpha-glucosidase AB;Glucosidase II subunit alpha;Alpha-glucosidase 2;cDNA FLJ54035, highly similar to Neutral alpha-glucosidase AB;cDNA FLJ61290, highly similar to Neutral alpha-glucosidase AB;cDNA FLJ54057, highly similar to Neutral alpha-glucosidase AB;cDNA FLJ59643, highly similar to Neutral alpha-glucosidase AB	Q14697	8	256	256	291434	Super Poisson (Reduced)	0.0-100.0	7.26082	9	256	8.44831
Rho-related GTP-binding protein RhoC;Rho cDNA clone 9;Ras homolog gene family, member C	P08134	6	64	64	291216	Super Poisson (Reduced)	0.0-100.0	9.59313	7	64	8.44831
Putative uncharacterized protein DKC1;H/ACA ribonucleoprotein complex subunit 4;Dyskerin;Nucleolar protein family A member 4;snoRNP protein DKC1;Nopp140-associated protein of 57 kDa;Nucleolar protein NAP57;CBF5 homolog	O60832	8	256	256	291072	Super Poisson (Reduced)	0.0-100.0	7.26082	9	256	8.44831
Putative uncharacterized protein FAIM;Fas apoptotic inhibitory molecule 1	Q9NVQ4	2	4	4	290623	Super Poisson (Reduced)	0.0-100.0	21.2395	3	4	8.44831
5-formyltetrahydrofolate cyclo-ligase;5,10-methenyl-tetrahydrofolate synthetase;MTHFS protein	P49914	3	8	8	289194	Super Poisson (Reduced)	0.0-100.0	16.9116	4	8	8.44831
V-type proton ATPase subunit B, brain isoform;Vacuolar proton pump subunit B 2;Endomembrane proton pump 58 kDa subunit;HO57;cDNA FLJ51779, highly similar to Vacuolar ATP synthase subunit B, brain isoform (EC 3.6.3.14);cDNA FLJ53854, highly similar to Vacuolar ATP synthase subunit B, brain isoform (EC 3.6.3.14);ATPase, H+ transporting, lysosomal 56/58kD, V1 subunit B, isoform 2 variant	P21281	6	64	64	288962	Super Poisson (Reduced)	0.0-100.0	9.59313	7	64	8.44831
Anaphase promoting complex subunit 7;ANAPC7 protein;cDNA FLJ11747 fis, clone HEMBA1005530, highly similar to Anaphase-promoting complex subunit 7;Putative uncharacterized protein DKFZp762H177;Anaphase-promoting complex subunit 7;Cyclosome subunit 7	Q9UJX3	11	2048	2048	288271	Super Poisson (Reduced)	0.0-100.0	5.29003	12	1734.74	8.44831
Vesicle-associated membrane protein-associated protein A;33 kDa VAMP-associated protein;cDNA FLJ78586, highly similar to Homo sapiens VAMP (vesicle-associated membrane protein)-associated protein A, 33kDa (VAPA), mRNA;cDNA, FLJ96653, Homo sapiens VAMP (vesicle-associated membrane protein)-associated protein A, 33kDa (VAPA), mRNA	Q9P0L0	4	16	16	287495	Super Poisson (Reduced)	0.0-100.0	13.7015	5	16	8.44831
Ribonuclease H2 subunit A;Ribonuclease HI subunit A;Ribonuclease HI large subunit;RNase H(35);Aicardi-Goutieres syndrome 4 protein;Ribonuclease	O75792	6	64	64	287495	Super Poisson (Reduced)	0.0-100.0	9.59313	7	64	8.44831
Putative uncharacterized protein COMMD8;COMM domain-containing protein 8	Q9NX08	2	4	4	286864	Super Poisson (Reduced)	0.0-100.0	21.2395	3	4	8.44831
Regulator of G-protein signaling 10	O43665	1	2	2	285682	Super Poisson (Reduced)	0.0-100.0	26.8941	2	2	8.44831
Protein DEK;cDNA FLJ53031, highly similar to Protein DEK;cDNA FLJ52337, highly similar to Protein DEK;cDNA FLJ51914, highly similar to Protein DEK	P35659	5	32	32	284818	Super Poisson (Reduced)	0.0-100.0	11.3413	6	32	8.44831
cDNA FLJ54090, highly similar to 4F2 cell-surface antigen heavy chain;cDNA FLJ53699, moderately similar to 4F2 cell-surface antigen heavy chain;4F2 cell-surface antigen heavy chain;Lymphocyte activation antigen 4F2 large subunit;4F2 heavy chain antigen	P08195	4	16	16	283661	Super Poisson (Reduced)	0.0-100.0	13.7015	5	16	8.44831
cDNA FLJ60720, highly similar to Homo sapiens mitochondrial ribosomal protein L48 (MRPL48), transcript variant 1, mRNA;39S ribosomal protein L48, mitochondrial	Q96GC5	2	4	4	283647	Super Poisson (Reduced)	0.0-100.0	21.2395	3	4	8.44831
Poly(RC) binding protein 2, isoform CRA_b;cDNA FLJ77432, highly similar to Homo sapiens poly(rC) binding protein 2 (PCBP2), transcript variant 2, mRNA;cDNA FLJ54752, highly similar to Poly(rC)-binding protein 2;cDNA FLJ58339, highly similar to Poly(rC)-binding protein 2;Poly(rC)-binding protein 2;Alpha-CP2;Heterogeneous nuclear ribonucleoprotein E2;PCBP2 protein;Poly(RC)-binding protein 2 isoform…	Q15366	7	128	128	283608	Super Poisson (Reduced)	0.0-100.0	8.2756	8	128	8.44831
TUBB2B protein;Putative uncharacterized protein;Tubulin beta-2B chain;Homo sapiens clone 23678;Putative uncharacterized protein DKFZp566F223	Q9BVA1	8	256	256	282913	Super Poisson (Reduced)	0.0-100.0	7.26082	9	256	8.44831
cDNA FLJ57969, highly similar to Nuclear protein localization protein 4 homolog;Nuclear protein localization protein 4 homolog	Q8TAT6	17	131072	131072	281911	Super Poisson (Reduced)	0.0-100.0	3.42339	18	5113.49	8.44831
60S ribosomal protein L34;Leukemia-associated protein	P49207	4	16	16	281692	Super Poisson (Reduced)	0.0-100.0	13.7015	5	16	8.44831
cDNA, FLJ93750, Homo sapiens DEAD (Asp-Glu-Ala-Asp) box polypeptide 6 (DDX6), mRNA;Probable ATP-dependent RNA helicase DDX6;DEAD box protein 6;ATP-dependent RNA helicase p54;Oncogene RCK;DDX6 protein	P26196	7	128	128	281549	Super Poisson (Reduced)	0.0-100.0	8.2756	8	128	8.44831
5'(3')-deoxyribonucleotidase, cytosolic type;Cytosolic 5',3'-pyrimidine nucleotidase;Deoxy-5'-nucleotidase 1	Q8TCD5	4	16	16	281446	Super Poisson (Reduced)	0.0-100.0	13.7015	5	16	8.44831
cDNA, FLJ92490, highly similar to Homo sapiens RAB32, member RAS oncogene family (RAB32), mRNA;Ras-related protein Rab-32	Q13637	4	16	16	281048	Super Poisson (Reduced)	0.0-100.0	13.7015	5	16	8.44831
ATPase ASNA1;Arsenite-stimulated ATPase;Arsenical pump-driving ATPase;hASNA-I;hARSA-I;Transmembrane domain recognition complex 40 kDa ATPase subunit;cDNA FLJ60230, highly similar to Arsenical pump-driving ATPase (EC 3.6.3.16)	O43681	8	256	256	279632	Super Poisson (Reduced)	0.0-100.0	7.26082	9	256	8.44831
28S ribosomal protein S26, mitochondrial;28S ribosomal protein S13, mitochondrial	Q9BYN8	1	2	2	278705	Super Poisson (Reduced)	0.0-100.0	26.8941	2	2	8.44831
Splicing factor 3B subunit 2;Pre-mRNA-splicing factor SF3b 145 kDa subunit;SF3b150;Spliceosome-associated protein 145;Putative uncharacterized protein DKFZp781L0540	Q13435	2	4	4	278230	Super Poisson (Reduced)	0.0-100.0	21.2395	3	4	8.44831
39S ribosomal protein L45, mitochondrial;cDNA FLJ61100, highly similar to 39S ribosomal protein L45, mitochondrial	Q9BRJ2	5	32	32	277573	Super Poisson (Reduced)	0.0-100.0	11.3413	6	32	8.44831
Uncharacterized protein C2orf47, mitochondrial	Q8WWC4	7	128	128	277214	Super Poisson (Reduced)	0.0-100.0	8.2756	8	128	8.44831
Coiled-coil domain-containing protein 47	Q96A33	5	32	32	276235	Super Poisson (Reduced)	0.0-100.0	11.3413	6	32	8.44831
Prostaglandin E synthase 2, isoform CRA_c;Putative uncharacterized protein PTGES2;cDNA FLJ32487 fis, clone SKNSH1000002, highly similar to Prostaglandin E synthase 2 (EC 5.3.99.3);cDNA FLJ51353, highly similar to Prostaglandin E synthase 2 (EC 5.3.99.3);Prostaglandin E synthase 2;Microsomal prostaglandin E synthase 2;Prostaglandin E synthase 2 truncated form	Q9H7Z7	3	8	8	276170	Super Poisson (Reduced)	0.0-100.0	16.9116	4	8	8.44831
Neutral amino acid transporter B(0);Sodium-dependent neutral amino acid transporter type 2;RD114/simian type D retrovirus receptor;Baboon M7 virus receptor;Solute carrier family 1 member 5;cDNA FLJ58765, highly similar to Neutral amino acid transporter B(0);cDNA FLJ58403, highly similar to Neutral amino acid transporter B(0);cDNA FLJ57638, highly similar to Neutral amino acid transporter B(0);cDN…	Q15758	8	256	256	276157	Super Poisson (Reduced)	0.0-100.0	7.26082	9	256	8.44831
Molybdopterin synthase catalytic subunit;Molybdenum cofactor synthesis protein 2B;Molybdenum cofactor synthesis protein 2 large subunit;Molybdopterin-synthase large subunit;MOCO1-B;Molybdopterin synthase sulfur carrier subunit;Sulfur carrier protein MOCS2A;Molybdenum cofactor synthesis protein 2A;Molybdenum cofactor synthesis protein 2 small subunit;Molybdopterin-synthase small subunit;MOCO1-A	O96033	1	2	2	275912	Super Poisson (Reduced)	0.0-100.0	26.8941	2	2	8.44831
Molybdopterin synthase catalytic subunit;Molybdenum cofactor synthesis protein 2B;Molybdenum cofactor synthesis protein 2 large subunit;Molybdopterin-synthase large subunit;MOCO1-B;Molybdopterin synthase sulfur carrier subunit;Sulfur carrier protein MOCS2A;Molybdenum cofactor synthesis protein 2A;Molybdenum cofactor synthesis protein 2 small subunit;Molybdopterin-synthase small subunit;MOCO1-A	O96007	4	16	16	275912	Super Poisson (Reduced)	0.0-100.0	13.7015	5	16	8.44831
Radixin isoform b;Radixin isoform e;Radixin isoform f;Radixin, isoform CRA_a;Radixin isoform c;Radixin isoform d;Radixin;Radixin, isoform CRA_b;cDNA, FLJ93349, Homo sapiens radixin (RDX), mRNA;cDNA FLJ58499, highly similar to Radixin;cDNA, FLJ78960, highly similar to Radixin;RDX protein;Putative uncharacterized protein DKFZp434I0812	P35241	2	4	4	275436	Super Poisson (Reduced)	0.0-100.0	21.2395	3	4	8.44831
cDNA FLJ77641;Uncharacterized protein C6orf72;Chromosome 6 open reading frame 72	Q9NU53	4	16	16	275371	Super Poisson (Reduced)	0.0-100.0	13.7015	5	16	8.44831
N-acetyltransferase 5;N-acetyltransferase 5 (ARD1 homolog, S. cerevisiae), isoform CRA_b;Putative uncharacterized protein NAA20;N-acetyltransferase 5 (ARD1 homolog, S. cerevisiae), isoform CRA_a;N-alpha-acetyltransferase 20, NatB catalytic subunit;N-terminal acetyltransferase B complex catalytic subunit NAA20;N-terminal acetyltransferase B complex catalytic subunit NAT5	P61599	1	2	2	274961	Super Poisson (Reduced)	0.0-100.0	26.8941	2	2	8.44831
Transcription elongation factor A protein-like 1;Transcription elongation factor S-II protein-like 1;Nuclear phosphoprotein p21/SIIR	Q15170	1	2	2	274910	Super Poisson (Reduced)	0.0-100.0	26.8941	2	2	8.44831
cDNA, FLJ95348, highly similar to Homo sapiens mannose-P-dolichol utilization defect 1 (MPDU1), mRNA;Mannose-P-dolichol utilization defect 1 protein;Suppressor of Lec15 and Lec35 glycosylation mutation homolog;Mannose-P-dolichol utilization defect 1, isoform CRA_c;cDNA FLJ57743, highly similar to Mannose-P-dolichol utilization defect 1 protein;cDNA FLJ57793, moderately similar to Mannose-P-dolich…	O75352	5	32	32	274575	Super Poisson (Reduced)	0.0-100.0	11.3413	6	32	8.44831
Protein RER1;RER1 retention in endoplasmic reticulum 1 homolog (S. cerevisiae);RER1 retention in endoplasmic reticulum 1 homolog (S. cerevisiae), isoform CRA_b;RER1 retention in endoplasmic reticulum 1 homolog (S. cerevisiae), isoform CRA_a;Similar to S. cerevisiae RER1;cDNA FLJ78405, highly similar to Homo sapiens RER1 retention in endoplasmic reticulum 1 homolog (S. cerevisiae), mRNA;RER1 prote…	O15258	2	4	4	274394	Super Poisson (Reduced)	0.0-100.0	21.2395	3	4	8.44831
Acyl-Coenzyme A dehydrogenase, very long chain, isoform CRA_e;cDNA FLJ31521 fis, clone NT2RI2000255, highly similar to Very-long-chain specific acyl-CoAdehydrogenase, mitochondrial (EC 1.3.99.-);cDNA FLJ32394 fis, clone SKMUS2000078, highly similar to Very-long-chain specific acyl-CoA dehydrogenase, mitochondrial;cDNA FLJ56425, highly similar to Very-long-chain specific acyl-CoAdehydrogenase, mit…	P49748	7	128	128	274021	Super Poisson (Reduced)	0.0-100.0	8.2756	8	128	8.44831
Uridine monophosphate synthetase (Orotate phosphoribosyl transferase and orotidine-5'-decarboxylase), isoform CRA_b;Uridine monophosphate synthetase isoform A;cDNA FLJ75687, highly similar to Homo sapiens uridine monophosphate synthetase (orotate phosphoribosyl transferase and orotidine-5'-decarboxylase) (UMPS), mRNA;Orotidine 5'-phosphate decarboxylase;Uridine monophosphate synthetase isoform E;…	P11172	8	256	256	273866	Super Poisson (Reduced)	0.0-100.0	7.26082	9	256	8.44831
Dolichyl-diphosphooligosaccharide--protein glycosyltransferase 48 kDa subunit;cDNA FLJ52929, highly similar to Dolichyl-diphosphooligosaccharide--proteinglycosyltransferase 48 kDa subunit (EC2.4.1.119);cDNA FLJ55714, highly similar to Dolichyl-diphosphooligosaccharide--protein glycosyltransferase 48 kDa subunit (EC 2.4.1.119)	P39656	3	8	8	272476	Super Poisson (Reduced)	0.0-100.0	16.9116	4	8	8.44831
CASP2 and RIPK1 domain containing adaptor with death domain;cDNA FLJ50762, highly similar to Death domain-containing protein CRADD;Death domain-containing protein CRADD;Caspase and RIP adapter with death domain;RIP-associated protein with a death domain;CRADD protein;cDNA, FLJ95760, Homo sapiens CASP2 and RIPK1 domain containing adaptor with deathdomain (CRADD), mRNA	P78560	1	2	2	272361	Super Poisson (Reduced)	0.0-100.0	26.8941	2	2	8.44831
cDNA FLJ53423, highly similar to FK506-binding protein 10 (EC 5.2.1.8);Putative uncharacterized protein FKBP10;Putative uncharacterized protein DKFZp666D193;cDNA FLJ23972 fis, clone HEP18230, highly similar to 65 kDa FK506-binding protein (EC 5.2.1.8);Peptidyl-prolyl cis-trans isomerase FKBP10;FK506-binding protein 10;Rotamase;Immunophilin FKBP65;65 kDa FK506-binding protein;cDNA FLJ35389 fis, cl…	Q96AY3	9	512	512	272270	Super Poisson (Reduced)	0.0-100.0	6.46136	10	512	8.44831
Serpin B6;Placental thrombin inhibitor;Cytoplasmic antiproteinase;Peptidase inhibitor 6;Serpin peptidase inhibitor, clade B (Ovalbumin), member 6;MSTP057	P35237	6	64	64	271678	Super Poisson (Reduced)	0.0-100.0	9.59313	7	64	8.44831
cDNA FLJ58608, highly similar to Heat shock protein 75 kDa, mitochondrial;Heat shock protein 75 kDa, mitochondrial;Tumor necrosis factor type 1 receptor-associated protein;TNFR-associated protein 1;TNF receptor-associated protein 1 variant;TNF receptor-associated protein 1;cDNA FLJ33058 fis, clone TRACH1000181, highly similar to Heat shock protein 75 kDa, mitochondrial;cDNA FLJ36025 fis, clone TE…	Q12931	5	32	32	271369	Super Poisson (Reduced)	0.0-100.0	11.3413	6	32	8.44831
cDNA FLJ76235, highly similar to Homo sapiens dehydrogenase/reductase (SDR family) member 6 (DHRS6),mRNA;cDNA FLJ78346, highly similar to Homo sapiens 3-hydroxybutyrate dehydrogenase, type 2, mRNA;cDNA FLJ46606 fis, clone THYMU3047891, highly similar to Dehydrogenase/reductase SDR family member 6 (EC 1.1.-.-);cDNA FLJ57796, highly similar to Dehydrogenase/reductase SDR family member 6 (EC 1.1.-.-…	Q9BUT1	6	64	64	270687	Super Poisson (Reduced)	0.0-100.0	9.59313	7	64	8.44831
Putative uncharacterized protein TMEM70;Transmembrane protein 70, mitochondrial	Q9BUB7	3	8	8	270224	Super Poisson (Reduced)	0.0-100.0	16.9116	4	8	8.44831
Dihydropyrimidinase-related protein 2;Collapsin response mediator protein 2;Unc-33-like phosphoprotein 2;N2A3;Dihydropyrimidinase-like 2 short form;Dihydropyrimidinase-like 2 long form;cDNA FLJ53166, highly similar to Dihydropyrimidinase-related protein 2;Dihydropyrimidinase-like 2 variant;cDNA FLJ35058 fis, clone OCBBF2018707, highly similar to DIHYDROPYRIMIDINASE RELATED PROTEIN-2	Q16555	8	256	256	270211	Super Poisson (Reduced)	0.0-100.0	7.26082	9	256	8.44831
ACTB protein;Beta-actin;cDNA FLJ43573 fis, clone RECTM2001691, highly similar to Actin, cytoplasmic 2;cDNA FLJ58286, highly similar to Actin, cytoplasmic 2;cDNA FLJ52842, highly similar to Actin, cytoplasmic 1;cDNA FLJ53662, highly similar to Actin, alpha skeletal muscle;cDNA, FLJ79260, highly similar to Actin, cytoplasmic 2;Putative uncharacterized protein ACTB;Actin, cytoplasmic 1;Actin, cytopl…	P63261	6	64	64	269813	Super Poisson (Reduced)	0.0-100.0	9.59313	7	64	8.44831
ACTB protein;Beta-actin;cDNA FLJ43573 fis, clone RECTM2001691, highly similar to Actin, cytoplasmic 2;cDNA FLJ58286, highly similar to Actin, cytoplasmic 2;cDNA FLJ52842, highly similar to Actin, cytoplasmic 1;cDNA FLJ53662, highly similar to Actin, alpha skeletal muscle;cDNA, FLJ79260, highly similar to Actin, cytoplasmic 2;Putative uncharacterized protein ACTB;Actin, cytoplasmic 1;Actin, cytopl…	Q9BYX7	6	64	64	269813	Super Poisson (Reduced)	0.0-100.0	9.59313	7	64	8.44831
Diablo homolog, mitochondrial;Second mitochondria-derived activator of caspase;Direct IAP-binding protein with low pI;Diablo homolog (Drosophila);HCG1782202, isoform CRA_d;cDNA FLJ10537 fis, clone NT2RP2001119, highly similar to Diablo homolog, mitochondrial;Diablo isoform 1 variant;SMAC3	Q9NR28	4	16	16	269762	Super Poisson (Reduced)	0.0-100.0	13.7015	5	16	8.44831
Protein LYRIC;Lysine-rich CEACAM1 co-isolated protein;3D3/LYRIC;Metastasis adhesion protein;Metadherin;Astrocyte elevated gene-1 protein	Q86UE4	1	2	2	269671	Super Poisson (Reduced)	0.0-100.0	26.8941	2	2	8.44831
Insulin-like growth factor 2 mRNA-binding protein 3;IGF-II mRNA-binding protein 3;KH domain-containing protein overexpressed in cancer;VICKZ family member 3	O00425	6	64	64	269633	Super Poisson (Reduced)	0.0-100.0	9.59313	7	64	8.44831
MLL1/MLL complex subunit C17orf49;HCG32827, isoform CRA_d;Putative uncharacterized protein C17orf49	Q8IXM2	1	2	2	269491	Super Poisson (Reduced)	0.0-100.0	26.8941	2	2	8.44831
Phosphomannomutase 1, isoform CRA_a;cDNA FLJ75943, highly similar to Homo sapiens phosphomannomutase 1 (PMM1), mRNA;cDNA, FLJ94591, highly similar to Homo sapiens phosphomannomutase 1 (PMM1), mRNA;Phosphomannomutase 1;PMMH-22	Q92871	6	64	64	268900	Super Poisson (Reduced)	0.0-100.0	9.59313	7	64	8.44831
cDNA FLJ76924, highly similar to Homo sapiens brix domain containing 1 (BXDC1), mRNA;cDNA FLJ57639, highly similar to Brix domain-containing protein 1;Brix domain containing 1;Ribosome production factor 2 homolog;Ribosome biogenesis protein RPF2 homolog;Brix domain-containing protein 1	Q9H7B2	3	8	8	268512	Super Poisson (Reduced)	0.0-100.0	16.9116	4	8	8.44831
cDNA, FLJ92860, highly similar to Homo sapiens solute carrier family 9 (sodium/hydrogen exchanger), member 3 regulator 1 (SLC9A3R1), mRNA;cDNA FLJ37148 fis, clone BRACE2025333, highly similar to Homo sapiens Na+/H+ exchange regulatory co-factor (NHERF) mRNA;Solute carrier family 9 (Sodium/hydrogen exchanger), member 3 regulator 1, isoform CRA_a;cDNA FLJ46618 fis, clone TLIVE2007736, highly simila…	O14745	5	32	32	267817	Super Poisson (Reduced)	0.0-100.0	11.3413	6	32	8.44831
Eukaryotic translation initiation factor 4E-binding protein 1;Phosphorylated heat- and acid-stable protein regulated by insulin 1	Q13541	2	4	4	267650	Super Poisson (Reduced)	0.0-100.0	21.2395	3	4	8.44831
cDNA FLJ78607, highly similar to Homo sapiens peptidylprolyl isomerase E (cyclophilin E) (PPIE), transcript variant 1, mRNA;Peptidyl-prolyl cis-trans isomerase E;Rotamase E;Cyclophilin E;Cyclophilin-33;Peptidyl-prolyl cis-trans isomerase;Cyclophilin-33B;Peptidylprolyl isomerase E (Cyclophilin E)	Q9UNP9	5	32	32	267561	Super Poisson (Reduced)	0.0-100.0	11.3413	6	32	8.44831
cDNA FLJ61039, highly similar to Stomatin-like protein 2;Stomatin-like protein 2;EPB72-like protein 2	Q9UJZ1	2	4	4	266994	Super Poisson (Reduced)	0.0-100.0	21.2395	3	4	8.44831
Protein CutA;Brain acetylcholinesterase putative membrane anchor;Acetylcholinesterase-associated protein;Putative uncharacterized protein CUTA	O60888	2	4	4	264973	Super Poisson (Reduced)	0.0-100.0	21.2395	3	4	8.44831
Oligosaccharyltransferase complex subunit OSTC;Hydrophobic protein HSF-28;Oligosaccharyltransferase complex subunit-like	Q9NRP0	2	4	4	264961	Super Poisson (Reduced)	0.0-100.0	21.2395	3	4	8.44831
cDNA FLJ61076, highly similar to UBX domain-containing protein 8;FAS-associated factor 2;UBX domain-containing protein 3B;UBX domain-containing protein 8;Protein ETEA	Q96CS3	6	64	64	264832	Super Poisson (Reduced)	0.0-100.0	9.59313	7	64	8.44831
cDNA FLJ76596, highly similar to Homo sapiens preimplantation protein 3 (PREI3), transcript variant 2, mRNA;cDNA FLJ52887, highly similar to Preimplantation protein 3;Preimplantation protein 3, isoform CRA_d;cDNA FLJ55109, highly similar to Preimplantation protein 3;Mps one binder kinase activator-like 3;Preimplantation protein 3;Mob1 homolog 3;Class II mMOB1;2C4D	Q9Y3A3	9	512	512	264716	Super Poisson (Reduced)	0.0-100.0	6.46136	10	512	8.44831
cDNA FLJ78548, highly similar to Homo sapiens AD-003 protein (AD-003), mRNA;cDNA FLJ76629, highly similar to Homo sapiens AD-003 protein (AD-003), mRNA;Methyltransferase like 11A;cDNA FLJ51938;Methyltransferase-like protein 11A	Q9BV86	7	128	128	264704	Super Poisson (Reduced)	0.0-100.0	8.2756	8	128	8.44831
Coiled-coil domain-containing protein 43;CCDC43 protein	Q96MW1	1	2	2	264434	Super Poisson (Reduced)	0.0-100.0	26.8941	2	2	8.44831
ADP-ribosylation factor-like protein 2-binding protein;Binder of ARF2 protein 1	Q9Y2Y0	1	2	2	264163	Super Poisson (Reduced)	0.0-100.0	26.8941	2	2	8.44831
Microsomal glutathione S-transferase 3;Microsomal GST-III;Microsomal glutathione S-transferase 3 variant	O14880	4	16	16	263030	Super Poisson (Reduced)	0.0-100.0	13.7015	5	16	8.44831
Proteasome (Prosome, macropain) 26S subunit, non-ATPase, 8;cDNA FLJ56327, highly similar to 26S proteasome non-ATPase regulatory subunit 8;26S proteasome non-ATPase regulatory subunit 8;26S proteasome regulatory subunit S14;26S proteasome regulatory subunit RPN12;p31	P48556	5	32	32	262296	Super Poisson (Reduced)	0.0-100.0	11.3413	6	32	8.44831
Ribosome biogenesis protein NSA2 homolog;TGF-beta-inducible nuclear protein 1;Hairy cell leukemia protein 1;TGF beta-inducible nuclear protein 1;TGF-beta inducible nuclear protein;cDNA, FLJ94393, Homo sapiens TGF beta-inducible nuclear protein 1 (TINP1), mRNA	O95478	3	8	8	262233	Super Poisson (Reduced)	0.0-100.0	16.9116	4	8	8.44831
Putative uncharacterized protein SLC2A1;cDNA FLJ77473, highly similar to Homo sapiens solute carrier family 2 (facilitated glucose transporter), member 1 (SLC2A1), mRNA;Solute carrier family 2, facilitated glucose transporter member 1;Glucose transporter type 1, erythrocyte/brain;HepG2 glucose transporter;cDNA FLJ16785 fis, clone NT2RI2015342, highly similar to Solute carrier family 2, facilitate…	P11166	6	64	64	260315	Super Poisson (Reduced)	0.0-100.0	9.59313	7	64	8.44831
Glycylpeptide N-tetradecanoyltransferase 1;Peptide N-myristoyltransferase 1;Myristoyl-CoA:protein N-myristoyltransferase 1;cDNA FLJ54222, highly similar to Glycylpeptide N-tetradecanoyltransferase 1 (EC 2.3.1.97);Glycylpeptide N-tetradecanoyltransferase;Myristoyl-CoA:protein N-myristoyltransferase	P30419	6	64	64	260109	Super Poisson (Reduced)	0.0-100.0	9.59313	7	64	8.44831
cDNA, FLJ95650, highly similar to Homo sapiens karyopherin (importin) beta 1 (KPNB1), mRNA;cDNA FLJ50715, highly similar to Importin beta-1 subunit;cDNA, FLJ79320, highly similar to Importin beta-1 subunit;Importin subunit beta-1;Karyopherin subunit beta-1;Nuclear factor p97;Pore targeting complex 97 kDa subunit;Importin-90	Q14974	23	8388608	259542	259542	Super Poisson (Reduced)	0.0-100.0	2.53033	24	6801.68	8.44831
Tetratricopeptide repeat protein 1;Tetratricopeptide repeat domain 1 variant	Q99614	8	256	256	259093	Super Poisson (Reduced)	0.0-100.0	7.26082	9	256	8.44831
26S protease regulatory subunit 7;Proteasome 26S subunit ATPase 2;26S proteasome AAA-ATPase subunit RPT1;Protein MSS1;cDNA FLJ52010, highly similar to 26S protease regulatory subunit 7;cDNA FLJ52353, highly similar to 26S protease regulatory subunit 7;Putative uncharacterized protein PSMC2	P35998	7	128	128	258628	Super Poisson (Reduced)	0.0-100.0	8.2756	8	128	8.44831
UPF0488 protein C8orf33	Q9H7E9	6	64	64	258513	Super Poisson (Reduced)	0.0-100.0	9.59313	7	64	8.44831
cDNA FLJ76605, highly similar to Homo sapiens secretory carrier membrane protein 1 (SCAMP1), transcript variant 1, mRNA;cDNA FLJ55118, highly similar to Secretory carrier-associated membrane protein 1;cDNA FLJ54243, highly similar to Secretory carrier-associated membrane protein1;Secretory carrier-associated membrane protein 1;Putative uncharacterized protein	O15126	7	128	128	258166	Super Poisson (Reduced)	0.0-100.0	8.2756	8	128	8.44831
cDNA FLJ58850, highly similar to UBA/UBX 33.3 kDa protein;cDNA, FLJ78911, highly similar to UBA/UBX 33.3 kDa protein;cDNA FLJ58945, highly similar to UBA/UBX 33.3 kDa protein;cDNA FLJ53007, highly similar to UBA/UBX 33.3 kDa protein;UBX domain-containing protein 1;SAPK substrate protein 1;UBA/UBX 33.3 kDa protein;Putative uncharacterized protein LOC51035;UBXN1 protein;cDNA FLJ30270 fis, clone BRA…	Q04323	2	4	4	258062	Super Poisson (Reduced)	0.0-100.0	21.2395	3	4	8.44831
Coronin-1C_i2 protein;Coronin-1C_i3 protein;cDNA FLJ13143 fis, clone NT2RP3003230, highly similar to Coronin-1C;Coronin-1C;Coronin-3;hCRNN4;cDNA FLJ51205, highly similar to Coronin-1C;cDNA, FLJ79403, highly similar to Coronin-1C;cDNA, FLJ78964, highly similar to Coronin-1C;Coronin, actin binding protein, 1C variant	Q9ULV4	12	4096	4096	256815	Super Poisson (Reduced)	0.0-100.0	4.84956	13	2222	8.44831
Eukaryotic translation initiation factor 5;EIF5 protein	P55010	8	256	256	256724	Super Poisson (Reduced)	0.0-100.0	7.26082	9	256	8.44831
cDNA, FLJ96893, highly similar to Homo sapiens nudix (nucleoside diphosphate linked moiety X)-typemotif 4 (NUDT4), mRNA;Diphosphoinositol polyphosphate phosphohydrolase 2;Diadenosine 5',5'''-P1,P6-hexaphosphate hydrolase 2;Nucleoside diphosphate-linked moiety X motif 4	Q9NZJ9	4	16	16	255875	Super Poisson (Reduced)	0.0-100.0	13.7015	5	16	8.44831
cDNA FLJ58636, moderately similar to Atlastin;Putative uncharacterized protein ATL3;Atlastin-3	Q6DD88	8	256	256	255566	Super Poisson (Reduced)	0.0-100.0	7.26082	9	256	8.44831
Succinate dehydrogenase [ubiquinone] flavoprotein subunit, mitochondrial;Flavoprotein subunit of complex II;cDNA FLJ37560 fis, clone BRCOC2000333, highly similar to Succinate dehydrogenase (ubiquinone) flavoprotein subunit, mitochondrial (EC 1.3.5.1);cDNA FLJ16373 fis, clone THYMU3000269, highly similar to Succinate dehydrogenase (ubiquinone) flavoprotein subunit, mitochondrial (EC 1.3.5.1);cDNA …	P31040	18	262144	255488	255488	Super Poisson (Reduced)	0.0-100.0	3.2332	19	5667.43	8.44831
Diphosphoinositol polyphosphate phosphohydrolase 3-beta;Diadenosine 5',5'''-P1,P6-hexaphosphate hydrolase 3-beta;Nucleoside diphosphate-linked moiety X motif 11;hAps1	Q96G61	4	16	16	255295	Super Poisson (Reduced)	0.0-100.0	13.7015	5	16	8.44831
Diphosphoinositol polyphosphate phosphohydrolase 3-alpha;Diadenosine 5',5'''-P1,P6-hexaphosphate hydrolase 3-alpha;Nucleoside diphosphate-linked moiety X motif 10;hAps2	Q8NFP7	4	16	16	255090	Super Poisson (Reduced)	0.0-100.0	13.7015	5	16	8.44831
26S proteasome non-ATPase regulatory subunit 11;26S proteasome regulatory subunit S9;26S proteasome regulatory subunit RPN6;26S proteasome regulatory subunit p44.5;cDNA FLJ58882, highly similar to 26S proteasome non-ATPase regulatory subunit 11;Proteasome 26S non-ATPase subunit 11 variant	O00231	5	32	32	255037	Super Poisson (Reduced)	0.0-100.0	11.3413	6	32	8.44831
cDNA FLJ51285, highly similar to Probable rRNA-processing protein EBP2;EBNA1 binding protein 2;EBNA1 binding protein 2 variant;EBNA1 binding protein 2, isoform CRA_a;EBNA1BP2 protein;Probable rRNA-processing protein EBP2;EBNA1-binding protein 2;Nucleolar protein p40	Q99848	1	2	2	254922	Super Poisson (Reduced)	0.0-100.0	26.8941	2	2	8.44831
cDNA FLJ52907, highly similar to Maspardin;Maspardin;Spastic paraplegia 21 autosomal recessive Mast syndrome protein;Spastic paraplegia 21 protein;Acid cluster protein 33	Q9NZD8	5	32	32	254033	Super Poisson (Reduced)	0.0-100.0	11.3413	6	32	8.44831
cDNA FLJ75460, highly similar to Homo sapiens phenylalanine-tRNA synthetase-like, beta subunit, mRNA;Phenylalanine-tRNA synthetase-like, beta subunit, isoform CRA_c;cDNA FLJ57266, highly similar to Phenylalanyl-tRNA synthetase beta chain (EC 6.1.1.20);cDNA, FLJ79396, highly similar to Phenylalanyl-tRNA synthetase beta chain (EC 6.1.1.20);Phenylalanyl-tRNA synthetase beta chain;Phenylalanine--tRNA…	Q9NSD9	11	2048	2048	253699	Super Poisson (Reduced)	0.0-100.0	5.29003	12	1649.62	8.44831
Ubiquitin carboxyl-terminal hydrolase;cDNA FLJ38197 fis, clone FCBBF1000367, highly similar to Ubiquitin carboxyl-terminal hydrolase 14 (EC 3.1.2.15);Ubiquitin carboxyl-terminal hydrolase 14;Ubiquitin thioesterase 14;Ubiquitin-specific-processing protease 14;Deubiquitinating enzyme 14	P54578	8	256	256	253276	Super Poisson (Reduced)	0.0-100.0	7.26082	9	256	8.44831
TDP43;TDP43 splice variant 1;TDP43 splice variant 2;TAR DNA binding protein;cDNA, FLJ92755, highly similar to Homo sapiens TAR DNA binding protein (TARDBP), mRNA;cDNA FLJ58188, highly similar to TAR DNA-binding protein 43;cDNA FLJ57180, highly similar to TAR DNA-binding protein 43;TAR DNA-binding protein 43;TAR DNA binding protein variant	Q13148	6	64	64	253133	Super Poisson (Reduced)	0.0-100.0	9.59313	7	64	8.44831
28S ribosomal protein S18b, mitochondrial;28S ribosomal protein S18-2, mitochondrial;Mitochondrial ribosomal protein S18B;Putative uncharacterized protein ENSP00000365691;cDNA, FLJ92156, Homo sapiens mitochondrial ribosomal protein S18B (MRPS18B),nuclear gene encoding mitochondrial protein, mRNA;cDNA FLJ54285, highly similar to 28S ribosomal protein S18b, mitochondrial	Q9Y676	6	64	64	253121	Super Poisson (Reduced)	0.0-100.0	9.59313	7	64	8.44831
Dihydropteridine reductase;HDHPR;Quinoid dihydropteridine reductase;Quinoid dihydropteridine reductase, isoform CRA_e;cDNA FLJ42391 fis, clone 3NB692002806, highly similar to Dihydropteridine reductase (EC 1.5.1.34);Quinoid dihydropteridine reductase, isoform CRA_c;cDNA FLJ55000, highly similar to Dihydropteridine reductase (EC 1.5.1.34)	P09417	4	16	16	253030	Super Poisson (Reduced)	0.0-100.0	13.7015	5	16	8.44831
Transmembrane BAX inhibitor motif-containing protein 1;Protein RECS1 homolog;cDNA FLJ36592 fis, clone TRACH2014046, highly similar to Transmembrane BAX inhibitor motif-containing protein 1;cDNA FLJ54055, highly similar to Transmembrane BAX inhibitor motif-containing protein 1;cDNA FLJ53633, highly similar to Transmembrane BAX inhibitor motif-containing protein 1;cDNA FLJ53658, highly similar to T…	Q969X1	6	64	64	252515	Super Poisson (Reduced)	0.0-100.0	9.59313	7	64	8.44831
Tubulin gamma-1 chain;Gamma-1-tubulin;Gamma-tubulin complex component 1	P23258	6	64	64	251783	Super Poisson (Reduced)	0.0-100.0	9.59313	7	64	8.44831
CD44 antigen;Phagocytic glycoprotein I;Phagocytic glycoprotein 1;HUTCH-I;Extracellular matrix receptor III;GP90 lymphocyte homing/adhesion receptor;Hermes antigen;Hyaluronate receptor;Heparan sulfate proteoglycan;Epican;CDw44;CD44 antigen (Indian blood group), isoform CRA_i;Putative uncharacterized protein CD44;cDNA FLJ76654, highly similar to Homo sapiens CD44 antigen (homing function and Indian…	P16070	9	512	512	251653	Super Poisson (Reduced)	0.0-100.0	6.46136	10	512	8.44831
Histidine triad nucleotide-binding protein 1;Adenosine 5'-monophosphoramidase;Protein kinase C inhibitor 1;Protein kinase C-interacting protein 1	P49773	2	4	4	251216	Super Poisson (Reduced)	0.0-100.0	21.2395	3	4	8.44831
Translational activator of cytochrome c oxidase 1;Translational activator of mitochondrially-encoded cytochrome c oxidase I;Coiled-coil domain-containing protein 44;Coiled-coil domain containing 44, isoform CRA_a;cDNA FLJ36733 fis, clone UTERU2012856, weakly similar to 26.4 kDa PROTEIN IN RUVC-ASPS INTERGENIC REGION	Q9BSH4	8	256	256	251125	Super Poisson (Reduced)	0.0-100.0	7.26082	9	256	8.44831
Uncharacterized protein C19orf52	Q9BSF4	5	32	32	250727	Super Poisson (Reduced)	0.0-100.0	11.3413	6	32	8.44831
Mitochondrial ribosomal protein L18, isoform CRA_b;cDNA FLJ76688, highly similar to Homo sapiens HSPC071 mRNA;39S ribosomal protein L18, mitochondrial	Q9H0U6	4	16	16	249581	Super Poisson (Reduced)	0.0-100.0	13.7015	5	16	8.44831
Degenerative spermatocyte homolog 1;Sphingolipid delta(4)-desaturase DES1;Membrane lipid desaturase;Cell migration-inducing gene 15 protein	O15121	3	8	8	249415	Super Poisson (Reduced)	0.0-100.0	16.9116	4	8	8.44831
BRI3-binding protein;Cervical cancer 1 proto-oncogene-binding protein KG19;HCCR-1	Q8WY22	2	4	4	249349	Super Poisson (Reduced)	0.0-100.0	21.2395	3	4	8.44831
Putative uncharacterized protein C21orf59;Uncharacterized protein C21orf59;Chromosome 21 open reading frame 59 variant;cDNA FLJ37137 fis, clone BRACE2023540;cDNA FLJ30766 fis, clone FEBRA2000680;cDNA FLJ20467 fis, clone KAT06638	P57076	3	8	8	248861	Super Poisson (Reduced)	0.0-100.0	16.9116	4	8	8.44831
Probable fructose-2,6-bisphosphatase TIGAR;TP53-induced glycolysis and apoptosis regulator	Q9NQ88	7	128	128	247457	Super Poisson (Reduced)	0.0-100.0	8.2756	8	128	8.44831
cDNA FLJ57367, highly similar to Inner membrane protein OXA1L, mitochondrial;Mitochondrial inner membrane protein OXA1L;Oxidase assembly 1-like protein;OXA1Hs;Hsa;Putative uncharacterized protein OXA1L;Oxidase (Cytochrome c) assembly 1-like	Q15070	7	128	128	247188	Super Poisson (Reduced)	0.0-100.0	8.2756	8	128	8.44831
cDNA FLJ76587, highly similar to Homo sapiens vitamin K epoxide reductase complex, subunit 1-like 1 (VKORC1L1), mRNA;cDNA FLJ50107, highly similar to Mus musculus vitamin K epoxide reductase complex, subunit 1-like 1, transcript variant 2, mRNA;Vitamin K epoxide reductase complex subunit 1-like protein 1	Q8N0U8	5	32	32	247111	Super Poisson (Reduced)	0.0-100.0	11.3413	6	32	8.44831
NADH dehydrogenase [ubiquinone] 1 alpha subcomplex assembly factor 4;Hormone-regulated proliferation-associated protein of 20 kDa	Q9P032	1	2	2	246943	Super Poisson (Reduced)	0.0-100.0	26.8941	2	2	8.44831
Alcohol dehydrogenase class-3;Alcohol dehydrogenase class-III;Alcohol dehydrogenase 5;Alcohol dehydrogenase class chi chain;S-(hydroxymethyl)glutathione dehydrogenase;Glutathione-dependent formaldehyde dehydrogenase;RcADH5;Alcohol dehydrogenase 5 (Class III), chi polypeptide;ADH5 protein;Alcohol dehydrogenase 5 (Class III), chi polypeptide, isoform CRA_a;cDNA, FLJ92689, highly similar to Homo sap…	P11766	15	32768	32768	246816	Super Poisson (Reduced)	0.0-100.0	3.87983	16	3604.01	8.44831
Transketolase;cDNA FLJ32530 fis, clone SMINT2000185, highly similar to TRANSKETOLASE (EC 2.2.1.1);cDNA FLJ36348 fis, clone THYMU2007025, highly similar to TRANSKETOLASE (EC 2.2.1.1);cDNA FLJ54957, highly similar to Transketolase (EC 2.2.1.1);cDNA FLJ53217, highly similar to Transketolase (EC 2.2.1.1);cDNA FLJ56274, highly similar to Transketolase (EC 2.2.1.1);Transketolase variant;Putative unchar…	P29401	12	4096	4096	246080	Super Poisson (Reduced)	0.0-100.0	4.84956	13	2195.42	8.44831
Uncharacterized protein C4orf32	Q8N8J7	2	4	4	245862	Super Poisson (Reduced)	0.0-100.0	21.2395	3	4	8.44831
Translation initiation factor eIF-2B subunit alpha;eIF-2B GDP-GTP exchange factor subunit alpha;cDNA FLJ60506, highly similar to Translation initiation factor eIF-2B subunit alpha	Q14232	5	32	32	245746	Super Poisson (Reduced)	0.0-100.0	11.3413	6	32	8.44831
Tumor necrosis factor alpha-induced protein 8;Head and neck tumor and metastasis-related protein;TNF-induced protein GG2-1;SCC-S2;NF-kappa-B-inducible DED-containing protein;MDC-3.13;cDNA FLJ39965 fis, clone SPLEN2027157, highly similar to Homo sapiens tumor necrosis factor, alpha-induced protein 8 (TNFAIP8), mRNA;cDNA FLJ58699, highly similar to Homo sapiens tumor necrosis factor, alpha-induced …	O95379	3	8	8	245618	Super Poisson (Reduced)	0.0-100.0	16.9116	4	8	8.44831
cDNA, FLJ96850;cDNA FLJ58391, highly similar to Exosome complex exonuclease RRP42 (EC 3.1.13.-);Exosome complex exonuclease RRP42;Ribosomal RNA-processing protein 42;Exosome component 7;p8	Q15024	11	2048	2048	245424	Super Poisson (Reduced)	0.0-100.0	5.29003	12	1629.25	8.44831
Eukaryotic translation initiation factor 3, subunit E interacting protein;Eukaryotic translation initiation factor 3, subunit 6 interacting protein, isoform CRA_a;cDNA FLJ36221 fis, clone THYMU2000950, highly similar to Eukaryotic translation initiation factor 3 subunit 6-interacting protein;Eukaryotic translation initiation factor 3 subunit L;Eukaryotic translation initiation factor 3 subunit E-…	Q9Y262	4	16	16	244601	Super Poisson (Reduced)	0.0-100.0	13.7015	5	16	8.44831
Putative carbonyl reductase;Carbonyl reductase [NADPH] 3;NADPH-dependent carbonyl reductase 3;Carbonyl reductase 3 variant	O75828	7	128	128	244150	Super Poisson (Reduced)	0.0-100.0	8.2756	8	128	8.44831
cDNA, FLJ93378, highly similar to Homo sapiens MCM3 minichromosome maintenance deficient 3 (S. cerevisiae) (MCM3), mRNA;cDNA FLJ55751, highly similar to DNA replication licensing factor MCM3;cDNA FLJ50873, highly similar to DNA replication licensing factor MCM3;MCM3 minichromosome maintenance deficient 3 (S. cerevisiae), isoform CRA_b;cDNA FLJ55599, highly similar to DNA replication licensing fac…	P25205	11	2048	2048	243597	Super Poisson (Reduced)	0.0-100.0	5.29003	12	1624.75	8.44831
Serine/threonine-protein phosphatase 6 catalytic subunit;Serine/threonine-protein phosphatase;cDNA FLJ50777, highly similar to Serine/threonine-protein phosphatase 6 (EC 3.1.3.16);cDNA, FLJ79426, highly similar to Serine/threonine-protein phosphatase 6 (EC 3.1.3.16)	O00743	12	4096	4096	243533	Super Poisson (Reduced)	0.0-100.0	4.84956	13	2189.11	8.44831
SNW domain-containing protein 1;Nuclear protein SkiP;Ski-interacting protein;Nuclear receptor coactivator NCoA-62;cDNA FLJ51388, highly similar to SNW domain-containing protein 1;cDNA, FLJ78986, highly similar to SNW domain-containing protein 1;SNW1 protein;Nuclear receptor coactivator NC0A-62	Q13573	1	2	2	243506	Super Poisson (Reduced)	0.0-100.0	26.8941	2	2	8.44831
Mitochondrial ribosomal protein S18A;Mitochondrial ribosomal protein S18A, isoform CRA_b;cDNA FLJ52919, highly similar to 28S ribosomal protein S18a, mitochondrial;28S ribosomal protein S18a, mitochondrial;28S ribosomal protein S18-3, mitochondrial	Q9NVS2	6	64	64	243378	Super Poisson (Reduced)	0.0-100.0	9.59313	7	64	8.44831
Zinc finger protein 207;Putative uncharacterized protein ZNF207;cDNA FLJ58272, highly similar to Zinc finger protein 207;Zinc finger protein 207 variant;Putative uncharacterized protein DKFZp761N202	O43670	5	32	32	243339	Super Poisson (Reduced)	0.0-100.0	11.3413	6	32	8.44831
CDGSH iron sulfur domain-containing protein 1;MitoNEET	Q9NZ45	3	8	8	242490	Super Poisson (Reduced)	0.0-100.0	16.9116	4	8	8.44831
LysM and putative peptidoglycan-binding domain-containing protein 2	Q8IV50	1	2	2	242143	Super Poisson (Reduced)	0.0-100.0	26.8941	2	2	8.44831
Adenosylhomocysteinase;Clone 23931;Putative adenosylhomocysteinase 2;S-adenosyl-L-homocysteine hydrolase 2;S-adenosylhomocysteine hydrolase-like protein 1;DC-expressed AHCY-like molecule;AHCYL1 protein	O43865	19	524288	242143	242143	Super Poisson (Reduced)	0.0-100.0	3.06304	20	5595	8.44831
Putative uncharacterized protein UBE2E2;Ubiquitin-conjugating enzyme E2 E2;Ubiquitin-protein ligase E2;Ubiquitin carrier protein E2;UbcH8	Q96LR5	5	32	32	241925	Super Poisson (Reduced)	0.0-100.0	11.3413	6	32	8.44831
Ribosomal protein S6;Ribosomal protein S6, isoform CRA_a;Ribosomal protein S6, isoform CRA_e;cDNA FLJ78049, highly similar to Homo sapiens ribosomal protein S6 (RPS6), mRNA;cDNA, FLJ92127, Homo sapiens ribosomal protein S6 (RPS6), mRNA;40S ribosomal protein S6;Phosphoprotein NP33	P62753	3	8	8	241576	Super Poisson (Reduced)	0.0-100.0	16.9116	4	8	8.44831
UPF0510 protein INM02;Hematopoietic signal peptide-containing membrane domain-containing protein 1	Q5UCC4	4	16	16	240946	Super Poisson (Reduced)	0.0-100.0	13.7015	5	16	8.44831
cDNA FLJ76184, highly similar to Homo sapiens NOL1/NOP2/Sun domain family, member 2 (NSUN2), mRNA;tRNA (cytosine-5-)-methyltransferase NSUN2;NOL1/NOP2/Sun domain family member 2;tRNA (cytosine-5-)-methyltransferase;tRNA methyltransferase 4 homolog;Substrate of AIM1/Aurora kinase B;cDNA FLJ30894 fis, clone FEBRA2005416, highly similar to Homo sapiens NOL1/NOP2/Sun domain family, member 2 (NSUN2), …	Q08J23	14	16384	16384	240380	Super Poisson (Reduced)	0.0-100.0	4.15694	15	3090.6	8.44831
Ras-related protein Rab-13;Cell growth-inhibiting gene 4 protein;RAB13 protein	P51153	4	16	16	239992	Super Poisson (Reduced)	0.0-100.0	13.7015	5	16	8.44831
DNA replication complex GINS protein PSF2 variant;DNA replication complex GINS protein PSF2;GINS complex subunit 2	Q9Y248	1	2	2	239685	Super Poisson (Reduced)	0.0-100.0	26.8941	2	2	8.44831
cDNA FLJ59251, highly similar to U4/U6 small nuclear ribonucleoprotein Prp31;U4/U6 small nuclear ribonucleoprotein Prp31;Pre-mRNA-processing factor 31;U4/U6 snRNP 61 kDa protein;Serologically defined breast cancer antigen NY-BR-99;Truncated pre-mRNA splicing factor protein	Q8WWY3	4	16	16	239298	Super Poisson (Reduced)	0.0-100.0	13.7015	5	16	8.44831
cDNA FLJ75056, highly similar to Homo sapiens phosphatidylinositol binding clathrin assembly protein (PICALM), mRNA;Putative uncharacterized protein PICALM;cDNA FLJ52661, highly similar to Homo sapiens phosphatidylinositol binding clathrin assembly protein, transcript variant 2, mRNA;cDNA FLJ54310, highly similar to Phosphatidylinositol-binding clathrin assembly protein;Phosphatidylinositol-bindi…	Q13492	3	8	8	239092	Super Poisson (Reduced)	0.0-100.0	16.9116	4	8	8.44831
N-methylpurine-DNA glycosylase;DNA-3-methyladenine glycosylase;3-methyladenine DNA glycosidase;ADPG;3-alkyladenine DNA glycosylase;N-methylpurine-DNA glycosylase, isoform CRA_c;Proliferation-inducing protein 11;Proliferation-inducing protein 16	P29372	7	128	128	239067	Super Poisson (Reduced)	0.0-100.0	8.2756	8	128	8.44831
Sialic acid synthase;N-acetylneuraminate synthase;N-acetylneuraminic acid synthase;N-acetylneuraminate-9-phosphate synthase;N-acetylneuraminic acid phosphate synthase	Q9NR45	8	256	256	239016	Super Poisson (Reduced)	0.0-100.0	7.26082	9	256	8.44831
cDNA FLJ76169;Tetratricopeptide repeat protein 35;KIAA0103 variant	Q15006	3	8	8	238822	Super Poisson (Reduced)	0.0-100.0	16.9116	4	8	8.44831
Transmembrane protein 85;Cell proliferation-inducing gene 17 protein	Q5J8M3	3	8	8	238411	Super Poisson (Reduced)	0.0-100.0	16.9116	4	8	8.44831
Nucleolar RNA helicase 2;Nucleolar RNA helicase II;Nucleolar RNA helicase Gu;RH II/Gu;Gu-alpha;DEAD box protein 21;DDX21 protein;DEAD/H(Asp-Glu-Ala-Asp/His)box polypeptide 21	Q9NR30	9	512	512	238346	Super Poisson (Reduced)	0.0-100.0	6.46136	10	512	8.44831
cDNA FLJ59459, highly similar to WW domain-binding protein 2;cDNA FLJ57063, highly similar to WW domain-binding protein 2;cDNA FLJ59865, highly similar to WW domain-binding protein 2;cDNA FLJ59995, highly similar to WW domain-binding protein 2;WW domain-binding protein 2;Putative uncharacterized protein DKFZp564D012;WW-domain binding protein 2	Q969T9	2	4	4	238308	Super Poisson (Reduced)	0.0-100.0	21.2395	3	4	8.44831
cDNA, FLJ96593;Fatty acyl-CoA reductase 1;Male sterility domain-containing protein 2;cDNA: FLJ22728 fis, clone HSI15617	Q8WVX9	6	64	64	237278	Super Poisson (Reduced)	0.0-100.0	9.59313	7	64	8.44831
Eukaryotic translation initiation factor 3 subunit F;Eukaryotic translation initiation factor 3 subunit 5;eIF-3-epsilon;eIF3 p47;HCG1784554, isoform CRA_a;cDNA FLJ36192 fis, clone TESTI2027450, highly similar to Eukaryotic translation initiation factor 3 subunit 5;cDNA FLJ52478, highly similar to Eukaryotic translation initiation factor 3 subunit 5;cDNA FLJ52696, highly similar to Eukaryotic tran…	O00303	2	4	4	236931	Super Poisson (Reduced)	0.0-100.0	21.2395	3	4	8.44831
Prostaglandin reductase 1;NADP-dependent leukotriene B4 12-hydroxydehydrogenase;15-oxoprostaglandin 13-reductase;cDNA FLJ59730, highly similar to NADP-dependent leukotriene B412-hydroxydehydrogenase (EC 1.3.1.74);Leukotriene B4 12-hydroxydehydrogenase, isoform CRA_d	Q14914	4	16	16	236532	Super Poisson (Reduced)	0.0-100.0	13.7015	5	16	8.44831
Protein kinase CDK5 splicing variant;Cell division protein kinase 5;Cyclin-dependent kinase 5;Tau protein kinase II catalytic subunit;Serine/threonine-protein kinase PSSALRE;CDK5 protein	Q00535	8	256	256	236467	Super Poisson (Reduced)	0.0-100.0	7.26082	9	256	8.44831
cDNA FLJ75423, highly similar to Homo sapiens angiotensin II receptor-associated protein (AGTRAP), mRNA;Type-1 angiotensin II receptor-associated protein;AT1 receptor-associated protein	Q6RW13	3	8	8	236274	Super Poisson (Reduced)	0.0-100.0	16.9116	4	8	8.44831
cDNA FLJ58890, highly similar to GTP-binding protein PTD004;Putative uncharacterized protein OLA1;Putative uncharacterized protein PTD004;Obg-like ATPase 1;GTP-binding protein 9	Q9NTK5	4	16	16	236274	Super Poisson (Reduced)	0.0-100.0	13.7015	5	16	8.44831
cDNA FLJ61559, highly similar to CUG triplet repeat RNA-binding protein 1;CUGBP Elav-like family member 1;CUG-BP- and ETR-3-like factor 1;Bruno-like protein 2;RNA-binding protein BRUNOL-2;CUG triplet repeat RNA-binding protein 1;Deadenylation factor CUG-BP;50 kDa nuclear polyadenylated RNA-binding protein;Embryo deadenylation element-binding protein homolog	Q92879	7	128	128	236017	Super Poisson (Reduced)	0.0-100.0	8.2756	8	128	8.44831
UPF0534 protein C4orf43	Q96EY4	4	16	16	235953	Super Poisson (Reduced)	0.0-100.0	13.7015	5	16	8.44831
Charged multivesicular body protein 1a;Chromatin-modifying protein 1a;Vacuolar protein sorting-associated protein 46-1;Putative uncharacterized protein CHMP1A;cDNA FLJ57657, highly similar to Charged multivesicular body protein 1a	Q9HD42	1	2	2	235837	Super Poisson (Reduced)	0.0-100.0	26.8941	2	2	8.44831
39S ribosomal protein L16, mitochondrial	Q9NX20	1	2	2	235567	Super Poisson (Reduced)	0.0-100.0	26.8941	2	2	8.44831
OTU domain-containing protein 6B;DUBA-5;cDNA FLJ60450, highly similar to OTU domain-containing protein 6B	Q8N6M0	4	16	16	235167	Super Poisson (Reduced)	0.0-100.0	13.7015	5	16	8.44831
cDNA FLJ54286, highly similar to Mus musculus membrane-associated ring finger (C3HC4) 5 (March5), mRNA;E3 ubiquitin-protein ligase MARCH5;Membrane-associated RING finger protein 5;Membrane-associated RING-CH protein V;RING finger protein 153	Q9NX47	10	1024	1024	234653	Super Poisson (Reduced)	0.0-100.0	5.81793	11	1024	8.44831
cDNA FLJ54942, highly similar to Homo sapiens bridging integrator 1 (BIN1), transcript variant 10, mRNA;Myc box-dependent-interacting protein 1;Bridging integrator 1;Amphiphysin-like protein;Amphiphysin II;Box-dependent myc-interacting protein 1;Amphiphysin IIb-1	O00499	4	16	16	234524	Super Poisson (Reduced)	0.0-100.0	13.7015	5	16	8.44831
High affinity copper uptake protein 1;Copper transporter 1;Solute carrier family 31 member 1;Solute carrier family 31 (Copper transporters), member 1;SLC31A1 protein;Putative uncharacterized protein	O15431	2	4	4	234318	Super Poisson (Reduced)	0.0-100.0	21.2395	3	4	8.44831
cDNA FLJ59146, moderately similar to Eukaryotic translation initiation factor 4E type 3;Putative uncharacterized protein EIF4E2;Eukaryotic translation initiation factor 4E member 2, isoform CRA_b;Eukaryotic translation initiation factor 4E type 2;mRNA cap-binding protein type 3;Eukaryotic translation initiation factor 4E-like 3;Eukaryotic translation initiation factor 4E homologous protein;mRNA c…	O60573	2	4	4	234292	Super Poisson (Reduced)	0.0-100.0	21.2395	3	4	8.44831
CDW11/WDR57;WD repeat domain 57 (U5 snRNP specific), isoform CRA_a;cDNA FLJ90035 fis, clone HEMBA1001878, highly similar to WD repeat protein 57;cDNA, FLJ94417, highly similar to Homo sapiens WD repeat domain 57 (U5 snRNP specific) (WDR57), mRNA;cDNA FLJ56825, highly similar to WD repeat protein 57;U5 small nuclear ribonucleoprotein 40 kDa protein;U5 snRNP-specific 40 kDa protein;38 kDa-splicing …	Q96DI7	8	256	256	233726	Super Poisson (Reduced)	0.0-100.0	7.26082	9	256	8.44831
Proteasome (Prosome, macropain) 26S subunit, non-ATPase, 4;26S proteasome non-ATPase regulatory subunit 4;26S proteasome regulatory subunit S5A;26S proteasome regulatory subunit RPN10;Multiubiquitin chain-binding protein;Antisecretory factor 1;Proteasome (Prosome, macropain) 26S subunit, non-ATPase, 4, isoform CRA_b	P55036	4	16	16	233383	Super Poisson (Reduced)	0.0-100.0	13.7015	5	16	8.44831
Cleavage and polyadenylation specificity factor subunit 7;Cleavage and polyadenylation specificity factor 59 kDa subunit;Pre-mRNA cleavage factor Im 59 kDa subunit;cDNA FLJ57877, highly similar to Cleavage and polyadenylation specificity factor 7;Putative uncharacterized protein CPSF7	Q8N684	3	8	8	232864	Super Poisson (Reduced)	0.0-100.0	16.9116	4	8	8.44831
Cleavage and polyadenylation specificity factor subunit 6;Cleavage and polyadenylation specificity factor 68 kDa subunit;Pre-mRNA cleavage factor Im 68 kDa subunit;Protein HPBRII-4/7;cDNA FLJ58421, highly similar to Cleavage and polyadenylation specificity factor 6;Putative uncharacterized protein CPSF6	Q16630	3	8	8	232311	Super Poisson (Reduced)	0.0-100.0	16.9116	4	8	8.44831
cDNA FLJ76282, highly similar to Homo sapiens proteasome (prosome, macropain) 26S subunit, non-ATPase, 5 (PSMD5), mRNA;cDNA FLJ52877, highly similar to 26S proteasome non-ATPase regulatory subunit 5;26S proteasome non-ATPase regulatory subunit 5;26S proteasome subunit S5B;26S protease subunit S5 basic;Proteasome (Prosome, macropain) 26S subunit, non-ATPase, 5	Q16401	7	128	128	232195	Super Poisson (Reduced)	0.0-100.0	8.2756	8	128	8.44831
Replication protein A 70 kDa DNA-binding subunit;Replication factor A protein 1;Single-stranded DNA-binding protein	P27694	11	2048	2048	231474	Super Poisson (Reduced)	0.0-100.0	5.29003	12	1594.9	8.44831
cDNA FLJ76399, highly similar to Homo sapiens ADP-ribosylation factor-like 6 interacting protein (ARL6IP), mRNA;cDNA FLJ51781, highly similar to ARL-6-interacting protein 1;cDNA FLJ50719, highly similar to ARL-6-interacting protein 1;ADP-ribosylation factor-like protein 6-interacting protein 1	Q15041	3	8	8	231461	Super Poisson (Reduced)	0.0-100.0	16.9116	4	8	8.44831
DNA replication licensing factor MCM7;CDC47 homolog;P1.1-MCM3;MCM7 minichromosome maintenance deficient 7 (S. cerevisiae);MCM7 minichromosome maintenance deficient 7 (S. cerevisiae), isoform CRA_a;cDNA FLJ30817 fis, clone FEBRA2001581, highly similar to DNA REPLICATION LICENSING FACTOR MCM7;cDNA, FLJ95407, highly similar to Homo sapiens MCM7 minichromosome maintenance deficient 7 (S. cerevisiae) …	P33993	11	2048	2048	231036	Super Poisson (Reduced)	0.0-100.0	5.29003	12	1593.83	8.44831
cDNA FLJ42092 fis, clone TESOP2002273, highly similar to Derlin-1;cDNA FLJ57771, highly similar to Derlin-1;Derlin-1;Der1-like protein 1;Degradation in endoplasmic reticulum protein 1	Q9BUN8	2	4	4	230946	Super Poisson (Reduced)	0.0-100.0	21.2395	3	4	8.44831
YTH domain family protein 2;High-glucose-regulated protein 8;CLL-associated antigen KW-14;Renal carcinoma antigen NY-REN-2;Putative uncharacterized protein YTHDF2;High glucose-regulated protein 8	Q9Y5A9	3	8	8	230882	Super Poisson (Reduced)	0.0-100.0	16.9116	4	8	8.44831
cDNA FLJ51883, highly similar to Mitochondrial 39S ribosomal protein L3;cDNA FLJ50890, highly similar to Mitochondrial 39S ribosomal protein L3;39S ribosomal protein L3, mitochondrial;Mitochondrial ribosomal protein L3	P09001	5	32	32	229544	Super Poisson (Reduced)	0.0-100.0	11.3413	6	32	8.44831
Interleukin enhancer-binding factor 2;Nuclear factor of activated T-cells 45 kDa;cDNA FLJ51660, highly similar to Interleukin enhancer-binding factor 2;Interleukin enhancer binding factor 2 variant	Q12905	4	16	16	229273	Super Poisson (Reduced)	0.0-100.0	13.7015	5	16	8.44831
Ubiquitin carboxyl-terminal hydrolase 5;Ubiquitin thioesterase 5;Ubiquitin-specific-processing protease 5;Deubiquitinating enzyme 5;Isopeptidase T	P45974	16	65536	65536	228938	Super Poisson (Reduced)	0.0-100.0	3.63735	17	4059.56	8.44831
Sodium/potassium-transporting ATPase subunit alpha-1;Sodium pump subunit alpha-1;cDNA FLJ53830, highly similar to Sodium/potassium-transporting ATPase alpha-1 chain (EC 3.6.3.9);cDNA FLJ55427, highly similar to Sodium/potassium-transporting ATPase alpha-1 chain (EC 3.6.3.9);ATPase, Na+/K+ transporting, alpha 1 polypeptide, isoform CRA_a;cDNA FLJ52430, highly similar to Sodium/potassium-transporti…	P05023	23	8388608	228759	228759	Super Poisson (Reduced)	0.0-100.0	2.53033	24	6237.87	8.44831
Protein CREG1;Cellular repressor of E1A-stimulated genes 1;cDNA PSEC0065 fis, clone NT2RP2000997, highly similar to Protein CREG1	O75629	2	4	4	228540	Super Poisson (Reduced)	0.0-100.0	21.2395	3	4	8.44831
Catalase;Similar to catalase	P04040	4	16	16	228488	Super Poisson (Reduced)	0.0-100.0	13.7015	5	16	8.44831
cDNA FLJ60706, highly similar to Serine/threonine-protein kinase 24 (EC 2.7.11.1);cDNA FLJ61159, highly similar to Serine/threonine-protein kinase 24 (EC 2.7.11.1);cDNA FLJ61383, highly similar to Serine/threonine-protein kinase 24 (EC 2.7.11.1);Serine/threonine-protein kinase 24;STE20-like kinase MST3;Mammalian STE20-like protein kinase 3;Serine/threonine kinase 24 (STE20 homolog, yeast);Serine/…	Q9Y6E0	5	32	32	228050	Super Poisson (Reduced)	0.0-100.0	11.3413	6	32	8.44831
Williams Beuren syndrome chromosome region 22, isoform CRA_b;cDNA FLJ78132, highly similar to Homo sapiens Williams Beuren syndrome chromosome region 22 (WBSCR22), mRNA;cDNA, FLJ95974, Homo sapiens Williams Beuren syndrome chromosome region 22(WBSCR22), mRNA;cDNA FLJ33843 fis, clone CTONG2005110, moderately similar to methyltransferase WBSCR22 (EC 2.1.1.-);cDNA FLJ58006, moderately similar to met…	O43709	6	64	64	227947	Super Poisson (Reduced)	0.0-100.0	9.59313	7	64	8.44831
Autoantigen La;Lupus La protein;Sjoegren syndrome type B antigen;La ribonucleoprotein;La autoantigen;La 4.1 protein;Ribonucleoprotein (La);Sjogren syndrome antigen B;Putative uncharacterized protein SSB;Sjogren syndrome antigen B (Autoantigen La);Sjogren syndrome antigen B (Autoantigen La), isoform CRA_c;SS-B/La protein	P05455	3	8	8	227510	Super Poisson (Reduced)	0.0-100.0	16.9116	4	8	8.44831
cDNA FLJ76281, highly similar to Homo sapiens DnaJ (Hsp40) homolog, subfamily C, member 7 (DNAJC7), mRNA;cDNA FLJ54791, highly similar to DnaJ homolog subfamily C member 7;cDNA, FLJ78980, highly similar to DnaJ homolog subfamily C member 7;DnaJ (Hsp40) homolog, subfamily C, member 7 variant;DNAJC7 protein;DnaJ (Hsp40) homolog, subfamily C, member 7, isoform CRA_a;cDNA FLJ51941, highly similar to …	Q99615	14	16384	16384	227278	Super Poisson (Reduced)	0.0-100.0	4.15694	15	3002.32	8.44831
Trifunctional enzyme subunit alpha, mitochondrial;TP-alpha;78 kDa gastrin-binding protein;Long-chain enoyl-CoA hydratase;Long chain 3-hydroxyacyl-CoA dehydrogenase;cDNA FLJ53969, highly similar to Trifunctional enzyme subunit alpha, mitochondrial;cDNA FLJ52806, highly similar to Trifunctional enzyme subunit alpha, mitochondrial;Putative uncharacterized protein HADHA;Trifunctional protein alpha-su…	P40939	13	8192	8192	226647	Super Poisson (Reduced)	0.0-100.0	4.47665	14	2619.95	8.44831
Oxidoreductase HTATIP2;HIV-1 TAT-interactive protein 2;30 kDa HIV-1 TAT-interacting protein	Q9BUP3	4	16	16	226558	Super Poisson (Reduced)	0.0-100.0	13.7015	5	16	8.44831
MACRO domain-containing protein 1;Protein LRP16	Q9BQ69	9	512	512	226545	Super Poisson (Reduced)	0.0-100.0	6.46136	10	512	8.44831
Calpain small subunit 1;Calcium-dependent protease small subunit 1;Calcium-dependent protease small subunit;Calpain regulatory subunit;Calcium-activated neutral proteinase small subunit	P04632	3	8	8	226377	Super Poisson (Reduced)	0.0-100.0	16.9116	4	8	8.44831
Sequestosome-1;Phosphotyrosine-independent ligand for the Lck SH2 domain of 62 kDa;Ubiquitin-binding protein p62;EBI3-associated protein of 60 kDa;cDNA FLJ52474, highly similar to Sequestosome-1;cDNA FLJ52854, highly similar to Sequestosome-1;Putative uncharacterized protein SQSTM1;Phosphotyrosine independent ligand p62B for the Lck SH2 domain B-cell isoform	Q13501	14	16384	16384	226313	Super Poisson (Reduced)	0.0-100.0	4.15694	15	2995.81	8.44831
Adenylyl cyclase-associated protein;Adenylyl cyclase-associated protein 1	Q01518	8	256	256	226056	Super Poisson (Reduced)	0.0-100.0	7.26082	9	256	8.44831
Putative uncharacterized protein ATXN10;Ataxin 10;cDNA FLJ54600, highly similar to Ataxin-10;Ataxin-10;Spinocerebellar ataxia type 10 protein;Brain protein E46 homolog;Putative uncharacterized protein DKFZp434I1726	Q9UBB4	13	8192	8192	225721	Super Poisson (Reduced)	0.0-100.0	4.47665	14	2613.71	8.44831
Lysosome-associated membrane glycoprotein 2;CD107 antigen-like family member B;cDNA FLJ52535, highly similar to Homo sapiens lysosomal-associated membrane protein 2 (LAMP2), transcript variant LAMP2B, mRNA;cDNA FLJ58780, highly similar to Homo sapiens lysosomal-associated membrane protein 2 (LAMP2), transcript variant LAMP2B, mRNA;cDNA FLJ52540, highly similar to Lysosome-associated membrane glyc…	P13473	10	1024	1024	225386	Super Poisson (Reduced)	0.0-100.0	5.81793	11	1024	8.44831
Enolase;Gamma-enolase;2-phospho-D-glycerate hydro-lyase;Neural enolase;Neuron-specific enolase;Enolase 2	P09104	6	64	64	224370	Super Poisson (Reduced)	0.0-100.0	9.59313	7	64	8.44831
Exosome complex exonuclease MTR3;mRNA transport regulator 3 homolog;Exosome component 6;p11	Q5RKV6	5	32	32	223172	Super Poisson (Reduced)	0.0-100.0	11.3413	6	32	8.44831
EGF-like repeat and discoidin I-like domain-containing protein 3;Developmentally-regulated endothelial cell locus 1 protein;Integrin-binding protein DEL1;cDNA FLJ50929, highly similar to EGF-like repeat and discoidin I-likedomain-containing protein 3;EGF-like repeats and discoidin I-like domains 3	O43854	24	16777216	222993	222993	Super Poisson (Reduced)	0.0-100.0	2.4249	25	6409.26	8.44831
Caprin-1;Cytoplasmic activation- and proliferation-associated protein 1;GPI-anchored membrane protein 1;GPI-anchored protein p137;Cell cycle-associated protein 1;Membrane component chromosome 11 surface marker 1;cDNA FLJ46087 fis, clone TESTI2009497, highly similar to GPI-anchored protein p137;cDNA FLJ57278	Q14444	3	8	8	222774	Super Poisson (Reduced)	0.0-100.0	16.9116	4	8	8.44831
Aryl hydrocarbon receptor repressor;Class E basic helix-loop-helix protein 77;Programmed cell death protein 6;Apoptosis-linked gene 2 protein;Probable calcium-binding protein ALG-2;HCG1985580, isoform CRA_f;Programmed cell death 6;Programmed cell death 6 variant;PDCD6 protein	O75340	1	2	2	222761	Super Poisson (Reduced)	0.0-100.0	26.8941	2	2	8.44831
Aryl hydrocarbon receptor repressor;Class E basic helix-loop-helix protein 77;Programmed cell death protein 6;Apoptosis-linked gene 2 protein;Probable calcium-binding protein ALG-2;HCG1985580, isoform CRA_f;Programmed cell death 6;Programmed cell death 6 variant;PDCD6 protein	A9YTQ3	23	8388608	222761	222761	Super Poisson (Reduced)	0.0-100.0	2.53033	24	6128.01	8.44831
cDNA FLJ75699, highly similar to Homo sapiens osteoclast stimulating factor 1 (OSTF1), mRNA;Osteoclast-stimulating factor 1	Q92882	3	8	8	222414	Super Poisson (Reduced)	0.0-100.0	16.9116	4	8	8.44831
Putative uncharacterized protein AP3S1;cDNA, FLJ92106, highly similar to Homo sapiens adaptor-related protein complex 3, sigma 1 subunit(AP3S1), mRNA;AP-3 complex subunit sigma-1;Adapter-related protein complex 3 sigma-1 subunit;AP-3 complex subunit sigma-3A;Sigma-adaptin 3a;Sigma-3A-adaptin;Clathrin-associated/assembly/adapter protein, small 3	Q92572	4	16	16	221898	Super Poisson (Reduced)	0.0-100.0	13.7015	5	16	8.44831
HCG1811539, isoform CRA_b;cDNA, FLJ96678, Homo sapiens thioredoxin domain containing 5 (TXNDC5), mRNA;Protein Muted homolog;Putative uncharacterized protein MUTED;MUTED protein;TXNDC5 protein;Thioredoxin domain-containing protein 5;Thioredoxin-like protein p46;Endoplasmic reticulum resident protein 46;Putative uncharacterized protein DKFZp666I134;Putative uncharacterized protein STRF8	Q8NBS9	12	4096	4096	221860	Super Poisson (Reduced)	0.0-100.0	4.84956	13	2135.44	8.44831
HCG1811539, isoform CRA_b;cDNA, FLJ96678, Homo sapiens thioredoxin domain containing 5 (TXNDC5), mRNA;Protein Muted homolog;Putative uncharacterized protein MUTED;MUTED protein;TXNDC5 protein;Thioredoxin domain-containing protein 5;Thioredoxin-like protein p46;Endoplasmic reticulum resident protein 46;Putative uncharacterized protein DKFZp666I134;Putative uncharacterized protein STRF8	Q8TDH9	3	8	8	221860	Super Poisson (Reduced)	0.0-100.0	16.9116	4	8	8.44831
Proteasome (Prosome, macropain) 26S subunit, ATPase, 5, isoform CRA_b;cDNA FLJ75514, highly similar to S.scrofa putative 26S protease subunit;26S protease regulatory subunit 8;Proteasome 26S subunit ATPase 5;26S proteasome AAA-ATPase subunit RPT6;Proteasome subunit p45;p45/SUG;Thyroid hormone receptor-interacting protein 1;Proteasome 26S ATPase subunit 5 variant	P62195	3	8	8	221809	Super Poisson (Reduced)	0.0-100.0	16.9116	4	8	8.44831
Coiled-coil domain-containing protein 50;Protein Ymer	Q8IVM0	2	4	4	221603	Super Poisson (Reduced)	0.0-100.0	21.2395	3	4	8.44831
cDNA FLJ51518, highly similar to Annexin A11;cDNA FLJ58379, highly similar to Annexin A11;cDNA FLJ55482, highly similar to Annexin A11;Annexin A11;Annexin-11;Annexin XI;Calcyclin-associated annexin 50;56 kDa autoantigen;Annexin A11 variant;Annexin A11, isoform CRA_b;cDNA FLJ31545 fis, clone NT2RI2000932, highly similar to Annexin A11;cDNA FLJ44306 fis, clone TRACH2025084, highly similar to Annexi…	P50995	6	64	64	221049	Super Poisson (Reduced)	0.0-100.0	9.59313	7	64	8.44831
39S ribosomal protein L9, mitochondrial;cDNA FLJ59179, highly similar to 39S ribosomal protein L9, mitochondrial;cDNA FLJ59762, highly similar to 39S ribosomal protein L9, mitochondrial;Mitochondrial ribosomal protein L9	Q9BYD2	3	8	8	220690	Super Poisson (Reduced)	0.0-100.0	16.9116	4	8	8.44831
Actin-like protein 6A;53 kDa BRG1-associated factor A;Actin-related protein Baf53a;ArpNbeta;INO80 complex subunit K;BRG1-associated factor 53A;Putative uncharacterized protein ACTL6A;Actin-like 6A isoform 1 variant;BAF53A protein	O96019	9	512	512	220355	Super Poisson (Reduced)	0.0-100.0	6.46136	10	512	8.44831
Protein phosphatase 1 regulatory subunit 3D;Protein phosphatase 1 regulatory subunit 6;Protein phosphatase 1-binding subunit R6;Protein phosphatase 1, regulatory (Inhibitor) subunit 3D	O95685	13	8192	8192	220226	Super Poisson (Reduced)	0.0-100.0	4.47665	14	2576.69	8.44831
F-box/LRR-repeat protein 3;F-box and leucine-rich repeat protein 3A;F-box/LRR-repeat protein 3A;Putative uncharacterized protein FBXL3	Q9UKT7	14	16384	16384	220226	Super Poisson (Reduced)	0.0-100.0	4.15694	15	2954.81	8.44831
Putative uncharacterized protein POLE4;DNA polymerase epsilon subunit 4;DNA polymerase epsilon subunit p12;DNA polymerase II subunit 4	Q9NR33	2	4	4	220200	Super Poisson (Reduced)	0.0-100.0	21.2395	3	4	8.44831
Eukaryotic translation initiation factor 3 subunit B;Eukaryotic translation initiation factor 3 subunit 9;eIF-3-eta;eIF3 p116;eIF3 p110;Prt1 homolog;Eukaryotic translation initiation factor 3, subunit 9 eta, 116kDa;Eukaryotic translation initiation factor 3, subunit 9 eta, 116kDa, isoform CRA_b;cDNA FLJ53410, highly similar to Eukaryotic translation initiation factor 3 subunit 9;cDNA FLJ53461, hi…	P55884	7	128	128	219891	Super Poisson (Reduced)	0.0-100.0	8.2756	8	128	8.44831
cDNA FLJ52181, highly similar to Phosphatidylinositol transfer protein alpha isoform;Phosphatidylinositol transfer protein alpha isoform;PITPNA protein	Q00169	4	16	16	219389	Super Poisson (Reduced)	0.0-100.0	13.7015	5	16	8.44831
FKBP9 protein;cDNA FLJ78517, highly similar to Homo sapiens FK506 binding protein 9, 63 kDa (FKBP9), mRNA;Putative FK506-binding protein 9-like protein;cDNA PSEC0007 fis, clone NT2RM1000634, highly similar to FK506-binding protein 9 (EC 5.2.1.8);Peptidyl-prolyl cis-trans isomerase FKBP9;FK506-binding protein 9;Rotamase;63 kDa FK506-binding protein;cDNA FLJ55188, highly similar to FK506-binding pr…	Q75LS8	1	2	2	219338	Super Poisson (Reduced)	0.0-100.0	26.8941	2	2	8.44831
FKBP9 protein;cDNA FLJ78517, highly similar to Homo sapiens FK506 binding protein 9, 63 kDa (FKBP9), mRNA;Putative FK506-binding protein 9-like protein;cDNA PSEC0007 fis, clone NT2RM1000634, highly similar to FK506-binding protein 9 (EC 5.2.1.8);Peptidyl-prolyl cis-trans isomerase FKBP9;FK506-binding protein 9;Rotamase;63 kDa FK506-binding protein;cDNA FLJ55188, highly similar to FK506-binding pr…	O95302	8	256	256	219338	Super Poisson (Reduced)	0.0-100.0	7.26082	9	256	8.44831
Leucine-rich repeat-containing protein 47	Q8N1G4	10	1024	1024	218887	Super Poisson (Reduced)	0.0-100.0	5.81793	11	1024	8.44831
cDNA FLJ51330, highly similar to Far upstream element-binding protein 2;Far upstream element-binding protein 2;KH type-splicing regulatory protein;p75	Q92945	5	32	32	217716	Super Poisson (Reduced)	0.0-100.0	11.3413	6	32	8.44831
FACT complex subunit SSRP1;Facilitates chromatin transcription complex subunit SSRP1;Facilitates chromatin transcription complex 80 kDa subunit;Chromatin-specific transcription elongation factor 80 kDa subunit;Structure-specific recognition protein 1;Recombination signal sequence recognition protein 1;T160;Structure specific recognition protein 1 variant	Q08945	6	64	64	217446	Super Poisson (Reduced)	0.0-100.0	9.59313	7	64	8.44831
Aspartate aminotransferase, cytoplasmic;Transaminase A;Glutamate oxaloacetate transaminase 1;cDNA FLJ51134, highly similar to Aspartate aminotransferase, cytoplasmic (EC 2.6.1.1);Growth-inhibiting protein 18	P17174	4	16	16	217240	Super Poisson (Reduced)	0.0-100.0	13.7015	5	16	8.44831
Eukaryotic translation initiation factor 2A;65 kDa eukaryotic translation initiation factor 2A;cDNA FLJ57962, highly similar to Homo sapiens eukaryotic translation initiation factor (eIF) 2A (eIF2A), mRNA;cDNA FLJ58035, highly similar to Homo sapiens eukaryotic translation initiation factor (eIF) 2A (eIF2A), mRNA;Putative uncharacterized protein EIF2A	Q9BY44	10	1024	1024	217240	Super Poisson (Reduced)	0.0-100.0	5.81793	11	1024	8.44831
Protein FAM3C;Putative uncharacterized protein FAM3C	Q92520	5	32	32	217047	Super Poisson (Reduced)	0.0-100.0	11.3413	6	32	8.44831
PRKCSH protein;cDNA FLJ78273, highly similar to Homo sapiens protein kinase C substrate 80K-H (PRKCSH), transcript variant 2, mRNA;cDNA FLJ59211, highly similar to Glucosidase 2 subunit beta;Glucosidase 2 subunit beta;Glucosidase II subunit beta;Protein kinase C substrate 60.1 kDa protein heavy chain;80K-H protein	P14314	17	131072	131072	216442	Super Poisson (Reduced)	0.0-100.0	3.42339	18	4672.37	8.44831
Phosphofructokinase, platelet;cDNA FLJ40373 fis, clone TESTI2035003, highly similar to 6-phosphofructokinase type C (EC 2.7.1.11);cDNA FLJ35278 fis, clone PROST2006579, highly similar to 6-phosphofructokinase type C (EC 2.7.1.11);Phosphofructokinase-P;6-phosphofructokinase type C;Phosphofructokinase 1;Phosphohexokinase;Phosphofructo-1-kinase isozyme C;6-phosphofructokinase, platelet type;PFKP pro…	Q01813	16	65536	65536	215914	Super Poisson (Reduced)	0.0-100.0	3.63735	17	3971.81	8.44831
Protein canopy homolog 4	Q8N129	6	64	64	214808	Super Poisson (Reduced)	0.0-100.0	9.59313	7	64	8.44831
Fatty acid synthase;[Acyl-carrier-protein] S-acetyltransferase;[Acyl-carrier-protein] S-malonyltransferase;3-oxoacyl-[acyl-carrier-protein] synthase;3-oxoacyl-[acyl-carrier-protein] reductase;3-hydroxypalmitoyl-[acyl-carrier-protein] dehydratase;Enoyl-[acyl-carrier-protein] reductase;Oleoyl-[acyl-carrier-protein] hydrolase;FASN protein	P49327	46	70368744177664	214628	214628	Super Poisson (Reduced)	0.0-100.0	1.26517	47	11767.7	8.44831
cDNA FLJ42295 fis, clone TLIVE2008213, highly similar to DnaJ homolog subfamily B member 11;cDNA FLJ56253, highly similar to DnaJ homolog subfamily B member 11;DnaJ homolog subfamily B member 11;ER-associated dnaJ protein 3;ER-associated Hsp40 co-chaperone;ER-associated DNAJ;HEDJ;DnaJ protein homolog 9;Human DnaJ protein 9;PWP1-interacting protein 4;APOBEC1-binding protein 2	Q9UBS4	5	32	32	213790	Super Poisson (Reduced)	0.0-100.0	11.3413	6	32	8.44831
2'-5'-oligoadenylate-binding protein;ATP-binding cassette sub-family E member 1;HuHP68;Ribonuclease 4 inhibitor;RNase L inhibitor	P61221	17	131072	131072	213469	Super Poisson (Reduced)	0.0-100.0	3.42339	18	4652.34	8.44831
Exosome component 9;cDNA FLJ55260, highly similar to Exosome complex exonuclease RRP45 (EC 3.1.13.-);Exosome complex exonuclease RRP45;Polymyositis/scleroderma autoantigen 1;Autoantigen PM/Scl 1;Polymyositis/scleroderma autoantigen 75 kDa;P75 polymyositis-scleroderma overlap syndrome-associated autoantigen	Q06265	11	2048	2048	213404	Super Poisson (Reduced)	0.0-100.0	5.29003	12	1550.41	8.44831
KIF1-binding protein	Q96EK5	12	4096	4096	213302	Super Poisson (Reduced)	0.0-100.0	4.84956	13	2114.24	8.44831
Hydroxyacylglutathione hydrolase, mitochondrial;Glyoxalase II;cDNA FLJ50821, highly similar to Homo sapiens hydroxyacylglutathione hydrolase (HAGH), transcript variant 1, mRNA;cDNA FLJ60347, highly similar to Homo sapiens hydroxyacylglutathione hydrolase (HAGH), transcript variant 1, mRNA	Q16775	8	256	256	213032	Super Poisson (Reduced)	0.0-100.0	7.26082	9	256	8.44831
cDNA FLJ34383 fis, clone HCHON1000015, highly similar to Four and a half LIM domains protein 1;Four and a half LIM domains 1, isoform CRA_c;cDNA FLJ55242, highly similar to Four and a half LIM domains protein 1;cDNA FLJ53647, highly similar to Four and a half LIM domains protein 1;cDNA FLJ53665, highly similar to Four and a half LIM domains protein 1;cDNA FLJ55259, highly similar to Four and a ha…	Q13642	31	2147483648	212890	212890	Super Poisson (Reduced)	0.0-100.0	1.87734	32	8891.22	8.44831
Protein phosphatase 1, regulatory (Inhibitor) subunit 11;Protein phosphatase 1, regulatory (Inhibitor) subunit 11, isoform CRA_a;cDNA, FLJ93673, Homo sapiens protein phosphatase 1, regulatory (inhibitor) subunit11 (PPP1R11), transcript variant 1, mRNA;Putative uncharacterized protein ENSP00000365956;Protein phosphatase 1 regulatory subunit 11;Protein phosphatase inhibitor 3;Hemochromatosis candid…	O60927	5	32	32	212775	Super Poisson (Reduced)	0.0-100.0	11.3413	6	32	8.44831
BXDC2 protein;Ribosome biogenesis protein BRX1 homolog;Brix domain-containing protein 2;cDNA FLJ57871, highly similar to Brix domain-containing protein 2;BRIX;Brix domain containing 2, isoform CRA_b;cDNA FLJ11100 fis, clone PLACE1005550	Q8TDN6	5	32	32	212594	Super Poisson (Reduced)	0.0-100.0	11.3413	6	32	8.44831
Aconitase 2, mitochondrial;cDNA, FLJ95737, highly similar to Homo sapiens aconitase 2, mitochondrial (ACO2), nuclear geneencoding mitochondrial protein, mRNA;cDNA FLJ60429, highly similar to Aconitate hydratase, mitochondrial (EC 4.2.1.3);cDNA FLJ54329, highly similar to Aconitate hydratase, mitochondrial(EC 4.2.1.3);cDNA FLJ52327, highly similar to Aconitate hydratase, mitochondrial (EC 4.2.1.3)…	Q99798	13	8192	8192	212530	Super Poisson (Reduced)	0.0-100.0	4.47665	14	2524.84	8.44831
cDNA FLJ53357, highly similar to 26S proteasome non-ATPase regulatory subunit 2;cDNA FLJ54077, highly similar to 26S proteasome non-ATPase regulatory subunit 2;cDNA FLJ55045, highly similar to 26S proteasome non-ATPase regulatory subunit 2;Putative uncharacterized protein PSMD2;26S proteasome non-ATPase regulatory subunit 2;26S proteasome regulatory subunit RPN1;26S proteasome regulatory subunit …	Q13200	13	8192	8192	212517	Super Poisson (Reduced)	0.0-100.0	4.47665	14	2524.75	8.44831
Ethylmalonic encephalopathy 1, isoform CRA_a;cDNA, FLJ96390, highly similar to Homo sapiens protein expressed in thyroid (YF13H12), mRNA;Protein ETHE1, mitochondrial;Ethylmalonic encephalopathy protein 1;Hepatoma subtracted clone one protein	O95571	9	512	512	212143	Super Poisson (Reduced)	0.0-100.0	6.46136	10	512	8.44831
cDNA FLJ56566, highly similar to Small glutamine-rich tetratricopeptiderepeat-containing protein A;Small glutamine-rich tetratricopeptide repeat-containing protein alpha;Alpha-SGT;Vpu-binding protein	O43765	4	16	16	212015	Super Poisson (Reduced)	0.0-100.0	13.7015	5	16	8.44831
Ribulose-phosphate 3-epimerase;Ribulose-5-phosphate-3-epimerase;cDNA FLJ52962, highly similar to Ribulose-phosphate 3-epimerase (EC 5.1.3.1);Putative uncharacterized protein RPE;Ribulose-5-phosphate-3-epimerase, isoform CRA_a;HCG2024410;LOC729020 protein;RcRPE;RPE2-1;Ribulose-5-phosphate-3-epimerase, isoform CRA_b;Ribulose-5-phosphate-epimerase	Q2QD12	4	16	16	211835	Super Poisson (Reduced)	0.0-100.0	13.7015	5	16	8.44831
Ribulose-phosphate 3-epimerase;Ribulose-5-phosphate-3-epimerase;cDNA FLJ52962, highly similar to Ribulose-phosphate 3-epimerase (EC 5.1.3.1);Putative uncharacterized protein RPE;Ribulose-5-phosphate-3-epimerase, isoform CRA_a;HCG2024410;LOC729020 protein;RcRPE;RPE2-1;Ribulose-5-phosphate-3-epimerase, isoform CRA_b;Ribulose-5-phosphate-epimerase	Q96AT9	4	16	16	211835	Super Poisson (Reduced)	0.0-100.0	13.7015	5	16	8.44831
Serine/threonine-protein phosphatase;Serine/threonine-protein phosphatase PP1-alpha catalytic subunit;Protein phosphatase 1, catalytic subunit, alpha isoform;Protein phosphatase 1, catalytic subunit, alpha;cDNA FLJ60729, highly similar to Serine/threonine-protein phosphatase PP1-gammacatalytic subunit (EC 3.1.3.16);Serine/threonine-protein phosphatase PP1-gamma catalytic subunit;Protein phosphata…	P62140	14	16384	16384	211694	Super Poisson (Reduced)	0.0-100.0	4.15694	15	2897.32	8.44831
Serine/threonine-protein phosphatase;Serine/threonine-protein phosphatase PP1-alpha catalytic subunit;Protein phosphatase 1, catalytic subunit, alpha isoform;Protein phosphatase 1, catalytic subunit, alpha;cDNA FLJ60729, highly similar to Serine/threonine-protein phosphatase PP1-gammacatalytic subunit (EC 3.1.3.16);Serine/threonine-protein phosphatase PP1-gamma catalytic subunit;Protein phosphata…	P36873	13	8192	8192	211694	Super Poisson (Reduced)	0.0-100.0	4.47665	14	2519.21	8.44831
Serine/threonine-protein phosphatase;Serine/threonine-protein phosphatase PP1-alpha catalytic subunit;Protein phosphatase 1, catalytic subunit, alpha isoform;Protein phosphatase 1, catalytic subunit, alpha;cDNA FLJ60729, highly similar to Serine/threonine-protein phosphatase PP1-gammacatalytic subunit (EC 3.1.3.16);Serine/threonine-protein phosphatase PP1-gamma catalytic subunit;Protein phosphata…	P62136	13	8192	8192	211694	Super Poisson (Reduced)	0.0-100.0	4.47665	14	2519.21	8.44831
Putative uncharacterized protein VPS24;Vacuolar protein sorting 24 (Yeast), isoform CRA_a;cDNA FLJ78338, highly similar to Homo sapiens vacuolar protein sorting 24 homolog (S. cerevisiae) (VPS24), transcript variant 2, mRNA;cDNA, FLJ79484, highly similar to Charged multivesicular body protein 3;cDNA FLJ58988, highly similar to Charged multivesicular body protein 3;Vacuolar protein sorting 24 (Yea…	Q9Y3E7	1	2	2	211629	Super Poisson (Reduced)	0.0-100.0	26.8941	2	2	8.44831
cDNA FLJ57805, highly similar to Homo sapiens paraspeckle component 1 (PSPC1), transcript variant alpha, mRNA;Paraspeckle component 1;Paraspeckle protein 1	Q8WXF1	2	4	4	211204	Super Poisson (Reduced)	0.0-100.0	21.2395	3	4	8.44831
Protein FRG1;FSHD region gene 1 protein	Q14331	5	32	32	211049	Super Poisson (Reduced)	0.0-100.0	11.3413	6	32	8.44831
cDNA FLJ56323, highly similar to Methylated-DNA--protein-cysteinemethyltransferase (EC 2.1.1.63);Methylated-DNA--protein-cysteine methyltransferase;6-O-methylguanine-DNA methyltransferase;O-6-methylguanine-DNA-alkyltransferase;O6-methylguanine-DNA methyltransferase	P16455	5	32	32	210895	Super Poisson (Reduced)	0.0-100.0	11.3413	6	32	8.44831
p53 and DNA damage-regulated protein 1	Q9NUG6	1	2	2	210393	Super Poisson (Reduced)	0.0-100.0	26.8941	2	2	8.44831
cDNA FLJ53825, highly similar to Integrin-linked protein kinase 1 (EC 2.7.11.1);Integrin-linked protein kinase;ILK-1;ILK-2;59 kDa serine/threonine-protein kinase;p59ILK	Q13418	9	512	512	210355	Super Poisson (Reduced)	0.0-100.0	6.46136	10	512	8.44831
7,8-dihydro-8-oxoguanine triphosphatase;8-oxo-dGTPase;Nucleoside diphosphate-linked moiety X motif 1;Putative uncharacterized protein NUDT1;NUDT1 protein;Nudix (Nucleoside diphosphate linked moiety X)-type motif 1;Nudix (Nucleoside diphosphate linked moiety X)-type motif 1, isoform CRA_a	P36639	2	4	4	210265	Super Poisson (Reduced)	0.0-100.0	21.2395	3	4	8.44831
Activator of 90 kDa heat shock protein ATPase homolog 1;p38;cDNA FLJ56675, highly similar to Activator of 90 kDa heat shock protein ATPase homolog 1	O95433	3	8	8	209827	Super Poisson (Reduced)	0.0-100.0	16.9116	4	8	8.44831
cDNA FLJ59093, highly similar to DnaJ homolog subfamily B member 1;DnaJ homolog subfamily B member 1;Heat shock 40 kDa protein 1;DnaJ protein homolog 1;Human DnaJ protein 1;DNAJB1 protein;DnaJ (Hsp40) homolog, subfamily B, member 1, isoform CRA_a;cDNA, FLJ93008, Homo sapiens DnaJ (Hsp40) homolog, subfamily B, member 1 (DNAJB1),mRNA	P25685	3	8	8	209376	Super Poisson (Reduced)	0.0-100.0	16.9116	4	8	8.44831
Adenylosuccinate synthetase isozyme 2;Adenylosuccinate synthetase, acidic isozyme;IMP--aspartate ligase 2;Adenylosuccinate synthetase;Adenylosuccinate synthase	P30520	7	128	128	208901	Super Poisson (Reduced)	0.0-100.0	8.2756	8	128	8.44831
Protein FAM195A;HTB	Q9BUT9	2	4	4	208862	Super Poisson (Reduced)	0.0-100.0	21.2395	3	4	8.44831
Ubiquitin carrier protein;Putative uncharacterized protein UBE2A;Ubiquitin-conjugating enzyme E2A (RAD6 homolog), isoform CRA_a;cDNA FLJ50812, highly similar to Homo sapiens ubiquitin-conjugating enzyme E2A (UBE2A), transcript variant 2, mRNA;Ubiquitin-conjugating enzyme E2 A;Ubiquitin-protein ligase A;Ubiquitin carrier protein A;RAD6 homolog A	P49459	2	4	4	208785	Super Poisson (Reduced)	0.0-100.0	21.2395	3	4	8.44831
Putative uncharacterized protein NDUFS7;cDNA FLJ34850 fis, clone NT2NE2011758, highly similar to NADH-UBIQUINONE OXIDOREDUCTASE 20 kDa SUBUNIT (EC 1.6.5.3);cDNA FLJ78321;cDNA FLJ34304 fis, clone FEBRA2007880, highly similar to NADH-ubiquinone oxidoreductase 20 kDa subunit, mitochondrial (EC 1.6.5.3);cDNA FLJ60457, highly similar to NADH-ubiquinone oxidoreductase 20 kDa subunit, mitochondrial (EC …	O75251	5	32	32	208759	Super Poisson (Reduced)	0.0-100.0	11.3413	6	32	8.44831
Phosphoserine aminotransferase;cDNA FLJ55059, highly similar to Phosphoserine aminotransferase (EC 2.6.1.52);Phosphohydroxythreonine aminotransferase	Q9Y617	7	128	128	208617	Super Poisson (Reduced)	0.0-100.0	8.2756	8	128	8.44831
Sorbitol dehydrogenase;L-iditol 2-dehydrogenase;cDNA FLJ60282, highly similar to Sorbitol dehydrogenase (EC 1.1.1.14)	Q00796	11	2048	2048	208475	Super Poisson (Reduced)	0.0-100.0	5.29003	12	1538.28	8.44831
THRAP3 protein;Thyroid hormone receptor-associated protein 3;Thyroid hormone receptor-associated protein complex 150 kDa component	Q9Y2W1	1	2	2	207793	Super Poisson (Reduced)	0.0-100.0	26.8941	2	2	8.44831
N-acetyltransferase 14;K562 cell-derived leucine-zipper-like protein 1	Q8WUY8	3	8	8	207767	Super Poisson (Reduced)	0.0-100.0	16.9116	4	8	8.44831
Galectin-related protein;Putative uncharacterized protein ENSP00000386242	Q3ZCW2	4	16	16	207767	Super Poisson (Reduced)	0.0-100.0	13.7015	5	16	8.44831
Copine-3;Copine III;CPNE3 protein	O75131	15	32768	32768	207176	Super Poisson (Reduced)	0.0-100.0	3.87983	16	3336.92	8.44831
cDNA FLJ31415 fis, clone NT2NE2000284, highly similar to Galectin-3-binding protein;cDNA FLJ54583, highly similar to Galectin-3-binding protein;cDNA FLJ53509, highly similar to Galectin-3-binding protein;cDNA FLJ53478, highly similar to Galectin-3-binding protein;cDNA FLJ53427, highly similar to Galectin-3-binding protein;Galectin-3-binding protein;Lectin galactoside-binding soluble 3-binding pro…	Q08380	16	65536	65536	207176	Super Poisson (Reduced)	0.0-100.0	3.63735	17	3912.93	8.44831
Leucine-rich repeat-containing protein 57	Q8N9N7	6	64	64	206931	Super Poisson (Reduced)	0.0-100.0	9.59313	7	64	8.44831
Dual specificity protein phosphatase 12;Dual specificity tyrosine phosphatase YVH1	Q9UNI6	11	2048	2048	206661	Super Poisson (Reduced)	0.0-100.0	5.29003	12	1533.81	8.44831
Malic enzyme;NAD-dependent malic enzyme, mitochondrial;Malic enzyme 2	P23368	11	2048	2048	206494	Super Poisson (Reduced)	0.0-100.0	5.29003	12	1533.4	8.44831
Perilipin-3;Mannose-6-phosphate receptor-binding protein 1;Cargo selection protein TIP47;47 kDa mannose 6-phosphate receptor-binding protein;Placental protein 17	O60664	3	8	8	204860	Super Poisson (Reduced)	0.0-100.0	16.9116	4	8	8.44831
Synaptic vesicle membrane protein VAT-1 homolog;cDNA, FLJ79487, highly similar to Synaptic vesicle membrane protein VAT-1homolog;cDNA FLJ39753 fis, clone SMINT2018343, highly similar to Synaptic vesicle membrane protein VAT-1homolog (EC 1.-.-.-);Chromosome 17q21 mRNA clone 694:2.	Q99536	4	16	16	204512	Super Poisson (Reduced)	0.0-100.0	13.7015	5	16	8.44831
cDNA FLJ78033, highly similar to Homo sapiens protein disulfide isomerase family A, member 4, mRNA;Putative uncharacterized protein PDIA4;Protein disulfide-isomerase A4;Endoplasmic reticulum resident protein 72;Endoplasmic reticulum resident protein 70	P13667	6	64	64	203649	Super Poisson (Reduced)	0.0-100.0	9.59313	7	64	8.44831
CD55 molecule, decay accelerating factor for complement (Cromer blood group);Complement decay-accelerating factor;CD55 antigen, decay accelerating factor for complement (Cromer blood group), isoform CRA_d;cDNA, FLJ92802, highly similar to Homo sapiens decay accelerating factor for complement (CD55, Cromerblood group system) (DAF), mRNA;cDNA FLJ54272, highly similar to Complement decay-acceleratin…	P08174	18	262144	203546	203546	Super Poisson (Reduced)	0.0-100.0	3.2332	19	4716.08	8.44831
Methionine-R-sulfoxide reductase B3, mitochondrial;cDNA, FLJ79264, highly similar to Homo sapiens methionine sulfoxide reductase B3 (MSRB3), transcript variant 1, mRNA;Putative uncharacterized protein DKFZp686C1178	Q8IXL7	11	2048	2048	203481	Super Poisson (Reduced)	0.0-100.0	5.29003	12	1525.98	8.44831
IQ motif containing GTPase activating protein 1;Ras GTPase-activating-like protein IQGAP1;p195;cDNA FLJ55816, highly similar to Ras GTPase-activating-like protein IQGAP1;cDNA FLJ55443, highly similar to Ras GTPase-activating-like protein IQGAP1;IQGAP1 protein	P46940	11	2048	2048	202376	Super Poisson (Reduced)	0.0-100.0	5.29003	12	1523.26	8.44831
Probable 7,8-dihydro-8-oxoguanine triphosphatase NUDT15;8-oxo-dGTPase NUDT15;Nucleoside diphosphate-linked moiety X motif 15;MutT homolog 2	Q9NV35	4	16	16	202143	Super Poisson (Reduced)	0.0-100.0	13.7015	5	16	8.44831
Transcription initiation factor IIE subunit beta;General transcription factor IIE subunit 2	P29084	1	2	2	201539	Super Poisson (Reduced)	0.0-100.0	26.8941	2	2	8.44831
Stathmin-2;Superior cervical ganglion-10 protein;Stathmin	Q93045	2	4	4	200458	Super Poisson (Reduced)	0.0-100.0	21.2395	3	4	8.44831
Actin-related protein 2;Actin-like protein 2;cDNA FLJ51656, highly similar to Actin-like protein 2;cDNA FLJ51655, highly similar to Actin-like protein 2;ACTR2 protein	P61160	5	32	32	200419	Super Poisson (Reduced)	0.0-100.0	11.3413	6	32	8.44831
Chromatin modifying protein 2B;cDNA FLJ11303 fis, clone PLACE1009995, highly similar to Charged multivesicular body protein 2b;cDNA FLJ11318 fis, clone PLACE1010274, highly similar to Charged multivesicular body protein 2b;cDNA, FLJ95104;cDNA FLJ57117, highly similar to Charged multivesicular body protein 2b;Putative uncharacterized protein CHMP2B;Charged multivesicular body protein 2b;Chromatin-…	Q9UQN3	1	2	2	200381	Super Poisson (Reduced)	0.0-100.0	26.8941	2	2	8.44831
Putative uncharacterized protein FAM158A;CGI-112 protein;UPF0172 protein FAM158A	Q9Y3B6	5	32	32	200265	Super Poisson (Reduced)	0.0-100.0	11.3413	6	32	8.44831
ACTN1 protein;cDNA FLJ40884 fis, clone UTERU2000607, highly similar to Alpha-actinin-1;Actinin 1 smooth muscle variant;Actinin, alpha 1, isoform CRA_e;cDNA FLJ53313, highly similar to Alpha-actinin-1;cDNA FLJ59209, highly similar to Alpha-actinin-1;cDNA FLJ54718, highly similar to Alpha-actinin-1;Actinin alpha 1 isoform 3;cDNA FLJ54739, highly similar to Alpha-actinin-1;Alpha-actinin-1;Alpha-acti…	P12814	10	1024	1024	200150	Super Poisson (Reduced)	0.0-100.0	5.81793	11	1016.81	8.44831
Putative uncharacterized protein ABCF2;ATP-binding cassette sub-family F member 2;Iron-inhibited ABC transporter 2;ATP-binding cassette, sub-family F (GCN20), member 2;ATP-binding cassette, sub-family F (GCN20), member 2, isoform CRA_b;ATP-binding cassette, sub-family F (GCN20), member 2, isoform CRA_d	Q9UG63	10	1024	1024	199544	Super Poisson (Reduced)	0.0-100.0	5.81793	11	1016.34	8.44831
DCN1-like protein 1;Defective in cullin neddylation protein 1-like protein 1;DCUN1 domain-containing protein 1;Squamous cell carcinoma-related oncogene;cDNA FLJ57531, highly similar to DCN1-like protein 1;Putative uncharacterized protein DCUN1D1;DCN1, defective in cullin neddylation 1, domain containing 1 (S. cerevisiae), isoform CRA_a	Q96GG9	4	16	16	199338	Super Poisson (Reduced)	0.0-100.0	13.7015	5	16	8.44831
Steroid receptor RNA activator 1, isoform CRA_a;cDNA FLJ30398 fis, clone BRACE2008402, highly similar to Steroid receptor RNA activator 1;Steroid receptor RNA activator 1;Steroid receptor RNA activator protein	Q9HD15	2	4	4	199326	Super Poisson (Reduced)	0.0-100.0	21.2395	3	4	8.44831
ATP-dependent RNA helicase DDX19A;DEAD box protein 19A;DDX19-like protein;cDNA FLJ52463, highly similar to ATP-dependent RNA helicase DDX19A (EC 3.6.1.-);cDNA FLJ50635, highly similar to ATP-dependent RNA helicase DDX19A (EC 3.6.1.-);DDX19-like protein variant;Putative uncharacterized protein DKFZp686C21137;Putative uncharacterized protein DKFZp762C1313	Q9NUU7	8	256	256	199210	Super Poisson (Reduced)	0.0-100.0	7.26082	9	256	8.44831
cDNA FLJ61629, highly similar to Clathrin interactor 1;Clathrin interactor 1;Epsin-4;Epsin-related protein;Enthoprotin;Clathrin-interacting protein localized in the trans-Golgi region	Q14677	1	2	2	199210	Super Poisson (Reduced)	0.0-100.0	26.8941	2	2	8.44831
Histone acetyltransferase type B catalytic subunit;Histone acetyltransferase 1;Histone acetyltransferase 1, isoform CRA_b;HAT1 protein	O14929	7	128	128	199210	Super Poisson (Reduced)	0.0-100.0	8.2756	8	128	8.44831
Transcription elongation factor A protein 1;Transcription elongation factor S-II protein 1;Transcription elongation factor TFIIS.o;cDNA FLJ51911, highly similar to Transcription elongation factor A protein 1	P23193	8	256	256	198681	Super Poisson (Reduced)	0.0-100.0	7.26082	9	256	8.44831
Testisin;Serine protease 21;Eosinophil serine protease 1	Q9Y6M0	10	1024	1024	198347	Super Poisson (Reduced)	0.0-100.0	5.81793	11	1015.39	8.44831
Coactosin-like protein	Q14019	2	4	4	198012	Super Poisson (Reduced)	0.0-100.0	21.2395	3	4	8.44831
cDNA, FLJ95525, highly similar to Homo sapiens synapse associated protein 1, SAP47 homolog (Drosophila) (SYAP1), mRNA;cDNA FLJ60548, highly similar to Synapse-associated protein 1;SYAP1 protein variant;Synapse-associated protein 1	Q96A49	1	2	2	197768	Super Poisson (Reduced)	0.0-100.0	26.8941	2	2	8.44831
cDNA FLJ78580, highly similar to Homo sapiens MCM5 minichromosome maintenance deficient 5, cell division cycle 46 (MCM5), mRNA;Minichromosome maintenance complex component 5;MCM5 minichromosome maintenance deficient 5, cell division cycle 46 (S. cerevisiae), isoform CRA_a;cDNA, FLJ92902, Homo sapiens MCM5 minichromosome maintenance deficient 5, celldivision cycle 46 (S. cerevisiae) (MCM5), mRNA;M…	P33992	14	16384	16384	197472	Super Poisson (Reduced)	0.0-100.0	4.15694	15	2801.5	8.44831
Ribosome biogenesis protein WDR12;WD repeat-containing protein 12;cDNA FLJ51286, highly similar to WD repeat protein 12;CDW7/WDR12;Putative uncharacterized protein WDR12;WD repeat domain 12, isoform CRA_a	Q9GZL7	9	512	512	197382	Super Poisson (Reduced)	0.0-100.0	6.46136	10	512	8.44831
Putative uncharacterized protein;Mutant VHL;Von Hippel-Lindau disease tumor suppressor;pVHL;Protein G7;cDNA FLJ51515, highly similar to Von Hippel-Lindau disease tumor suppressor	P40337	2	4	4	197099	Super Poisson (Reduced)	0.0-100.0	21.2395	3	4	8.44831
WASH complex subunit CCDC53;Coiled-coil domain-containing protein 53	Q9Y3C0	1	2	2	197086	Super Poisson (Reduced)	0.0-100.0	26.8941	2	2	8.44831
DNA replication licensing factor MCM6;p105MCM;cDNA FLJ51591, highly similar to DNA replication licensing factor MCM6;cDNA FLJ51590, moderately similar to DNA replication licensing factor MCM6;Putative uncharacterized protein MCM6	Q14566	17	131072	131072	196662	Super Poisson (Reduced)	0.0-100.0	3.42339	18	4435.99	8.44831
Zinc finger protein 593;Zinc finger protein T86	O00488	2	4	4	196289	Super Poisson (Reduced)	0.0-100.0	21.2395	3	4	8.44831
DEP domain-containing protein 1A;cDNA FLJ61652, highly similar to Mus musculus DEP domain containing 1a (Depdc1a), mRNA;Putative uncharacterized protein DEPDC1;Putative uncharacterized protein DKFZp434K0831;cDNA FLJ20354 fis, clone HEP15013	Q5TB30	18	262144	195915	195915	Super Poisson (Reduced)	0.0-100.0	3.2332	19	4576.31	8.44831
Glycolipid transfer protein	Q9NZD2	3	8	8	195722	Super Poisson (Reduced)	0.0-100.0	16.9116	4	8	8.44831
cDNA, FLJ94705, highly similar to Homo sapiens nicalin (LOC56926), mRNA;Nicalin;Nicastrin-like protein	Q969V3	3	8	8	195645	Super Poisson (Reduced)	0.0-100.0	16.9116	4	8	8.44831
Clathrin heavy chain 1;Clathrin heavy chain on chromosome 17;CLTC protein	Q00610	31	2147483648	195645	195645	Super Poisson (Reduced)	0.0-100.0	1.87734	32	8575.36	8.44831
cDNA FLJ45471 fis, clone BRSTN2016892, highly similar to COMM domain-containing protein 3;COMM domain containing 3;COMM domain-containing protein 3;Protein Bup;Protein PIL	Q9UBI1	4	16	16	195568	Super Poisson (Reduced)	0.0-100.0	13.7015	5	16	8.44831
cDNA FLJ59584, highly similar to Mitochondrial-processing peptidase alpha subunit, mitochondrial (EC 3.4.24.64);Mitochondrial-processing peptidase subunit alpha;Alpha-MPP;P-55;Peptidase (Mitochondrial processing) alpha;CDNA FLJ26258 fis, clone DMC05073;PMPCA protein	Q10713	9	512	512	195245	Super Poisson (Reduced)	0.0-100.0	6.46136	10	512	8.44831
Hydroxymethylglutaryl-CoA synthase, cytoplasmic;3-hydroxy-3-methylglutaryl coenzyme A synthase;3-hydroxy-3-methylglutaryl-Coenzyme A synthase 1 (Soluble);cDNA FLJ38173 fis, clone FCBBF1000053, highly similar to HYDROXYMETHYLGLUTARYL-COA SYNTHASE, CYTOPLASMIC	Q01581	10	1024	1024	195194	Super Poisson (Reduced)	0.0-100.0	5.81793	11	1012.91	8.44831
cDNA, FLJ95758, highly similar to Homo sapiens GCIP-interacting protein p29 (P29), mRNA;cDNA FLJ58970, highly similar to Homo sapiens SYF2 homolog, RNA splicing factor (SYF2), transcript variant 1, mRNA;Pre-mRNA-splicing factor SYF2;CCNDBP1-interactor;p29	O95926	1	2	2	195142	Super Poisson (Reduced)	0.0-100.0	26.8941	2	2	8.44831
cDNA, FLJ92684, highly similar to Homo sapiens IK cytokine, down-regulator of HLA II (IK), mRNA;cDNA FLJ53904, highly similar to Protein Red;Protein Red;Protein RER;IK factor;Cytokine IK;IK cytokine, down-regulator of HLA II;Clone TCCCIA00142 mRNA sequence;Chondrosarcoma-associated protein 2;Putative uncharacterized protein DKFZp564B112	Q13123	2	4	4	195117	Super Poisson (Reduced)	0.0-100.0	21.2395	3	4	8.44831
cDNA FLJ14554 fis, clone NT2RM2001839, highly similar to Calumenin;Calumenin, isoform CRA_c;cDNA FLJ31776 fis, clone NT2RI2008141, highly similar to CALUMENIN;cDNA FLJ90381 fis, clone NT2RP2005035, highly similar to Calumenin;cDNA FLJ90608 fis, clone PLACE1001777, highly similar to Calumenin;Calumenin;Crocalbin;IEF SSP 9302;CALU protein;Calumenin, isoform CRA_b;cDNA, FLJ92797, Homo sapiens calume…	O43852	2	4	4	195014	Super Poisson (Reduced)	0.0-100.0	21.2395	3	4	8.44831
Serine/threonine-protein phosphatase;Serine/threonine-protein phosphatase 5;Protein phosphatase T	P53041	10	1024	1024	194589	Super Poisson (Reduced)	0.0-100.0	5.81793	11	1012.43	8.44831
39S ribosomal protein L2, mitochondrial;Putative uncharacterized protein MRPL2	Q5T653	5	32	32	194127	Super Poisson (Reduced)	0.0-100.0	11.3413	6	32	8.44831
Deoxyhypusine hydroxylase;Deoxyhypusine monooxygenase;Deoxyhypusine dioxygenase;HEAT-like repeat-containing protein 1	Q9BU89	7	128	128	193830	Super Poisson (Reduced)	0.0-100.0	8.2756	8	128	8.44831
cDNA FLJ60886, highly similar to Selenoprotein T;Selenoprotein T;SELT protein;cDNA FLJ90525 fis, clone NT2RP4001001, highly similar to Selenoprotein T	P62341	3	8	8	193726	Super Poisson (Reduced)	0.0-100.0	16.9116	4	8	8.44831
cDNA FLJ35575 fis, clone SPLEN2006143, highly similar to DAZ-associated protein 1;MEF2D/DAZAP1 fusion protein;DAZ-associated protein 1;Deleted in azoospermia-associated protein 1	Q96EP5	4	16	16	193444	Super Poisson (Reduced)	0.0-100.0	13.7015	5	16	8.44831
Ras-related protein Rab-21;KIAA0118 protein	Q9UL25	7	128	128	193020	Super Poisson (Reduced)	0.0-100.0	8.2756	8	128	8.44831
cDNA FLJ57941, highly similar to Nucleoside diphosphate-linked moiety X motif16 (EC 3.6.1.-);U8 snoRNA-decapping enzyme;Nucleoside diphosphate-linked moiety X motif 16;U8 snoRNA-binding protein H29K	Q96DE0	1	2	2	192569	Super Poisson (Reduced)	0.0-100.0	26.8941	2	2	8.44831
cDNA, FLJ96419, highly similar to Homo sapiens fructosamine-3-kinase-related protein (FN3KRP), mRNA;cDNA FLJ57651, highly similar to Ketosamine-3-kinase (EC 2.7.1.-);FN3KRP protein;Ketosamine-3-kinase;Fructosamine-3-kinase-related protein	Q9HA64	4	16	16	192131	Super Poisson (Reduced)	0.0-100.0	13.7015	5	16	8.44831
cDNA FLJ75876, highly similar to Homo sapiens solute carrier family 38, member 2 (SLC38A2), mRNA;cDNA FLJ56316, highly similar to Homo sapiens solute carrier family 38, member 2 (SLC38A2), mRNA;Sodium-coupled neutral amino acid transporter 2;Amino acid transporter A2;System A amino acid transporter 2;System N amino acid transporter 2;System A transporter 1;Solute carrier family 38 member 2;Protei…	Q96QD8	6	64	64	191976	Super Poisson (Reduced)	0.0-100.0	9.59313	7	64	8.44831
Endophilin-B2;SH3 domain-containing GRB2-like protein B2;SH3-domain GRB2-like endophilin B2;PP9455	Q9NR46	4	16	16	191951	Super Poisson (Reduced)	0.0-100.0	13.7015	5	16	8.44831
Aldehyde dehydrogenase 3 family, memberA1, isoform CRA_b;cDNA FLJ78289, highly similar to Homo sapiens aldehyde dehydrogenase 3 family, memberA1, mRNA;cDNA, FLJ95417, highly similar to Homo sapiens aldehyde dehydrogenase 3 family, memberA1 (ALDH3A1), mRNA;Putative uncharacterized protein ALDH3A1;cDNA FLJ36436 fis, clone THYMU2012073, highly similar to Aldehyde dehydrogenase, dimeric NADP-preferri…	P30838	7	128	128	191850	Super Poisson (Reduced)	0.0-100.0	8.2756	8	128	8.44831
UPF0690 protein C1orf52;BCL10-associated gene protein	Q8N6N3	1	2	2	191385	Super Poisson (Reduced)	0.0-100.0	26.8941	2	2	8.44831
cDNA FLJ61104, highly similar to Gamma-soluble NSF attachment protein;N-ethylmaleimide-sensitive factor attachment protein, gamma, isoform CRA_b;NAPG protein;cDNA, FLJ95310, Homo sapiens N-ethylmaleimide-sensitive factor attachment protein,gamma (NAPG), mRNA;Gamma-soluble NSF attachment protein;N-ethylmaleimide-sensitive factor attachment protein gamma	Q99747	6	64	64	191205	Super Poisson (Reduced)	0.0-100.0	9.59313	7	64	8.44831
YrdC domain-containing protein, mitochondrial;Ischemia/reperfusion-inducible protein homolog;Dopamine receptor-interacting protein 3	Q86U90	7	128	128	190908	Super Poisson (Reduced)	0.0-100.0	8.2756	8	128	8.44831
Dynactin subunit 3;Dynactin complex subunit 22 kDa subunit;Dynactin 3 (P22);Dynactin 3 (P22), isoform CRA_a;cDNA FLJ34342 fis, clone FEBRA2009986, moderately similar to Dynactin 3 (p22); dynactin light chain	O75935	2	4	4	190793	Super Poisson (Reduced)	0.0-100.0	21.2395	3	4	8.44831
Alkyldihydroxyacetonephosphate synthase, peroxisomal;Alkylglycerone-phosphate synthase;Aging-associated gene 5 protein;cDNA FLJ51873, highly similar to Alkyldihydroxyacetonephosphate synthase, peroxisomal (EC 2.5.1.26);cDNA, FLJ79139, highly similar to Alkyldihydroxyacetonephosphate synthase, peroxisomal (EC 2.5.1.26);Putative uncharacterized protein AGPS	O00116	14	16384	16384	190780	Super Poisson (Reduced)	0.0-100.0	4.15694	15	2756.41	8.44831
UPF0687 protein C20orf27;HCG2019900, isoform CRA_b;Putative uncharacterized protein C20orf27;Chromosome 20 open reading frame 27	Q9GZN8	4	16	16	190340	Super Poisson (Reduced)	0.0-100.0	13.7015	5	16	8.44831
Putative uncharacterized protein GNAI1;Guanine nucleotide-binding protein G(k) subunit alpha;G(i) alpha-3;Guanine nucleotide binding protein (G protein), alpha inhibiting activity polypeptide 3;cDNA, FLJ92547, Homo sapiens guanine nucleotide binding protein (G protein), alphainhibiting activity polypeptide 3 (GNAI3), mRNA;Guanine nucleotide-binding protein G(i) subunit alpha-1;Adenylate cyclase-i…	P08754	10	1024	1024	190072	Super Poisson (Reduced)	0.0-100.0	5.81793	11	1008.87	8.44831
Putative uncharacterized protein GNAI1;Guanine nucleotide-binding protein G(k) subunit alpha;G(i) alpha-3;Guanine nucleotide binding protein (G protein), alpha inhibiting activity polypeptide 3;cDNA, FLJ92547, Homo sapiens guanine nucleotide binding protein (G protein), alphainhibiting activity polypeptide 3 (GNAI3), mRNA;Guanine nucleotide-binding protein G(i) subunit alpha-1;Adenylate cyclase-i…	P63096	10	1024	1024	190072	Super Poisson (Reduced)	0.0-100.0	5.81793	11	1008.87	8.44831
cDNA FLJ53149, highly similar to Peptidylprolyl isomerase domain and WDrepeat-containing protein 1 (EC 5.2.1.8);cDNA FLJ53187, highly similar to Peptidylprolyl isomerase domain and WD repeat-containing protein 1 (EC 5.2.1.8);cDNA FLJ53227, highly similar to Peptidylprolyl isomerase domain and WDrepeat-containing protein 1 (EC 5.2.1.8);Peptidylprolyl isomerase domain and WD repeat-containing prote…	Q96BP3	10	1024	1024	189918	Super Poisson (Reduced)	0.0-100.0	5.81793	11	1008.75	8.44831
cDNA FLJ32578 fis, clone SPLEN2000258, highly similar to Homo sapiens glycosyltransferase 25 domain containing 1 (GLT25D1), mRNA;GLT25D1 protein;Procollagen galactosyltransferase 1;Hydroxylysine galactosyltransferase 1;Glycosyltransferase 25 family member 1;cDNA: FLJ22329 fis, clone HRC05659	Q8NBJ5	6	64	64	189892	Super Poisson (Reduced)	0.0-100.0	9.59313	7	64	8.44831
cDNA FLJ77721, highly similar to Homo sapiens secretory carrier membrane protein 2 (SCAMP2), mRNA;Secretory carrier-associated membrane protein 2;SCAMP2 protein	O15127	8	256	256	189570	Super Poisson (Reduced)	0.0-100.0	7.26082	9	256	8.44831
Clusterin;Complement-associated protein SP-40,40;Complement cytolysis inhibitor;NA1/NA2;Apolipoprotein J;Testosterone-repressed prostate message 2;Ku70-binding protein 1;Aging-associated gene 4 protein;Clusterin beta chain;ApoJalpha;Complement cytolysis inhibitor a chain;Clusterin alpha chain;ApoJbeta;Complement cytolysis inhibitor b chain;cDNA FLJ36080 fis, clone TESTI2019872, highly similar to …	P10909	10	1024	1024	189068	Super Poisson (Reduced)	0.0-100.0	5.81793	11	1008.08	8.44831
SUPT16H protein;FACT complex subunit SPT16;Facilitates chromatin transcription complex subunit SPT16;FACT 140 kDa subunit;FACTp140;Chromatin-specific transcription elongation factor 140 kDa subunit	Q9Y5B9	10	1024	1024	188708	Super Poisson (Reduced)	0.0-100.0	5.81793	11	1007.79	8.44831
Translation initiation factor eIF-2B subunit beta;eIF-2B GDP-GTP exchange factor subunit beta;S20I15;S20III15;Eukaryotic translation initiation factor 2B, subunit 2 beta, 39kDa;Full-length cDNA clone CS0DI071YM04 of Placenta of Homo sapiens (human)	P49770	4	16	16	188438	Super Poisson (Reduced)	0.0-100.0	13.7015	5	16	8.44831
Developmentally-regulated GTP-binding protein 1;Neural precursor cell expressed developmentally down-regulated protein 3;Putative uncharacterized protein DKFZp434N1827	Q9Y295	5	32	32	188322	Super Poisson (Reduced)	0.0-100.0	11.3413	6	32	8.44831
Lathosterol oxidase;Lathosterol 5-desaturase;Delta(7)-sterol 5-desaturase;C-5 sterol desaturase;Sterol-C5-desaturase;Sterol-C5-desaturase (ERG3 delta-5-desaturase homolog, S. cerevisiae)-like;Sterol-C5-desaturase (ERG3 delta-5-desaturase homolog, fungal)-like variant;Sterol-C5-desaturase (ERG3 delta-5-desaturase homolog, fungal)-like, isoform CRA_b;cDNA, FLJ93018, highly similar to Homo sapiens s…	O75845	2	4	4	188284	Super Poisson (Reduced)	0.0-100.0	21.2395	3	4	8.44831
Transglutaminase 2 (C polypeptide, protein-glutamine-gamma-glutamyltransferase);cDNA FLJ57198, highly similar to Protein-glutamine gamma-glutamyltransferase 2 (EC 2.3.2.13);Protein-glutamine gamma-glutamyltransferase 2;Tissue transglutaminase;Transglutaminase C;Transglutaminase-2;Transglutaminase H;TGM2 protein;Putative uncharacterized protein DKFZp667H046	P21980	20	1048576	187756	187756	Super Poisson (Reduced)	0.0-100.0	2.90988	21	4789.87	8.44831
ALDH2;cDNA FLJ50888, highly similar to Aldehyde dehydrogenase, mitochondrial (EC 1.2.1.3);Aldehyde dehydrogenase, mitochondrial;ALDH class 2;ALDHI;ALDH-E2;Mitochondrial aldehyde dehydrogenase 2 variant;Mitochondrial aldehyde dehydrogenase 2	P05091	9	512	512	187704	Super Poisson (Reduced)	0.0-100.0	6.46136	10	512	8.44831
Putative uncharacterized protein THOC7;THO complex subunit 7 homolog;Functional spliceosome-associated protein 24;Ngg1-interacting factor 3-like protein 1-binding protein 1;hTREX30	Q6I9Y2	4	16	16	187614	Super Poisson (Reduced)	0.0-100.0	13.7015	5	16	8.44831
3-oxo-5-beta-steroid 4-dehydrogenase;Delta(4)-3-ketosteroid 5-beta-reductase;Delta(4)-3-oxosteroid 5-beta-reductase;Aldo-keto reductase family 1 member D1;cDNA FLJ59278, highly similar to 3-oxo-5-beta-steroid 4-dehydrogenase (EC 1.3.1.3);cDNA FLJ50829, highly similar to 3-oxo-5-beta-steroid 4-dehydrogenase (EC 1.3.1.3);Aldo-keto reductase family 1, member D1;Putative uncharacterized protein AKR1D…	P51857	6	64	64	187498	Super Poisson (Reduced)	0.0-100.0	9.59313	7	64	8.44831
Putative uncharacterized protein PTRH1;Probable peptidyl-tRNA hydrolase	Q86Y79	5	32	32	187485	Super Poisson (Reduced)	0.0-100.0	11.3413	6	32	8.44831
OCIA domain-containing protein 2;Ovarian carcinoma immunoreactive antigen-like protein	Q56VL3	6	64	64	187459	Super Poisson (Reduced)	0.0-100.0	9.59313	7	64	8.44831
Syntaxin-10;Syntaxin 10	O60499	2	4	4	187446	Super Poisson (Reduced)	0.0-100.0	21.2395	3	4	8.44831
Haloacid dehalogenase-like hydrolase domain-containing protein 1A;Protein GS1;Haloacid dehalogenase-like hydrolase domain containing 1A, isoform CRA_c;cDNA FLJ53103, moderately similar to Haloacid dehalogenase-like hydrolasedomain-containing protein 1A	Q08623	3	8	8	186623	Super Poisson (Reduced)	0.0-100.0	16.9116	4	8	8.44831
Putative uncharacterized protein PRPS2;Ribose-phosphate pyrophosphokinase;Ribose-phosphate pyrophosphokinase 2;Phosphoribosyl pyrophosphate synthase II;PPRibP	P11908	7	128	128	186263	Super Poisson (Reduced)	0.0-100.0	8.2756	8	128	8.44831
cDNA FLJ75165, highly similar to Homo sapiens BCL2-antagonist/killer 1 (BAK1), mRNA;cDNA FLJ34488 fis, clone HLUNG2004388, highly similar to BCL-2 HOMOLOGOUS ANTAGONIST/KILLER;cDNA FLJ55169, highly similar to Bcl-2 homologous antagonist/killer;cDNA FLJ56706, highly similar to Bcl-2 homologous antagonist/killer;Putative uncharacterized protein BAK1;Putative Bcl-2 homologous antagonist/killer 2;Bcl…	Q16611	2	4	4	186095	Super Poisson (Reduced)	0.0-100.0	21.2395	3	4	8.44831
Thymidine kinase, cytosolic;Thymidine kinase	P04183	11	2048	2048	185607	Super Poisson (Reduced)	0.0-100.0	5.29003	12	1481.98	8.44831
Alba-like protein C9orf23	Q8N5L8	3	8	8	185478	Super Poisson (Reduced)	0.0-100.0	16.9116	4	8	8.44831
Putative uncharacterized protein FAHD2A;Fumarylacetoacetate hydrolase domain-containing protein 2A	Q96GK7	6	64	64	185207	Super Poisson (Reduced)	0.0-100.0	9.59313	7	64	8.44831
Ewing sarcoma breakpoint region 1;Ewing sarcoma breakpoint region 1, isoform CRA_g;Ewing sarcoma breakpoint region 1, isoform CRA_e;Putative uncharacterized protein EWSR1;RNA-binding protein EWS;EWS oncogene;Ewing sarcoma breakpoint region 1 protein;EWSR1 protein;Ewing sarcoma breakpoint region 1, isoform CRA_b;cDNA FLJ32119 fis, clone PEBLM1000034, highly similar to RNA-BINDING PROTEIN EWS;Ewing…	Q01844	5	32	32	185143	Super Poisson (Reduced)	0.0-100.0	11.3413	6	32	8.44831
cDNA FLJ75157, highly similar to Homo sapiens G protein pathway suppressor 1, transcript variant 1, mRNA;cDNA FLJ55804, highly similar to COP9 signalosome complex subunit 1;Putative uncharacterized protein GPS1;COP9 signalosome complex subunit 1;JAB1-containing signalosome subunit 1;G protein pathway suppressor 1;Protein MFH;G protein pathway suppressor 1 isoform 2 variant	Q13098	10	1024	1024	184937	Super Poisson (Reduced)	0.0-100.0	5.81793	11	1004.82	8.44831
Tricarboxylate transport protein, mitochondrial;Citrate transport protein;Tricarboxylate carrier protein;Solute carrier family 25 member 1;Solute carrier family 25 (Mitochondrial carrier; citrate transporter), member 1, isoform CRA_b;cDNA FLJ60026, highly similar to Tricarboxylate transport protein, mitochondrial;Mitochondrial citrate transport protein	P53007	6	64	64	184139	Super Poisson (Reduced)	0.0-100.0	9.59313	7	64	8.44831
HCG1685787, isoform CRA_b;cDNA FLJ60023;Putative uncharacterized protein IAH1;IAH1 protein;Isoamyl acetate-hydrolyzing esterase 1 homolog	Q2TAA2	8	256	256	183882	Super Poisson (Reduced)	0.0-100.0	7.26082	9	256	8.44831
Tubulin tyrosine ligase-like family, member 12;Tubulin--tyrosine ligase-like protein 12;Putative uncharacterized protein	Q14166	14	16384	16384	183882	Super Poisson (Reduced)	0.0-100.0	4.15694	15	2709.93	8.44831
cDNA FLJ57134, moderately similar to DCN1-like protein 4;DCN1-like protein 5;Defective in cullin neddylation protein 1-like protein 5;DCUN1 domain-containing protein 5	Q9BTE7	6	64	64	183869	Super Poisson (Reduced)	0.0-100.0	9.59313	7	64	8.44831
CCR4-NOT transcription complex subunit 7;CCR4-associated factor 1;BTG1-binding factor 1;cDNA FLJ10347 fis, clone NT2RM2001035, highly similar to CCR4-NOT transcription complex subunit 7;cDNA FLJ13404 fis, clone PLACE1001602, highly similar to CCR4-NOT transcription complex subunit 7;CCR4-NOT transcription complex, subunit 7;CNOT7 protein	Q9UIV1	6	64	64	183387	Super Poisson (Reduced)	0.0-100.0	9.59313	7	64	8.44831
UPF0598 protein C8orf82	Q6P1X6	7	128	128	183058	Super Poisson (Reduced)	0.0-100.0	8.2756	8	128	8.44831
Enolase;Alpha-enolase;2-phospho-D-glycerate hydro-lyase;Non-neural enolase;Enolase 1;Phosphopyruvate hydratase;C-myc promoter-binding protein;MBP-1;MPB-1;Plasminogen-binding protein	P06733	6	64	64	183007	Super Poisson (Reduced)	0.0-100.0	9.59313	7	64	8.44831
Transcription initiation factor IIB;General transcription factor TFIIB;S300-II;General transcription factor IIB	Q00403	9	512	512	182968	Super Poisson (Reduced)	0.0-100.0	6.46136	10	512	8.44831
cDNA FLJ52234;Uncharacterized protein C1orf50	Q9BV19	3	8	8	182595	Super Poisson (Reduced)	0.0-100.0	16.9116	4	8	8.44831
Phosphoribosyl pyrophosphate amidotransferase, isoform CRA_b;cDNA FLJ78123, highly similar to Homo sapiens phosphoribosyl pyrophosphate amidotransferase (PPAT), mRNA;cDNA, FLJ92602, highly similar to Homo sapiens phosphoribosyl pyrophosphate amidotransferase (PPAT), mRNA;Amidophosphoribosyltransferase;Glutamine phosphoribosylpyrophosphate amidotransferase;Phosphoribosyl pyrophosphate amidotransfe…	Q06203	14	16384	16384	182505	Super Poisson (Reduced)	0.0-100.0	4.15694	15	2700.66	8.44831
cDNA FLJ61320, highly similar to NAD(P) transhydrogenase, mitochondrial (EC 1.6.1.2);cDNA FLJ57576, highly similar to NAD(P) transhydrogenase, mitochondrial (EC 1.6.1.2);NAD(P) transhydrogenase, mitochondrial;Nicotinamide nucleotide transhydrogenase;Pyridine nucleotide transhydrogenase;NNT protein	Q13423	13	8192	8192	182324	Super Poisson (Reduced)	0.0-100.0	4.47665	14	2321.34	8.44831
Transmembrane emp24 domain-containing protein 1;Interleukin-1 receptor-like 1 ligand;Putative T1/ST2 receptor-binding protein	Q13445	3	8	8	182247	Super Poisson (Reduced)	0.0-100.0	16.9116	4	8	8.44831
cDNA FLJ55635, highly similar to pre-mRNA-splicing factorATP-dependent RNA helicase DHX15 (EC 3.6.1.-);Putative pre-mRNA-splicing factor ATP-dependent RNA helicase DHX15;DEAH box protein 15;ATP-dependent RNA helicase #46	O43143	14	16384	16384	182106	Super Poisson (Reduced)	0.0-100.0	4.15694	15	2697.96	8.44831
cDNA, FLJ95265, highly similar to Homo sapiens acetyl-Coenzyme A acyltransferase 2 (mitochondrial 3-oxoacyl-Coenzyme A thiolase) (ACAA2), nuclear gene encoding mitochondrial protein, mRNA;cDNA FLJ30111 fis, clone BNGH42000360, highly similar to 3-ketoacyl-CoA thiolase, mitochondrial (EC 2.3.1.16);3-ketoacyl-CoA thiolase, mitochondrial;Beta-ketothiolase;Acetyl-CoA acyltransferase;Mitochondrial 3-o…	P42765	8	256	256	182054	Super Poisson (Reduced)	0.0-100.0	7.26082	9	256	8.44831
cDNA, FLJ79529, highly similar to Syntaxin-12;Syntaxin 12;Syntaxin 12, isoform CRA_a;cDNA FLJ50021, highly similar to Syntaxin-12;cDNA FLJ54877, highly similar to Syntaxin-12;Syntaxin-12;STX12 protein	Q86Y82	2	4	4	181965	Super Poisson (Reduced)	0.0-100.0	21.2395	3	4	8.44831
Cytochrome c-type heme lyase;Holocytochrome c-type synthase;Putative uncharacterized protein DKFZp779I1858	P53701	7	128	128	181526	Super Poisson (Reduced)	0.0-100.0	8.2756	8	128	8.44831
Transcription factor MafG;V-maf musculoaponeurotic fibrosarcoma oncogene homolog G;hMAF	O15525	1	2	2	181179	Super Poisson (Reduced)	0.0-100.0	26.8941	2	2	8.44831
Putative uncharacterized protein GLIPR2;GLI pathogenesis-related 2;Golgi-associated plant pathogenesis-related protein 1;Glioma pathogenesis-related protein 2	Q9H4G4	2	4	4	180832	Super Poisson (Reduced)	0.0-100.0	21.2395	3	4	8.44831
Polymerase (DNA directed), delta 2, regulatory subunit 50kDa;cDNA FLJ78293, highly similar to Homo sapiens polymerase (DNA directed), delta 2, regulatory subunit 50kDa (POLD2), mRNA;cDNA, FLJ92598, highly similar to Homo sapiens polymerase (DNA directed), delta 2, regulatory subunit 50kDa (POLD2), mRNA;cDNA FLJ51260, highly similar to DNA polymerase subunit delta 2 (EC 2.7.7.7);Putative uncharact…	P49005	11	2048	2048	180741	Super Poisson (Reduced)	0.0-100.0	5.29003	12	1470	8.44831
Mutant B-cell CLL/lymphoma 10;B-cell lymphoma/leukemia 10;B-cell CLL/lymphoma 10;CED-3/ICH-1 prodomain homologous E10-like regulator;CARD-containing molecule enhancing NF-kappa-B;Cellular homolog of vCARMEN;Mammalian CARD-containing adapter molecule E10;Cellular-E10;CARD-like apoptotic protein;HCG24868;cDNA FLJ75937, highly similar to Homo sapiens B-cell CLL/lymphoma 10 (BCL10), mRNA	O95999	5	32	32	180522	Super Poisson (Reduced)	0.0-100.0	11.3413	6	32	8.44831
WD repeat-containing protein 82;Swd2;Putative uncharacterized protein WDR82	Q6UXN9	7	128	128	180034	Super Poisson (Reduced)	0.0-100.0	8.2756	8	128	8.44831
28S ribosomal protein S2, mitochondrial;Mitochondrial ribosomal protein S2	Q9Y399	5	32	32	179802	Super Poisson (Reduced)	0.0-100.0	11.3413	6	32	8.44831
Aspartyl/asparaginyl beta-hydroxylase;Aspartate beta-hydroxylase;Peptide-aspartate beta-dioxygenase;cDNA FLJ77157, highly similar to Homo sapiens aspartate beta-hydroxylase (ASPH), transcript variant 3, mRNA;Aspartate beta-hydroxylase isoform f;cDNA FLJ59002, highly similar to Homo sapiens aspartate beta-hydroxylase (ASPH), transcript variant 2, mRNA;cDNA FLJ54075, highly similar to Aspartyl/aspa…	Q12797	8	256	256	179700	Super Poisson (Reduced)	0.0-100.0	7.26082	9	256	8.44831
BAG family molecular chaperone regulator 3;Bcl-2-associated athanogene 3;Bcl-2-binding protein Bis;Docking protein CAIR-1;Putative uncharacterized protein BAG3;BCL2-associated athanogene 3 variant	O95817	3	8	8	179519	Super Poisson (Reduced)	0.0-100.0	16.9116	4	8	8.44831
Ovarian cancer-associated gene 2 protein	Q8WZ82	6	64	64	179171	Super Poisson (Reduced)	0.0-100.0	9.59313	7	64	8.44831
Protein FADD;FAS-associated death domain protein;FAS-associating death domain-containing protein;Mediator of receptor induced toxicity;Growth-inhibiting gene 3 protein;FADD protein;Fas-associating protein	Q13158	4	16	16	178258	Super Poisson (Reduced)	0.0-100.0	13.7015	5	16	8.44831
Guanylate kinase 1;Guanylate kinase 1, isoform CRA_e;cDNA FLJ54844, highly similar to Guanylate kinase (EC 2.7.4.8);Guanylate kinase;GMP kinase;Putative uncharacterized protein DKFZp666D023;GUK1 protein;Guanylate kinase 1, isoform CRA_a	Q16774	1	2	2	177890	Super Poisson (Reduced)	0.0-100.0	26.8941	2	2	8.44831
[truncated: 6,509 more rows]
