# Supplementary material for: The nonlinear cysteine redox dynamics in the i-space: A proteoform-centric theory of redox regulation
Source: Redox Biol. 2025 Feb 5;81:103523. doi: 10.1016/j.redox.2025.103523 (PMC11849597; doi:10.1016/j.redox.2025.103523)
Supplement: Multimedia component 5 [file mmc5.xlsx]

## Sheet: Sheet1
Protein name	Uniprot	Cysteines	I space	Equation 5	Copies per cell	Accessed k_range	Redox state of the molecule	MIN proteoforms	MAX proteoforms	Total proteome redox state
Histone H3.2;Histone H3/m;Histone H3/o	Q71DI3	1	2	2	1.13307e+07	0.0-100.0	10	2	2	10
Heat shock protein beta-1;Heat shock 27 kDa protein;Stress-responsive protein 27;Estrogen-regulated 24 kDa protein;28 kDa heat shock protein;cDNA FLJ52243, highly similar to Heat-shock protein beta-1;Putative uncharacterized protein HSPB1	P04792	1	2	2	9.69909e+06	0.0-100.0	10	2	2	10
Small ubiquitin-related modifier 2;Ubiquitin-like protein SMT3B;SMT3 homolog 2;Sentrin-2;HSMT3;SUMO-3	P61956	1	2	2	8.84535e+06	0.0-100.0	10	2	2	10
Vimentin;Vimentin variant 3;Vimentin variant 4;cDNA FLJ34494 fis, clone HLUNG2005030, highly similar to VIMENTIN;Vimentin variant	P08670	1	2	2	8.84535e+06	0.0-100.0	10	2	2	10
Peptidyl-prolyl cis-trans isomerase B;Rotamase B;Cyclophilin B;S-cyclophilin;CYP-S1	P23284	1	2	2	7.94689e+06	0.0-100.0	10	2	2	10
ATP5H protein;ATP synthase subunit d, mitochondrial	O75947	1	2	2	7.39336e+06	0.0-100.0	10	2	2	10
Putative uncharacterized protein ARHGDIA;cDNA FLJ50748, highly similar to Rho GDP-dissociation inhibitor 1;Rho GDP-dissociation inhibitor 1;Rho-GDI alpha;cDNA FLJ53102, moderately similar to Rho GDP-dissociation inhibitor 1	P52565	1	2	2	7.28112e+06	0.0-100.0	10	2	2	10
Myosin regulatory light chain 12B;Myosin regulatory light chain MRLC2;Myosin regulatory light chain 2-B, smooth muscle isoform;MLC-2A;SHUJUN-1;Myosin regulatory light chain 20 kDa	O14950	1	2	2	6.56907e+06	0.0-100.0	10	2	2	10
60S ribosomal protein L21;Ribosomal protein L21 variant;RPL21 protein;Ribosomal protein L21;Ribosomal protein L21, isoform CRA_a;cDNA, FLJ92056, Homo sapiens ribosomal protein L21 (RPL21), mRNA	P46778	1	2	2	6.41309e+06	0.0-100.0	10	2	2	10
cDNA FLJ78093, highly similar to Homo sapiens ribosomal protein L29 (RPL29), mRNA;60S ribosomal protein L29;Cell surface heparin-binding protein HIP;Putative uncharacterized protein RPL29;Ribosomal protein L29 (RPL29) pseudogene;Ribosomal protein L29	P47914	1	2	2	6.36548e+06	0.0-100.0	10	2	2	10
60S ribosomal protein L7;Putative uncharacterized protein RPL7;Similar to 60S ribosomal protein L7; similar to P18124 (PID:d133021)	P18124	1	2	2	6.15236e+06	0.0-100.0	10	2	2	10
60S ribosomal protein L13;Ribosomal protein L13;Breast basic conserved protein 1	P26373	1	2	2	6.08606e+06	0.0-100.0	10	2	2	10
60S ribosomal protein L22;Epstein-Barr virus small RNA-associated protein;EBER-associated protein;Heparin-binding protein HBp15;Ribosomal protein L22-like 2;Ribosomal protein L22	P35268	1	2	2	6.04926e+06	0.0-100.0	10	2	2	10
40S ribosomal protein S25	P62851	1	2	2	5.95181e+06	0.0-100.0	10	2	2	10
cDNA FLJ61099, highly similar to ADP-ribosylation factor 1;cDNA FLJ51902, highly similar to ADP-ribosylation factor 1;ADP-ribosylation factor 1;ADP-ribosylation factor 2	P84077	1	2	2	5.43372e+06	0.0-100.0	10	2	2	10
cDNA FLJ52002, highly similar to Annexin A5;Annexin A5;Annexin-5;Annexin V;Lipocortin V;Endonexin II;Calphobindin I;Placental anticoagulant protein I;Placental anticoagulant protein 4;Thromboplastin inhibitor;Vascular anticoagulant-alpha;Anchorin CII	P08758	1	2	2	5.11144e+06	0.0-100.0	10	2	2	10
RPS9 protein;Putative uncharacterized protein RPS9;Ribosomal protein S9;Ribosomal protein S9, isoform CRA_a;Ribosomal protein S9, isoform CRA_c;cDNA FLJ61636, highly similar to 40S ribosomal protein S9;Ribosomal protein S9, isoform CRA_e;40S ribosomal protein S9	P46781	1	2	2	5.09058e+06	0.0-100.0	10	2	2	10
cDNA FLJ46620 fis, clone TLUNG2000654, highly similar to Keratin, type II cytoskeletal 7;Keratin, type II cytoskeletal 7;Cytokeratin-7;Keratin-7;Type-II keratin Kb7;Sarcolectin;KRT7 protein;Putative uncharacterized protein	P08729	1	2	2	4.54619e+06	0.0-100.0	10	2	2	10
40S ribosomal protein S17	P08708	1	2	2	4.28148e+06	0.0-100.0	10	2	2	10
Heterogeneous nuclear ribonucleoproteins A2/B1;Putative uncharacterized protein HNRNPA2B1	P22626	1	2	2	4.20594e+06	0.0-100.0	10	2	2	10
cDNA FLJ59844, highly similar to Coatomer subunit zeta-1;cDNA FLJ59891, moderately similar to Coatomer subunit zeta-1;Coatomer subunit zeta-1;Zeta-1-coat protein;Coatomer protein complex, subunit zeta 1 variant	P61923	1	2	2	3.89437e+06	0.0-100.0	10	2	2	10
NAD(P)H dehydrogenase [quinone] 1;Quinone reductase 1;NAD(P)H:quinone oxidoreductase 1;DT-diaphorase;Azoreductase;Phylloquinone reductase;Menadione reductase;cDNA FLJ50573, highly similar to Homo sapiens NAD(P)H dehydrogenase, quinone 1 (NQO1), transcript variant 3, mRNA;cDNA FLJ50591, highly similar to Homo sapiens NAD(P)H dehydrogenase, quinone 1 (NQO1), transcript variant 3, mRNA;cDNA FLJ60804…	P15559	1	2	2	3.64159e+06	0.0-100.0	10	2	2	10
60S ribosomal protein L6;cDNA FLJ51013, highly similar to 60S ribosomal protein L6;Tax-responsive enhancer element-binding protein 107;Neoplasm-related protein C140	Q02878	1	2	2	3.62552e+06	0.0-100.0	10	2	2	10
Prefoldin subunit 5;C-Myc-binding protein Mm-1;Myc modulator 1;MM-1 gamma;Prefoldin subunit 5, isoform CRA_c;MM-1 beta	Q99471	1	2	2	3.60428e+06	0.0-100.0	10	2	2	10
60S ribosomal protein L13a;23 kDa highly basic protein;RPL13A protein;Ribosomal protein L13a variant;FWP004;Ribosomal protein L13a;Ribosomal protein L13a, isoform CRA_b	P40429	1	2	2	3.45242e+06	0.0-100.0	10	2	2	10
Nucleolin, isoform CRA_c;cDNA FLJ10452 fis, clone NT2RP1000966, highly similar to NUCLEOLIN;cDNA FLJ38578 fis, clone HCHON2007674, highly similar to NUCLEOLIN;Putative uncharacterized protein NCL;Nucleolin;Protein C23;cDNA FLJ45706 fis, clone FEBRA2028457, highly similar to Nucleolin;NCL protein	P19338	1	2	2	3.32218e+06	0.0-100.0	10	2	2	10
Histone H3	Q5TEC6	1	2	2	2.83905e+06	0.0-100.0	10	2	2	10
Transgelin;Transgelin variant 1;Smooth muscle protein 22-alpha;Protein WS3-10;22 kDa actin-binding protein;Transgelin variant;Putative uncharacterized protein DKFZp686P11128;TAGLN protein;Transgelin variant 2;Transgelin, isoform CRA_b;cDNA, FLJ94704, highly similar to Homo sapiens transgelin (TAGLN), mRNA	Q01995	1	2	2	2.78448e+06	0.0-100.0	10	2	2	10
Prohibitin, isoform CRA_a;cDNA FLJ78511, highly similar to Homo sapiens prohibitin (PHB), mRNA;cDNA, FLJ93035, Homo sapiens prohibitin (PHB), mRNA;Putative uncharacterized protein PHB;cDNA FLJ51562, highly similar to Prohibitin;Prohibitin;Prohibitin variant;PHB protein	P35232	1	2	2	2.73648e+06	0.0-100.0	10	2	2	10
Uncharacterized protein C14orf142	Q9BXV9	1	2	2	2.67083e+06	0.0-100.0	10	2	2	10
Putative uncharacterized protein ERP29;Endoplasmic reticulum resident protein 29;Endoplasmic reticulum resident protein 31;Endoplasmic reticulum resident protein 28	P30040	1	2	2	2.64112e+06	0.0-100.0	10	2	2	10
Interferon-induced 17 kDa protein;Ubiquitin cross-reactive protein;Interferon-induced 15 kDa protein	P05161	1	2	2	2.51833e+06	0.0-100.0	10	2	2	10
Small acidic protein	O00193	1	2	2	2.38694e+06	0.0-100.0	10	2	2	10
Membrane-associated progesterone receptor component 2;Progesterone membrane-binding protein;Steroid receptor protein DG6;cDNA FLJ34422 fis, clone HHDPC2005185, moderately similar to STEROID RECEPTOR PROTEIN DG6	O15173	1	2	2	2.19634e+06	0.0-100.0	10	2	2	10
RNA-binding protein 8A;RNA-binding motif protein 8A;Ribonucleoprotein RBM8A;RNA-binding protein Y14;Binder of OVCA1-1	Q9Y5S9	1	2	2	2.09223e+06	0.0-100.0	10	2	2	10
Actin-related protein 2/3 complex subunit 5;Arp2/3 complex 16 kDa subunit	O15511	1	2	2	2.05426e+06	0.0-100.0	10	2	2	10
Sorting nexin-3;Protein SDP3	O60493	1	2	2	2.02041e+06	0.0-100.0	10	2	2	10
COP9 constitutive photomorphogenic homolog subunit 8 (Arabidopsis), isoform CRA_b;Putative uncharacterized protein COPS8;cDNA FLJ75974, highly similar to Homo sapiens COP9 constitutive photomorphogenic homolog subunit 8 (Arabidopsis) (COPS8), transcript variant 2, mRNA;cDNA, FLJ93976, highly similar to Homo sapiens COP9 homolog (COP9), mRNA;cDNA FLJ60469, highly similar to COP9 signalosome comple…	Q99627	1	2	2	1.89197e+06	0.0-100.0	10	2	2	10
Peptidyl-prolyl cis-trans isomerase FKBP3;FK506-binding protein 3;Rotamase;Immunophilin FKBP25;25 kDa FK506-binding protein;Rapamycin-selective 25 kDa immunophilin;FK506-binding protein 3 variant	Q00688	1	2	2	1.88386e+06	0.0-100.0	10	2	2	10
Galectin-3;Galactose-specific lectin 3;Mac-2 antigen;IgE-binding protein;35 kDa lectin;Carbohydrate-binding protein 35;Laminin-binding protein;Lectin L-29;L-31;Galactoside-binding protein;LGALS3 protein variant;LGALS3 protein;Putative uncharacterized protein DKFZp686K04237;Lectin, galactoside-binding, soluble, 3;Full-length cDNA clone CS0DI041YE05 of Placenta of Homo sapiens (human);Galectin 3	P17931	1	2	2	1.85736e+06	0.0-100.0	10	2	2	10
cDNA FLJ78635, highly similar to Homo sapiens ATP synthase, H+ transporting, mitochondrial F0 complex, subunit b, isoform 1 (ATP5F1), transcript variant 1, mRNA;ATP synthase subunit b, mitochondrial;Cell proliferation-inducing protein 47;HCG39985, isoform CRA_a;cDNA, FLJ94101, Homo sapiens ATP synthase, H+ transporting, mitochondrial F0complex, subunit b, isoform 1 (ATP5F1), mRNA;ATP synthase, H+…	P24539	1	2	2	1.8549e+06	0.0-100.0	10	2	2	10
Cyclin-dependent kinase inhibitor;Cyclin-dependent kinase inhibitor 2A;Cyclin-dependent kinase inhibitor 2A, isoforms 1/2/3;Cyclin-dependent kinase 4 inhibitor A;p16-INK4a;Multiple tumor suppressor 1;Cyclin-dependent kinase inhibitor 2A, isoform 4;p14ARF;p19ARF;P16;P16 protein	P42771	1	2	2	1.81423e+06	0.0-100.0	10	2	2	10
60S ribosomal protein L28;cDNA FLJ57954, highly similar to 60S ribosomal protein L28;Putative uncharacterized protein RPL28;Ribosomal protein L28, isoform CRA_c;Ribosomal protein L28;Ribosomal protein L28 variant	P46779	1	2	2	1.81141e+06	0.0-100.0	10	2	2	10
Emerin;Emerin (Emery-Dreifuss muscular dystrophy), isoform CRA_b;EMD protein;Emerin (Emery-Dreifuss muscular dystrophy), isoform CRA_a	P50402	1	2	2	1.75234e+06	0.0-100.0	10	2	2	10
Proteasome subunit beta type-4;Macropain beta chain;Multicatalytic endopeptidase complex beta chain;Proteasome chain 3;26 kDa prosomal protein;cDNA FLJ56661, highly similar to Proteasome subunit beta type 4 (EC 3.4.25.1)	P28070	1	2	2	1.66315e+06	0.0-100.0	10	2	2	10
DNA polymerase epsilon subunit 3;DNA polymerase II subunit 3;DNA polymerase epsilon subunit p17;Chromatin accessibility complex 17 kDa protein;Arsenic-transactivated protein	Q9NRF9	1	2	2	1.60241e+06	0.0-100.0	10	2	2	10
Splicing factor, arginine/serine-rich 13A;FUS-interacting serine-arginine-rich protein 1;TLS-associated protein with Ser-Arg repeats;TLS-associated serine-arginine protein;40 kDa SR-repressor protein;Splicing factor SRp38;cDNA FLJ30749 fis, clone FEBRA2000402, highly similar to FUS-interacting serine-arginine-rich protein 1;cDNA FLJ43846 fis, clone TESTI4006393, highly similar to FUS-interacting …	O75494	1	2	2	1.59532e+06	0.0-100.0	10	2	2	10
Chromosome 16 open reading frame 34, isoform CRA_d;Putative uncharacterized protein HN1L;Hematological and neurological expressed 1-like protein;cDNA FLJ60660, highly similar to Hematological and neurological expressed1-like protein;cDNA FLJ53622, highly similar to Hematological and neurological expressed1-like protein;cDNA FLJ52046, moderately similar to Hematological and neurological expressed1…	Q9H910	1	2	2	1.54758e+06	0.0-100.0	10	2	2	10
Transcription factor BTF3;RNA polymerase B transcription factor 3	P20290	1	2	2	1.52776e+06	0.0-100.0	10	2	2	10
60S ribosomal protein L38	P63173	1	2	2	1.41527e+06	0.0-100.0	10	2	2	10
Dihydrofolate reductase;cDNA, FLJ93028, Homo sapiens dihydrofolate reductase (DHFR), mRNA;cDNA FLJ53008, highly similar to Dihydrofolate reductase (EC 1.5.1.3);cDNA FLJ51500, highly similar to Dihydrofolate reductase (EC 1.5.1.3)	P00374	1	2	2	1.40639e+06	0.0-100.0	10	2	2	10
Ubiquitin-conjugating enzyme E2 N;Ubiquitin-protein ligase N;Ubiquitin carrier protein N;Ubc13;Bendless-like ubiquitin-conjugating enzyme	P61088	1	2	2	1.39983e+06	0.0-100.0	10	2	2	10
cDNA FLJ51772, highly similar to Ras-GTPase-activating protein-binding protein 1 (EC 3.6.1.-);Ras GTPase-activating protein-binding protein 1;ATP-dependent DNA helicase VIII;GAP SH3 domain-binding protein 1;GTPase activating protein (SH3 domain) binding protein 1;Ras-GTPase-activating protein SH3-domain-binding protein variant;Putative uncharacterized protein DKFZp313K0921;cDNA FLJ50206, highly s…	Q13283	1	2	2	1.33265e+06	0.0-100.0	10	2	2	10
Charged multivesicular body protein 5;Chromatin-modifying protein 5;Vacuolar protein sorting-associated protein 60;SNF7 domain-containing protein 2;cDNA FLJ50171, highly similar to Charged multivesicular body protein 5	Q9NZZ3	1	2	2	1.27804e+06	0.0-100.0	10	2	2	10
Putative uncharacterized protein FIS1;Mitochondrial fission 1 protein;FIS1 homolog;Tetratricopeptide repeat protein 11	Q9Y3D6	1	2	2	1.25684e+06	0.0-100.0	10	2	2	10
Cell division control protein 2 homolog;p34 protein kinase;Cyclin-dependent kinase 1;cDNA FLJ50170, highly similar to Cell division control protein 2 homolog (EC 2.7.11.22);Putative uncharacterized protein DKFZp686L20222	P06493	1	2	2	1.22445e+06	0.0-100.0	10	2	2	10
B-cell receptor-associated protein 31, isoform CRA_b;cDNA FLJ33051 fis, clone TRACH1000063, highly similar to B-cell receptor-associated protein 31;cDNA FLJ43643 fis, clone STOMA2008546, highly similar to B-cell receptor-associated protein 31;Putative uncharacterized protein BCAP31;B-cell receptor-associated protein 31;p28;Protein CDM;6C6-AG tumor-associated antigen;B-cell receptor-associated pro…	P51572	1	2	2	1.20793e+06	0.0-100.0	10	2	2	10
cDNA FLJ75154, highly similar to Homo sapiens heterogeneous nuclear ribonucleoprotein C (C1/C2), mRNA;cDNA, FLJ92657, highly similar to Homo sapiens heterogeneous nuclear ribonucleoprotein C (C1/C2) (HNRPC), transcript variant 2, mRNA;cDNA, FLJ92712, highly similar to Homo sapiens heterogeneous nuclear ribonucleoprotein C (C1/C2) (HNRPC), transcript variant 1, mRNA;cDNA FLJ45003 fis, clone BRAWH3…	P07910	1	2	2	1.19303e+06	0.0-100.0	10	2	2	10
28S ribosomal protein S23, mitochondrial	Q9Y3D9	1	2	2	1.19116e+06	0.0-100.0	10	2	2	10
60S ribosomal protein L36;Ribosomal protein L36	Q9Y3U8	1	2	2	1.15878e+06	0.0-100.0	10	2	2	10
Ferritin;Ferritin L-chain;Ferritin light chain;Ferritin light polypeptide	P02792	1	2	2	1.1475e+06	0.0-100.0	10	2	2	10
Putative uncharacterized protein MAGOHB;Protein mago nashi homolog 2	Q96A72	1	2	2	1.10298e+06	0.0-100.0	10	2	2	10
cDNA FLJ51327, highly similar to Protein CGI-117;NOP16 protein;Putative uncharacterized protein HSPC111;Nucleolar protein 16;HBV pre-S2 trans-regulated protein 3;HSPC185	Q9Y3C1	1	2	2	1.03773e+06	0.0-100.0	10	2	2	10
Putative uncharacterized protein EEF1E1;Eukaryotic translation elongation factor 1 epsilon-1;Multisynthase complex auxiliary component p18;Elongation factor p18;Aminoacyl tRNA synthetase complex-interacting multifunctional protein 3	O43324	1	2	2	1.02579e+06	0.0-100.0	10	2	2	10
Putative uncharacterized protein TPD52;cDNA FLJ52544, highly similar to Homo sapiens tumor protein D52 (TPD52), transcript variant 2, mRNA;Tumor protein D52;Protein N8;Prostate leucine zipper variant 1;Prostate leucine zipper variant 2;Prostate leucine zipper isoform 3;Prostate leucine zipper isoform 4;Prostate leucine zipper isoform 5	P55327	1	2	2	1.01952e+06	0.0-100.0	10	2	2	10
cDNA, FLJ95242, highly similar to Homo sapiens L-3-hydroxyacyl-Coenzyme A dehydrogenase, short chain (HADHSC), mRNA;cDNA FLJ38699 fis, clone KIDNE2002168, highly similar to Short chain 3-hydroxyacyl-CoA dehydrogenase, mitochondrial (EC 1.1.1.35);Hydroxyacyl-coenzyme A dehydrogenase, mitochondrial;Short-chain 3-hydroxyacyl-CoA dehydrogenase;Medium and short-chain L-3-hydroxyacyl-coenzyme A dehydro…	Q16836	1	2	2	996602	0.0-100.0	10	2	2	10
Putative uncharacterized protein ATP6V1E1;cDNA FLJ51833, highly similar to Homo sapiens ATPase, H+ transporting, lysosomal 31kDa, V1 subunit E1 (ATP6V1E1), transcript variant 2, mRNA;cDNA, FLJ78840, highly similar to Homo sapiens ATPase, H+ transporting, lysosomal 31 kDa, V1 subunit 0E1 (ATP6V1E1);V-type proton ATPase subunit E 1;Vacuolar proton pump subunit E 1;V-ATPase 31 kDa subunit;ATPase, H+…	P36543	1	2	2	948185	0.0-100.0	10	2	2	10
Tumor protein D53;Tumor protein D52-like 1	Q16890	1	2	2	943131	0.0-100.0	10	2	2	10
MAPK-interacting and spindle-stabilizing protein-like;Mitogen-activated protein kinase 1-interacting protein 1-like	Q8NDC0	1	2	2	941172	0.0-100.0	10	2	2	10
Myosin regulatory light polypeptide 9;Myosin regulatory light chain 9;Myosin regulatory light chain MRLC1;Myosin regulatory light chain 2, smooth muscle isoform;Myosin RLC;MLC-2C;20 kDa myosin light chain;MYL9 protein;Regulatory myosin light chain long version;Myosin, light chain 9, regulatory;Myosin, light polypeptide 9, regulatory, isoform CRA_c;Regulatory myosin light chain short version	P24844	1	2	2	939601	0.0-100.0	10	2	2	10
cDNA FLJ51585, moderately similar to Homo sapiens spindle pole body component 24 homolog (SPBC24), mRNA;cDNA FLJ51584, highly similar to Homo sapiens spindle pole body component 24 homolog (SPBC24), mRNA;Putative uncharacterized protein SPC24;Kinetochore protein Spc24	Q8NBT2	1	2	2	893593	0.0-100.0	10	2	2	10
cDNA FLJ57139;Uncharacterized protein C11orf73	Q53FT3	1	2	2	855097	0.0-100.0	10	2	2	10
Putative uncharacterized protein PQBP1;Polyglutamine-binding protein 1;Polyglutamine tract-binding protein 1;38 kDa nuclear protein containing a WW domain;Polyglutamine binding protein variant 12	O60828	1	2	2	841660	0.0-100.0	10	2	2	10
Putative uncharacterized protein POLR2H;DNA-directed RNA polymerases I, II, and III subunit RPABC3;DNA-directed RNA polymerase II subunit H;DNA-directed RNA polymerases I, II, and III 17.1 kDa polypeptide;RPB17;RPB8 homolog	P52434	1	2	2	821601	0.0-100.0	10	2	2	10
cDNA FLJ59175, weakly similar to Ubiquitin-like protein 4A;Ubiquitin-like protein 4A;Ubiquitin-like protein GDX;Ubiquitin-like 4A	P11441	1	2	2	803082	0.0-100.0	10	2	2	10
Mitochondrial ribosomal protein L11, isoform CRA_c;Putative uncharacterized protein MRPL11;39S ribosomal protein L11, mitochondrial;Mitochondrial ribosomal protein L11;Mitochondrial ribosomal protein L11, isoform CRA_f;Mitochondrial ribosomal protein L11 isoform a variant	Q9Y3B7	1	2	2	763272	0.0-100.0	10	2	2	10
39S ribosomal protein L13, mitochondrial	Q9BYD1	1	2	2	749245	0.0-100.0	10	2	2	10
cDNA FLJ77896, highly similar to Homo sapiens Ras homolog enriched in brain (RHEB), mRNA;GTP-binding protein Rheb;Ras homolog enriched in brain;Putative uncharacterized protein RHEB	Q15382	1	2	2	748643	0.0-100.0	10	2	2	10
cDNA, FLJ93125, highly similar to Homo sapiens cleavage and polyadenylation specific factor 5, 25 kDa(CPSF5), mRNA;Cleavage and polyadenylation specificity factor subunit 5;Cleavage and polyadenylation specificity factor 25 kDa subunit;Pre-mRNA cleavage factor Im 25 kDa subunit;Nucleoside diphosphate-linked moiety X motif 21;Putative uncharacterized protein DKFZp313O211	O43809	1	2	2	725692	0.0-100.0	10	2	2	10
CKII beta binding protein 2;Growth arrest and DNA damage-inducible proteins-interacting protein 1;CR6-interacting factor 1;CKII beta-associating protein;Papillomavirus L2-interacting nuclear protein 1;p53-responsive gene 6 protein	Q8TAE8	1	2	2	709596	0.0-100.0	10	2	2	10
cDNA FLJ77404, highly similar to Homo sapiens small nuclear ribonucleoprotein 70kDa polypeptide (RNP antigen) (SNRP70), transcript variant 1, mRNA;U1 small nuclear ribonucleoprotein 70 kDa;Putative uncharacterized protein DKFZp434N041;SNRNP70 protein	P08621	1	2	2	699657	0.0-100.0	10	2	2	10
Signal peptidase complex subunit 3;Microsomal signal peptidase 22/23 kDa subunit	P61009	1	2	2	680303	0.0-100.0	10	2	2	10
Probable RNA-binding protein EIF1AD;Eukaryotic translation initiation factor 1A domain-containing protein;Haponin	Q8N9N8	1	2	2	644423	0.0-100.0	10	2	2	10
Ubiquitin carrier protein;Ubiquitin-conjugating enzyme E2H (UBC8 homolog, yeast);Ubiquitin-conjugating enzyme E2H (UBC8 homolog, yeast), isoform CRA_c;Putative uncharacterized protein UBE2H;UbcH2;UBCH2;Ubiquitin carrier protein H;Ubiquitin-conjugating enzyme E2 H;Ubiquitin-conjugating enzyme E2-20K;Ubiquitin-protein ligase H;Ubiquitin-conjugating enzyme	P62256	1	2	2	642349	0.0-100.0	10	2	2	10
Reticulocalbin-2;Calcium-binding protein ERC-55;E6-binding protein;Putative uncharacterized protein RCN2	Q14257	1	2	2	630073	0.0-100.0	10	2	2	10
39S ribosomal protein L17, mitochondrial;LYST-interacting protein 2	Q9NRX2	1	2	2	624758	0.0-100.0	10	2	2	10
cDNA FLJ77421, highly similar to Homo sapiens autoantigen p542 mRNA;cDNA FLJ56677, highly similar to RNA-binding protein Raly;RNA-binding protein Raly;hnRNP associated with lethal yellow protein homolog;Autoantigen p542;Heterogeneous nuclear ribonucleoprotein C-like 2;RNA binding protein (Autoantigenic, hnRNP-associated with lethal yellow) long isoform variant;RNA binding protein, autoantigenic (…	Q9UKM9	1	2	2	618373	0.0-100.0	10	2	2	10
Microsomal glutathione S-transferase 1;Microsomal GST-I;MGST1 protein	P10620	1	2	2	615465	0.0-100.0	10	2	2	10
Protein CWC15 homolog	Q9P013	1	2	2	614719	0.0-100.0	10	2	2	10
Putative uncharacterized protein CRK;V-crk sarcoma virus CT10 oncogene homolog (Avian);V-crk sarcoma virus CT10 oncogene homolog (Avian), isoform CRA_d;cDNA FLJ77114, highly similar to Homo sapiens v-crk sarcoma virus CT10 oncogene homolog (avian) (CRK), transcript variant I, mRNA;Adapter molecule crk;Proto-oncogene c-Crk;p38	P46108	1	2	2	597591	0.0-100.0	10	2	2	10
cDNA FLJ58397, moderately similar to Coiled-coil domain-containing protein 12;Putative uncharacterized protein CCDC12;Coiled-coil domain-containing protein 12	Q8WUD4	1	2	2	595144	0.0-100.0	10	2	2	10
39S ribosomal protein L49, mitochondrial;Protein NOF1;Neighbor of FAU	Q13405	1	2	2	589494	0.0-100.0	10	2	2	10
M-phase phosphoprotein 6;M-phase phosphoprotein 6 variant;MPHOSPH6 protein	Q99547	1	2	2	583098	0.0-100.0	10	2	2	10
1,2-dihydroxy-3-keto-5-methylthiopentene dioxygenase;Aci-reductone dioxygenase;Membrane-type 1 matrix metalloproteinase cytoplasmic tail-binding protein 1;Submergence-induced protein 2 homolog	Q9BV57	1	2	2	569327	0.0-100.0	10	2	2	10
cDNA, FLJ96841;Riboflavin kinase;ATP:riboflavin 5'-phosphotransferase;Flavokinase	Q969G6	1	2	2	552973	0.0-100.0	10	2	2	10
Uncharacterized protein C9orf78;Hepatocellular carcinoma-associated antigen 59;HSPC220	Q9NZ63	1	2	2	551556	0.0-100.0	10	2	2	10
Mitochondrial 28S ribosomal protein S34;Putative uncharacterized protein MRPS34;28S ribosomal protein S34, mitochondrial	P82930	1	2	2	542021	0.0-100.0	10	2	2	10
UV excision repair protein RAD23 homolog B;XP-C repair-complementing complex 58 kDa protein;cDNA FLJ56531, highly similar to UV excision repair protein RAD23 homolog B;cDNA FLJ50817, highly similar to UV excision repair protein RAD23 homolog B;cDNA, FLJ79088, highly similar to UV excision repair protein RAD23 homolog B;UV excision repair protein RAD23 homolog B variant;RAD23 homolog B (S. cerevis…	P54727	1	2	2	532934	0.0-100.0	10	2	2	10
cDNA FLJ50614, highly similar to Transformer-2 protein homolog;cDNA FLJ50682, highly similar to Transformer-2 protein homolog;cDNA FLJ50689, highly similar to Transformer-2 protein homolog;Transformer-2 protein homolog alpha;Transformer-2 protein homolog A;Putative MAPK activating protein;Putative uncharacterized protein HSU53209;Transformer-2 alpha, isoform CRA_a;cDNA, FLJ95674, Homo sapiens tra…	Q13595	1	2	2	520706	0.0-100.0	10	2	2	10
cDNA FLJ57496, moderately similar to Tubulin-specific chaperone A;Tubulin-specific chaperone A;Tubulin-folding cofactor A;TCP1-chaperonin cofactor A;TBCA protein;Tubulin folding cofactor A;Tubulin-specific chaperone a;cDNA, FLJ92496, Homo sapiens tubulin-specific chaperone a (TBCA), mRNA	O75347	1	2	2	511299	0.0-100.0	10	2	2	10
cDNA FLJ90015 fis, clone HEMBA1000634, highly similar to Homo sapiens Mof4 family associated protein 1 (MRFAP1), mRNA;MORF4 family-associated protein 1;Protein PGR1;Protein associated with MRG of 14 kDa;cDNA FLJ54234, moderately similar to Homo sapiens Mof4 family associated protein 1 (MRFAP1), mRNA	Q9Y605	1	2	2	506214	0.0-100.0	10	2	2	10
Protein phosphatase inhibitor 2;Putative protein phosphatase inhibitor 2-like protein 3;Protein phosphatase 1, regulatory subunit 2 pseudogene 3;PPP1R2 protein	P41236	1	2	2	505212	0.0-100.0	10	2	2	10
Protein phosphatase inhibitor 2;Putative protein phosphatase inhibitor 2-like protein 3;Protein phosphatase 1, regulatory subunit 2 pseudogene 3;PPP1R2 protein	Q6NXS1	1	2	2	505212	0.0-100.0	10	2	2	10
Cyclin-dependent kinase 4 inhibitor C;p18-INK4c;Cyclin-dependent kinase 6 inhibitor;p18-INK6;CDKN2C protein;Cyclin-dependent kinase inhibitor 2C (P18, inhibits CDK4);Cyclin-dependent kinase inhibitor 2C (P18, inhibits CDK4), isoform CRA_a;cDNA FLJ33851 fis, clone CTONG2005635, highly similar to CYCLIN-DEPENDENT KINASE 6 INHIBITOR;Cyclin-dependent kinase inhibitor 2C	P42773	1	2	2	503139	0.0-100.0	10	2	2	10
Nuclear migration protein nudC;Nuclear distribution protein C homolog;NPD011	Q9Y266	1	2	2	500732	0.0-100.0	10	2	2	10
Heterogeneous nuclear ribonucleoprotein H3;Heterogeneous nuclear ribonucleoprotein 2H9;cDNA FLJ57726, highly similar to Heterogeneous nuclear ribonucleoprotein H3;Heterogeneous nuclear ribonucleoprotein H3 isoform a variant	P31942	1	2	2	474352	0.0-100.0	10	2	2	10
cDNA, FLJ96428, highly similar to Homo sapiens proteasome (prosome, macropain) 26S subunit, non-ATPase, 7 (Mov34 homolog) (PSMD7), mRNA;cDNA FLJ51373, highly similar to 26S proteasome non-ATPase regulatory subunit 7;26S proteasome non-ATPase regulatory subunit 7;26S proteasome regulatory subunit RPN8;26S proteasome regulatory subunit S12;Proteasome subunit p40;Mov34 protein homolog	P51665	1	2	2	464416	0.0-100.0	10	2	2	10
cDNA, FLJ96865;Uncharacterized protein C19orf43	Q9BQ61	1	2	2	457451	0.0-100.0	10	2	2	10
Prefoldin subunit 2;cDNA, FLJ96845, Homo sapiens prefoldin 2 (PFDN2), mRNA	Q9UHV9	1	2	2	456308	0.0-100.0	10	2	2	10
Histone deacetylase complex subunit SAP18;18 kDa Sin3-associated polypeptide;Sin3-associated polypeptide p18;Cell growth-inhibiting gene 38 protein;2HOR0202	O00422	1	2	2	454685	0.0-100.0	10	2	2	10
Carbonic anhydrase 2;Carbonic anhydrase II;Carbonate dehydratase II;Carbonic anhydrase C	P00918	1	2	2	439179	0.0-100.0	10	2	2	10
Lamina-associated polypeptide 2, isoform alpha;Thymopoietin isoform alpha;Thymopoietin-related peptide isoform alpha;Thymopoietin;Splenin;Thymopentin;TP5;Lamina-associated polypeptide 2, isoforms beta/gamma;Thymopoietin, isoforms beta/gamma;Thymopoietin-related peptide isoforms beta/gamma;Lamina-associated polypeptide 2, isoforms beta/gamma variant;PRO0868;cDNA FLJ51293, highly similar to Lamina-…	P42167	1	2	2	433631	0.0-100.0	10	2	2	10
Putative uncharacterized protein SUMO1;SMT3 suppressor of mif two 3 homolog 1 (Yeast), isoform CRA_c;Small ubiquitin-related modifier 1;Sentrin;Ubiquitin-like protein SMT3C;SMT3 homolog 3;Ubiquitin-homology domain protein PIC1;Ubiquitin-like protein UBL1;GAP-modifying protein 1;SMT3 suppressor of mif two 3 homolog 1 (Yeast), isoform CRA_b	P63165	1	2	2	412435	0.0-100.0	10	2	2	10
Dolichol-phosphate mannosyltransferase;Dolichol-phosphate mannose synthase;Dolichyl-phosphate beta-D-mannosyltransferase;Mannose-P-dolichol synthase;Dolichyl-phosphate mannosyltransferase polypeptide 1, catalytic subunit	O60762	1	2	2	395999	0.0-100.0	10	2	2	10
cDNA FLJ76053, highly similar to Homo sapiens Ras-GTPase activating protein SH3 domain-binding protein 2 (G3BP2), transcript variant 3, mRNA;Ras GTPase-activating protein-binding protein 2;GAP SH3 domain-binding protein 2	Q9UN86	1	2	2	393490	0.0-100.0	10	2	2	10
DNA replication complex GINS protein PSF3;GINS complex subunit 3	Q9BRX5	1	2	2	392306	0.0-100.0	10	2	2	10
Putative uncharacterized protein C7orf50;C7orf50 protein;HCG1993407;Uncharacterized protein C7orf50	Q9BRJ6	1	2	2	387828	0.0-100.0	10	2	2	10
Porimin;Transmembrane protein 123;Pro-oncosis receptor inducing membrane injury;Keratinocytes-associated transmembrane protein 3	Q8N131	1	2	2	362153	0.0-100.0	10	2	2	10
Chromatin accessibility complex protein 1;Chromatin accessibility complex 15 kDa protein;DNA polymerase epsilon subunit p15	Q9NRG0	1	2	2	360877	0.0-100.0	10	2	2	10
39S ribosomal protein L4, mitochondrial	Q9BYD3	1	2	2	360622	0.0-100.0	10	2	2	10
Ribosome biogenesis regulatory protein homolog	Q15050	1	2	2	355216	0.0-100.0	10	2	2	10
Cytochrome c oxidase subunit 4 isoform 1, mitochondrial;Cytochrome c oxidase subunit IV isoform 1;Cytochrome c oxidase polypeptide IV;COX4I1 protein	P13073	1	2	2	351547	0.0-100.0	10	2	2	10
Up-regulated during skeletal muscle growth protein 5;HCV F-transactivated protein 2	Q96IX5	1	2	2	344752	0.0-100.0	10	2	2	10
NADH dehydrogenase [ubiquinone] 1 beta subcomplex subunit 11, mitochondrial;NADH-ubiquinone oxidoreductase ESSS subunit;Complex I-ESSS;Neuronal protein 17.3;Neuronal protein	Q9NX14	1	2	2	339438	0.0-100.0	10	2	2	10
cDNA FLJ52530, highly similar to Tumor protein D54;cDNA FLJ53635, highly similar to Homo sapiens tumor protein D52-like 2 (TPD52L2), transcript variant 6, mRNA;Tumor protein D54;Tumor protein D52-like 2;Tumor protein D52-like 2 isoform e variant;HCCR-binding protein 2;Tumor protein D52-like 2, isoform CRA_e;Tumor protein D52-like 2, isoform CRA_d;Putative uncharacterized protein DKFZp686A1765;Tum…	O43399	1	2	2	335524	0.0-100.0	10	2	2	10
cDNA FLJ59206, highly similar to Eukaryotic translation initiation factor 4B;cDNA FLJ54492, highly similar to Eukaryotic translation initiation factor 4B;cDNA FLJ59402, highly similar to Eukaryotic translation initiation factor 4B;cDNA FLJ59405, highly similar to Eukaryotic translation initiation factor 4B;Eukaryotic translation initiation factor 4B;EIF4B protein	P23588	1	2	2	331985	0.0-100.0	10	2	2	10
Putative uncharacterized protein PRRC1;Protein PRRC1	Q96M27	1	2	2	330699	0.0-100.0	10	2	2	10
Protein LZIC;Leucine zipper and ICAT homologous domain-containing protein;Leucine zipper and CTNNBIP1 domain-containing protein;cDNA FLJ55829, highly similar to Homo sapiens leucine zipper and CTNNBIP1 domain containing (LZIC), mRNA	Q8WZA0	1	2	2	327083	0.0-100.0	10	2	2	10
Putative uncharacterized protein RBPMS;RNA binding protein with multiple splicing;RNA-binding protein with multiple splicing;Heart and RRM expressed sequence	Q93062	1	2	2	326657	0.0-100.0	10	2	2	10
EH-domain containing 1, isoform CRA_b;cDNA FLJ40523 fis, clone TESTI2046872, highly similar to EH-domain-containing protein 1;cDNA, FLJ92624, highly similar to Homo sapiens EH-domain containing 1 (EHD1), mRNA;cDNA FLJ53363, highly similar to EH-domain-containing protein 1;cDNA FLJ53643, highly similar to EH-domain-containing protein 1;cDNA FLJ55347, highly similar to EH-domain-containing protein …	Q9H4M9	1	2	2	321266	0.0-100.0	10	2	2	10
General transcription factor IIF subunit 2;Transcription initiation factor IIF subunit beta;ATP-dependent helicase GTF2F2;Transcription initiation factor RAP30;General transcription factor IIF 30 kDa subunit	P13984	1	2	2	320583	0.0-100.0	10	2	2	10
Vesicle-associated membrane protein 3;Synaptobrevin-3;Cellubrevin;VAMP3 protein;Vesicle-associated membrane protein 3 (Cellubrevin);cDNA, FLJ92013, Homo sapiens vesicle-associated membrane protein 3 (cellubrevin)(VAMP3), mRNA	Q15836	1	2	2	317302	0.0-100.0	10	2	2	10
cDNA FLJ78094, highly similar to Homo sapiens myeloid leukemia factor 2, mRNA;Myeloid leukemia factor 2;Myelodysplasia-myeloid leukemia factor 2;MLF2 protein;Myeloid leukemia factor 2, isoform CRA_a;cDNA, FLJ94652, Homo sapiens myeloid leukemia factor 2 (MLF2), mRNA	Q15773	1	2	2	316645	0.0-100.0	10	2	2	10
cDNA FLJ50378, highly similar to Phenylalanyl-tRNA synthetase alpha chain (EC 6.1.1.20);FARSLA protein;Phenylalanine-tRNA synthetase-like, alpha subunit, isoform CRA_b;cDNA FLJ34774 fis, clone NT2NE2003309, highly similar to Phenylalanyl-tRNA synthetase alpha chain (EC 6.1.1.20);Phenylalanyl-tRNA synthetase alpha chain;Phenylalanine--tRNA ligase alpha chain;CML33	Q9Y285	1	2	2	316194	0.0-100.0	10	2	2	10
cDNA, FLJ92148, highly similar to Homo sapiens S100 calcium binding protein A9 (calgranulin B) (S100A9), mRNA;Putative uncharacterized protein S100A9;Protein S100-A9;S100 calcium-binding protein A9;Calgranulin-B;Migration inhibitory factor-related protein 14;Leukocyte L1 complex heavy chain;Calprotectin L1H subunit	P06702	1	2	2	313942	0.0-100.0	10	2	2	10
Polymerase (RNA) II (DNA directed) polypeptide F;cDNA, FLJ92093, highly similar to Homo sapiens polymerase (RNA) II (DNA directed) polypeptide F (POLR2F), mRNA;Putative uncharacterized protein POLR2F;DNA-directed RNA polymerases I, II, and III subunit RPABC2;DNA-directed RNA polymerase II subunit F;DNA-directed RNA polymerases I, II, and III 14.4 kDa polypeptide;RPABC14.4;RPB6 homolog;RPC15	P61218	1	2	2	311124	0.0-100.0	10	2	2	10
cDNA FLJ55438, highly similar to Splicing factor 3 subunit 1;Splicing factor 3A subunit 1;Spliceosome-associated protein 114;SF3a120	Q15459	1	2	2	308705	0.0-100.0	10	2	2	10
Similar to mKIAA0038 protein;Eukaryotic translation initiation factor 4H;Williams-Beuren syndrome chromosomal region 1 protein;cDNA FLJ60708, highly similar to Eukaryotic translation initiation factor 4H;Putative uncharacterized protein WBSCR1	Q15056	1	2	2	300442	0.0-100.0	10	2	2	10
cDNA FLJ52229;Protein C20orf11;Two hybrid-associated protein 1 with RanBPM	Q9NWU2	1	2	2	297881	0.0-100.0	10	2	2	10
Regulator of G-protein signaling 10	O43665	1	2	2	285682	0.0-100.0	10	2	2	10
28S ribosomal protein S26, mitochondrial;28S ribosomal protein S13, mitochondrial	Q9BYN8	1	2	2	278705	0.0-100.0	10	2	2	10
Molybdopterin synthase catalytic subunit;Molybdenum cofactor synthesis protein 2B;Molybdenum cofactor synthesis protein 2 large subunit;Molybdopterin-synthase large subunit;MOCO1-B;Molybdopterin synthase sulfur carrier subunit;Sulfur carrier protein MOCS2A;Molybdenum cofactor synthesis protein 2A;Molybdenum cofactor synthesis protein 2 small subunit;Molybdopterin-synthase small subunit;MOCO1-A	O96033	1	2	2	275912	0.0-100.0	10	2	2	10
N-acetyltransferase 5;N-acetyltransferase 5 (ARD1 homolog, S. cerevisiae), isoform CRA_b;Putative uncharacterized protein NAA20;N-acetyltransferase 5 (ARD1 homolog, S. cerevisiae), isoform CRA_a;N-alpha-acetyltransferase 20, NatB catalytic subunit;N-terminal acetyltransferase B complex catalytic subunit NAA20;N-terminal acetyltransferase B complex catalytic subunit NAT5	P61599	1	2	2	274961	0.0-100.0	10	2	2	10
Transcription elongation factor A protein-like 1;Transcription elongation factor S-II protein-like 1;Nuclear phosphoprotein p21/SIIR	Q15170	1	2	2	274910	0.0-100.0	10	2	2	10
CASP2 and RIPK1 domain containing adaptor with death domain;cDNA FLJ50762, highly similar to Death domain-containing protein CRADD;Death domain-containing protein CRADD;Caspase and RIP adapter with death domain;RIP-associated protein with a death domain;CRADD protein;cDNA, FLJ95760, Homo sapiens CASP2 and RIPK1 domain containing adaptor with deathdomain (CRADD), mRNA	P78560	1	2	2	272361	0.0-100.0	10	2	2	10
Protein LYRIC;Lysine-rich CEACAM1 co-isolated protein;3D3/LYRIC;Metastasis adhesion protein;Metadherin;Astrocyte elevated gene-1 protein	Q86UE4	1	2	2	269671	0.0-100.0	10	2	2	10
MLL1/MLL complex subunit C17orf49;HCG32827, isoform CRA_d;Putative uncharacterized protein C17orf49	Q8IXM2	1	2	2	269491	0.0-100.0	10	2	2	10
Coiled-coil domain-containing protein 43;CCDC43 protein	Q96MW1	1	2	2	264434	0.0-100.0	10	2	2	10
ADP-ribosylation factor-like protein 2-binding protein;Binder of ARF2 protein 1	Q9Y2Y0	1	2	2	264163	0.0-100.0	10	2	2	10
cDNA FLJ51285, highly similar to Probable rRNA-processing protein EBP2;EBNA1 binding protein 2;EBNA1 binding protein 2 variant;EBNA1 binding protein 2, isoform CRA_a;EBNA1BP2 protein;Probable rRNA-processing protein EBP2;EBNA1-binding protein 2;Nucleolar protein p40	Q99848	1	2	2	254922	0.0-100.0	10	2	2	10
NADH dehydrogenase [ubiquinone] 1 alpha subcomplex assembly factor 4;Hormone-regulated proliferation-associated protein of 20 kDa	Q9P032	1	2	2	246943	0.0-100.0	10	2	2	10
SNW domain-containing protein 1;Nuclear protein SkiP;Ski-interacting protein;Nuclear receptor coactivator NCoA-62;cDNA FLJ51388, highly similar to SNW domain-containing protein 1;cDNA, FLJ78986, highly similar to SNW domain-containing protein 1;SNW1 protein;Nuclear receptor coactivator NC0A-62	Q13573	1	2	2	243506	0.0-100.0	10	2	2	10
LysM and putative peptidoglycan-binding domain-containing protein 2	Q8IV50	1	2	2	242143	0.0-100.0	10	2	2	10
DNA replication complex GINS protein PSF2 variant;DNA replication complex GINS protein PSF2;GINS complex subunit 2	Q9Y248	1	2	2	239685	0.0-100.0	10	2	2	10
Charged multivesicular body protein 1a;Chromatin-modifying protein 1a;Vacuolar protein sorting-associated protein 46-1;Putative uncharacterized protein CHMP1A;cDNA FLJ57657, highly similar to Charged multivesicular body protein 1a	Q9HD42	1	2	2	235837	0.0-100.0	10	2	2	10
39S ribosomal protein L16, mitochondrial	Q9NX20	1	2	2	235567	0.0-100.0	10	2	2	10
Aryl hydrocarbon receptor repressor;Class E basic helix-loop-helix protein 77;Programmed cell death protein 6;Apoptosis-linked gene 2 protein;Probable calcium-binding protein ALG-2;HCG1985580, isoform CRA_f;Programmed cell death 6;Programmed cell death 6 variant;PDCD6 protein	O75340	1	2	2	222761	0.0-100.0	10	2	2	10
FKBP9 protein;cDNA FLJ78517, highly similar to Homo sapiens FK506 binding protein 9, 63 kDa (FKBP9), mRNA;Putative FK506-binding protein 9-like protein;cDNA PSEC0007 fis, clone NT2RM1000634, highly similar to FK506-binding protein 9 (EC 5.2.1.8);Peptidyl-prolyl cis-trans isomerase FKBP9;FK506-binding protein 9;Rotamase;63 kDa FK506-binding protein;cDNA FLJ55188, highly similar to FK506-binding pr…	Q75LS8	1	2	2	219338	0.0-100.0	10	2	2	10
Putative uncharacterized protein VPS24;Vacuolar protein sorting 24 (Yeast), isoform CRA_a;cDNA FLJ78338, highly similar to Homo sapiens vacuolar protein sorting 24 homolog (S. cerevisiae) (VPS24), transcript variant 2, mRNA;cDNA, FLJ79484, highly similar to Charged multivesicular body protein 3;cDNA FLJ58988, highly similar to Charged multivesicular body protein 3;Vacuolar protein sorting 24 (Yea…	Q9Y3E7	1	2	2	211629	0.0-100.0	10	2	2	10
p53 and DNA damage-regulated protein 1	Q9NUG6	1	2	2	210393	0.0-100.0	10	2	2	10
THRAP3 protein;Thyroid hormone receptor-associated protein 3;Thyroid hormone receptor-associated protein complex 150 kDa component	Q9Y2W1	1	2	2	207793	0.0-100.0	10	2	2	10
Transcription initiation factor IIE subunit beta;General transcription factor IIE subunit 2	P29084	1	2	2	201539	0.0-100.0	10	2	2	10
Chromatin modifying protein 2B;cDNA FLJ11303 fis, clone PLACE1009995, highly similar to Charged multivesicular body protein 2b;cDNA FLJ11318 fis, clone PLACE1010274, highly similar to Charged multivesicular body protein 2b;cDNA, FLJ95104;cDNA FLJ57117, highly similar to Charged multivesicular body protein 2b;Putative uncharacterized protein CHMP2B;Charged multivesicular body protein 2b;Chromatin-…	Q9UQN3	1	2	2	200381	0.0-100.0	10	2	2	10
cDNA FLJ61629, highly similar to Clathrin interactor 1;Clathrin interactor 1;Epsin-4;Epsin-related protein;Enthoprotin;Clathrin-interacting protein localized in the trans-Golgi region	Q14677	1	2	2	199210	0.0-100.0	10	2	2	10
cDNA, FLJ95525, highly similar to Homo sapiens synapse associated protein 1, SAP47 homolog (Drosophila) (SYAP1), mRNA;cDNA FLJ60548, highly similar to Synapse-associated protein 1;SYAP1 protein variant;Synapse-associated protein 1	Q96A49	1	2	2	197768	0.0-100.0	10	2	2	10
WASH complex subunit CCDC53;Coiled-coil domain-containing protein 53	Q9Y3C0	1	2	2	197086	0.0-100.0	10	2	2	10
cDNA, FLJ95758, highly similar to Homo sapiens GCIP-interacting protein p29 (P29), mRNA;cDNA FLJ58970, highly similar to Homo sapiens SYF2 homolog, RNA splicing factor (SYF2), transcript variant 1, mRNA;Pre-mRNA-splicing factor SYF2;CCNDBP1-interactor;p29	O95926	1	2	2	195142	0.0-100.0	10	2	2	10
cDNA FLJ57941, highly similar to Nucleoside diphosphate-linked moiety X motif16 (EC 3.6.1.-);U8 snoRNA-decapping enzyme;Nucleoside diphosphate-linked moiety X motif 16;U8 snoRNA-binding protein H29K	Q96DE0	1	2	2	192569	0.0-100.0	10	2	2	10
UPF0690 protein C1orf52;BCL10-associated gene protein	Q8N6N3	1	2	2	191385	0.0-100.0	10	2	2	10
Transcription factor MafG;V-maf musculoaponeurotic fibrosarcoma oncogene homolog G;hMAF	O15525	1	2	2	181179	0.0-100.0	10	2	2	10
Guanylate kinase 1;Guanylate kinase 1, isoform CRA_e;cDNA FLJ54844, highly similar to Guanylate kinase (EC 2.7.4.8);Guanylate kinase;GMP kinase;Putative uncharacterized protein DKFZp666D023;GUK1 protein;Guanylate kinase 1, isoform CRA_a	Q16774	1	2	2	177890	0.0-100.0	10	2	2	10
Matrix-remodeling-associated protein 7;Transmembrane anchor protein 1;Matrix-remodelling associated protein 7 (HBV preS1-transactivated protein 1).	P84157	1	2	2	174268	0.0-100.0	10	2	2	10
Leucine zipper transcription factor-like 1, isoform CRA_b;cDNA FLJ36386 fis, clone THYMU2008781, highly similar to Homo sapiens leucine zipper transcription factor-like 1 (LZTFL1), mRNA;cDNA FLJ58215, highly similar to Homo sapiens leucine zipper transcription factor-like 1 (LZTFL1), mRNA;Putative uncharacterized protein LZTFL1;Leucine zipper transcription factor-like protein 1	Q9NQ48	1	2	2	172840	0.0-100.0	10	2	2	10
PKCI-1-related HIT protein variant;Histidine triad nucleotide-binding protein 2, mitochondrial;HINT-3;HIT-17kDa;PKCI-1-related HIT protein;Protein kinase C inhibitor-2	Q9BX68	1	2	2	172646	0.0-100.0	10	2	2	10
Ubiquitin-conjugating enzyme E2 variant 2;Ubiquitin-conjugating enzyme E2 variant 2, isoform CRA_b;cDNA, FLJ93989, Homo sapiens ubiquitin-conjugating enzyme E2 variant 2 (UBE2V2),mRNA;MMS2 homolog;Enterocyte differentiation-associated factor 1;Enterocyte differentiation-promoting factor 1;Vitamin D3-inducible protein;DDVit 1	Q15819	1	2	2	170279	0.0-100.0	10	2	2	10
Neuronal calcium sensor 1;Frequenin homolog;Frequenin-like protein;Frequenin-like ubiquitous protein	P62166	1	2	2	165349	0.0-100.0	10	2	2	10
Hepatoma-derived growth factor-related protein 3;Hepatoma-derived growth factor 2	Q9Y3E1	1	2	2	163329	0.0-100.0	10	2	2	10
Putative uncharacterized protein ABHD11;Abhydrolase domain-containing protein 11;Williams-Beuren syndrome chromosomal region 21 protein	Q8NFV4	1	2	2	160497	0.0-100.0	10	2	2	10
cDNA, FLJ92096, highly similar to Homo sapiens delta sleep inducing peptide, immunoreactor (DSIPI), mRNA;cDNA FLJ46047 fis, clone SYNOV2003326, highly similar to TSC22 domain family protein 3 (Glucocorticoid-induced leucine zipper protein);cDNA FLJ52937, highly similar to Homo sapiens TSC22 domain family, member 3 (TSC22D3), transcript variant 1, mRNA;TSC22 domain family protein 3;Glucocorticoid-…	Q99576	1	2	2	159699	0.0-100.0	10	2	2	10
Histone H3;H3.3Q;H3.A/B;Histone H3.3	P84243	1	2	2	158966	0.0-100.0	10	2	2	10
SCAN domain-containing protein 1;SCAN-related protein RAZ1	P57086	1	2	2	158696	0.0-100.0	10	2	2	10
Coiled-coil domain containing 134;cDNA FLJ50180;Coiled-coil domain-containing protein 134	Q9H6E4	1	2	2	155723	0.0-100.0	10	2	2	10
Response gene to complement 32 protein	Q9H4X1	1	2	2	154933	0.0-100.0	10	2	2	10
cDNA FLJ78534, highly similar to Homo sapiens RAD23 homolog A (S. cerevisiae), mRNA;cDNA FLJ51789, highly similar to UV excision repair protein RAD23 homolog A;UV excision repair protein RAD23 homolog A;UV excision repair protein RAD23 homolog A variant;RAD23 homolog A (S. cerevisiae)	P54725	1	2	2	150562	0.0-100.0	10	2	2	10
Nucleolar protein 7;Nucleolar protein of 27 kDa	Q9UMY1	1	2	2	148155	0.0-100.0	10	2	2	10
NADH dehydrogenase [ubiquinone] 1 alpha subcomplex subunit 5;NADH-ubiquinone oxidoreductase 13 kDa-B subunit;Complex I-13kD-B;Complex I subunit B13;Putative uncharacterized protein NDUFA5;Putative uncharacterized protein DKFZp781K1356;cDNA FLJ12147 fis, clone MAMMA1000410	Q16718	1	2	2	145466	0.0-100.0	10	2	2	10
Probable U3 small nucleolar RNA-associated protein 11;UTP11-like protein;cDNA FLJ57377, highly similar to Probable U3 small nucleolar RNA-associatedprotein 11	Q9Y3A2	1	2	2	144850	0.0-100.0	10	2	2	10
Putative uncharacterized protein PTPLB;Protein-tyrosine phosphatase-like member B	Q6Y1H2	1	2	2	140961	0.0-100.0	10	2	2	10
Tropomyosin alpha-1 chain;Tropomyosin-1;Alpha-tropomyosin;Tropomyosin 1 (Alpha), isoform CRA_i;cDNA FLJ54760, highly similar to Rattus norvegicus tropomyosin 1, alpha (Tpm1), transcript variant 7, mRNA;Putative uncharacterized protein TPM1;Tropomyosin 1 (Alpha), isoform CRA_o;Tropomyosin;Tropomyosin 1 alpha variant 6;TPM1 protein variant;Tropomyosin 1 (Alpha), isoform CRA_f;cDNA FLJ16459 fis, clo…	P09493	1	2	2	140177	0.0-100.0	10	2	2	10
Magnesium-dependent phosphatase 1, isoform CRA_a;cDNA, FLJ92315;Magnesium-dependent phosphatase 1	Q86V88	1	2	2	139558	0.0-100.0	10	2	2	10
Putative uncharacterized protein COMMD2;COMMD2 protein;COMM domain-containing protein 2	Q86X83	1	2	2	136496	0.0-100.0	10	2	2	10
Phosphoprotein enriched in astrocytes 15;Phosphoprotein enriched in astrocytes 15, isoform CRA_b;cDNA FLJ38560 fis, clone HCHON2003642, highly similar to Astrocytic phosphoprotein PEA-15;Phosphoprotein enriched in astrocytes 15, isoform CRA_a;cDNA, FLJ92023, Homo sapiens phosphoprotein enriched in astrocytes 15 (PEA15),mRNA;Astrocytic phosphoprotein PEA-15;15 kDa phosphoprotein enriched in astroc…	Q15121	1	2	2	136071	0.0-100.0	10	2	2	10
cDNA FLJ75987, highly similar to Homo sapiens zinc finger and BTB domain containing 8 opposite strand (ZBTB8OS), mRNA;Protein archease;Protein ZBTB8OS;Zinc finger and BTB domain-containing opposite strand protein 8;Archease-like protein isoform ABAC	Q8IWT0	1	2	2	134359	0.0-100.0	10	2	2	10
Putative uncharacterized protein VAMP8;Vesicle-associated membrane protein 8;Endobrevin	Q9BV40	1	2	2	134102	0.0-100.0	10	2	2	10
rRNA/tRNA 2'-O-methyltransferase fibrillarin-like protein 1	A6NHQ2	1	2	2	131502	0.0-100.0	10	2	2	10
cDNA FLJ60782, highly similar to Rho-GTPase-activating protein 1;Rho GTPase-activating protein 1;Rho-type GTPase-activating protein 1;Rho-related small GTPase protein activator;GTPase-activating protein rhoOGAP;p50-RhoGAP;CDC42 GTPase-activating protein	Q07960	1	2	2	129687	0.0-100.0	10	2	2	10
Biogenesis of lysosome-related organelles complex 1 subunit 1;GCN5-like protein 1;Protein RT14	P78537	1	2	2	127596	0.0-100.0	10	2	2	10
HCG20471, isoform CRA_d;Opioid receptor, sigma 1;cDNA FLJ76396, highly similar to Homo sapiens opioid receptor, sigma 1 (OPRS1), transcript variant 2, mRNA;cDNA FLJ57078, highly similar to Homo sapiens opioid receptor, sigma 1 (OPRS1), transcript variant 1, mRNA;Sigma non-opioid intracellular receptor 1;Sigma 1-type opioid receptor;SR31747-binding protein;Aging-associated gene 8 protein;HCG20471,…	Q99720	1	2	2	127330	0.0-100.0	10	2	2	10
COMM domain-containing protein 10	Q9Y6G5	1	2	2	124498	0.0-100.0	10	2	2	10
NADH dehydrogenase [ubiquinone] flavoprotein 3, mitochondrial;NADH-ubiquinone oxidoreductase 9 kDa subunit;Complex I-9kD;Renal carcinoma antigen NY-REN-4;Mitochondrial NADH oxidoreductase-like protein;cDNA FLJ31479 fis, clone NT2NE2001634, moderately similar to NADH-UBIQUINONE OXIDOREDUCTASE 9 KD SUBUNIT (EC 1.6.5.3)	P56181	1	2	2	124487	0.0-100.0	10	2	2	10
Protein S100-A8;S100 calcium-binding protein A8;Calgranulin-A;Migration inhibitory factor-related protein 8;Cystic fibrosis antigen;Leukocyte L1 complex light chain;Calprotectin L1L subunit;Urinary stone protein band A	P05109	1	2	2	121078	0.0-100.0	10	2	2	10
DnaJ homolog subfamily B member 6;Heat shock protein J2;MSJ-1;HHDJ1;MRJ;DnaJ;cDNA FLJ76979, highly similar to Homo sapiens DnaJ (Hsp40) homolog, subfamily B, member 6 (DNAJB6), transcript variant 1, mRNA;cDNA FLJ60022, highly similar to DnaJ homolog subfamily B member 6;cDNA FLJ51000, highly similar to DnaJ homolog subfamily B member 6;cDNA FLJ51007, highly similar to DnaJ homolog subfamily B mem…	O75190	1	2	2	118767	0.0-100.0	10	2	2	10
Coiled-coil domain-containing protein 137	Q6PK04	1	2	2	118222	0.0-100.0	10	2	2	10
Epimerase family protein SDR39U1;Short-chain dehydrogenase/reductase family 39U member 1;Full-length cDNA clone CS0DC001YO07 of Neuroblastoma of Homo sapiens (human)	Q9NRG7	1	2	2	117166	0.0-100.0	10	2	2	10
Biorientation of chromosomes in cell division protein 1;Biorientation defective protein 1;Protein FAM44B;Putative uncharacterized protein BOD1	Q96IK1	1	2	2	116464	0.0-100.0	10	2	2	10
Uncharacterized protein C11orf51;Uncharacterized protein C11orf51 homolog	P60006	1	2	2	115783	0.0-100.0	10	2	2	10
cDNA, FLJ96568, highly similar to Homo sapiens tropomyosin 3 (TPM3), mRNA;cDNA FLJ50720, highly similar to Homo sapiens tropomyosin 3 (TPM3), transcript variant 2, mRNA;Tropomyosin alpha-3 chain;Tropomyosin-3;Gamma-tropomyosin;Tropomyosin-5;Putative uncharacterized protein DKFZp686J1372;Tropomyosin 3;Tropomyosin 3, isoform CRA_b;TPM3 protein;cDNA FLJ32435 fis, clone SKMUS2001287, highly similar t…	P06753	1	2	2	114832	0.0-100.0	10	2	2	10
Centromere protein H;Interphase centromere complex protein 35;Centromere protein H, isoform CRA_b;cDNA FLJ41767 fis, clone IMR322006495, highly similar to Centromere protein H (Kinetochore protein CENP-H)	Q9H3R5	1	2	2	108736	0.0-100.0	10	2	2	10
B-cell CLL/lymphoma 7 protein family member B;Putative uncharacterized protein BCL7B	Q9BQE9	1	2	2	106198	0.0-100.0	10	2	2	10
cDNA FLJ51091, highly similar to 65 kDa Yes-associated protein;cDNA FLJ51192, highly similar to 65 kDa Yes-associated protein;cDNA, FLJ79015, highly similar to 65 kDa Yes-associated protein;Yorkie homolog;65 kDa Yes-associated protein;Putative uncharacterized protein DKFZp451O0517	P46937	1	2	2	105355	0.0-100.0	10	2	2	10
Putative uncharacterized protein FAM128B;Mitotic-spindle organizing protein associated with a ring of gamma-tubulin 2B	Q6NZ67	1	2	2	100664	0.0-100.0	10	2	2	10
Chromosome 7 open reading frame 11;cDNA FLJ76008;TTD non-photosensitive 1 protein	Q8TAP9	1	2	2	99867.5	0.0-100.0	10	2	2	10
Uncharacterized protein C1orf122;Protein ALAESM	Q6ZSJ8	1	2	2	99664.2	0.0-100.0	10	2	2	10
Ubiquitously-expressed transcript;Protein UXT;Ubiquitously expressed transcript protein;Androgen receptor trapped clone 27 protein	Q9UBK9	1	2	2	98626.5	0.0-100.0	10	2	2	10
NADH dehydrogenase [ubiquinone] 1 subunit C2;NADH-ubiquinone oxidoreductase subunit B14.5b;Complex I-B14.5b;Human lung cancer oncogene 1 protein;NADH dehydrogenase;Putative uncharacterized protein NDUFC2;HLC-2	O95298	1	2	2	98604.7	0.0-100.0	10	2	2	10
General transcription factor IIF subunit 1;Transcription initiation factor IIF subunit alpha;Transcription initiation factor RAP74;General transcription factor IIF 74 kDa subunit;cDNA FLJ50288, highly similar to Transcription initiation factor IIF alpha subunit (EC 2.7.11.1);GTF2F1 protein	P35269	1	2	2	92411.7	0.0-100.0	10	2	2	10
Putative uncharacterized protein ENSP00000347267;Putative uncharacterized protein ENSP00000383926;Mitochondrial 18 kDa protein	Q9UDX5	1	2	2	92331.1	0.0-100.0	10	2	2	10
Thioredoxin-like 4B variant;Thioredoxin-like protein 4B;Dim1-like protein	Q9NX01	1	2	2	91701.5	0.0-100.0	10	2	2	10
cDNA FLJ55215, moderately similar to Mus musculus coiled-coil domain containing 115 (Ccdc115), mRNA;Putative uncharacterized protein CCDC115;Putative uncharacterized protein MGC12981;Coiled-coil domain-containing protein 115	Q96NT0	1	2	2	91239.3	0.0-100.0	10	2	2	10
Myosin light chain 1/3, skeletal muscle isoform;Myosin light chain alkali 1/2;Putative uncharacterized protein MYL1	P05976	1	2	2	90966.5	0.0-100.0	10	2	2	10
Protein transport protein Sec61 subunit beta;Protein translocation complex beta variant	P60468	1	2	2	88302.6	0.0-100.0	10	2	2	10
SRA stem-loop-interacting RNA-binding protein, mitochondrial	Q9GZT3	1	2	2	85213.7	0.0-100.0	10	2	2	10
FUN14 domain-containing protein 2;Hepatitis C virus core-binding protein 6;Cervical cancer proto-oncogene 3 protein;Putative uncharacterized protein FUNDC2;FUN14 domain containing 2	Q9BWH2	1	2	2	84632.2	0.0-100.0	10	2	2	10
Transmembrane protein 43;Protein LUMA;FLJ00144 protein	Q9BTV4	1	2	2	84247.6	0.0-100.0	10	2	2	10
Putative uncharacterized protein YIF1A;Protein YIF1A;YIP1-interacting factor homolog A;54TMp;cDNA FLJ75931, highly similar to Homo sapiens Yip1 interacting factor homolog A (S. cerevisiae) (YIF1A), mRNA	O95070	1	2	2	83342.7	0.0-100.0	10	2	2	10
Nuclear fragile X mental retardation protein interacting protein 2;Nuclear fragile X mental retardation protein interacting protein 2, isoform CRA_a;cDNA FLJ75095, highly similar to Homo sapiens 82-kD FMRP Interacting Protein (182-FIP), mRNA;Nuclear fragile X mental retardation-interacting protein 2;FMRP-interacting protein 2;82 kDa FMRP-interacting protein;Cell proliferation-inducing gene 1 prot…	Q7Z417	1	2	2	80557.9	0.0-100.0	10	2	2	10
cDNA FLJ56664, highly similar to COMM domain-containing protein 1;MURR1 variant;Putative uncharacterized protein C2orf5;COMM domain-containing protein 1;Protein Murr1	Q8N668	1	2	2	80266.9	0.0-100.0	10	2	2	10
Kinetochore protein Spc25;Putative uncharacterized protein SPC25	Q9HBM1	1	2	2	78816.4	0.0-100.0	10	2	2	10
Membrane magnesium transporter 1;Transmembrane protein 32	Q8N4V1	1	2	2	77703.3	0.0-100.0	10	2	2	10
cDNA FLJ60203;Transmembrane protein 138	Q9NPI0	1	2	2	77230.8	0.0-100.0	10	2	2	10
cDNA FLJ39996 fis, clone STOMA2002166, highly similar to Splicing factor 3B subunit 4;Splicing factor 3B subunit 4;Spliceosome-associated protein 49;SF3b50;Pre-mRNA-splicing factor SF3b 49 kDa subunit;Splicing factor 3b, subunit 4 variant;Splicing factor 3b, subunit 4, 49kDa	Q15427	1	2	2	75457.6	0.0-100.0	10	2	2	10
Protein FAM177A1	Q8N128	1	2	2	74282.7	0.0-100.0	10	2	2	10
MARCKS-related protein;MARCKS-like protein 1;Macrophage myristoylated alanine-rich C kinase substrate	P49006	1	2	2	74281.1	0.0-100.0	10	2	2	10
Syndecan-2;Fibroglycan;Heparan sulfate proteoglycan core protein;Syndecan	P34741	1	2	2	73326.1	0.0-100.0	10	2	2	10
HAUS augmin-like complex subunit 1;Coiled-coil domain-containing protein 5;Enhancer of invasion-cluster	Q96CS2	1	2	2	73179.3	0.0-100.0	10	2	2	10
Putative uncharacterized protein RPL35A;60S ribosomal protein L35a;Cell growth-inhibiting gene 33 protein	P18077	1	2	2	71922.1	0.0-100.0	10	2	2	10
Lin-7 homolog B (C. elegans), isoform CRA_a;Putative uncharacterized protein LIN7B;Protein lin-7 homolog B;Mammalian lin-seven protein 2;Vertebrate lin-7 homolog 2	Q9HAP6	1	2	2	70645.4	0.0-100.0	10	2	2	10
cDNA FLJ57075, highly similar to Homo sapiens LysM, peptidoglycan-binding, domain containing 1 (LYSMD1), mRNA;cDNA FLJ52686, highly similar to Homo sapiens LysM, peptidoglycan-binding, domain containing 1 (LYSMD1), mRNA;LysM and putative peptidoglycan-binding domain-containing protein 1	Q96S90	1	2	2	70154	0.0-100.0	10	2	2	10
Protein YIPF4;YIP1 family member 4	Q9BSR8	1	2	2	69748.2	0.0-100.0	10	2	2	10
Ubiquitin-fold modifier 1	P61960	1	2	2	68715	0.0-100.0	10	2	2	10
SAP domain-containing ribonucleoprotein;Nuclear protein Hcc-1;Proliferation-associated cytokine-inducible protein CIP29;Cytokine-induced protein of 29 kDa;CIP29 protein	P82979	1	2	2	68422.7	0.0-100.0	10	2	2	10
39S ribosomal protein L41, mitochondrial;39S ribosomal protein L27 homolog;MRP-L27 homolog;Bcl-2-interacting mitochondrial ribosomal protein L41;Cell proliferation-inducing gene 3 protein	Q8IXM3	1	2	2	67599.2	0.0-100.0	10	2	2	10
SWI/SNF-related matrix-associated actin-dependent regulator of chromatin subfamily E member 1;BRG1-associated factor 57;Smarce1 variant 5;cDNA FLJ55512, highly similar to SWI/SNF-related matrix-associated actin-dependent regulator of chromatin subfamily E member 1;cDNA FLJ55202, highly similar to SWI/SNF-related matrix-associatedactin-dependent regulator of chromatin subfamily E member 1;Smarce1 …	Q969G3	1	2	2	66615.9	0.0-100.0	10	2	2	10
Golgi phosphoprotein 3-like;GPP34-related protein	Q9H4A5	1	2	2	66553.1	0.0-100.0	10	2	2	10
YEATS domain-containing protein 4;Glioma-amplified sequence 41;NuMA-binding protein 1	O95619	1	2	2	64717.5	0.0-100.0	10	2	2	10
Putative uncharacterized protein PARVB;Parvin, beta;Parvin, beta, isoform CRA_a;Beta-parvin;Affixin;CLINT	Q9HBI1	1	2	2	64282.5	0.0-100.0	10	2	2	10
Polyadenylate-binding protein-interacting protein 2;PAIP2 protein	Q9BPZ3	1	2	2	63200.5	0.0-100.0	10	2	2	10
cDNA FLJ61512;Chromosome 1 open reading frame 131;Chromosome 1 open reading frame 131, isoform CRA_a;Uncharacterized protein C1orf131	Q8NDD1	1	2	2	62981.4	0.0-100.0	10	2	2	10
Vacuolar protein sorting-associated protein 37B;ESCRT-I complex subunit VPS37B	Q9H9H4	1	2	2	62505.2	0.0-100.0	10	2	2	10
Carbonic anhydrase 13;Carbonic anhydrase XIII;Carbonate dehydratase XIII	Q8N1Q1	1	2	2	62314.9	0.0-100.0	10	2	2	10
Putative uncharacterized protein SUMO3;SMT3 suppressor of mif two 3 homolog 3 (Yeast), isoform CRA_d;Small ubiquitin-related modifier 3;Ubiquitin-like protein SMT3A;SMT3 homolog 1;SUMO-2;cDNA FLJ57440, moderately similar to Small ubiquitin-related modifier 3	P55854	1	2	2	62155.2	0.0-100.0	10	2	2	10
cDNA, FLJ92068, highly similar to Homo sapiens Rho GDP dissociation inhibitor (GDI) beta (ARHGDIB),mRNA;Rho GDP-dissociation inhibitor 2;Rho-GDI beta;Ly-GDI	P52566	1	2	2	60904.4	0.0-100.0	10	2	2	10
Cystatin-B;Stefin-B;Liver thiol proteinase inhibitor;CPI-B;CSTB protein;Cystatin B;Cystatin B (Stefin B);Cystatin B (Stefin B), isoform CRA_a;cDNA, FLJ92415, Homo sapiens cystatin B (stefin B) (CSTB), mRNA	P04080	1	2	2	60679.4	0.0-100.0	10	2	2	10
cDNA FLJ51071, highly similar to Abl interactor 2;cDNA FLJ52114, highly similar to Abl interactor 2;cDNA FLJ52274, highly similar to Homo sapiens abl interactor 2 (ABI2), mRNA;cDNA FLJ59236, highly similar to Abl interactor 2;cDNA FLJ51051, moderately similar to Abl interactor 2;cDNA FLJ51162, highly similar to Abl interactor 2;cDNA, FLJ78899, weakly similar to Abl interactor 2;cDNA, FLJ79242, hi…	Q9NYB9	1	2	2	60531.1	0.0-100.0	10	2	2	10
Bcl-2-like protein 1;Apoptosis regulator Bcl-X;BCL2-like 1;BCL2-like 1, isoform CRA_c;cDNA FLJ77105, highly similar to Homo sapiens BCL2-like 1 (BCL2L1), nuclear gene encoding mitochondrial protein, transcript variant 2, mRNA	Q07817	1	2	2	60060.1	0.0-100.0	10	2	2	10
Mortality factor 4-like protein 2;MORF-related gene X protein;Transcription factor-like protein MRGX;Protein MSL3-2;cDNA FLJ44127 fis, clone THYMU2006420, highly similar to Mortality factor 4-like protein 2;cDNA FLJ44463 fis, clone UTERU2024969, highly similar to Mortality factor 4-like protein 2;cDNA FLJ52940, highly similar to Mortality factor 4-like protein 2;MORF-related gene X variant;Mortal…	Q15014	1	2	2	59497.8	0.0-100.0	10	2	2	10
Putative uncharacterized protein GTF2A1;Transcription initiation factor IIA subunit 1;General transcription factor IIA subunit 1;Transcription initiation factor TFIIA 42 kDa subunit;TFIIAL;Transcription initiation factor IIA alpha chain;TFIIA p35 subunit;Transcription initiation factor IIA beta chain;TFIIA p19 subunit	P52655	1	2	2	55863.5	0.0-100.0	10	2	2	10
Putative uncharacterized protein WASH1;Actin nucleation promoting factor;cDNA FLJ52226;cDNA FLJ50976;cDNA, FLJ79386;WAS protein family homolog 6;Protein FAM39A;cDNA FLJ37864 fis, clone BRSSN2015982;cDNA FLJ77647;cDNA FLJ77846;Putative uncharacterized protein ENSP00000392456;Putative uncharacterized protein ENSP00000344022;WAS protein family homolog 1;Protein FAM39E;CXYorf1-like protein on chromos…	Q9NQA3	1	2	2	54899.6	0.0-100.0	10	2	2	10
Putative uncharacterized protein WASH1;Actin nucleation promoting factor;cDNA FLJ52226;cDNA FLJ50976;cDNA, FLJ79386;WAS protein family homolog 6;Protein FAM39A;cDNA FLJ37864 fis, clone BRSSN2015982;cDNA FLJ77647;cDNA FLJ77846;Putative uncharacterized protein ENSP00000392456;Putative uncharacterized protein ENSP00000344022;WAS protein family homolog 1;Protein FAM39E;CXYorf1-like protein on chromos…	A8K0Z3	1	2	2	54899.6	0.0-100.0	10	2	2	10
Putative uncharacterized protein WASH1;Actin nucleation promoting factor;cDNA FLJ52226;cDNA FLJ50976;cDNA, FLJ79386;WAS protein family homolog 6;Protein FAM39A;cDNA FLJ37864 fis, clone BRSSN2015982;cDNA FLJ77647;cDNA FLJ77846;Putative uncharacterized protein ENSP00000392456;Putative uncharacterized protein ENSP00000344022;WAS protein family homolog 1;Protein FAM39E;CXYorf1-like protein on chromos…	C4AMC7	1	2	2	54899.6	0.0-100.0	10	2	2	10
Putative uncharacterized protein WASH1;Actin nucleation promoting factor;cDNA FLJ52226;cDNA FLJ50976;cDNA, FLJ79386;WAS protein family homolog 6;Protein FAM39A;cDNA FLJ37864 fis, clone BRSSN2015982;cDNA FLJ77647;cDNA FLJ77846;Putative uncharacterized protein ENSP00000392456;Putative uncharacterized protein ENSP00000344022;WAS protein family homolog 1;Protein FAM39E;CXYorf1-like protein on chromos…	Q6VEQ5	1	2	2	54899.6	0.0-100.0	10	2	2	10
Uncharacterized protein C1orf83	Q96MN5	1	2	2	54213.3	0.0-100.0	10	2	2	10
Palmdelphin;Paralemnin-like protein	Q9NP74	1	2	2	54116.8	0.0-100.0	10	2	2	10
PI-PLC X domain-containing protein 3;cDNA FLJ45199 fis, clone BRCAN2003814, highly similar to Homo sapiens phosphatidylinositol-specific phospholipase C, X domain containing 3 (PLCXD3), mRNA	Q63HM9	1	2	2	52508.3	0.0-100.0	10	2	2	10
Putative uncharacterized protein CD99;CD99 antigen, isoform CRA_b;cDNA, FLJ94187, highly similar to Homo sapiens CD99 antigen (CD99), mRNA;CD99 antigen;T-cell surface glycoprotein E2;E2 antigen;Protein MIC2;12E7	P14209	1	2	2	52340.8	0.0-100.0	10	2	2	10
cDNA, FLJ92369, highly similar to Homo sapiens S100 calcium binding protein A6 (calcyclin) (S100A6),mRNA;Protein S100-A6;S100 calcium-binding protein A6;Calcyclin;Prolactin receptor-associated protein;Growth factor-inducible protein 2A9;MLN 4	P06703	1	2	2	51339.7	0.0-100.0	10	2	2	10
Mesoderm-specific transcript homolog protein;Paternally-expressed gene 1 protein;cDNA FLJ52984, highly similar to Homo sapiens mesoderm specific transcript homolog (MEST), transcript variant 1, mRNA;Putative uncharacterized protein MEST	Q5EB52	1	2	2	51150.4	0.0-100.0	10	2	2	10
Putative uncharacterized protein GOLIM4;Golgi integral membrane protein 4;Golgi phosphoprotein 4;Golgi integral membrane protein, cis;Golgi-localized phosphoprotein of 130 kDa	O00461	1	2	2	50177.7	0.0-100.0	10	2	2	10
cDNA FLJ76646, highly similar to Homo sapiens caldesmon 1 (CALD1), transcript variant 3, mRNA;cDNA FLJ59374, highly similar to Homo sapiens caldesmon 1 (CALD1), transcript variant 2, mRNA;cDNA FLJ55017, highly similar to Caldesmon;cDNA FLJ53193, highly similar to Homo sapiens caldesmon 1 (CALD1), transcript variant 5, mRNA;Putative uncharacterized protein CALD1;Caldesmon;CALD1 protein;Putative un…	Q05682	1	2	2	47913.6	0.0-100.0	10	2	2	10
cDNA, FLJ95208, highly similar to Homo sapiens PYD and CARD domain containing (PYCARD), transcript variant 1, mRNA;Apoptosis-associated speck-like protein containing a CARD;PYD and CARD domain-containing protein;Target of methylation-induced silencing 1;Caspase recruitment domain-containing protein 5	Q9ULZ3	1	2	2	47438.7	0.0-100.0	10	2	2	10
Syntaxin-6;cDNA FLJ57566, highly similar to Syntaxin-6	O43752	1	2	2	46677.1	0.0-100.0	10	2	2	10
Plasminogen activator inhibitor 1 RNA-binding protein;PAI1 RNA-binding protein 1;SERPINE1 mRNA-binding protein 1;PAI-1 mRNA-binding protein variant;SERPINE1 mRNA binding protein 1;cDNA, FLJ92551, Homo sapiens PAI-1 mRNA-binding protein (PAI-RBP1), mRNA;Putative uncharacterized protein DKFZp686P17171	Q8NC51	1	2	2	46104.5	0.0-100.0	10	2	2	10
cDNA FLJ61061, highly similar to Wiskott-Aldrich syndrome protein-interactingprotein;Putative uncharacterized protein WIPF1;WAS/WASL-interacting protein family member 1;Wiskott-Aldrich syndrome protein-interacting protein;Protein PRPL-2;WIPF1 protein	O43516	1	2	2	45159.7	0.0-100.0	10	2	2	10
DNA-directed RNA polymerase III subunit RPC7;DNA-directed RNA polymerase III subunit G;RNA polymerase III 32 kDa subunit	O15318	1	2	2	44979.5	0.0-100.0	10	2	2	10
Uncharacterized protein C9orf40	Q8IXQ3	1	2	2	44441.4	0.0-100.0	10	2	2	10
UAP56-interacting factor;Forty-two-three domain-containing protein 1	Q96QD9	1	2	2	44041.3	0.0-100.0	10	2	2	10
cDNA FLJ50738, highly similar to Mediator complex subunit 4;Mediator of RNA polymerase II transcription subunit 4;Mediator complex subunit 4;Vitamin D3 receptor-interacting protein complex 36 kDa component;Activator-recruited cofactor 36 kDa component;TRAP/SMCC/PC2 subunit p36 subunit	Q9NPJ6	1	2	2	43300	0.0-100.0	10	2	2	10
cDNA FLJ75762, highly similar to Homo sapiens protease, serine, 25 (PRSS25), nuclear gene encodingmitochondrial protein, transcript variant 1, mRNA;Mitochondrial serine protease;Serine protease HTRA2, mitochondrial;High temperature requirement protein A2;Omi stress-regulated endoprotease;Serine proteinase OMI;Serine protease 25	O43464	1	2	2	42670.7	0.0-100.0	10	2	2	10
Coatomer subunit zeta-2;Zeta-2-coat protein	Q9P299	1	2	2	41216.3	0.0-100.0	10	2	2	10
Activator of basal transcription 1;Basal transcriptional activator	Q9ULW3	1	2	2	40343.8	0.0-100.0	10	2	2	10
Splicing factor, arginine/serine-rich 12;Serine/arginine-rich-splicing regulatory protein 86;Splicing regulatory protein 508;cDNA FLJ34439 fis, clone HLUNG2001146, highly similar to Splicing factor, arginine/serine-rich 12;Splicing factor, arginine/serine-rich 12 variant;Putative uncharacterized protein DKFZp667P103	Q8WXA9	1	2	2	40333.4	0.0-100.0	10	2	2	10
Protein QIL1;Protein P117	Q5XKP0	1	2	2	39840.5	0.0-100.0	10	2	2	10
cDNA FLJ60060, highly similar to Origin recognition complex subunit 2;cDNA, FLJ79332, highly similar to Origin recognition complex subunit 2;Putative uncharacterized protein ORC2L;Origin recognition complex subunit 2	Q13416	1	2	2	37906.3	0.0-100.0	10	2	2	10
Protein FAM168B;p20;Putative uncharacterized protein FAM168B;Putative uncharacterized protein DKFZp586F1418	A1KXE4	1	2	2	36643.7	0.0-100.0	10	2	2	10
Biogenesis of lysosome-related organelles complex 1 subunit 2;Centrosome-associated protein	Q6QNY1	1	2	2	35957.8	0.0-100.0	10	2	2	10
Ubiquitin-like protein 7;Ubiquitin-like protein SB132;Bone marrow stromal cell ubiquitin-like protein	Q96S82	1	2	2	35518.4	0.0-100.0	10	2	2	10
SNARE-associated protein Snapin;Synaptosomal-associated protein 25-binding protein	O95295	1	2	2	35333.7	0.0-100.0	10	2	2	10
Protein FAM168A;Tongue cancer chemotherapy resistance-associated protein 1	Q92567	1	2	2	35315.6	0.0-100.0	10	2	2	10
CUE domain-containing protein 2	Q9H467	1	2	2	34705.5	0.0-100.0	10	2	2	10
Putative uncharacterized protein UBQLN4;Ubiquilin 4;Ubiquilin-4;Ataxin-1 ubiquitin-like-interacting protein A1U;cDNA FLJ54206, highly similar to Ubiquilin-4;Ataxin-1 ubiquitin-like interacting protein variant	Q9NRR5	1	2	2	32458.5	0.0-100.0	10	2	2	10
Bridging integrator 3 variant;Bridging integrator 3	Q9NQY0	1	2	2	30982.5	0.0-100.0	10	2	2	10
Chromosome 9 open reading frame 58;Allograft inflammatory factor 1-like;Ionized calcium-binding adapter molecule 2	Q9BQI0	1	2	2	30336.3	0.0-100.0	10	2	2	10
Ras-related protein Rab-43;Ras-related protein Rab-41;Putative uncharacterized protein RAB43;Pre-mRNA-splicing factor ISY1 homolog	Q9ULR0	1	2	2	29923.2	0.0-100.0	10	2	2	10
Melanoma-associated antigen G1;MAGE-G1 antigen;Necdin-like protein 2;Hepatocellular carcinoma-associated protein 4	Q96MG7	1	2	2	29846	0.0-100.0	10	2	2	10
Kita-kyushu lung cancer antigen 1;Cancer/testis antigen 83	Q5H943	1	2	2	29606.7	0.0-100.0	10	2	2	10
RBPMS2 protein;RNA-binding protein with multiple splicing 2	Q6ZRY4	1	2	2	29402	0.0-100.0	10	2	2	10
ATP synthase subunit gamma, mitochondrial;F-ATPase gamma subunit;cDNA FLJ59861, highly similar to ATP synthase gamma chain, mitochondrial (EC 3.6.3.14);ATP synthase gamma chain	P36542	1	2	2	28717.4	0.0-100.0	10	2	2	10
UPF0449 protein C19orf25;cDNA FLJ55618	Q9UFG5	1	2	2	28714.8	0.0-100.0	10	2	2	10
V-maf musculoaponeurotic fibrosarcoma oncogene homolog K (Avian);V-maf musculoaponeurotic fibrosarcoma oncogene homolog K (Avian), isoform CRA_a;cDNA FLJ35095 fis, clone PLACE6006186, highly similar to TRANSCRIPTION FACTOR MAFK;Transcription factor MafK;Erythroid transcription factor NF-E2 p18 subunit	O60675	1	2	2	27224.5	0.0-100.0	10	2	2	10
Peptidyl-prolyl cis-trans isomerase NIMA-interacting 4;Peptidyl-prolyl cis-trans isomerase Pin4;Rotamase Pin4;Parvulin-14;Parvulin-17;Peptidyl-prolyl cis/trans isomerase EPVH;Parvulin;cDNA FLJ45703 fis, clone FEBRA2026582, moderately similar to Peptidyl-prolyl cis-trans isomerase NIMA-interacting 4 (EC 5.2.1.8);Protein (Peptidylprolyl cis/trans isomerase) NIMA-interacting, 4 (Parvulin)	Q9Y237	1	2	2	26657	0.0-100.0	10	2	2	10
Uncharacterized protein C12orf45	Q8N5I9	1	2	2	26619.5	0.0-100.0	10	2	2	10
Protein DGCR14;DiGeorge syndrome critical region 14;DiGeorge syndrome critical region 13;DiGeorge syndrome protein H;Protein ES2	Q96DF8	1	2	2	26579.7	0.0-100.0	10	2	2	10
Microtubule-associated proteins 1A/1B light chain 3 beta 2;Microtubule-associated proteins 1A/1B light chain 3B-like	A6NCE7	1	2	2	26117.7	0.0-100.0	10	2	2	10
FHIT;Fragile histidine triad protein;cDNA FLJ75908, highly similar to Homo sapiens fragile histidine triad gene (FHIT), mRNA;Diadenosine triphosphate hydrolase;Bis(5'-adenosyl)-triphosphatase;Diadenosine 5',5'''-P1,P3-triphosphate hydrolase;Dinucleosidetriphosphatase;AP3A hydrolase;Fragile histidine triad;Diadenosine triphosphate hydroxylase;Tumor suppressor protein;FHIT protein	P49789	1	2	2	25708.5	0.0-100.0	10	2	2	10
HD domain-containing protein 3	Q8N4P3	1	2	2	25592.6	0.0-100.0	10	2	2	10
B-cell CLL/lymphoma 7 protein family member C	Q8WUZ0	1	2	2	25271.8	0.0-100.0	10	2	2	10
Mago-nashi homolog, proliferation-associated (Drosophila);Mago-nashi homolog, proliferation-associated (Drosophila), isoform CRA_a;cDNA FLJ55283, moderately similar to Protein mago nashi homolog;Protein mago nashi homolog	P61326	1	2	2	25236	0.0-100.0	10	2	2	10
Leucine-rich repeat-containing protein 20	Q8TCA0	1	2	2	25072.7	0.0-100.0	10	2	2	10
cDNA, FLJ94435;UPF0399 protein C6orf153	Q96EU6	1	2	2	24810.1	0.0-100.0	10	2	2	10
Complex I intermediate-associated protein 30, mitochondrial;NADH dehydrogenase [ubiquinone] 1 alpha subcomplex assembly factor 1	Q9Y375	1	2	2	23059.9	0.0-100.0	10	2	2	10
NADH dehydrogenase (Ubiquinone) 1 beta subcomplex, 4, 15kDa;NADH dehydrogenase [ubiquinone] 1 beta subcomplex subunit 4;NADH-ubiquinone oxidoreductase B15 subunit;Complex I-B15;Putative uncharacterized protein NDUFB4	O95168	1	2	2	22619.6	0.0-100.0	10	2	2	10
Putative uncharacterized protein SRRM1;Serine/arginine repetitive matrix 1;cDNA FLJ57710, highly similar to Serine/arginine repetitive matrix protein 1;cDNA FLJ61739, highly similar to Serine/arginine repetitive matrix protein 1;Serine/arginine repetitive matrix protein 1;Ser/Arg-related nuclear matrix protein;SR-related nuclear matrix protein of 160 kDa	Q8IYB3	1	2	2	22353.3	0.0-100.0	10	2	2	10
Charged multivesicular body protein 6;Chromatin-modifying protein 6;Vacuolar protein sorting-associated protein 20	Q96FZ7	1	2	2	22215.6	0.0-100.0	10	2	2	10
Similar to splicing factor, arginine/serine-rich 4, isoform CRA_f;cDNA FLJ11021 fis, clone PLACE1003704, weakly similar to SPLICING FACTOR, ARGININE/SERINE-RICH 4;Arginine/serine-rich coiled-coil protein 2;HSPC314	Q7L4I2	1	2	2	21513	0.0-100.0	10	2	2	10
cDNA FLJ53983, highly similar to IWS1 homolog;cDNA FLJ59547, highly similar to IWS1 homolog;cDNA FLJ54017, highly similar to IWS1 homolog;Putative uncharacterized protein IWS1;Protein IWS1 homolog;IWS1-like protein	Q96ST2	1	2	2	20536.1	0.0-100.0	10	2	2	10
Alpha-parvin;Calponin-like integrin-linked kinase-binding protein;CH-ILKBP;Matrix-remodeling-associated protein 2;Actopaxin	Q9NVD7	1	2	2	19491.1	0.0-100.0	10	2	2	10
KIAA1068 protein;NudC-like protein;Putative uncharacterized protein NUDCD3;NudC domain-containing protein 3	Q8IVD9	1	2	2	18587.7	0.0-100.0	10	2	2	10
Serpin B3;Squamous cell carcinoma antigen 1;Protein T4-A;Squamous cell carcinoma antigen-1 isoform SCCA-PD;SCCA2/SCCA1 fusion protein isoform 1	P29508	1	2	2	18223.4	0.0-100.0	10	2	2	10
CDC42 effector protein (Rho GTPase binding) 4, isoform CRA_a;cDNA FLJ14479 fis, clone MAMMA1002143, highly similar to Cdc42 effector protein 4 (Binder of Rho GTPases 4);cDNA, FLJ92905, Homo sapiens CDC42 effector protein (Rho GTPase binding) 4(CDC42EP4), mRNA;cDNA FLJ40516 fis, clone TESTI2046569, highly similar to Cdc42 effector protein 4 (Binder of RhoGTPases 4);Cdc42 effector protein 4;Binder …	Q9H3Q1	1	2	2	18062.6	0.0-100.0	10	2	2	10
TPR protein;Nucleoprotein TPR;Tpr protein;High affinity nerve growth factor receptor;Neurotrophic tyrosine kinase receptor type 1;p140-TrkA;TRK1-transforming tyrosine kinase protein;Translocated promoter region (To activated MET oncogene);Tpr;Putative uncharacterized protein TFG;Protein TFG;TRK-fused gene protein;Putative MAPK activating protein;Tyrosine-protein kinase receptor	Q92734	1	2	2	17549.1	0.0-100.0	10	2	2	10
Coiled-coil domain-containing protein 90B, mitochondrial;cDNA, FLJ96903;Putative uncharacterized protein MDS025;cDNA FLJ31410 fis, clone NT2NE2000195, highly similar to Homo sapiens MDS025 mRNA	Q9GZT6	1	2	2	16308.4	0.0-100.0	10	2	2	10
Paired mesoderm homeobox protein 1;Paired-related homeobox protein 1;Homeobox protein PHOX1	P54821	1	2	2	16071.6	0.0-100.0	10	2	2	10
WAS/WASL-interacting protein family member 2;WIP-related protein;WASP-interacting protein-related protein;WIP- and CR16-homologous protein;Putative uncharacterized protein WIPF2;cDNA FLJ30495 fis, clone BRAWH2000323, moderately similar to WIP-related protein	Q8TF74	1	2	2	15966.1	0.0-100.0	10	2	2	10
Protein FAM50B;Protein XAP-5-like	Q9Y247	1	2	2	15684.2	0.0-100.0	10	2	2	10
Vacuolar protein sorting-associated protein 37C;ESCRT-I complex subunit VPS37C;cDNA FLJ61465, highly similar to Homo sapiens vacuolar protein sorting 37C (VPS37C), mRNA	A5D8V6	1	2	2	14166.9	0.0-100.0	10	2	2	10
Putative uncharacterized protein COX7A2L;Cytochrome c oxidase subunit 7A-related protein, mitochondrial;Cytochrome c oxidase subunit VIIa-related protein;COX7a-related protein;EB1;COX7A2L protein;Cytochrome c oxidase subunit VIIa polypeptide 2 like, isoform CRA_a;cDNA FLJ35592 fis, clone SPLEN2007695, highly similar to Cytochrome c oxidase subunit VIIa-related protein, mitochondrial	O14548	1	2	2	13786	0.0-100.0	10	2	2	10
cDNA FLJ50163, highly similar to Ras-related protein M-Ras;cDNA, FLJ78970, highly similar to Ras-related protein M-Ras;Putative uncharacterized protein MRAS;Ras-related protein M-Ras;Ras-related protein R-Ras3;MRAS protein;Muscle RAS oncogene homolog, isoform CRA_a;cDNA FLJ42964 fis, clone BRSTN2013741, highly similar to Ras-related protein M-Ras	O14807	1	2	2	13257	0.0-100.0	10	2	2	10
Ashwin;cDNA FLJ55159;Putative uncharacterized protein C2orf49	Q9BVC5	1	2	2	12976.5	0.0-100.0	10	2	2	10
Peroxisomal membrane protein PEX14;Peroxisomal membrane anchor protein PEX14;Peroxin-14;PTS1 receptor-docking protein;cDNA FLJ51918, highly similar to Peroxisomal membrane protein PEX14	O75381	1	2	2	12117.2	0.0-100.0	10	2	2	10
Putative uncharacterized protein LOC646836;Mitotic-spindle organizing protein associated with a ring of gamma-tubulin 2A	Q6P582	1	2	2	11945.7	0.0-100.0	10	2	2	10
UPF0463 transmembrane protein C6orf35;Chromosome 6 open reading frame 35	Q9NWH2	1	2	2	11682.4	0.0-100.0	10	2	2	10
Vesicle-associated membrane protein 4;VAMP4 protein;Vesicle-associated membrane protein 4, isoform CRA_b;cDNA FLJ76098, highly similar to Homo sapiens vesicle-associated membrane protein 4 (VAMP4), transcript variant 2, mRNA	O75379	1	2	2	11416.8	0.0-100.0	10	2	2	10
Ubiquitin-like domain-containing CTD phosphatase 1	Q8WVY7	1	2	2	11323.2	0.0-100.0	10	2	2	10
cDNA FLJ76981, highly similar to Homo sapiens golgi autoantigen, golgin subfamily a, 5 (GOLGA5), mRNA;cDNA FLJ54399, highly similar to Golgin subfamily A member 5;Putative uncharacterized protein GOLGA5;Golgin subfamily A member 5;Golgin-84;RET-fused gene 5 protein;Protein Ret-II;Cell proliferation-inducing gene 31 protein	Q8TBA6	1	2	2	11316.6	0.0-100.0	10	2	2	10
cDNA FLJ32173 fis, clone PLACE6000953;cDNA FLJ57680;Uncharacterized protein C14orf179	Q96FT9	1	2	2	11087.4	0.0-100.0	10	2	2	10
Putative uncharacterized protein ZWINT;cDNA FLJ36489 fis, clone THYMU2018126, highly similar to ZW10 interactor;cDNA FLJ60420, highly similar to ZW10 interactor;cDNA FLJ55119, highly similar to Homo sapiens ZW10 interactor (ZWINT), transcript variant 3, mRNA;ZW10 interactor;ZW10-interacting protein 1	O95229	1	2	2	10225.9	0.0-100.0	10	2	2	10
Max-binding protein MNT;Protein ROX;Myc antagonist MNT;Class D basic helix-loop-helix protein 3	Q99583	1	2	2	9401.52	0.0-100.0	10	2	2	10
Pre-mRNA-splicing factor CWC25 homolog;Spliceosome-associated protein homolog CWC25;Coiled-coil domain-containing protein 49;cDNA FLJ52308;cDNA FLJ55385;cDNA, FLJ78976	Q9NXE8	1	2	2	9203	0.0-100.0	10	2	2	10
RILP-like protein 1;Rab-interacting lysosomal-like protein 1	Q5EBL4	1	2	2	8637.5	0.0-100.0	10	2	2	10
cDNA FLJ75913, highly similar to Homo sapiens cytochrome b5 reductase 2 (CYB5R2), transcript variant 1, mRNA;Cytochrome b5 reductase b5R.2 isoform 2 variant;NADH-cytochrome b5 reductase 2	Q6BCY4	1	2	2	8317.29	0.0-100.0	10	2	2	10
cDNA FLJ44984 fis, clone BRAWH3004350, moderately similar to Spindlin-1;Spindlin-4	Q56A73	1	2	2	8108.89	0.0-100.0	10	2	2	10
Centromere protein Q	Q7L2Z9	1	2	2	8080.1	0.0-100.0	10	2	2	10
Cytochrome c oxidase subunit 1;Cytochrome c oxidase polypeptide I	P00395	1	2	2	7999.63	0.0-100.0	10	2	2	10
Smad nuclear interacting protein 1;cDNA, FLJ96650, Homo sapiens Smad nuclear interacting protein (SNIP1), mRNA;cDNA FLJ51792, highly similar to Smad nuclear-interacting protein 1;cDNA FLJ57163, moderately similar to Smad nuclear-interacting protein 1;cDNA FLJ57162, highly similar to Smad nuclear-interacting protein 1;Smad nuclear-interacting protein 1;FHA domain-containing protein SNIP1	Q8TAD8	1	2	2	7847.67	0.0-100.0	10	2	2	10
Heat shock 70 kDa protein 13;Stress-70 protein chaperone microsome-associated 60 kDa protein;Microsomal stress-70 protein ATPase core;cDNA FLJ46699 fis, clone TRACH3013700, highly similar to Stress 70 protein chaperonemicrosome-associated 60 kDa protein;cDNA FLJ54131, highly similar to Stress 70 protein chaperone microsome-associated 60 kDa protein;Stress 70 protein chaperone, microsome-associate…	P48723	1	2	2	7380.48	0.0-100.0	10	2	2	10
Calmodulin-like protein 3;Calmodulin-related protein NB-1;CaM-like protein	P27482	1	2	2	6954.15	0.0-100.0	10	2	2	10
cDNA FLJ78231, highly similar to Homo sapiens TSC22 domain family, member 1 (TSC22D1), transcript variant 2, mRNA;cDNA FLJ34535 fis, clone HLUNG2008348, highly similar to Homo sapiens TSC22 domain family, member 1 (TSC22D1), transcript variant 1, mRNA;TSC22 domain family, member 1;Putative uncharacterized protein TSC22D1;TSC22 domain family protein 1;Transforming growth factor beta-1-induced tran…	Q15714	1	2	2	6649.77	0.0-100.0	10	2	2	10
Uncharacterized protein C1orf43;Hepatitis C virus NS5A-transactivated protein 4;Protein NICE-3;S863-3;Chromosome 1 open reading frame 43, isoform CRA_b;NS5ATP4A	Q9BWL3	1	2	2	6129.18	0.0-100.0	10	2	2	10
Putative uncharacterized protein PEX16;Peroxisomal membrane protein PEX16;Peroxin-16;Peroxisomal biogenesis factor 16	Q9Y5Y5	1	2	2	5554.8	0.0-100.0	10	2	2	10
cDNA FLJ60846, highly similar to Arfaptin-1;ADP-ribosylation factor interacting protein 1 (Arfaptin 1), isoform CRA_b;ARFIP1 protein;cDNA FLJ53696, highly similar to Arfaptin-1;cDNA, FLJ79024, highly similar to Arfaptin-1;Arfaptin-1;ADP-ribosylation factor-interacting protein 1;ADP-ribosylation factor interacting protein 1;ADP-ribosylation factor interacting protein 1 (Arfaptin 1), isoform CRA_a;…	P53367	1	2	2	5506.91	0.0-100.0	10	2	2	10
Succinate dehydrogenase assembly factor 2, mitochondrial;Succinate dehydrogenase subunit 5, mitochondrial	Q9NX18	1	2	2	5483.64	0.0-100.0	10	2	2	10
cDNA, FLJ96730, highly similar to Homo sapiens sorting nexin 15 (SNX15), transcript variant A, mRNA;cDNA FLJ39128 fis, clone NTONG2007658, highly similar to Sorting nexin-15;Putative uncharacterized protein;Sorting nexin-15	Q9NRS6	1	2	2	5123.94	0.0-100.0	10	2	2	10
Transcription factor EB;cDNA FLJ37742 fis, clone BRHIP2022054, highly similar to Transcription factor EB;cDNA FLJ55171, highly similar to Transcription factor EB;Class E basic helix-loop-helix protein 35;TFEB transcription factor	P19484	1	2	2	4742.72	0.0-100.0	10	2	2	10
Apolipoprotein L2;Apolipoprotein L-II;Apolipoprotein L, 2;cDNA FLJ55764, highly similar to Apolipoprotein-L2	Q9BQE5	1	2	2	4283.66	0.0-100.0	10	2	2	10
TSC22 domain family protein 4;TSC22-related-inducible leucine zipper protein 2;Tsc-22-like protein THG-1;HCG1770615, isoform CRA_b;Putative uncharacterized protein TSC22D4;cDNA FLJ57331, highly similar to TSC22 domain family protein 4;TSC22D4 protein	Q9Y3Q8	1	2	2	4119.46	0.0-100.0	10	2	2	10
Putative uncharacterized protein MFF;Mitochondrial fission factor	Q9GZY8	1	2	2	4072.47	0.0-100.0	10	2	2	10
Transcription factor E3;Class E basic helix-loop-helix protein 33;cDNA FLJ59531, highly similar to Transcription factor E3;Putative uncharacterized protein TFE3	P19532	1	2	2	3971.97	0.0-100.0	10	2	2	10
Syntaxin-2;Epimorphin	P32856	1	2	2	3917.26	0.0-100.0	10	2	2	10
cDNA FLJ58225, highly similar to Amyotrophic lateral sclerosis 2 chromosomalregion candidate gene 4 protein;cDNA FLJ58229, highly similar to Amyotrophic lateral sclerosis 2 chromosomalregion candidate gene 4 protein;Amyotrophic lateral sclerosis 2 chromosomal region candidate gene 4 protein;Potential LAG1 interactor	Q96Q45	1	2	2	3905.17	0.0-100.0	10	2	2	10
Max dimerization protein 4;Max-interacting transcriptional repressor MAD4;Max-associated protein 4;Class C basic helix-loop-helix protein 12;MXD4 protein	Q14582	1	2	2	3487.04	0.0-100.0	10	2	2	10
cDNA FLJ78516;Serum deprivation-response protein;Phosphatidylserine-binding protein;PS-p68;Cavin-2	O95810	1	2	2	2910.21	0.0-100.0	10	2	2	10
NADH dehydrogenase [ubiquinone] 1 beta subcomplex subunit 1;NADH-ubiquinone oxidoreductase MNLL subunit;Complex I-MNLL;NDUFB1 protein	O75438	1	2	2	2889.63	0.0-100.0	10	2	2	10
Putative uncharacterized protein RBMXL1;RBM1;RNA binding motif protein, X-linked-like 1;RNA-binding motif protein X-linked-like 1 (Kynurenine aminotransferase III) (Protein RBM1).	Q96E39	1	2	2	2528.38	0.0-100.0	10	2	2	10
Homeobox protein HMX3;Homeobox protein H6 family member 3;Homeobox protein Nkx-5.1	A6NHT5	1	2	2	2515.38	0.0-100.0	10	2	2	10
cDNA FLJ57866, highly similar to Homo sapiens TAF8 RNA polymerase II, TATA box binding protein (TBP)-associated factor, mRNA;Putative uncharacterized protein TAF8;Transcription initiation factor TFIID subunit 8;TBP-associated factor 8;Transcription initiation factor TFIID 43 kDa subunit;TBP-associated factor 43 kDa;Protein taube nuss	Q7Z7C8	1	2	2	2500.44	0.0-100.0	10	2	2	10
BUD13 homolog;cDNA FLJ76180	Q9BRD0	1	2	2	2286.04	0.0-100.0	10	2	2	10
Spindle and kinetochore-associated protein 2;Protein FAM33A;Family with sequence similarity 33 member A	Q8WVK7	1	2	2	2215.38	0.0-100.0	10	2	2	10
Transcription initiation factor TFIID subunit 13;Transcription initiation factor TFIID 18 kDa subunit;TAF13 RNA polymerase II, TATA box binding protein (TBP)-associated factor, 18kDa	Q15543	1	2	2	2191.96	0.0-100.0	10	2	2	10
Putative uncharacterized protein ENSP00000348682;RUN domain-containing protein 2B;RUNDC2-like protein	Q8IUI4	1	2	2	1991.32	0.0-100.0	10	2	2	10
Coiled-coil domain-containing protein 112;Mutated in bladder cancer protein 1	Q8NEF3	1	2	2	1961.99	0.0-100.0	10	2	2	10
SH3 domain-binding glutamic acid-rich-like protein 3;SH3 domain-binding protein 1;SH3 domain binding glutamic acid-rich protein like 3;Putative uncharacterized protein	Q9H299	1	2	2	1763.15	0.0-100.0	10	2	2	10
Small nuclear ribonucleoprotein F;Sm protein F	P62306	1	2	2	1704.59	0.0-100.0	10	2	2	10
NADH-ubiquinone oxidoreductase chain 6;NADH dehydrogenase subunit 6	P03923	1	2	2	1429.43	0.0-100.0	10	2	2	10
cDNA FLJ58167, highly similar to EH-domain-containing protein 3;cDNA, FLJ78905, highly similar to EH-domain-containing protein 3;EH domain-containing protein 3;PAST homolog 3	Q9NZN3	1	2	2	1368.16	0.0-100.0	10	2	2	10
Peroxisomal membrane protein PEX13;Peroxin-13;Peroxisome biogenesis factor 13, isoform CRA_a;Putative uncharacterized protein PEX13;Peroxisome biogenesis factor 13, isoform CRA_e	Q92968	1	2	2	1026.79	0.0-100.0	10	2	2	10
Brain protein 44;cDNA, FLJ92180, highly similar to Homo sapiens brain protein 44 (BRP44), mRNA	O95563	1	2	2	350.891	0.0-100.0	10	2	2	10
Histone H3.1;Histone H3/a;Histone H3/b;Histone H3/c;Histone H3/d;Histone H3/f;Histone H3/h;Histone H3/i;Histone H3/j;Histone H3/k;Histone H3/l;Histone H3.2	P68431	2	4	4	1.12501e+07	0.0-100.0	10	3	4	10
Histone H3-like	Q6NXT2	2	4	4	1.06773e+07	0.0-100.0	10	3	4	10
Putative uncharacterized protein RPLP1;Ribosomal protein, large, P1, isoform CRA_b;60S acidic ribosomal protein P1;RPLP1 protein;Acidic ribosomal phosphoprotein P1	P05386	2	4	4	1.02806e+07	0.0-100.0	10	3	4	10
Peroxiredoxin 6;Peroxiredoxin-6;Antioxidant protein 2;1-Cys peroxiredoxin;Acidic calcium-independent phospholipase A2;Non-selenium glutathione peroxidase;24 kDa protein;Liver 2D page spot 40;Red blood cells page spot 12;cDNA FLJ51310, moderately similar to Peroxiredoxin-6 (EC 1.11.1.15)	P30041	2	4	4	8.73762e+06	0.0-100.0	10	3	4	10
Translationally-controlled tumor protein;p23;Histamine-releasing factor;Fortilin;cDNA FLJ57738, highly similar to Translationally-controlled tumor protein;cDNA FLJ57742;Tumor protein, translationally-controlled 1;TPT1 protein;Tumor protein, translationally-controlled 1, isoform CRA_a	P13693	2	4	4	7.8944e+06	0.0-100.0	10	3	4	10
Ribosomal protein L18;60S ribosomal protein L18	Q07020	2	4	4	7.44612e+06	0.0-100.0	10	3	4	10
Calcyclin binding protein;Calcyclin-binding protein;Siah-interacting protein;S100A6-binding protein;cDNA FLJ36106 fis, clone TESTI2021531, highly similar to Calcyclin-binding protein;Calcyclin binding protein, isoform CRA_a;Growth-inhibiting gene 5 protein;cDNA, FLJ93790, Homo sapiens Siah-interacting protein (SIP), mRNA	Q9HB71	2	4	4	6.79842e+06	0.0-100.0	10	3	4	10
Ribosomal protein L9, isoform CRA_d;cDNA FLJ51990, highly similar to 60S ribosomal protein L9;cDNA FLJ52179, highly similar to 60S ribosomal protein L9;60S ribosomal protein L9;NPC-A-16;Ribosomal protein L9;Ribosomal protein L9 isoform;Ribosomal protein L9, isoform CRA_b;cDNA, FLJ92535, Homo sapiens ribosomal protein L9 (RPL9), mRNA	P32969	2	4	4	6.36548e+06	0.0-100.0	10	3	4	10
Phosphatidylethanolamine-binding protein 1;Prostatic-binding protein;HCNPpp;Neuropolypeptide h3;Raf kinase inhibitor protein;Hippocampal cholinergic neurostimulating peptide;cDNA FLJ51535, highly similar to Phosphatidylethanolamine-binding protein 1	P30086	2	4	4	5.95388e+06	0.0-100.0	10	3	4	10
60S ribosomal protein L24;60S ribosomal protein L30;Putative uncharacterized protein RPL24;Ribosomal protein L24, isoform CRA_e;L30	P83731	2	4	4	5.52881e+06	0.0-100.0	10	3	4	10
cDNA FLJ53048, highly similar to Phosphoglycerate mutase 1 (EC 5.4.2.1);HCG2015269, isoform CRA_c;cDNA FLJ53061, highly similar to Phosphoglycerate mutase 1 (EC 5.4.2.1);cDNA, FLJ78809, highly similar to Phosphoglycerate mutase 1 (EC 5.4.2.1);Putative uncharacterized protein;Phosphoglycerate mutase 1;Phosphoglycerate mutase isozyme B;BPG-dependent PGAM 1;Phosphoglycerate mutase	P18669	2	4	4	5.4431e+06	0.0-100.0	10	3	4	10
Putative uncharacterized protein RPSA;40S ribosomal protein SA;Laminin receptor 1;37/67 kDa laminin receptor;Laminin-binding protein precursor p40;37 kDa laminin receptor precursor;67 kDa laminin receptor;Colon carcinoma laminin-binding protein;NEM/1CHD4;Multidrug resistance-associated protein MGr1-Ag;Laminin receptor-like protein LAMRL5	P08865	2	4	4	4.72869e+06	0.0-100.0	10	3	4	10
60S ribosomal protein L19;Ribosomal protein L19	P84098	2	4	4	4.5924e+06	0.0-100.0	10	3	4	10
60S ribosomal protein L27a;Ribosomal protein L27a	P46776	2	4	4	4.48264e+06	0.0-100.0	10	3	4	10
cDNA FLJ77645, highly similar to Homo sapiens splicing factor, arginine/serine-rich 1 (splicing factor 2, alternate splicing factor) (SFRS1), mRNA;Splicing factor, arginine/serine-rich 1;pre-mRNA-splicing factor SF2, P33 subunit;Alternative-splicing factor 1	Q07955	2	4	4	4.39898e+06	0.0-100.0	10	3	4	10
Ribosomal protein L15;60S ribosomal protein L15	P61313	2	4	4	3.90093e+06	0.0-100.0	10	3	4	10
40S ribosomal protein S16;RPS16 protein	P62249	2	4	4	3.5739e+06	0.0-100.0	10	3	4	10
cDNA, FLJ92825, highly similar to Homo sapiens SAR1a gene homolog 1 (S. cerevisiae) (SARA1), mRNA;cDNA FLJ58922, highly similar to GTP-binding protein SAR1a;SAR1 gene homolog A (S. cerevisiae);SAR1 gene homolog A (S. cerevisiae), isoform CRA_a;Small GTP-binding protein;SARA1 protein;GTP binding protein;GTP-binding protein Sara;Masra2;GTP-binding protein SAR1a;COPII-associated small GTPase	Q9NR31	2	4	4	3.53027e+06	0.0-100.0	10	3	4	10
Putative uncharacterized protein SNX12;Sorting nexin 12;Sorting nexin 12, isoform CRA_a;cDNA, FLJ93438, Homo sapiens sorting nexin 12 (SNX12), mRNA;Sorting nexin-12	Q9UMY4	2	4	4	3.42036e+06	0.0-100.0	10	3	4	10
Clathrin light chain A;cDNA FLJ60566, highly similar to Clathrin light chain A;Putative uncharacterized protein CLTA	P09496	2	4	4	3.39862e+06	0.0-100.0	10	3	4	10
14-3-3 protein sigma;Stratifin;Epithelial cell marker protein 1	P31947	2	4	4	3.37751e+06	0.0-100.0	10	3	4	10
78 kDa glucose-regulated protein;Heat shock 70 kDa protein 5;Immunoglobulin heavy chain-binding protein;Endoplasmic reticulum lumenal Ca(2+)-binding protein grp78;cDNA FLJ60062, highly similar to 78 kDa glucose-regulated protein;HSPA5 protein	P11021	2	4	4	3.06413e+06	0.0-100.0	10	3	4	10
ATP synthase subunit O, mitochondrial;Oligomycin sensitivity conferral protein;ATP synthase	P48047	2	4	4	3.03221e+06	0.0-100.0	10	3	4	10
cDNA FLJ75113;cDNA, FLJ96580, highly similar to Homo sapiens hepatoma-derived growth factor (high-mobility group protein 1-like) (HDGF), mRNA;cDNA FLJ39092 fis, clone NT2RP7019835, highly similar to HEPATOMA-DERIVED GROWTH FACTOR;cDNA FLJ53700, highly similar to Hepatoma-derived growth factor;Hepatoma-derived growth factor;High mobility group protein 1-like 2;Hepatoma-derived growth factor (High-…	P51858	2	4	4	2.84832e+06	0.0-100.0	10	3	4	10
Moesin;Membrane-organizing extension spike protein;MSN protein	P26038	2	4	4	2.82167e+06	0.0-100.0	10	3	4	10
Membrane-associated progesterone receptor component 1;PGRMC1 protein;Progesterone receptor membrane component 1;Progesterone receptor membrane component 1, isoform CRA_a;cDNA, FLJ94602, Homo sapiens progesterone receptor membrane component 1 (PGRMC1),mRNA	O00264	2	4	4	2.73801e+06	0.0-100.0	10	3	4	10
Ras-related protein Rab-11A;YL8;cDNA FLJ61136, highly similar to Ras-related protein Rab-11A;cDNA FLJ57160, highly similar to Ras-related protein Rab-11A;24KG	P62491	2	4	4	2.57817e+06	0.0-100.0	10	3	4	10
Cofilin 2 (Muscle), isoform CRA_a;Cofilin 2 (Muscle), isoform CRA_c;Cofilin isoform;cDNA, FLJ94864, Homo sapiens cofilin 2 (muscle) (CFL2), mRNA;Cofilin-2;Cofilin, muscle isoform	Q9Y281	2	4	4	2.52001e+06	0.0-100.0	10	3	4	10
60S ribosomal protein L32;Putative uncharacterized protein RPL32	P62910	2	4	4	2.48654e+06	0.0-100.0	10	3	4	10
Putative uncharacterized protein ARPC4;Actin-related protein 2/3 complex subunit 4;Arp2/3 complex 20 kDa subunit	P59998	2	4	4	2.4547e+06	0.0-100.0	10	3	4	10
cDNA FLJ52936, weakly similar to Tropomyosin alpha-4 chain;cDNA FLJ54184, highly similar to Tropomyosin alpha-4 chain;Tropomyosin alpha-4 chain;Tropomyosin-4;TM30p1	P67936	2	4	4	2.3132e+06	0.0-100.0	10	3	4	10
ADP-ribosylation factor 4;Putative uncharacterized protein ARF4	P18085	2	4	4	2.23674e+06	0.0-100.0	10	3	4	10
Putative uncharacterized protein PSMA2;Proteasome subunit alpha type-2;Proteasome component C3;Macropain subunit C3;Multicatalytic endopeptidase complex subunit C3;Proteasome subunit alpha type;Proteasome (Prosome, macropain) subunit, alpha type, 2, isoform CRA_a;Putative uncharacterized protein DKFZp686D09174	P25787	2	4	4	2.23032e+06	0.0-100.0	10	3	4	10
ATP synthase subunit alpha;cDNA FLJ54625, highly similar to ATP synthase subunit alpha, mitochondrial (EC 3.6.3.14);ATP synthase subunit alpha, mitochondrial	P25705	2	4	4	2.22092e+06	0.0-100.0	10	3	4	10
RPL14 protein;cDNA FLJ76611, highly similar to Homo sapiens ribosomal protein L14 (RPL14), mRNA;cDNA FLJ75556, highly similar to Homo sapiens ribosomal protein L14, mRNA;cDNA FLJ51325, highly similar to 60S ribosomal protein L14;60S ribosomal protein L14;CAG-ISL 7;Ribosomal protein L14 variant	P50914	2	4	4	1.99673e+06	0.0-100.0	10	3	4	10
Eukaryotic translation initiation factor 1A, X-chromosomal;Eukaryotic translation initiation factor 4C	P47813	2	4	4	1.91411e+06	0.0-100.0	10	3	4	10
cDNA FLJ38670 fis, clone HSYRA2000190, highly similar to Voltage-dependent anion-selective channel protein 1;Voltage-dependent anion-selective channel protein 1;Outer mitochondrial membrane protein porin 1;Plasmalemmal porin;Porin 31HL;Porin 31HM;cDNA FLJ57715, highly similar to Voltage-dependent anion-selective channel protein 1;Putative uncharacterized protein VDAC1	P21796	2	4	4	1.90046e+06	0.0-100.0	10	3	4	10
Flavin reductase;NADPH-dependent diaphorase;NADPH-flavin reductase;Biliverdin reductase B;Biliverdin-IX beta-reductase;Green heme-binding protein	P30043	2	4	4	1.85053e+06	0.0-100.0	10	3	4	10
dCTP pyrophosphatase 1;Deoxycytidine-triphosphatase 1;XTP3-transactivated gene A protein;RS21C6	Q9H773	2	4	4	1.84564e+06	0.0-100.0	10	3	4	10
Peptidyl-prolyl cis-trans isomerase NIMA-interacting 1;Peptidyl-prolyl cis-trans isomerase Pin1;Rotamase Pin1;cDNA FLJ40239 fis, clone TESTI2023436, highly similar to Peptidyl-prolyl cis-trans isomerase NIMA-interacting 1 (EC 5.2.1.8);PIN1 protein;Prolyl isomerase	Q13526	2	4	4	1.81089e+06	0.0-100.0	10	3	4	10
cDNA FLJ76817, highly similar to Homo sapiens non-POU domain containing, octamer-binding (NONO), mRNA;cDNA FLJ56109, highly similar to Non-POU domain-containing octamer-binding protein;Putative uncharacterized protein NONO;Non-POU domain-containing octamer-binding protein;54 kDa nuclear RNA- and DNA-binding protein;p54(nrb);55 kDa nuclear protein;NMT55;DNA-binding p52/p100 complex, 52 kDa subunit	Q15233	2	4	4	1.7746e+06	0.0-100.0	10	3	4	10
Adenylate kinase isoenzyme 1;ATP-AMP transphosphorylase 1;Myokinase;Adenylate kinase 1 variant;Adenylate kinase 1;AK1 protein;Adenylate kinase 1, isoform CRA_b;cDNA, FLJ94359, Homo sapiens adenylate kinase 1 (AK1), mRNA	P00568	2	4	4	1.76881e+06	0.0-100.0	10	3	4	10
Nucleoside diphosphate kinase B;nm23-H2;C-myc purine-binding transcription factor PUF;Putative uncharacterized protein NME1;Nucleoside diphosphate kinase;Nucleoside diphosphate kinase A;Tumor metastatic process-associated protein;Metastasis inhibition factor nm23;nm23-H1;Granzyme A-activated DNase	P22392	2	4	4	1.75195e+06	0.0-100.0	10	3	4	10
cDNA FLJ51311;RhoA activator C11orf59;p27Kip1-releasing factor from RhoA	Q6IAA8	2	4	4	1.6432e+06	0.0-100.0	10	3	4	10
14-3-3 protein beta/alpha;Protein kinase C inhibitor protein 1;Protein 1054;14-3-3 protein beta/alpha, N-terminally processed;Tyrosine 3-monooxygenase/tryptophan 5-monooxygenase activation protein, beta polypeptide;Tyrosine 3-monooxygenase/tryptophan 5-monooxygenase activation protein, beta polypeptide variant	P31946	2	4	4	1.4719e+06	0.0-100.0	10	3	4	10
Heterogeneous nuclear ribonucleoprotein A/B;APOBEC1-binding protein 1;cDNA FLJ60713, highly similar to Homo sapiens heterogeneous nuclear ribonucleoprotein A/B (HNRPAB), transcript variant 1, mRNA;Putative uncharacterized protein HNRNPAB;Heterogeneous nuclear ribonucleoprotein AB isoform a variant	Q99729	2	4	4	1.41618e+06	0.0-100.0	10	3	4	10
Derlin-2;Der1-like protein 2;Degradation in endoplasmic reticulum protein 2;F-LAN-1;F-LANa	Q9GZP9	2	4	4	1.34128e+06	0.0-100.0	10	3	4	10
mRNA turnover protein 4 homolog	Q9UKD2	2	4	4	1.32841e+06	0.0-100.0	10	3	4	10
40S ribosomal protein S20;cDNA FLJ58953, highly similar to 40S ribosomal protein S20	P60866	2	4	4	1.31284e+06	0.0-100.0	10	3	4	10
Ras-related protein Rab-6B;cDNA FLJ57728, highly similar to Ras-related protein Rab-6B;Putative uncharacterized protein RAB6B;RAB6B protein;GTP-binding protein RAB6B;Ras-related protein Rab-6A;cDNA FLJ51066, highly similar to Ras-related protein Rab-6A;cDNA FLJ52284, highly similar to Ras-related protein Rab-6A;Rab6A variant 3;RAB6A, member RAS oncogene family isoform a variant;RAB6A protein;GTP-…	Q9NRW1	2	4	4	1.24801e+06	0.0-100.0	10	3	4	10
Ras-related protein Rab-6B;cDNA FLJ57728, highly similar to Ras-related protein Rab-6B;Putative uncharacterized protein RAB6B;RAB6B protein;GTP-binding protein RAB6B;Ras-related protein Rab-6A;cDNA FLJ51066, highly similar to Ras-related protein Rab-6A;cDNA FLJ52284, highly similar to Ras-related protein Rab-6A;Rab6A variant 3;RAB6A, member RAS oncogene family isoform a variant;RAB6A protein;GTP-…	P20340	2	4	4	1.24801e+06	0.0-100.0	10	3	4	10
cDNA, FLJ96718, highly similar to Homo sapiens splicing factor, arginine/serine-rich 10 (transformer 2 homolog, Drosophila) (SFRS10), mRNA;Transformer-2 protein homolog beta;Transformer-2 protein homolog B;Splicing factor, arginine/serine-rich 10;RA301;Silica-induced gene 41 protein;Splicing factor, arginine/serine-rich 10 (Transformer 2 homolog, Drosophila) variant;Putative uncharacterized prote…	P62995	2	4	4	1.24107e+06	0.0-100.0	10	3	4	10
Cytochrome b5 type B;Cytochrome b5 outer mitochondrial membrane isoform;Putative uncharacterized protein DKFZp686M0619	O43169	2	4	4	1.21925e+06	0.0-100.0	10	3	4	10
Heme-binding protein 1;p22HBP	Q9NRV9	2	4	4	1.17656e+06	0.0-100.0	10	3	4	10
cDNA, FLJ93804, highly similar to Homo sapiens gp25L2 protein (HSGP25L2G), mRNA;cDNA FLJ56646, highly similar to Transmembrane emp24 domain-containing protein 9;Transmembrane emp24 domain-containing protein 9;Glycoprotein 25L2	Q9BVK6	2	4	4	1.17301e+06	0.0-100.0	10	3	4	10
cDNA, FLJ93365, highly similar to Homo sapiens KH domain containing, RNA binding, signal transduction associated 1 (KHDRBS1), mRNA;cDNA FLJ54590, highly similar to KH domain-containing, RNA-binding, signaltransduction-associated protein 1;KH domain containing, RNA binding, signal transduction associated 1, isoform CRA_b;cDNA FLJ52899, highly similar to KH domain-containing, RNA-binding, signaltra…	Q07666	2	4	4	1.14754e+06	0.0-100.0	10	3	4	10
cDNA FLJ77670, highly similar to Homo sapiens ribosomal protein S15a (RPS15A), mRNA;HCG1994130, isoform CRA_a;cDNA FLJ30359 fis, clone BRACE2007760, highly similar to 40S RIBOSOMAL PROTEIN S15A;cDNA, FLJ92249, Homo sapiens ribosomal protein S15a (RPS15A), mRNA;40S ribosomal protein S15a	P62244	2	4	4	1.08266e+06	0.0-100.0	10	3	4	10
Putative uncharacterized protein C6orf108;Deoxyribonucleoside 5'-monophosphate N-glycosidase;c-Myc-responsive protein Rcl	O43598	2	4	4	1.07322e+06	0.0-100.0	10	3	4	10
Ubiquitin-conjugating enzyme E2 K;Ubiquitin-conjugating enzyme E2-25 kDa;Ubiquitin-protein ligase;Ubiquitin carrier protein;Huntingtin-interacting protein 2;Huntingtin interacting protein 2, isoform CRA_a;cDNA FLJ36214 fis, clone THYMU2000672, highly similar to Ubiquitin-conjugating enzyme E2-25 kDa (EC 6.3.2.19);cDNA FLJ57995, moderately similar to Ubiquitin-conjugating enzyme E2-25 kDa (EC 6.3.…	P61086	2	4	4	1.05283e+06	0.0-100.0	10	3	4	10
SAR1a gene homolog 2 variant;GTP-binding protein SAR1b;GTP-binding protein B;Putative uncharacterized protein DKFZp434B2017;cDNA FLJ32259 fis, clone PROST1000298, highly similar to GTP-binding protein SAR1b	Q9Y6B6	2	4	4	1.03539e+06	0.0-100.0	10	3	4	10
Protein LLP homolog;Protein LAPS18-like	Q9BRT6	2	4	4	1.02535e+06	0.0-100.0	10	3	4	10
Protein FAM96B	Q9Y3D0	2	4	4	1.01901e+06	0.0-100.0	10	3	4	10
cDNA FLJ76387, highly similar to Homo sapiens splicing factor, arginine/serine-rich 9 (SFRS9), mRNA;cDNA FLJ56571, highly similar to Splicing factor, arginine/serine-rich 9;Splicing factor, arginine/serine-rich 9;Pre-mRNA-splicing factor SRp30C	Q13242	2	4	4	991579	0.0-100.0	10	3	4	10
Neuron-specific calcium-binding protein hippocalcin;Calcium-binding protein BDR-2;P23K;Hippocalcin	P84074	2	4	4	984839	0.0-100.0	10	3	4	10
Putative uncharacterized protein HPCAL1;BDP-1 protein;Hippocalcin-like protein 1;Visinin-like protein 3;Calcium-binding protein BDR-1;HLP2;Putative uncharacterized protein DKFZp781K1922;HPCAL1 protein;Hippocalcin-like 1;Hippocalcin-like 1, isoform CRA_a;cDNA FLJ78291, highly similar to Homo sapiens hippocalcin-like 1 (HPCAL1), transcript variant 2, mRNA	P37235	2	4	4	980684	0.0-100.0	10	3	4	10
Peptidyl-prolyl cis-trans isomerase-like 1;Rotamase PPIL1	Q9Y3C6	2	4	4	978057	0.0-100.0	10	3	4	10
Putative uncharacterized protein SUMF2;cDNA FLJ54722, highly similar to Sulfatase-modifying factor 2;cDNA FLJ54105, highly similar to Sulfatase-modifying factor 2;cDNA FLJ59949, highly similar to Homo sapiens sulfatase modifying factor 2 (SUMF2), transcript variant 4, mRNA;Sulfatase-modifying factor 2;C-alpha-formylglycine-generating enzyme 2;cDNA FLJ59089, highly similar to Homo sapiens sulfatas…	Q8NBJ7	2	4	4	974234	0.0-100.0	10	3	4	10
U2 small nuclear ribonucleoprotein A';U2 snRNP-specific A' protein;Small nuclear ribonucleoprotein polypeptide A' variant;SNRPA1 protein;Small nuclear ribonucleoprotein polypeptide A', isoform CRA_d;cDNA FLJ75425, highly similar to Homo sapiens small nuclear ribonucleoprotein polypeptide A', mRNA	P09661	2	4	4	948947	0.0-100.0	10	3	4	10
cDNA FLJ60885, moderately similar to Clathrin light chain B;Clathrin light chain B	P09497	2	4	4	900307	0.0-100.0	10	3	4	10
Putative uncharacterized protein RPL23;60S ribosomal protein L17;60S ribosomal protein L23;Similar to ribosomal protein L23	P62829	2	4	4	867749	0.0-100.0	10	3	4	10
Proteasome activator complex subunit 3;Proteasome activator 28 subunit gamma;Activator of multicatalytic protease subunit 3;11S regulator complex subunit gamma;Ki nuclear autoantigen;cDNA FLJ32659 fis, clone TESTI1000045, highly similar to Proteasome activator complex subunit 3;PSME3 protein	P61289	2	4	4	863579	0.0-100.0	10	3	4	10
cDNA FLJ52153, highly similar to Transmembrane emp24 domain-containing protein 2;cDNA FLJ52154, moderately similar to Transmembrane emp24 domain-containing protein 2;Transmembrane emp24 domain-containing protein 2;Membrane protein p24A;RNP24 protein;Transmembrane emp24 domain trafficking protein 2, isoform CRA_a;cDNA, FLJ93436, Homo sapiens coated vesicle membrane protein (RNP24), mRNA	Q15363	2	4	4	819826	0.0-100.0	10	3	4	10
Putative uncharacterized protein ARPC2;Actin-related protein 2/3 complex subunit 2;Arp2/3 complex 34 kDa subunit;Actin related protein 2/3 complex, subunit 2, 34kDa, isoform CRA_a;cDNA FLJ76076, highly similar to Homo sapiens actin related protein 2/3 complex, subunit 2, 34kDa (ARPC2), transcript variant 2, mRNA;PNAS-139	O15144	2	4	4	777158	0.0-100.0	10	3	4	10
Signal recognition particle 14 kDa protein;18 kDa Alu RNA-binding protein	P37108	2	4	4	767123	0.0-100.0	10	3	4	10
cDNA, FLJ92973, highly similar to Homo sapiens villin 2 (ezrin) (VIL2), mRNA;cDNA FLJ53435, highly similar to Ezrin;cDNA FLJ54141, highly similar to Ezrin;cDNA, FLJ78930, highly similar to Ezrin;Ezrin;p81;Cytovillin;Villin-2;Cytovillin 2	P15311	2	4	4	766554	0.0-100.0	10	3	4	10
Ubiquitin-conjugating enzyme E2 T;Ubiquitin-protein ligase T;Ubiquitin carrier protein T;Cell proliferation-inducing gene 50 protein	Q9NPD8	2	4	4	758100	0.0-100.0	10	3	4	10
Heat shock protein HSP 90-alpha;Heat shock 86 kDa;Renal carcinoma antigen NY-REN-38;cDNA FLJ57431, highly similar to Heat shock protein HSP 90-alpha;Hsp89-alpha-delta-N;Putative heat shock protein HSP 90-alpha A2;Heat shock 90 kDa protein 1 alpha-like 3;HSP90AA1 protein;Full-length cDNA 5-PRIME end of clone CS0DN005YI08 of Adult brain of Homo sapiens (human);Full-length cDNA clone CS0CAP007YF18 o…	Q14568	2	4	4	750430	0.0-100.0	10	3	4	10
Vacuolar protein-sorting-associated protein 25;ESCRT-II complex subunit VPS25;ELL-associated protein of 20 kDa;Dermal papilla-derived protein 9	Q9BRG1	2	4	4	747046	0.0-100.0	10	3	4	10
Splicing factor, proline- and glutamine-rich;Polypyrimidine tract-binding protein-associated-splicing factor;DNA-binding p52/p100 complex, 100 kDa subunit;100 kDa DNA-pairing protein;SFPQ protein;Splicing factor proline/glutamine-rich (Polypyrimidine tract binding protein associated)	P23246	2	4	4	742581	0.0-100.0	10	3	4	10
NADH dehydrogenase [ubiquinone] iron-sulfur protein 3, mitochondrial;NADH-ubiquinone oxidoreductase 30 kDa subunit;Complex I-30kD;cDNA FLJ57965, highly similar to NADH-ubiquinone oxidoreductase 30 kDa subunit, mitochondrial (EC 1.6.5.3);NADH dehydrogenase (Ubiquinone) Fe-S protein 3, 30kDa (NADH-coenzyme Q reductase) variant;Putative uncharacterized protein DKFZp586K0821	O75489	2	4	4	742308	0.0-100.0	10	3	4	10
cDNA FLJ78501, highly similar to Homo sapiens serpin peptidase inhibitor, clade H (heat shock protein 47), member 1, (collagen binding protein 1) (SERPINH1), mRNA;Serpin H1;Collagen-binding protein;47 kDa heat shock protein;Rheumatoid arthritis-related antigen RA-A47;Arsenic-transactivated protein 3;Cell proliferation-inducing gene 14 protein;cDNA FLJ52569, highly similar to Collagen-binding prot…	P50454	2	4	4	739376	0.0-100.0	10	3	4	10
Adenylate kinase isoenzyme 4, mitochondrial;Adenylate kinase 3-like;ATP-AMP transphosphorylase	P27144	2	4	4	719541	0.0-100.0	10	3	4	10
Translocator protein (18kDa);Peripheral benzodiazepine receptor-related protein;Peripheral-type benzodiazepine receptor;Translocator protein;PKBS;Mitochondrial benzodiazepine receptor;Peripheral-type Benzodiazepine Receptor	P30536	2	4	4	718316	0.0-100.0	10	3	4	10
Putative uncharacterized protein ABHD14B;cDNA FLJ52511, highly similar to Abhydrolase domain-containing protein 14B;cDNA FLJ52710, highly similar to Abhydrolase domain-containing protein 14B;cDNA FLJ52723, highly similar to Abhydrolase domain-containing protein 14B;Abhydrolase domain-containing protein 14B;CCG1-interacting factor B	Q96IU4	2	4	4	713725	0.0-100.0	10	3	4	10
Translin, isoform CRA_b;cDNA FLJ34596 fis, clone KIDNE2009191, highly similar to TRANSLIN;cDNA FLJ59957, highly similar to Translin;Translin;Translin variant	Q15631	2	4	4	693020	0.0-100.0	10	3	4	10
39S ribosomal protein L24, mitochondrial	Q96A35	2	4	4	662917	0.0-100.0	10	3	4	10
Protein phosphatase 1 regulatory subunit 14B;Phospholipase C-beta-3 neighbouring gene protein	Q96C90	2	4	4	632054	0.0-100.0	10	3	4	10
Geminin;Putative uncharacterized protein GMNN;Geminin variant	O75496	2	4	4	624498	0.0-100.0	10	3	4	10
Translin-associated factor X;Translin-associated factor X, isoform CRA_c;cDNA, FLJ93547, Homo sapiens translin-associated factor X (TSNAX), mRNA;Putative uncharacterized protein DKFZp686G1650;Translin-associated factor X, isoform CRA_a;Translin-associated protein X;Disrupted in schizophrenia 1 isoform 52;Translin associated factor X	Q99598	2	4	4	623767	0.0-100.0	10	3	4	10
Ribonuclease H2 subunit C;Ribonuclease HI subunit C;Aicardi-Goutieres syndrome 3 protein;RNase H1 small subunit	Q8TDP1	2	4	4	602119	0.0-100.0	10	3	4	10
Dolichyl-diphosphooligosaccharide--protein glycosyltransferase subunit 1;Dolichyl-diphosphooligosaccharide--protein glycosyltransferase 67 kDa subunit;Ribophorin-1;Ribophorin I;cDNA FLJ51740, highly similar to Dolichyl-diphosphooligosaccharide--proteinglycosyltransferase 67 kDa subunit (EC 2.4.1.119);cDNA FLJ51908, highly similar to Dolichyl-diphosphooligosaccharide--proteinglycosyltransferase 67…	P04843	2	4	4	598067	0.0-100.0	10	3	4	10
cDNA FLJ37944 fis, clone CTONG2008720, highly similar to Glutathione S-transferase kappa 1 (EC 2.5.1.18);cDNA FLJ57730, highly similar to Glutathione S-transferase kappa 1 (EC 2.5.1.18);cDNA FLJ60871, highly similar to Glutathione S-transferase kappa 1 (EC 2.5.1.18);Putative uncharacterized protein GSTK1;GSTK1 protein;Glutathione S-transferase kappa 1;Glutathione S-transferase kappa 1, isoform CR…	Q9Y2Q3	2	4	4	586458	0.0-100.0	10	3	4	10
cDNA FLJ51720, highly similar to Elongation of very long chain fatty acids protein 1;ELOVL1 protein;Elongation of very long chain fatty acids protein 1	Q9BW60	2	4	4	579211	0.0-100.0	10	3	4	10
Proteasome (Prosome, macropain) 26S subunit, ATPase, 4, isoform CRA_b;cDNA FLJ78505, highly similar to Homo sapiens proteasome (prosome, macropain) 26S subunit, ATPase, 4 (PSMC4), transcript variant 1, mRNA;cDNA, FLJ93682, Homo sapiens proteasome (prosome, macropain) 26S subunit, ATPase, 4(PSMC4), transcript variant 1, mRNA;26S protease regulatory subunit 6B;Proteasome 26S subunit ATPase 4;26S pr…	P43686	2	4	4	565081	0.0-100.0	10	3	4	10
Mid1-interacting protein 1;Gastrulation-specific G12-like protein;Mid1-interacting G12-like protein;Protein STRAIT11499	Q9NPA3	2	4	4	564928	0.0-100.0	10	3	4	10
CLE7;Chromosome 14 open reading frame 166, isoform CRA_a;Lcrp369;cDNA, FLJ92278;CLE;UPF0568 protein C14orf166	Q9Y224	2	4	4	558671	0.0-100.0	10	3	4	10
Acyl-coenzyme A thioesterase 13;Thioesterase superfamily member 2	Q9NPJ3	2	4	4	551208	0.0-100.0	10	3	4	10
Gem-associated protein 7;SIP3	Q9H840	2	4	4	543153	0.0-100.0	10	3	4	10
Lin-7 homolog C variant;Protein lin-7 homolog C;Mammalian lin-seven protein 3;Vertebrate lin-7 homolog 3	Q9NUP9	2	4	4	524375	0.0-100.0	10	3	4	10
ADP-ribosylation factor 6;ARF6 protein;cDNA, FLJ94403, Homo sapiens ADP-ribosylation factor 6 (ARF6), mRNA	P62330	2	4	4	524106	0.0-100.0	10	3	4	10
Pirin;PIR protein	O00625	2	4	4	519768	0.0-100.0	10	3	4	10
Growth factor receptor-bound protein 2;Growth factor receptor-bound protein 2, isoform CRA_a;cDNA, FLJ96637, Homo sapiens growth factor receptor-bound protein 2 (GRB2), mRNA;cDNA FLJ33691 fis, clone BRAWH2002976, highly similar to GROWTH FACTOR RECEPTOR-BOUND PROTEIN 2;Adapter protein GRB2;Protein Ash;SH2/SH3 adapter GRB2;GRB2 protein	P62993	2	4	4	519034	0.0-100.0	10	3	4	10
Putative uncharacterized protein FUS;cDNA FLJ78268, highly similar to Homo sapiens fusion (involved in t(12;16) in malignant liposarcoma), transcript variant 1, mRNA;cDNA FLJ58049, highly similar to RNA-binding protein FUS;cDNA FLJ57206, moderately similar to RNA-binding protein FUS;RNA-binding protein FUS;Oncogene FUS;Oncogene TLS;Translocated in liposarcoma protein;POMp75;75 kDa DNA-pairing pro…	P18846	2	4	4	514542	0.0-100.0	10	3	4	10
Heterogeneous nuclear ribonucleoprotein A1;hnRNP core protein A1;Helix-destabilizing protein;Single-strand RNA-binding protein;Putative heterogeneous nuclear ribonucleoprotein A1-like 3;hnRNP core protein A1-like 3;HNRPA1 protein;Putative uncharacterized protein	P09651	2	4	4	506551	0.0-100.0	10	3	4	10
Putative uncharacterized protein CBX1;Chromobox protein homolog 1;Heterochromatin protein 1 homolog beta;Heterochromatin protein p25;HP1Hsbeta;M31;Modifier 1 protein;p25beta;CBX1 protein;Chromobox homolog 1 (HP1 beta homolog Drosophila ), isoform CRA_a;cDNA, FLJ92997, Homo sapiens chromobox homolog 1 (HP1 beta homolog Drosophila ) (CBX1), mRNA;Heterochromatin-specific nonhistone protein	P83916	2	4	4	504645	0.0-100.0	10	3	4	10
Putative uncharacterized protein EFHD2;EF-hand domain family, member D2;EF-hand domain-containing protein D2;Swiprosin-1	Q96C19	2	4	4	500989	0.0-100.0	10	3	4	10
Apoptosis regulator BAX;Bcl-2-like protein 4;Bax epsilon;Bax protein;BCL2-associated X protein	Q07812	2	4	4	497876	0.0-100.0	10	3	4	10
Putative uncharacterized protein CXorf26;UPF0368 protein Cxorf26;HSPC245	Q9BVG4	2	4	4	487090	0.0-100.0	10	3	4	10
Peptidyl-prolyl cis-trans isomerase C;Rotamase C;Cyclophilin C;Peptidyl-prolyl cis-trans isomerase;cDNA FLJ57929, moderately similar to Peptidyl-prolyl cis-trans isomerase C (EC5.2.1.8)	P45877	2	4	4	477208	0.0-100.0	10	3	4	10
cDNA FLJ76394, highly similar to Homo sapiens CGI-121 protein (CGI-121), mRNA;CGI-121;cDNA FLJ59202, moderately similar to Homo sapiens CGI-121 protein (CGI-121), mRNA;TP53RK-binding protein;PRPK-binding protein	Q9Y3C4	2	4	4	476319	0.0-100.0	10	3	4	10
Apolipoprotein O;Protein FAM121B;Putative uncharacterized protein APOO	Q9BUR5	2	4	4	467131	0.0-100.0	10	3	4	10
Tetratricopeptide repeat protein 9C;Tetratricopeptide repeat protein 9C (TPR repeat protein 9C).	Q8N5M4	2	4	4	461198	0.0-100.0	10	3	4	10
cDNA, FLJ92340, highly similar to Homo sapiens prefoldin 4 (PFDN4), mRNA;Prefoldin subunit 4;Protein C-1	Q9NQP4	2	4	4	461016	0.0-100.0	10	3	4	10
28S ribosomal protein S7, mitochondrial;bMRP-27a;Mitochondrial ribosomal protein S7	Q9Y2R9	2	4	4	454480	0.0-100.0	10	3	4	10
Ribosome-recycling factor, mitochondrial;Ribosome-releasing factor, mitochondrial	Q96E11	2	4	4	446462	0.0-100.0	10	3	4	10
DNA-directed RNA polymerases I, II, and III subunit RPABC1;DNA-directed RNA polymerase II subunit E;RPB5 homolog;DNA-directed RNA polymerase II 23 kDa polypeptide;XAP4;Polymerase (RNA) II (DNA directed) polypeptide E, 25kDa, isoform CRA_c;cDNA FLJ55074, highly similar to DNA-directed RNA polymerase II 23 kDa polypeptide (EC 2.7.7.6)	P19388	2	4	4	436475	0.0-100.0	10	3	4	10
Ubiquitin-conjugating enzyme E2 G1;Ubiquitin-protein ligase G1;Ubiquitin carrier protein G1;E217K;UBC7	P62253	2	4	4	434106	0.0-100.0	10	3	4	10
cDNA, FLJ95068, highly similar to Homo sapiens eukaryotic translation elongation factor 1 delta (guanine nucleotide exchange protein) (EEF1D), transcript variant 1, mRNA;cDNA FLJ57946, highly similar to Elongation factor 1-delta;Elongation factor 1-delta;Antigen NY-CO-4;EEF1D protein;Eukaryotic translation elongation factor 1 delta (Guanine nucleotide exchange protein), isoform CRA_a;FP1047;cDNA:…	P29692	2	4	4	432344	0.0-100.0	10	3	4	10
Putative uncharacterized protein UBE2C;Ubiquitin-conjugating enzyme E2C, isoform CRA_d;Ubiquitin carrier protein;Ubiquitin-conjugating enzyme E2 C;Ubiquitin-protein ligase C;Ubiquitin carrier protein C;UbcH10	O00762	2	4	4	431969	0.0-100.0	10	3	4	10
cDNA, FLJ96657, highly similar to Homo sapiens pallidin homolog (mouse) (PLDN), mRNA;cDNA FLJ46785 fis, clone TRACH3028597, weakly similar to Pallidin;Pallidin;Pallid protein homolog;Syntaxin 13-interacting protein	Q9UL45	2	4	4	420515	0.0-100.0	10	3	4	10
U3 small nucleolar ribonucleoprotein protein IMP3;BRMS2;Mitochondrial ribosomal protein S4	Q9NV31	2	4	4	414094	0.0-100.0	10	3	4	10
PC4 and SFRS1-interacting protein;Lens epithelium-derived growth factor;Transcriptional coactivator p75/p52;Dense fine speckles 70 kDa protein;CLL-associated antigen KW-7;PSIP1 protein;PC4 and SFRS1 interacting protein 1, isoform CRA_a	O75475	2	4	4	412718	0.0-100.0	10	3	4	10
Platelet-activating factor acetylhydrolase IB subunit gamma;PAF acetylhydrolase 29 kDa subunit;PAF-AH subunit gamma	Q15102	2	4	4	410889	0.0-100.0	10	3	4	10
Putative uncharacterized protein HSPB11;Heat shock protein beta-11;Placental protein 25;Chromosome 1 open reading frame 41, isoform CRA_b	Q9Y547	2	4	4	406811	0.0-100.0	10	3	4	10
Putative uncharacterized protein RPN2;cDNA, FLJ96923, highly similar to Homo sapiens ribophorin II (RPN2), mRNA;cDNA FLJ60278, highly similar to Dolichyl-diphosphooligosaccharide--proteinglycosyltransferase 63 kDa subunit (EC 2.4.1.119);Dolichyl-diphosphooligosaccharide--protein glycosyltransferase subunit 2;Dolichyl-diphosphooligosaccharide--protein glycosyltransferase 63 kDa subunit;Ribophorin-…	P04844	2	4	4	391455	0.0-100.0	10	3	4	10
Estradiol 17-beta-dehydrogenase 12;17-beta-hydroxysteroid dehydrogenase 12;3-ketoacyl-CoA reductase;cDNA FLJ90530 fis, clone NT2RP4002187, highly similar to Homo sapiens hydroxysteroid (17-beta) dehydrogenase 12 (HSD17B12), mRNA;cDNA FLJ61181, highly similar to Homo sapiens hydroxysteroid (17-beta) dehydrogenase 12 (HSD17B12), mRNA;HSD17B12 protein;Hydroxysteroid (17-beta) dehydrogenase 12, isofo…	Q53GQ0	2	4	4	390864	0.0-100.0	10	3	4	10
DNA replication complex GINS protein SLD5;GINS complex subunit 4;cDNA FLJ50176, moderately similar to Homo sapiens SLD5 homolog (SLD5), mRNA	Q9BRT9	2	4	4	382807	0.0-100.0	10	3	4	10
cDNA FLJ76823, highly similar to Homo sapiens splicing factor, arginine/serine-rich 6 (SFRS6), mRNA;Splicing factor arginine/serine-rich 6;Splicing factor, arginine/serine-rich 6;Pre-mRNA-splicing factor SRP55	Q13247	2	4	4	376205	0.0-100.0	10	3	4	10
FLYWCH family member 2	Q96CP2	2	4	4	372564	0.0-100.0	10	3	4	10
cDNA FLJ76599, highly similar to Homo sapiens nucleoporin 35kDa (NUP35), transcript variant 2, mRNA;cDNA FLJ76613, highly similar to Homo sapiens nucleoporin 35kDa (NUP35), transcript variant 1, mRNA;cDNA FLJ60753, highly similar to Nucleoporin NUP53;cDNA FLJ57668, highly similar to Nucleoporin NUP53;Putative uncharacterized protein NUP35;Nucleoporin NUP53;Nuclear pore complex protein Nup53;Nucle…	Q8NFH5	2	4	4	371496	0.0-100.0	10	3	4	10
Dermcidin isoform 1;Dermcidin isoform 2;Dermcidin;Preproteolysin;Survival-promoting peptide;DCD-1;Proteolysis inducing factor	P81605	2	4	4	370144	0.0-100.0	10	3	4	10
Transcription initiation factor TFIID subunit 10;Transcription initiation factor TFIID 30 kDa subunit;STAF28	Q12962	2	4	4	368639	0.0-100.0	10	3	4	10
UPF0669 protein C6orf120;cDNA FLJ55847	Q7Z4R8	2	4	4	367623	0.0-100.0	10	3	4	10
Ribonuclease P protein subunit p20;Ribonucleases P/MRP protein subunit POP7 homolog;Putative uncharacterized protein POP7	O75817	2	4	4	364146	0.0-100.0	10	3	4	10
cDNA FLJ41699 fis, clone HCHON2004776, highly similar to Homo sapiens cytoskeleton-associated protein 4 (CKAP4), mRNA;Cytoskeleton-associated protein 4;63 kDa membrane protein;Similar to cytoskeleton-associated protein 4	Q07065	2	4	4	360802	0.0-100.0	10	3	4	10
cDNA FLJ57379, highly similar to Splicing factor, arginine/serine-rich 5;Splicing factor arginine/serine-rich 5;Putative uncharacterized protein SFRS5;Splicing factor, arginine/serine-rich 5;Pre-mRNA-splicing factor SRP40;Delayed-early protein HRS;Putative uncharacterized protein DKFZp686L2175;SFRS5 protein;cDNA, FLJ92066, Homo sapiens splicing factor, arginine/serine-rich 5 (SFRS5), mRNA;Full-le…	Q13243	2	4	4	348575	0.0-100.0	10	3	4	10
Protein NipSnap homolog 3A;Protein NipSnap homolog 4;Target for Salmonella secreted protein C;cDNA FLJ58863, highly similar to Protein NipSnap3A	Q9UFN0	2	4	4	338665	0.0-100.0	10	3	4	10
Sperm-associated antigen 7	O75391	2	4	4	335422	0.0-100.0	10	3	4	10
28S ribosomal protein S10, mitochondrial;cDNA FLJ57413, highly similar to Mitochondrial 28S ribosomal protein S10;PNAS-122	P82664	2	4	4	334303	0.0-100.0	10	3	4	10
Splicing factor 3A subunit 2;Spliceosome-associated protein 62;SF3a66;SF3A2 protein	Q15428	2	4	4	332630	0.0-100.0	10	3	4	10
Phosducin-like protein 3;PhPL3;Viral IAP-associated factor 1;HTPHLP;cDNA FLJ51322, highly similar to Phosducin-like protein 3;Putative uncharacterized protein PDCL3	Q9H2J4	2	4	4	330005	0.0-100.0	10	3	4	10
ADP-ribosylation factor 5;ADP-ribosylation factor 5, isoform CRA_a;cDNA, FLJ92389, Homo sapiens ADP-ribosylation factor 5 (ARF5), mRNA;Putative uncharacterized protein ARF5	P84085	2	4	4	329978	0.0-100.0	10	3	4	10
PPPDE peptidase domain-containing protein 2;Protein FAM152B	Q6ICB0	2	4	4	328742	0.0-100.0	10	3	4	10
cDNA, FLJ93412, highly similar to Homo sapiens replication protein A2, 32kDa (RPA2), mRNA;cDNA FLJ51490, highly similar to Replication protein A 32 kDa subunit;cDNA FLJ61154, highly similar to Replication protein A 32 kDa subunit;cDNA FLJ57152, highly similar to Replication protein A 32 kDa subunit;Replication protein A 32 kDa subunit;Replication protein A 34 kDa subunit;Replication factor A prot…	P15927	2	4	4	327676	0.0-100.0	10	3	4	10
Protein YIF1B;YIP1-interacting factor homolog B	Q5BJH7	2	4	4	323415	0.0-100.0	10	3	4	10
Tetratricopeptide repeat protein 33;Osmosis-responsive factor;cDNA FLJ61006, highly similar to Homo sapiens osmosis responsive factor (OSRF), mRNA	Q6PID6	2	4	4	322591	0.0-100.0	10	3	4	10
cDNA FLJ56738, highly similar to Fibrillarin;rRNA 2'-O-methyltransferase fibrillarin;34 kDa nucleolar scleroderma antigen;FBL protein;Putative uncharacterized protein	P22087	2	4	4	320325	0.0-100.0	10	3	4	10
Peptidyl-prolyl cis-trans isomerase FKBP14;FK506-binding protein 14;Rotamase;22 kDa FK506-binding protein	Q9NWM8	2	4	4	316003	0.0-100.0	10	3	4	10
Breast carcinoma amplified sequence 2;Breast carcinoma amplified sequence 2, isoform CRA_a;cDNA, FLJ93631, Homo sapiens breast carcinoma amplified sequence 2 (BCAS2), mRNA;Pre-mRNA-splicing factor SPF27;Spliceosome-associated protein SPF 27;Breast carcinoma-amplified sequence 2;DNA amplified in mammary carcinoma 1 protein;Breast carcinoma amplified sequence 2 variant	O75934	2	4	4	307353	0.0-100.0	10	3	4	10
Putative uncharacterized protein C10orf58;cDNA, FLJ96497;Uncharacterized protein C10orf58	Q9BRX8	2	4	4	305732	0.0-100.0	10	3	4	10
26S proteasome non-ATPase regulatory subunit 3;26S proteasome regulatory subunit S3;26S proteasome regulatory subunit RPN3;Proteasome subunit p58;cDNA FLJ30049 fis, clone ADRGL1000033, highly similar to 26S proteasome non-ATPase regulatory subunit 3;cDNA FLJ56054, highly similar to 26S proteasome non-ATPase regulatory subunit 3;cDNA FLJ54148, highly similar to 26S proteasome non-ATPase regulatory…	O43242	2	4	4	304444	0.0-100.0	10	3	4	10
Mediator of RNA polymerase II transcription subunit 9;Mediator complex subunit 9	Q9NWA0	2	4	4	302668	0.0-100.0	10	3	4	10
Spindlin, isoform CRA_a;cDNA FLJ78312, highly similar to Homo sapiens spindlin, mRNA;cDNA FLJ78729;cDNA, FLJ79503, highly similar to Spindlin-1;cDNA FLJ34698 fis, clone MESAN2002147, highly similar to Spindlin-1;Spindlin-1;Ovarian cancer-related protein	Q9Y657	2	4	4	298949	0.0-100.0	10	3	4	10
Putative uncharacterized protein FAIM;Fas apoptotic inhibitory molecule 1	Q9NVQ4	2	4	4	290623	0.0-100.0	10	3	4	10
Putative uncharacterized protein COMMD8;COMM domain-containing protein 8	Q9NX08	2	4	4	286864	0.0-100.0	10	3	4	10
cDNA FLJ60720, highly similar to Homo sapiens mitochondrial ribosomal protein L48 (MRPL48), transcript variant 1, mRNA;39S ribosomal protein L48, mitochondrial	Q96GC5	2	4	4	283647	0.0-100.0	10	3	4	10
Splicing factor 3B subunit 2;Pre-mRNA-splicing factor SF3b 145 kDa subunit;SF3b150;Spliceosome-associated protein 145;Putative uncharacterized protein DKFZp781L0540	Q13435	2	4	4	278230	0.0-100.0	10	3	4	10
Radixin isoform b;Radixin isoform e;Radixin isoform f;Radixin, isoform CRA_a;Radixin isoform c;Radixin isoform d;Radixin;Radixin, isoform CRA_b;cDNA, FLJ93349, Homo sapiens radixin (RDX), mRNA;cDNA FLJ58499, highly similar to Radixin;cDNA, FLJ78960, highly similar to Radixin;RDX protein;Putative uncharacterized protein DKFZp434I0812	P35241	2	4	4	275436	0.0-100.0	10	3	4	10
Protein RER1;RER1 retention in endoplasmic reticulum 1 homolog (S. cerevisiae);RER1 retention in endoplasmic reticulum 1 homolog (S. cerevisiae), isoform CRA_b;RER1 retention in endoplasmic reticulum 1 homolog (S. cerevisiae), isoform CRA_a;Similar to S. cerevisiae RER1;cDNA FLJ78405, highly similar to Homo sapiens RER1 retention in endoplasmic reticulum 1 homolog (S. cerevisiae), mRNA;RER1 prote…	O15258	2	4	4	274394	0.0-100.0	10	3	4	10
Eukaryotic translation initiation factor 4E-binding protein 1;Phosphorylated heat- and acid-stable protein regulated by insulin 1	Q13541	2	4	4	267650	0.0-100.0	10	3	4	10
cDNA FLJ61039, highly similar to Stomatin-like protein 2;Stomatin-like protein 2;EPB72-like protein 2	Q9UJZ1	2	4	4	266994	0.0-100.0	10	3	4	10
Protein CutA;Brain acetylcholinesterase putative membrane anchor;Acetylcholinesterase-associated protein;Putative uncharacterized protein CUTA	O60888	2	4	4	264973	0.0-100.0	10	3	4	10
Oligosaccharyltransferase complex subunit OSTC;Hydrophobic protein HSF-28;Oligosaccharyltransferase complex subunit-like	Q9NRP0	2	4	4	264961	0.0-100.0	10	3	4	10
cDNA FLJ58850, highly similar to UBA/UBX 33.3 kDa protein;cDNA, FLJ78911, highly similar to UBA/UBX 33.3 kDa protein;cDNA FLJ58945, highly similar to UBA/UBX 33.3 kDa protein;cDNA FLJ53007, highly similar to UBA/UBX 33.3 kDa protein;UBX domain-containing protein 1;SAPK substrate protein 1;UBA/UBX 33.3 kDa protein;Putative uncharacterized protein LOC51035;UBXN1 protein;cDNA FLJ30270 fis, clone BRA…	Q04323	2	4	4	258062	0.0-100.0	10	3	4	10
Histidine triad nucleotide-binding protein 1;Adenosine 5'-monophosphoramidase;Protein kinase C inhibitor 1;Protein kinase C-interacting protein 1	P49773	2	4	4	251216	0.0-100.0	10	3	4	10
BRI3-binding protein;Cervical cancer 1 proto-oncogene-binding protein KG19;HCCR-1	Q8WY22	2	4	4	249349	0.0-100.0	10	3	4	10
Uncharacterized protein C4orf32	Q8N8J7	2	4	4	245862	0.0-100.0	10	3	4	10
cDNA FLJ59459, highly similar to WW domain-binding protein 2;cDNA FLJ57063, highly similar to WW domain-binding protein 2;cDNA FLJ59865, highly similar to WW domain-binding protein 2;cDNA FLJ59995, highly similar to WW domain-binding protein 2;WW domain-binding protein 2;Putative uncharacterized protein DKFZp564D012;WW-domain binding protein 2	Q969T9	2	4	4	238308	0.0-100.0	10	3	4	10
Eukaryotic translation initiation factor 3 subunit F;Eukaryotic translation initiation factor 3 subunit 5;eIF-3-epsilon;eIF3 p47;HCG1784554, isoform CRA_a;cDNA FLJ36192 fis, clone TESTI2027450, highly similar to Eukaryotic translation initiation factor 3 subunit 5;cDNA FLJ52478, highly similar to Eukaryotic translation initiation factor 3 subunit 5;cDNA FLJ52696, highly similar to Eukaryotic tran…	O00303	2	4	4	236931	0.0-100.0	10	3	4	10
High affinity copper uptake protein 1;Copper transporter 1;Solute carrier family 31 member 1;Solute carrier family 31 (Copper transporters), member 1;SLC31A1 protein;Putative uncharacterized protein	O15431	2	4	4	234318	0.0-100.0	10	3	4	10
cDNA FLJ59146, moderately similar to Eukaryotic translation initiation factor 4E type 3;Putative uncharacterized protein EIF4E2;Eukaryotic translation initiation factor 4E member 2, isoform CRA_b;Eukaryotic translation initiation factor 4E type 2;mRNA cap-binding protein type 3;Eukaryotic translation initiation factor 4E-like 3;Eukaryotic translation initiation factor 4E homologous protein;mRNA c…	O60573	2	4	4	234292	0.0-100.0	10	3	4	10
cDNA FLJ42092 fis, clone TESOP2002273, highly similar to Derlin-1;cDNA FLJ57771, highly similar to Derlin-1;Derlin-1;Der1-like protein 1;Degradation in endoplasmic reticulum protein 1	Q9BUN8	2	4	4	230946	0.0-100.0	10	3	4	10
Protein CREG1;Cellular repressor of E1A-stimulated genes 1;cDNA PSEC0065 fis, clone NT2RP2000997, highly similar to Protein CREG1	O75629	2	4	4	228540	0.0-100.0	10	3	4	10
Coiled-coil domain-containing protein 50;Protein Ymer	Q8IVM0	2	4	4	221603	0.0-100.0	10	3	4	10
Putative uncharacterized protein POLE4;DNA polymerase epsilon subunit 4;DNA polymerase epsilon subunit p12;DNA polymerase II subunit 4	Q9NR33	2	4	4	220200	0.0-100.0	10	3	4	10
cDNA FLJ57805, highly similar to Homo sapiens paraspeckle component 1 (PSPC1), transcript variant alpha, mRNA;Paraspeckle component 1;Paraspeckle protein 1	Q8WXF1	2	4	4	211204	0.0-100.0	10	3	4	10
7,8-dihydro-8-oxoguanine triphosphatase;8-oxo-dGTPase;Nucleoside diphosphate-linked moiety X motif 1;Putative uncharacterized protein NUDT1;NUDT1 protein;Nudix (Nucleoside diphosphate linked moiety X)-type motif 1;Nudix (Nucleoside diphosphate linked moiety X)-type motif 1, isoform CRA_a	P36639	2	4	4	210265	0.0-100.0	10	3	4	10
Protein FAM195A;HTB	Q9BUT9	2	4	4	208862	0.0-100.0	10	3	4	10
Ubiquitin carrier protein;Putative uncharacterized protein UBE2A;Ubiquitin-conjugating enzyme E2A (RAD6 homolog), isoform CRA_a;cDNA FLJ50812, highly similar to Homo sapiens ubiquitin-conjugating enzyme E2A (UBE2A), transcript variant 2, mRNA;Ubiquitin-conjugating enzyme E2 A;Ubiquitin-protein ligase A;Ubiquitin carrier protein A;RAD6 homolog A	P49459	2	4	4	208785	0.0-100.0	10	3	4	10
Stathmin-2;Superior cervical ganglion-10 protein;Stathmin	Q93045	2	4	4	200458	0.0-100.0	10	3	4	10
Steroid receptor RNA activator 1, isoform CRA_a;cDNA FLJ30398 fis, clone BRACE2008402, highly similar to Steroid receptor RNA activator 1;Steroid receptor RNA activator 1;Steroid receptor RNA activator protein	Q9HD15	2	4	4	199326	0.0-100.0	10	3	4	10
Coactosin-like protein	Q14019	2	4	4	198012	0.0-100.0	10	3	4	10
Putative uncharacterized protein;Mutant VHL;Von Hippel-Lindau disease tumor suppressor;pVHL;Protein G7;cDNA FLJ51515, highly similar to Von Hippel-Lindau disease tumor suppressor	P40337	2	4	4	197099	0.0-100.0	10	3	4	10
Zinc finger protein 593;Zinc finger protein T86	O00488	2	4	4	196289	0.0-100.0	10	3	4	10
cDNA, FLJ92684, highly similar to Homo sapiens IK cytokine, down-regulator of HLA II (IK), mRNA;cDNA FLJ53904, highly similar to Protein Red;Protein Red;Protein RER;IK factor;Cytokine IK;IK cytokine, down-regulator of HLA II;Clone TCCCIA00142 mRNA sequence;Chondrosarcoma-associated protein 2;Putative uncharacterized protein DKFZp564B112	Q13123	2	4	4	195117	0.0-100.0	10	3	4	10
cDNA FLJ14554 fis, clone NT2RM2001839, highly similar to Calumenin;Calumenin, isoform CRA_c;cDNA FLJ31776 fis, clone NT2RI2008141, highly similar to CALUMENIN;cDNA FLJ90381 fis, clone NT2RP2005035, highly similar to Calumenin;cDNA FLJ90608 fis, clone PLACE1001777, highly similar to Calumenin;Calumenin;Crocalbin;IEF SSP 9302;CALU protein;Calumenin, isoform CRA_b;cDNA, FLJ92797, Homo sapiens calume…	O43852	2	4	4	195014	0.0-100.0	10	3	4	10
Dynactin subunit 3;Dynactin complex subunit 22 kDa subunit;Dynactin 3 (P22);Dynactin 3 (P22), isoform CRA_a;cDNA FLJ34342 fis, clone FEBRA2009986, moderately similar to Dynactin 3 (p22); dynactin light chain	O75935	2	4	4	190793	0.0-100.0	10	3	4	10
Lathosterol oxidase;Lathosterol 5-desaturase;Delta(7)-sterol 5-desaturase;C-5 sterol desaturase;Sterol-C5-desaturase;Sterol-C5-desaturase (ERG3 delta-5-desaturase homolog, S. cerevisiae)-like;Sterol-C5-desaturase (ERG3 delta-5-desaturase homolog, fungal)-like variant;Sterol-C5-desaturase (ERG3 delta-5-desaturase homolog, fungal)-like, isoform CRA_b;cDNA, FLJ93018, highly similar to Homo sapiens s…	O75845	2	4	4	188284	0.0-100.0	10	3	4	10
Syntaxin-10;Syntaxin 10	O60499	2	4	4	187446	0.0-100.0	10	3	4	10
cDNA FLJ75165, highly similar to Homo sapiens BCL2-antagonist/killer 1 (BAK1), mRNA;cDNA FLJ34488 fis, clone HLUNG2004388, highly similar to BCL-2 HOMOLOGOUS ANTAGONIST/KILLER;cDNA FLJ55169, highly similar to Bcl-2 homologous antagonist/killer;cDNA FLJ56706, highly similar to Bcl-2 homologous antagonist/killer;Putative uncharacterized protein BAK1;Putative Bcl-2 homologous antagonist/killer 2;Bcl…	Q16611	2	4	4	186095	0.0-100.0	10	3	4	10
cDNA, FLJ79529, highly similar to Syntaxin-12;Syntaxin 12;Syntaxin 12, isoform CRA_a;cDNA FLJ50021, highly similar to Syntaxin-12;cDNA FLJ54877, highly similar to Syntaxin-12;Syntaxin-12;STX12 protein	Q86Y82	2	4	4	181965	0.0-100.0	10	3	4	10
Putative uncharacterized protein GLIPR2;GLI pathogenesis-related 2;Golgi-associated plant pathogenesis-related protein 1;Glioma pathogenesis-related protein 2	Q9H4G4	2	4	4	180832	0.0-100.0	10	3	4	10
cDNA FLJ51219, highly similar to Homo sapiens mediator of RNA polymerase II transcription, subunit 18 homolog (MED18), mRNA;Mediator of RNA polymerase II transcription subunit 18;Mediator complex subunit 18;p28b	Q9BUE0	2	4	4	174409	0.0-100.0	10	3	4	10
cDNA, FLJ96161;TP53-regulating kinase;p53-related protein kinase;Nori-2;TP53 regulating kinase	Q96S44	2	4	4	172061	0.0-100.0	10	3	4	10
Transmembrane emp24 protein transport domain containing 5;Transmembrane emp24 domain-containing protein 5;cDNA FLJ54845, highly similar to Transmembrane emp24 domain-containing protein 5;TMED5 protein	Q9Y3A6	2	4	4	171411	0.0-100.0	10	3	4	10
Transcription elongation factor A protein-like 6;Transcription elongation factor S-II protein-like 6;Transcription elongation factor A protein-like 3;Transcription elongation factor S-II protein-like 3	Q6IPX3	2	4	4	164873	0.0-100.0	10	3	4	10
Transcription elongation factor A protein-like 6;Transcription elongation factor S-II protein-like 6;Transcription elongation factor A protein-like 3;Transcription elongation factor S-II protein-like 3	Q969E4	2	4	4	164873	0.0-100.0	10	3	4	10
cDNA FLJ36409 fis, clone THYMU2010448, highly similar to Regulator of nonsense transcripts 3B;UPF3B protein;Regulator of nonsense transcripts 3B;Nonsense mRNA reducing factor 3B;Up-frameshift suppressor 3 homolog B;Up-frameshift suppressor 3 homolog on chromosome X	Q9BZI7	2	4	4	163831	0.0-100.0	10	3	4	10
cDNA, FLJ95416, highly similar to Homo sapiens phosphatidylinositol glycan, class S (PIGS), mRNA;cDNA FLJ45226 fis, clone BRCAN2020412, highly similar to GPI transamidase component PIG-S;cDNA FLJ58583, highly similar to GPI transamidase component PIG-S;Putative uncharacterized protein DKFZp686K20216;GPI transamidase component PIG-S;Phosphatidylinositol-glycan biosynthesis class S protein;cDNA PSE…	Q96S52	2	4	4	162299	0.0-100.0	10	3	4	10
BetaCstF-64 variant 2;cDNA FLJ58787, highly similar to Cleavage stimulation factor 64 kDa subunit;Cleavage stimulation factor subunit 2;Cleavage stimulation factor 64 kDa subunit;CF-1 64 kDa subunit	P33240	2	4	4	159687	0.0-100.0	10	3	4	10
Phosphodiesterase 6D, cGMP-specific, rod, delta, isoform CRA_a;Putative uncharacterized protein PDE6D;Retinal rod rhodopsin-sensitive cGMP 3',5'-cyclic phosphodiesterase subunit delta;Protein p17;PDE6D protein;Phosphodiesterase 6D, cGMP-specific, rod, delta, isoform CRA_b;Putative uncharacterized protein tmp_locus_12	O43924	2	4	4	159301	0.0-100.0	10	3	4	10
Cytochrome c;Putative uncharacterized protein CYCS	P99999	2	4	4	157139	0.0-100.0	10	3	4	10
cDNA FLJ51701, moderately similar to Mus musculus mannosidase, endo-alpha (Manea), mRNA;Glycoprotein endo-alpha-1,2-mannosidase-like protein	Q5VSG8	2	4	4	155748	0.0-100.0	10	3	4	10
cDNA FLJ11308 fis, clone PLACE1010074, highly similar to Sorting nexin-2;Sorting nexin-2;Transformation-related gene 9 protein;cDNA FLJ13654 fis, clone PLACE1011477, highly similar to Sorting nexin-2;cDNA FLJ51799, highly similar to Sorting nexin-2;cDNA FLJ50790, highly similar to Sorting nexin-2;Sorting nexin 2 variant	O60749	2	4	4	154282	0.0-100.0	10	3	4	10
cDNA FLJ51045, highly similar to XPA-binding protein 1;cDNA FLJ61157, highly similar to XPA-binding protein 1;cDNA FLJ51142, highly similar to XPA-binding protein 1;cDNA, FLJ79303, highly similar to XPA-binding protein 1;cDNA FLJ51176, highly similar to Zinc finger protein 512;Putative uncharacterized protein GPN1;GPN-loop GTPase 1;XPA-binding protein 1;MBD2-interacting protein;Putative uncharact…	Q9HCN4	2	4	4	153677	0.0-100.0	10	3	4	10
L antigen family, member 3;L antigen family member 3;Protein ITBA2;Protein ESO-3	Q14657	2	4	4	152647	0.0-100.0	10	3	4	10
28S ribosomal protein S31, mitochondrial;Imogen 38	Q92665	2	4	4	152184	0.0-100.0	10	3	4	10
28S ribosomal protein S15, mitochondrial	P82914	2	4	4	151554	0.0-100.0	10	3	4	10
Transcription initiation factor TFIID subunit 9;Transcription initiation factor TFIID 31 kDa subunit;Transcription initiation factor TFIID 32 kDa subunit;RNA polymerase II TBP-associated factor subunit G;STAF31/32	Q16594	2	4	4	148516	0.0-100.0	10	3	4	10
cDNA FLJ58610;cDNA FLJ52172;Uncharacterized protein C12orf43	Q96C57	2	4	4	147769	0.0-100.0	10	3	4	10
Putative uncharacterized protein DRAP1;Dr1-associated corepressor;Dr1-associated protein 1;Negative co-factor 2-alpha	Q14919	2	4	4	147127	0.0-100.0	10	3	4	10
UPF0459 protein C19orf50;MSTP096	Q9BQD3	2	4	4	144681	0.0-100.0	10	3	4	10
45 kDa calcium-binding protein;Cab45;Stromal cell-derived factor 4;Stromal cell derived factor 4;Stromal cell derived factor 4, isoform CRA_b	Q9BRK5	2	4	4	144681	0.0-100.0	10	3	4	10
cDNA FLJ77138, highly similar to Homo sapiens golgi SNAP receptor complex member 1 (GOSR1), transcript variant 1, mRNA;cDNA FLJ58038, highly similar to Golgi SNAP receptor complex member 1;Golgi SNAP receptor complex member 1;28 kDa Golgi SNARE protein;28 kDa cis-Golgi SNARE p28;Cis-golgi SNARE	O95249	2	4	4	143664	0.0-100.0	10	3	4	10
cDNA FLJ78510;Putative uncharacterized protein VPS26A;Vacuolar protein sorting-associated protein 26A;Vesicle protein sorting 26A	O75436	2	4	4	142957	0.0-100.0	10	3	4	10
Putative uncharacterized protein TCEB2;Transcription elongation factor B (SIII), polypeptide 2 (18kDa, elongin B), isoform CRA_a;Transcription elongation factor B (SIII), polypeptide 2 (18kDa, elongin B), isoform CRA_b;Transcription elongation factor B polypeptide 2;RNA polymerase II transcription factor SIII subunit B;SIII p18;Elongin-B;Elongin 18 kDa subunit	Q15370	2	4	4	140601	0.0-100.0	10	3	4	10
cDNA FLJ75329, highly similar to Homo sapiens LAG1 longevity assurance homolog 2 (S. cerevisiae), transcript variant 2, mRNA;LAG1 homolog, ceramide synthase 2;LAG1 longevity assurance homolog 2;Tumor metastasis-suppressor gene 1 protein;SP260;LAG1 longevity assurance homolog 2 (S. cerevisiae), isoform CRA_c	Q96G23	2	4	4	137563	0.0-100.0	10	3	4	10
Putative uncharacterized protein ENAH;cDNA FLJ77490, highly similar to Homo sapiens enabled homolog (Drosophila) (ENAH), transcript variant 2, mRNA;Enabled-like protein variant hMenaDv6;Protein enabled homolog;cDNA FLJ45654 fis, clone CTONG2012123, moderately similar to Mus musculus enabled homolog (Drosophila) (Enah)	Q8N8S7	2	4	4	136277	0.0-100.0	10	3	4	10
PRKC apoptosis WT1 regulator protein;Prostate apoptosis response 4 protein	Q96IZ0	2	4	4	135376	0.0-100.0	10	3	4	10
Acidic leucine-rich nuclear phosphoprotein 32 family member A;Potent heat-stable protein phosphatase 2A inhibitor I1PP2A;Acidic nuclear phosphoprotein pp32;Leucine-rich acidic nuclear protein;Putative HLA-DR-associated protein I;Mapmodulin;ANP32A protein;Hepatopoietin PCn127	P39687	2	4	4	133768	0.0-100.0	10	3	4	10
Transcriptional activator protein Pur-alpha;Purine-rich single-stranded DNA-binding protein alpha;PURA protein;Purine-rich element binding protein A	Q00577	2	4	4	133716	0.0-100.0	10	3	4	10
cDNA FLJ51395;cDNA FLJ41781 fis, clone IMR322018117;Coiled-coil domain-containing protein 86;Cytokine-induced protein with coiled-coil domain	Q9H6F5	2	4	4	132660	0.0-100.0	10	3	4	10
cDNA FLJ61028, highly similar to Golgi SNAP receptor complex member 2;Golgi SNAP receptor complex member 2;27 kDa Golgi SNARE protein;Membrin;cDNA FLJ77098, highly similar to Homo sapiens golgi SNAP receptor complex member 2 (GOSR2), transcript variant C, mRNA	O14653	2	4	4	132506	0.0-100.0	10	3	4	10
Latexin;Endogenous carboxypeptidase inhibitor;Tissue carboxypeptidase inhibitor;MUM	Q9BS40	2	4	4	132339	0.0-100.0	10	3	4	10
CD2 antigen cytoplasmic tail-binding protein 2;FWP010	O95400	2	4	4	131232	0.0-100.0	10	3	4	10
cDNA FLJ51872, highly similar to Small nuclear ribonucleoprotein Sm D3;Small nuclear ribonucleoprotein Sm D3;snRNP core protein D3	P62318	2	4	4	131065	0.0-100.0	10	3	4	10
Small nuclear ribonucleoprotein Sm D2;snRNP core protein D2	P62316	2	4	4	129289	0.0-100.0	10	3	4	10
Crk-like protein	P46109	2	4	4	128590	0.0-100.0	10	3	4	10
Transmembrane protein 160	Q9NX00	2	4	4	128579	0.0-100.0	10	3	4	10
cDNA FLJ57714, highly similar to Poly(A)-binding protein 2;Polyadenylate-binding protein 2;Poly(A)-binding protein II;Polyadenylate-binding nuclear protein 1;Nuclear poly(A)-binding protein 1	Q86U42	2	4	4	127576	0.0-100.0	10	3	4	10
NADH dehydrogenase [ubiquinone] 1 beta subcomplex subunit 8, mitochondrial;NADH-ubiquinone oxidoreductase ASHI subunit;Complex I-ASHI;NADH dehydrogenase (Ubiquinone) 1 beta subcomplex, 8, 19kDa;cDNA FLJ52503, highly similar to NADH dehydrogenase (ubiquinone) 1 beta subcomplex subunit 8, mitochondrial (EC 1.6.5.3) (EC 1.6.99.3) (NADH-ubiquinone oxidoreductase ASHI subunit) (Complex I-ASHI) (CI-ASH…	O95169	2	4	4	125757	0.0-100.0	10	3	4	10
NEDD4 family-interacting protein 1;NEDD4 WW domain-binding protein 5;Putative MAPK-activating protein PM13;Putative NF-kappa-B-activating protein 164;Putative NFKB and MAPK-activating protein;Breast cancer-associated protein SGA-1M	Q9BT67	2	4	4	122795	0.0-100.0	10	3	4	10
tRNA methyltransferase 112 homolog;TRM112-like protein	Q9UI30	2	4	4	122775	0.0-100.0	10	3	4	10
Putative uncharacterized protein ABI1;Abl interactor 1;Abelson interactor 1;Spectrin SH3 domain-binding protein 1;Eps8 SH3 domain-binding protein;e3B1;Nap1-binding protein;Abl-binding protein 4;cDNA FLJ44853 fis, clone BRACE3052321, highly similar to Abl interactor 1;cDNA FLJ52931, highly similar to Homo sapiens abl-interactor 1 (ABI1), transcript variant 3, mRNA;Abl-interactor 1 variant 41;Abl-i…	Q8IZP0	2	4	4	122665	0.0-100.0	10	3	4	10
Something about silencing protein 10;Disrupter of silencing SAS10;UTP3 homolog;Charged amino acid-rich leucine zipper 1	Q9NQZ2	2	4	4	122562	0.0-100.0	10	3	4	10
cDNA FLJ53760, highly similar to Syntaxin-7;cDNA FLJ50258, weakly similar to Syntaxin-7;Syntaxin-7	O15400	2	4	4	121263	0.0-100.0	10	3	4	10
Pituitary tumor-transforming protein 1;Pituitary tumor transforming gene protein;Securin-2;Pituitary tumor-transforming gene 2 protein;Securin;Pituitary tumor-transforming gene 1 protein;Esp1-associated protein;PTTG1 protein;Pituitary tumor-transforming 1;Pituitary tumor-transforming 1, isoform CRA_a;cDNA, FLJ92498, Homo sapiens pituitary tumor-transforming 1 (PTTG1), mRNA	O95997	2	4	4	120968	0.0-100.0	10	3	4	10
Pituitary tumor-transforming protein 1;Pituitary tumor transforming gene protein;Securin-2;Pituitary tumor-transforming gene 2 protein;Securin;Pituitary tumor-transforming gene 1 protein;Esp1-associated protein;PTTG1 protein;Pituitary tumor-transforming 1;Pituitary tumor-transforming 1, isoform CRA_a;cDNA, FLJ92498, Homo sapiens pituitary tumor-transforming 1 (PTTG1), mRNA	Q9NZH5	2	4	4	120968	0.0-100.0	10	3	4	10
Disabled homolog 2;Differentially-expressed protein 2;DOC-2;cDNA, FLJ95154, highly similar to Homo sapiens disabled homolog 2, mitogen-responsive phosphoprotein (Drosophila) (DAB2), mRNA;cDNA FLJ53147, highly similar to Disabled homolog 2	P98082	2	4	4	116795	0.0-100.0	10	3	4	10
Putative uncharacterized protein UBFD1;cDNA FLJ35377 fis, clone SKMUS2004908, highly similar to Homo sapiens ubiquitin family domain containing 1 (UBFD1), mRNA;cDNA FLJ42145 fis, clone TESTI4000228, highly similar to Mus musculus ubiquitin family domain containing 1 (Ubfd1), mRNA;Ubiquitin domain-containing protein UBFD1;Ubiquitin-binding protein homolog	O14562	2	4	4	112689	0.0-100.0	10	3	4	10
Regulation of nuclear pre-mRNA domain containing 1B;Regulation of nuclear pre-mRNA domain-containing protein 1B;Cell cycle-related and expression-elevated protein in tumor	Q9NQG5	2	4	4	111462	0.0-100.0	10	3	4	10
Nucleobindin 2;Nucleobindin-2;DNA-binding protein NEFA;Gastric cancer antigen Zg4;Nucb2 splice variant	P80303	2	4	4	109768	0.0-100.0	10	3	4	10
cDNA FLJ55172;cDNA, FLJ78992;Uncharacterized protein C1orf109	Q9NX04	2	4	4	109298	0.0-100.0	10	3	4	10
cDNA FLJ58939, highly similar to Splicing factor arginine/serine-rich 11;cDNA FLJ52287, highly similar to Splicing factor arginine/serine-rich 11;Splicing factor, arginine/serine-rich 11;Arginine-rich 54 kDa nuclear protein;SFRS11 protein;Putative uncharacterized protein DKFZp686M13204;Putative uncharacterized protein DKFZp686D02116;Putative uncharacterized protein DKFZp686P22142;Splicing factor,…	Q05519	2	4	4	109206	0.0-100.0	10	3	4	10
LP9167 protein;Putative uncharacterized protein FLJ90652;INO80 complex subunit E;Coiled-coil domain-containing protein 95;FLJ00210 protein	Q8NBZ0	2	4	4	107731	0.0-100.0	10	3	4	10
cDNA, FLJ92904, highly similar to Homo sapiens casein kinase 2, alpha 1 polypeptide (CSNK2A1), mRNA;Casein kinase 2, alpha 1 polypeptide, isoform CRA_b;cDNA FLJ57289, highly similar to Casein kinase II subunit alpha (EC 2.7.11.1);Casein kinase II alpha 1 subunit isoform a;Casein kinase II subunit alpha;Casein kinase 2 alpha isoform;CSNK2A1 protein;Casein kinase II alpha subunit;HCG21984	P68400	2	4	4	106247	0.0-100.0	10	3	4	10
cDNA, FLJ92904, highly similar to Homo sapiens casein kinase 2, alpha 1 polypeptide (CSNK2A1), mRNA;Casein kinase 2, alpha 1 polypeptide, isoform CRA_b;cDNA FLJ57289, highly similar to Casein kinase II subunit alpha (EC 2.7.11.1);Casein kinase II alpha 1 subunit isoform a;Casein kinase II subunit alpha;Casein kinase 2 alpha isoform;CSNK2A1 protein;Casein kinase II alpha subunit;HCG21984	Q8NEV1	2	4	4	106247	0.0-100.0	10	3	4	10
Alpha-centractin;Centrosome-associated actin homolog;Actin-RPV;ARP1;cDNA FLJ55002, highly similar to Alpha-centractin;cDNA FLJ52695, highly similar to Alpha-centractin;cDNA FLJ52800, highly similar to Alpha-centractin	P61163	2	4	4	104846	0.0-100.0	10	3	4	10
Protein lin-7 homolog A;Mammalian lin-seven protein 1;Vertebrate lin-7 homolog 1;Tax interaction protein 33	O14910	2	4	4	102508	0.0-100.0	10	3	4	10
Nucleoporin p54;54 kDa nucleoporin;cDNA FLJ60840, highly similar to Nucleoporin p54;cDNA FLJ52746, highly similar to Nucleoporin p54;Nucleoporin 54kDa variant;Putative uncharacterized protein DKFZp434L1613	Q7Z3B4	2	4	4	101973	0.0-100.0	10	3	4	10
Protein kinase, cAMP-dependent, catalytic, beta;cDNA FLJ34101 fis, clone FCBBF3007631, highly similar to cAMP-dependent protein kinase, beta-catalytic subunit (EC 2.7.11.11);Protein kinase, cAMP-dependent, catalytic, beta, isoform CRA_a;cAMP-dependent protein kinase catalytic subunit beta isoform 2;cDNA, FLJ95374, Homo sapiens protein kinase, cAMP-dependent, catalytic, beta(PRKACB), transcript va…	P22694	2	4	4	101119	0.0-100.0	10	3	4	10
39S ribosomal protein L46, mitochondrial;P2ECSL;FLJ00124 protein	Q9H2W6	2	4	4	100212	0.0-100.0	10	3	4	10
cDNA FLJ57889, highly similar to Cytochrome b-245 light chain;Cytochrome b-245 light chain;p22 phagocyte B-cytochrome;Neutrophil cytochrome b 22 kDa polypeptide;p22-phox;Cytochrome b(558) alpha chain;Cytochrome b558 subunit alpha;Superoxide-generating NADPH oxidase light chain subunit	P13498	2	4	4	99192.2	0.0-100.0	10	3	4	10
Splicing factor, arginine/serine-rich 4, isoform CRA_b;cDNA FLJ76859, highly similar to Homo sapiens splicing factor, arginine/serine-rich 4 (SFRS4), mRNA;cDNA FLJ50118, highly similar to Splicing factor, arginine/serine-rich 4;Splicing factor, arginine/serine-rich 4;Pre-mRNA-splicing factor SRP75;SRP001LB;Splicing factor, arginine/serine-rich 4 variant	Q08170	2	4	4	98532.9	0.0-100.0	10	3	4	10
Protein phosphatase 1 regulatory subunit 7;Protein phosphatase 1 regulatory subunit 22;Putative uncharacterized protein PPP1R7	Q15435	2	4	4	97789.9	0.0-100.0	10	3	4	10
Protein S100-A7A;S100 calcium-binding protein A7A;S100 calcium-binding protein A7-like 1;S100 calcium-binding protein A15	Q86SG5	2	4	4	94956.4	0.0-100.0	10	3	4	10
Protein S100-A7;S100 calcium-binding protein A7;Psoriasin	P31151	2	4	4	94940.6	0.0-100.0	10	3	4	10
cDNA FLJ57463, highly similar to Fused toes protein;AKT-interacting protein;Fused toes protein homolog;Ft1;Putative uncharacterized protein DKFZp434G1122	Q9H8T0	2	4	4	94673.2	0.0-100.0	10	3	4	10
C14orf1 protein;Chromosome 14 open reading frame 1, isoform CRA_a;cDNA, FLJ92025;Full-length cDNA clone CS0DC006YI13 of Neuroblastoma of Homo sapiens (human);Probable ergosterol biosynthetic protein 28	Q9UKR5	2	4	4	93767.4	0.0-100.0	10	3	4	10
cDNA FLJ78084, highly similar to Homo sapiens cell division cycle associated 8, mRNA;cDNA FLJ56590, highly similar to Borealin;Borealin;Dasra-B;Cell division cycle-associated protein 8;Pluripotent embryonic stem cell-related gene 3 protein	Q53HL2	2	4	4	93121	0.0-100.0	10	3	4	10
DNA-directed RNA polymerase II subunit RPB4;DNA-directed RNA polymerase II subunit D;RNA polymerase II 16 kDa subunit;Putative uncharacterized protein POLR2D	O15514	2	4	4	92899.8	0.0-100.0	10	3	4	10
cDNA FLJ60187;RNA-binding protein 42;RNA-binding motif protein 42	Q9BTD8	2	4	4	91827.5	0.0-100.0	10	3	4	10
Leukocyte elastase inhibitor;Monocyte/neutrophil elastase inhibitor;Peptidase inhibitor 2;Serpin B1;cDNA FLJ57130, highly similar to Leukocyte elastase inhibitor;cDNA FLJ53963, highly similar to Leukocyte elastase inhibitor	P30740	2	4	4	91816	0.0-100.0	10	3	4	10
Selenoprotein S;VCP-interacting membrane protein;VIMP	Q9BQE4	2	4	4	91414.7	0.0-100.0	10	3	4	10
cDNA FLJ75071, highly similar to Homo sapiens pinin, desmosome associated protein (PNN), mRNA;cDNA FLJ56361, highly similar to Pinin;Pinin;140 kDa nuclear and cell adhesion-related phosphoprotein;Domain-rich serine protein;Melanoma metastasis clone A protein;Desmosome-associated protein;SR-like protein;Nuclear protein SDK3;cDNA FLJ52602, highly similar to Pinin;Neutrophil protein	Q9H307	2	4	4	91191.9	0.0-100.0	10	3	4	10
Dynactin 2 (P50), isoform CRA_b;cDNA FLJ31120 fis, clone IMR322000730, highly similar to Dynactin subunit 2;cDNA FLJ77785;cDNA, FLJ95559, Homo sapiens dynactin 2 (p50) (DCTN2), mRNA;cDNA FLJ38923 fis, clone NT2NE2011823, highly similar to Dynactin subunit 2;Dynactin subunit 2;Dynactin complex 50 kDa subunit;50 kDa dynein-associated polypeptide;p50 dynamitin;Dynactin 2 variant	Q13561	2	4	4	88570.5	0.0-100.0	10	3	4	10
Loss of heterozygosity 12 chromosomal region 1 protein	Q969J3	2	4	4	88287.3	0.0-100.0	10	3	4	10
cDNA FLJ56493, highly similar to Pre-mRNA 3'-end-processing factor FIP1;Pre-mRNA 3'-end-processing factor FIP1;Factor interacting with PAP;FIP1-like 1 protein;Rearranged in hypereosinophilia	Q6UN15	2	4	4	87936.1	0.0-100.0	10	3	4	10
cDNA FLJ52763, highly similar to Adaptin ear-binding coat-associated protein 2;cDNA FLJ53612, highly similar to Adaptin ear-binding coat-associated protein 2;Putative uncharacterized protein;Adaptin ear-binding coat-associated protein 2;NECAP endocytosis-associated protein 2	Q9NVZ3	2	4	4	87832.6	0.0-100.0	10	3	4	10
Putative uncharacterized protein ATP5J2;ATP synthase subunit f, mitochondrial;ATP synthase, H+ transporting, mitochondrial F0 complex, subunit f isoform 2a variant;ATP synthase, H+ transporting, mitochondrial F0 complex, subunit F2;ATP synthase, H+ transporting, mitochondrial F0 complex, subunit f, isoform 2;ATP5J2 protein	P56134	2	4	4	87464.4	0.0-100.0	10	3	4	10
cDNA, FLJ92471, highly similar to Homo sapiens S100 calcium binding protein A11 (calgizzarin) (S100A11), mRNA;Protein S100-A11;S100 calcium-binding protein A11;Protein S100-C;Calgizzarin;Metastatic lymph node gene 70 protein	P31949	2	4	4	86308.1	0.0-100.0	10	3	4	10
39S ribosomal protein L30, mitochondrial;39S ribosomal protein L28, mitochondrial;HCG1989457, isoform CRA_a;Putative uncharacterized protein MRPL30;cDNA, FLJ94831;Uncharacterized protein C2orf15	Q8TCC3	2	4	4	83457.2	0.0-100.0	10	3	4	10
Syntaxin-8	Q9UNK0	2	4	4	81935.9	0.0-100.0	10	3	4	10
cDNA FLJ52494, highly similar to Mus musculus quaking (Qk), mRNA;Protein quaking;Quaking protein 3	Q96PU8	2	4	4	81197.5	0.0-100.0	10	3	4	10
Putative uncharacterized protein EIF1AY;Eukaryotic translation initiation factor 1A, Y-chromosomal;Eukaryotic translation initiation factor 4C	O14602	2	4	4	80143.5	0.0-100.0	10	3	4	10
cDNA FLJ52137, moderately similar to Glioma tumor suppressor candidate region gene 2 protein;cDNA FLJ57014, highly similar to Glioma tumor suppressor candidate region gene 2 protein;PreS1 binding protein;Glioma tumor suppressor candidate region gene 2;GLTSCR2 protein;Glioma tumor suppressor candidate region gene 2 protein;p60	Q9NZM5	2	4	4	79766.1	0.0-100.0	10	3	4	10
Parafibromin;Cell division cycle protein 73 homolog;Hyperparathyroidism 2 protein;cDNA FLJ57893, highly similar to Parafibromin	Q6P1J9	2	4	4	79606.5	0.0-100.0	10	3	4	10
Putative hydroxypyruvate isomerase;Endothelial cell apoptosis protein E-CE1;Hydroxypyruvate isomerase homolog (E. coli);cDNA FLJ38925 fis, clone NT2NE2012243, highly similar to Homo sapiens hydroxypyruvate isomerase homolog (E. coli) (HYI), mRNA	Q5T013	2	4	4	79533.1	0.0-100.0	10	3	4	10
Ubiquitin-conjugating enzyme E2 S;Ubiquitin-protein ligase S;Ubiquitin carrier protein S;Ubiquitin-conjugating enzyme E2-24 kDa;Ubiquitin-conjugating enzyme E2-EPF5;E2-EPF;Ubiquitin carrier protein;UBE2S protein	Q16763	2	4	4	79269.5	0.0-100.0	10	3	4	10
Cdc42 effector protein 3;Binder of Rho GTPases 2;MSE55-related Cdc42-binding protein;cDNA FLJ46903 fis, clone MESAN2003661, highly similar to Cdc42 effector protein 3 (Binder of Rho GTPases 2);Putative uncharacterized protein CDC42EP3	Q9UKI2	2	4	4	75712.2	0.0-100.0	10	3	4	10
Ubiquitin-conjugating enzyme E2 variant 1;CROC-1;TRAF6-regulated IKK activator 1 beta Uev1A	Q13404	2	4	4	75438.2	0.0-100.0	10	3	4	10
Tumor suppressor candidate gene 1 protein;TSG-9	Q2TAM9	2	4	4	73137.2	0.0-100.0	10	3	4	10
Replication protein A3, 14kDa;Replication protein A3, 14kDa, isoform CRA_b;cDNA, FLJ92105, Homo sapiens replication protein A3, 14kDa (RPA3), mRNA;Putative uncharacterized protein RPA3;Replication protein A3, 14kDa, isoform CRA_a;Replication protein A 14 kDa subunit;Replication factor A protein 3	P35244	2	4	4	71124	0.0-100.0	10	3	4	10
UPF0552 protein C15orf38	Q7Z6K5	2	4	4	70541.2	0.0-100.0	10	3	4	10
Immunoglobulin-binding protein 1;CD79a-binding protein 1;B-cell signal transduction molecule alpha 4;Renal carcinoma antigen NY-REN-16	P78318	2	4	4	69867.7	0.0-100.0	10	3	4	10
Putative uncharacterized protein IMP4;Putative uncharacterized protein MGC19606;cDNA FLJ78128, highly similar to Homo sapiens IMP4, U3 small nucleolar ribonucleoprotein, homolog (yeast) (IMP4), mRNA;cDNA FLJ78357, highly similar to Homo sapiens IMP4, U3 small nucleolar ribonucleoprotein, homolog (yeast) (IMP4), mRNA;cDNA, FLJ93237, Homo sapiens U3 snoRNP protein 4 homolog (IMP4), mRNA;U3 small nu…	Q96G21	2	4	4	69741.9	0.0-100.0	10	3	4	10
U3 small nucleolar ribonucleoprotein protein MPP10;M phase phosphoprotein 10;cDNA FLJ32300 fis, clone PROST2002227, highly similar to U3 small nucleolar ribonucleoprotein protein MPP10;Putative uncharacterized protein MPHOSPH10	O00566	2	4	4	69438.5	0.0-100.0	10	3	4	10
cDNA FLJ51704, highly similar to ADP-ribosylation factor-like protein 1;cDNA FLJ50309, highly similar to ADP-ribosylation factor-like protein 1;ADP-ribosylation factor-like protein 1	P40616	2	4	4	69319.7	0.0-100.0	10	3	4	10
cDNA FLJ77368, highly similar to Homo sapiens protein kinase, cAMP-dependent, catalytic, alpha (PRKACA), transcript variant 2, mRNA;cAMP-dependent protein kinase catalytic subunit alpha;Protein kinase A-alpha	P17612	2	4	4	69220.8	0.0-100.0	10	3	4	10
Protein AATF;Apoptosis-antagonizing transcription factor;Rb-binding protein Che-1	Q9NY61	2	4	4	67779.4	0.0-100.0	10	3	4	10
POU domain, class 2, transcription factor 1;Octamer-binding transcription factor 1;Octamer-binding protein 1;NF-A1;POU class 2 homeobox 1;cDNA FLJ34119 fis, clone FCBBF3009464, highly similar to POU domain, class 2, transcription factor 1;cDNA FLJ59165, highly similar to POU domain, class 2, transcription factor 1;cDNA FLJ57693, highly similar to POU domain, class 2, transcription factor 1;Oct-1B	P14859	2	4	4	66675	0.0-100.0	10	3	4	10
cDNA, FLJ93943, highly similar to Homo sapiens RNA-binding protein pippin (PIPPIN), mRNA;Cold shock domain-containing protein C2;RNA-binding protein PIPPin	Q9Y534	2	4	4	65779.4	0.0-100.0	10	3	4	10
Ceroid-lipofuscinosis neuronal protein 6;cDNA FLJ57253, highly similar to Ceroid-lipofuscinosis neuronal protein 6;cDNA FLJ57025, highly similar to Ceroid-lipofuscinosis neuronal protein 6;cDNA FLJ90272 fis, clone NT2RP1000050, highly similar to Ceroid-lipofuscinosis neuronal protein 6	Q9NWW5	2	4	4	64610.8	0.0-100.0	10	3	4	10
Transcription initiation factor TFIID subunit 12;Transcription initiation factor TFIID 20/15 kDa subunits	Q16514	2	4	4	64502.5	0.0-100.0	10	3	4	10
cDNA FLJ55368, highly similar to Epsin-1;Epsin-1;EPS-15-interacting protein 1;EH domain-binding mitotic phosphoprotein	Q9Y6I3	2	4	4	64027.7	0.0-100.0	10	3	4	10
cDNA, FLJ79214, highly similar to BCL2/adenovirus E1B 19 kDa protein-interacting protein 3;cDNA, FLJ79519, highly similar to BCL2/adenovirus E1B 19 kDaprotein-interacting protein 3;cDNA FLJ51086, highly similar to BCL2/adenovirus E1B 19 kDa protein-interacting protein 3;BCL2/adenovirus E1B 19 kDa protein-interacting protein 3-like;NIP3-like protein X;BCL2/adenovirus E1B 19 kDa protein-interacting…	O60238	2	4	4	63586.3	0.0-100.0	10	3	4	10
RD RNA binding protein;Negative elongation factor E;RNA-binding protein RD;cDNA FLJ52247, highly similar to Negative elongation factor E;cDNA FLJ56180, highly similar to Negative elongation factor E;RD RNA binding protein, isoform CRA_a;cDNA FLJ56553, highly similar to Negative elongation factor E;Nuclear protein;cDNA FLJ61007, highly similar to Negative elongation factor E	P18615	2	4	4	62677.9	0.0-100.0	10	3	4	10
cDNA FLJ60058, highly similar to Myosin light chain 1, slow-twitch muscle A isoform;Myosin light chain 6B;Smooth muscle and nonmuscle myosin light chain alkali 6B;Myosin light chain 1 slow-twitch muscle A isoform	P14649	2	4	4	62002.1	0.0-100.0	10	3	4	10
Trafficking protein particle complex subunit 4;Synbindin;TRS23 homolog;Hematopoietic stem/progenitor cell protein 172;cDNA FLJ59189, highly similar to Trafficking protein particle complex subunit 4;cDNA FLJ55104, moderately similar to Trafficking protein particle complex subunit4	Q9Y296	2	4	4	61254.5	0.0-100.0	10	3	4	10
Protein S100-A10;S100 calcium-binding protein A10;Calpactin-1 light chain;Calpactin I light chain;p10 protein;p11;Cellular ligand of annexin II;S100A10 protein	P60903	2	4	4	60630.2	0.0-100.0	10	3	4	10
Probable RNA-binding protein 18;RNA-binding motif protein 18;cDNA FLJ50191, weakly similar to Homo sapiens RNA binding motif protein 18 (RBM18), mRNA;cDNA FLJ51605, moderately similar to Homo sapiens RNA binding motif protein 18 (RBM18), mRNA	Q96H35	2	4	4	60576.4	0.0-100.0	10	3	4	10
Protein FAM133A	Q8N9E0	2	4	4	60533.6	0.0-100.0	10	3	4	10
Putative uncharacterized protein STX4;Syntaxin 4A (Placental), isoform CRA_c;cDNA FLJ34514 fis, clone HLUNG2006599, highly similar to Syntaxin-4;Syntaxin 4A (Placental), isoform CRA_a;cDNA FLJ57517, highly similar to Syntaxin-4;Syntaxin-4;Renal carcinoma antigen NY-REN-31	Q12846	2	4	4	58089.8	0.0-100.0	10	3	4	10
IKIP protein;Inhibitor of nuclear factor kappa-B kinase-interacting protein	Q70UQ0	2	4	4	57877.6	0.0-100.0	10	3	4	10
Putative uncharacterized protein SNX1;Sorting nexin 1, isoform CRA_d;Sorting nexin-1;Sorting nexin 1 isoform a variant;cDNA FLJ46302 fis, clone TESTI4036048, highly similar to Sorting nexin 1	Q13596	2	4	4	57316.3	0.0-100.0	10	3	4	10
Bcl-2-associated transcription factor 1;cDNA, FLJ79533, highly similar to Bcl-2-associated transcription factor 1;BCLAF1 protein	Q9NYF8	2	4	4	56706.2	0.0-100.0	10	3	4	10
Syntaxin-5;Syntaxin 5A, isoform CRA_c;cDNA FLJ57518, highly similar to Syntaxin-5;Putative uncharacterized protein STX5	Q13190	2	4	4	56308.6	0.0-100.0	10	3	4	10
SAP30-binding protein;Transcriptional regulator protein HCNGP;cDNA FLJ53632, highly similar to SAP30-binding protein;Putative uncharacterized protein DKFZp586L2022	Q9UHR5	2	4	4	55968.9	0.0-100.0	10	3	4	10
Dephospho-CoA kinase domain-containing protein	Q8WVC6	2	4	4	55160.5	0.0-100.0	10	3	4	10
cDNA FLJ55177, highly similar to Ras-related protein Ral-B;cDNA FLJ54954, highly similar to Ras-related protein Ral-B;Putative uncharacterized protein RALB;Ras-related protein Ral-B;V-ral simian leukemia viral oncogene homolog B (Ras related; GTP binding protein), isoform CRA_a;cDNA, FLJ92808, Homo sapiens v-ral simian leukemia viral oncogene homolog B (rasrelated; GTP binding protein) (RALB), mR…	P11234	2	4	4	54697.5	0.0-100.0	10	3	4	10
cDNA, FLJ92954, highly similar to Homo sapiens TAF9-like RNA polymerase II, TATA box binding protein (TBP)-associated factor, 31kDa (TAF9L), mRNA;Transcription initiation factor TFIID subunit 9B;Transcription initiation factor TFIID subunit 9-like;Transcription-associated factor TAFII31L;Neuronal cell death-related protein 7	Q9HBM6	2	4	4	53741.1	0.0-100.0	10	3	4	10
Uncharacterized protein C6orf125;Breast cancer-associated protein SGA-81M;OTTHUMP00000016217	Q9BRT2	2	4	4	53322.9	0.0-100.0	10	3	4	10
IMP2 inner mitochondrial membrane peptidase-like (S. cerevisiae), isoform CRA_a;IMP2 inner mitochondrial membrane protease-like (S. cerevisiae);cDNA, FLJ92240, Homo sapiens IMP2 inner mitochondrial membrane protease-like (S.cerevisiae) (IMMP2L), mRNA;Putative uncharacterized protein IMMP2L;Mitochondrial inner membrane protease subunit 2;IMP2-like protein	Q96T52	2	4	4	52221.2	0.0-100.0	10	3	4	10
GIPC PDZ domain containing family, member 1, isoform CRA_b;Putative uncharacterized protein GIPC1;cDNA FLJ76166, highly similar to Homo sapiens GIPC PDZ domain containing family, member 1 (GIPC1), transcript variant 2, mRNA;cDNA FLJ76072, highly similar to Homo sapiens GIPC PDZ domain containing family, member 1 (GIPC1), transcript variant 1, mRNA;PDZ domain-containing protein GIPC1;RGS19-interac…	O14908	2	4	4	51633.1	0.0-100.0	10	3	4	10
Putative uncharacterized protein KIAA0101;PCNA-associated factor;p15PAF;Overexpressed in anaplastic thyroid carcinoma 1;Hepatitis C virus NS5A-transactivated protein 9	Q15004	2	4	4	50415.5	0.0-100.0	10	3	4	10
Biogenesis of lysosome-related organelles complex 1 subunit 3	Q6QNY0	2	4	4	48831.3	0.0-100.0	10	3	4	10
Transcription initiation factor TFIID subunit 7;Transcription initiation factor TFIID 55 kDa subunit;RNA polymerase II TBP-associated factor subunit F	Q15545	2	4	4	48023	0.0-100.0	10	3	4	10
RAB11B protein;Ras-related protein Rab-11B;GTP-binding protein YPT3;cDNA FLJ61134, highly similar to Ras-related protein Rab-11B;cDNA FLJ51542, highly similar to Ras-related protein Rab-11B;RAB11B, member RAS oncogene family	Q15907	2	4	4	44155.9	0.0-100.0	10	3	4	10
Tropomyosin beta chain;Tropomyosin-2;Beta-tropomyosin;Beta tropomyosin isoform;cDNA FLJ56690, highly similar to Tropomyosin beta chain;cDNA FLJ57036, highly similar to Homo sapiens tropomyosin 2 (beta) (TPM2), transcript variant 2, mRNA;Tropomyosin 2 (Beta)	P07951	2	4	4	43480.1	0.0-100.0	10	3	4	10
cDNA FLJ52523, highly similar to Arfaptin-2;cDNA FLJ51138, highly similar to Arfaptin-2;cDNA FLJ51194, highly similar to Arfaptin-2;Arfaptin-2;ADP-ribosylation factor-interacting protein 2;Partner of RAC1	P53365	2	4	4	43145.7	0.0-100.0	10	3	4	10
TIMELESS-interacting protein;cDNA FLJ53020, highly similar to Homo sapiens timeless-interacting protein, mRNA	Q9BVW5	2	4	4	42383.6	0.0-100.0	10	3	4	10
Ubiquitin-like 3, isoform CRA_a;cDNA FLJ32018 fis, clone NTONG1000087, highly similar to Ubiquitin-like protein 3;cDNA, FLJ92110, Homo sapiens ubiquitin-like 3 (UBL3), mRNA;Putative uncharacterized protein UBL3;Ubiquitin-like protein 3;Membrane-anchored ubiquitin-fold protein;Protein HCG-1	O95164	2	4	4	41817.5	0.0-100.0	10	3	4	10
NECAP endocytosis associated 1, isoform CRA_a;cDNA FLJ78563;cDNA FLJ52944, highly similar to Adaptin ear-binding coat-associated protein 1;Adaptin ear-binding coat-associated protein 1;NECAP endocytosis-associated protein 1	Q8NC96	2	4	4	40982.2	0.0-100.0	10	3	4	10
REST corepressor 1;Protein CoREST	Q9UKL0	2	4	4	40396.7	0.0-100.0	10	3	4	10
Centromere protein R;Nuclear receptor-interacting factor 3;Integrin beta-3-binding protein;Beta-3-endonexin	Q13352	2	4	4	40323.1	0.0-100.0	10	3	4	10
Protein FAM176B	Q9NVM1	2	4	4	39827.8	0.0-100.0	10	3	4	10
Fatty acid desaturase 2;Delta(6) fatty acid desaturase;cDNA FLJ14553 fis, clone NT2RM2001785, highly similar to Homo sapiens fatty acid desaturase 2 (FADS2), mRNA;cDNA FLJ14671 fis, clone NT2RP2003466, highly similar to Homo sapiens fatty acid desaturase 2 (FADS2), mRNA;cDNA FLJ90444 fis, clone NT2RP3001159, highly similar to Homo sapiens fatty acid desaturase 2 (FADS2), mRNA;cDNA FLJ41246 fis, c…	O95864	2	4	4	39525.3	0.0-100.0	10	3	4	10
Neugrin;Neurite outgrowth-associated protein;Mesenchymal stem cell protein DSC92;Spinal cord-derived protein FI58G	Q9NPE2	2	4	4	39512.4	0.0-100.0	10	3	4	10
Cdc42 effector protein 1;Binder of Rho GTPases 5;Serum protein MSE55;CDC42 effector protein (Rho GTPase binding) 1	Q00587	2	4	4	39221.5	0.0-100.0	10	3	4	10
D-dopachrome decarboxylase-like protein;D-dopachrome tautomerase-like protein;Putative uncharacterized protein DDT;Putative uncharacterized protein DDTL;D-dopachrome tautomerase, isoform CRA_a;cDNA FLJ51263, moderately similar to D-dopachrome decarboxylase (EC 4.1.1.84);D-dopachrome decarboxylase;D-dopachrome tautomerase;Phenylpyruvate tautomerase II;D-dopachrome tautomerase, isoform CRA_b;cDNA F…	P30046	2	4	4	38888.3	0.0-100.0	10	3	4	10
Active regulator of SIRT1;40S ribosomal protein S19-binding protein 1	Q86WX3	2	4	4	38213.9	0.0-100.0	10	3	4	10
DNA-binding protein RFXANK;Regulatory factor X subunit B;Regulatory factor X-associated ankyrin-containing protein;Ankyrin repeat family A protein 1;RFXANK protein	O14593	2	4	4	38117.3	0.0-100.0	10	3	4	10
Mortality factor 4 like 1;cDNA FLJ38504 fis, clone HCHON2000156, highly similar to Mortality factor 4-like protein 1;Mortality factor 4-like protein 1;MORF-related gene 15 protein;Transcription factor-like protein MRG15;Protein MSL3-1;cDNA FLJ50694, highly similar to Mortality factor 4-like protein 1;MORF4L1 protein	Q9UBU8	2	4	4	38116	0.0-100.0	10	3	4	10
UPF0556 protein C19orf10;Stromal cell-derived growth factor SF20;Interleukin-25	Q969H8	2	4	4	36727.4	0.0-100.0	10	3	4	10
tRNA-splicing endonuclease subunit Sen34;tRNA-intron endonuclease Sen34;Leukocyte receptor cluster member 5;tRNA splicing endonuclease 34 homolog (S. cerevisiae);cDNA FLJ54848, highly similar to tRNA-splicing endonuclease subunit Sen34 (EC 3.1.27.9)	Q9BSV6	2	4	4	34758.5	0.0-100.0	10	3	4	10
Transcription elongation factor A (SII)-like 4;Transcription elongation factor A (SII)-like 4 variant 1;Transcription elongation factor A protein-like 4;Transcription elongation factor S-II protein-like 4	Q96EI5	2	4	4	34158.8	0.0-100.0	10	3	4	10
Protein FAM100A	Q8TB05	2	4	4	32995.2	0.0-100.0	10	3	4	10
cDNA FLJ76619;Chromosome 17 open reading frame 32, isoform CRA_b;Putative uncharacterized protein TMEM199;Putative uncharacterized protein;Transmembrane protein 199	Q8N511	2	4	4	32991.3	0.0-100.0	10	3	4	10
EPS15L1 protein;Epidermal growth factor receptor pathway substrate 15-like 1, isoform CRA_a;cDNA FLJ14104 fis, clone MAMMA1001198, highly similar to Epidermal growth factor receptor substrate 15-like 1;cDNA FLJ77869;cDNA FLJ60624, highly similar to Epidermal growth factor receptor substrate 15-like 1;cDNA FLJ56111, highly similar to Epidermal growth factor receptor substrate 15-like 1;cDNA FLJ561…	Q9UBC2	2	4	4	32898.8	0.0-100.0	10	3	4	10
Spindlin family, member 2B;Spindlin-like protein 2, isoform CRA_b;Spindlin-2B;Spindlin-like protein 2B	Q9BPZ2	2	4	4	31530.7	0.0-100.0	10	3	4	10
Putative uncharacterized protein SPIN2A;Spindlin-2A;Spindlin-like protein 2A;Protein DXF34	Q99865	2	4	4	31501.2	0.0-100.0	10	3	4	10
B-cell receptor-associated protein 29;Putative uncharacterized protein BCAP29;B-cell receptor-associated protein 29, isoform CRA_b;cDNA FLJ76637, highly similar to Homo sapiens B-cell receptor-associated protein 29 (BCAP29), transcript variant 2, mRNA;B-cell receptor-associated protein 29, isoform CRA_a;cDNA FLJ52159, highly similar to B-cell receptor-associated protein 29;cDNA FLJ53907, highly s…	Q9UHQ4	2	4	4	30882	0.0-100.0	10	3	4	10
cDNA FLJ78230;UDP-glucuronate decarboxylase 1, isoform CRA_a;cDNA FLJ16164 fis, clone BRCAN2027150, highly similar to UDP-glucuronic acid decarboxylase 1 (EC 4.1.1.35);cDNA FLJ57788, highly similar to UDP-glucuronic acid decarboxylase 1 (EC 4.1.1.35);Putative uncharacterized protein UXS1;UDP-glucuronic acid decarboxylase 1;UDP-glucuronate decarboxylase 1;Putative uncharacterized protein DKFZp434L…	Q8NBZ7	2	4	4	30264.3	0.0-100.0	10	3	4	10
cDNA, FLJ95355, highly similar to Homo sapiens tropomodulin 1 (TMOD1), mRNA;Tropomodulin-1;Erythrocyte tropomodulin;Tropomodulin 1;cDNA FLJ38429 fis, clone FEBRA2013465, highly similar to Tropomodulin-1	P28289	2	4	4	29964.5	0.0-100.0	10	3	4	10
Sulfotransferase 1A1;Aryl sulfotransferase 1;Phenol sulfotransferase 1;Phenol-sulfating phenol sulfotransferase 1;Thermostable phenol sulfotransferase;HAST1/HAST2;ST1A3;Phenol-sulfating phenol sulfotransferase 1 variant;Phenol sulfotransferase;cDNA FLJ37450 fis, clone BRAWH2010354, highly similar to Monoamine-sulfating phenol sulfotransferase (EC 2.8.2.1);Sulfotransferase 1A3/1A4;Monoamine-sulfat…	P50225	2	4	4	29371.1	0.0-100.0	10	3	4	10
Mitochondrial ribosomal protein L28;39S ribosomal protein L28, mitochondrial;Melanoma antigen p15;Melanoma-associated antigen recognized by T lymphocytes;Putative uncharacterized protein MRPL28;MRPL28 protein	Q13084	2	4	4	29149.8	0.0-100.0	10	3	4	10
Protein farnesyltransferase/geranylgeranyltransferase type-1 subunit alpha;CAAX farnesyltransferase subunit alpha;Ras proteins prenyltransferase subunit alpha;FTase-alpha;Type I protein geranyl-geranyltransferase subunit alpha;Putative uncharacterized protein FNTA;Farnesyltransferase, CAAX box, alpha, isoform CRA_c;cDNA FLJ16794 fis, clone TBAES2007504, highly similar to Protein farnesyltransfera…	P49354	2	4	4	28308.1	0.0-100.0	10	3	4	10
cDNA FLJ75046;cDNA FLJ38847 fis, clone MESAN2007597;Uncharacterized protein C1orf198	Q9H425	2	4	4	28192.2	0.0-100.0	10	3	4	10
cDNA FLJ57599, moderately similar to Eukaryotic translation initiation factor 3 subunit 1;Eukaryotic translation initiation factor 3 subunit J;Eukaryotic translation initiation factor 3 subunit 1;eIF-3-alpha;eIF3 p35	O75822	2	4	4	26866.6	0.0-100.0	10	3	4	10
AIG2-like domain-containing protein 1;Gamma-glutamylaminecyclotransferase	Q9BVM4	2	4	4	26566.8	0.0-100.0	10	3	4	10
Splicing factor 4;cDNA FLJ75478, highly similar to Homo sapiens splicing factor 4 (SF4), transcript variant a, mRNA;Splicing factor 4, isoform CRA_d;cDNA FLJ35426 fis, clone SMINT2001683, highly similar to Splicing factor 4;cDNA FLJ58060, highly similar to Splicing factor 4;cDNA FLJ57089, highly similar to Splicing factor 4;RNA-binding protein RBP;SF4 protein	Q8IWZ8	2	4	4	26184.4	0.0-100.0	10	3	4	10
Putative uncharacterized protein BET1;BET1 homolog;Golgi vesicular membrane-trafficking protein p18;BET1 homolog (S. cerevisiae);BET1 homolog (S. cerevisiae), isoform CRA_d;cDNA, FLJ94635, Homo sapiens BET1 homolog (S. cerevisiae) (BET1), mRNA;Putative uncharacterized protein DKFZp781C0425;BET1 homolog (S. cerevisiae), isoform CRA_c;BET1 protein	O15155	2	4	4	26176.9	0.0-100.0	10	3	4	10
Trafficking protein particle complex subunit 5	Q8IUR0	2	4	4	26090.7	0.0-100.0	10	3	4	10
Vesicle transport protein USE1;USE1-like protein;Putative MAPK-activating protein PM26;p31	Q9NZ43	2	4	4	25974.9	0.0-100.0	10	3	4	10
Putative uncharacterized protein CBX8;Chromobox protein homolog 8;Polycomb 3 homolog;Rectachrome 1	Q9HC52	2	4	4	25965.9	0.0-100.0	10	3	4	10
Ankyrin repeat domain-containing protein 49;Fetal globin-inducing factor	Q8WVL7	2	4	4	25641.4	0.0-100.0	10	3	4	10
cDNA FLJ60738, highly similar to RNA polymerase-associated protein LEO1;RNA polymerase-associated protein LEO1;Replicative senescence down-regulated leo1-like protein	Q8WVC0	2	4	4	25506.3	0.0-100.0	10	3	4	10
Dolichyldiphosphatase 1;Dolichyl pyrophosphate phosphatase 1;Dolichyl pyrophosphate phosphatase 1, isoform CRA_d;cDNA FLJ60437, highly similar to Dolichyldiphosphatase 1 (EC 3.6.1.43);DOLPP1 protein;LSFR2 protein	Q86YN1	2	4	4	25454.9	0.0-100.0	10	3	4	10
cDNA FLJ60947, highly similar to Coiled-coil domain-containing protein 9;Coiled-coil domain-containing protein 9	Q9Y3X0	2	4	4	24950.5	0.0-100.0	10	3	4	10
Group XVI phospholipase A2;Adipose-specific phospholipase A2;HRAS-like suppressor 3;H-rev 107 protein homolog;HREV107-3;Renal carcinoma antigen NY-REN-65	P53816	2	4	4	24873.3	0.0-100.0	10	3	4	10
B-cell leukemia/lymphoma-2-alpha protein;B-cell CLL/lymphoma 2, isoform CRA_b;Putative uncharacterized protein BCL2;Apoptosis regulator Bcl-2;BCL2 protein	P10415	2	4	4	24660.9	0.0-100.0	10	3	4	10
HCLS1-binding protein 3;HS1-binding protein 3;Putative uncharacterized protein HS1BP3;cDNA FLJ14249 fis, clone OVARC1001200, weakly similar to Mus musculus HS1 binding protein 3	Q53T59	2	4	4	24471.7	0.0-100.0	10	3	4	10
Serum response factor-binding protein 1;SRF-dependent transcription regulation-associated protein;p49/STRAP	Q8NEF9	2	4	4	24442.1	0.0-100.0	10	3	4	10
V-type proton ATPase subunit G 1;Vacuolar proton pump subunit G 1;V-ATPase 13 kDa subunit 1;Vacuolar proton pump subunit M16;ATP6V1G1 protein;ATPase, H+ transporting, lysosomal 13kDa, V1 subunit G1;ATPase, H+ transporting, lysosomal 13kDa, V1 subunit G1, isoform CRA_a	O75348	2	4	4	24050.8	0.0-100.0	10	3	4	10
cDNA FLJ77667, highly similar to Homo sapiens BCL2-like 13 (apoptosis facilitator), mRNA;Putative uncharacterized protein BCL2L13;BCL2-like 13 (Apoptosis facilitator), isoform CRA_c;cDNA, FLJ95299, highly similar to Homo sapiens BCL2-like 13 (apoptosis facilitator) (BCL2L13),nuclear gene encoding mitochondrial protein, mRNA;cDNA FLJ31686 fis, clone NT2RI2005382, highly similar to Bcl-2-like 13 pr…	Q9BXK5	2	4	4	24049.5	0.0-100.0	10	3	4	10
Putative uncharacterized protein PP3439;Uncharacterized protein C17orf62	Q9BQA9	2	4	4	23783.1	0.0-100.0	10	3	4	10
cDNA FLJ53036, moderately similar to Receptor expression-enhancing protein 1;cDNA FLJ59926, moderately similar to Receptor expression-enhancing protein 1;cDNA FLJ59719, highly similar to Receptor expression-enhancing protein 1;cDNA FLJ59929, highly similar to Receptor expression-enhancing protein 1;cDNA FLJ51725, highly similar to Receptor expression-enhancing protein 1;Receptor expression-enhanc…	Q9H902	2	4	4	23694.4	0.0-100.0	10	3	4	10
Serine/threonine-protein phosphatase dullard	O95476	2	4	4	23602.9	0.0-100.0	10	3	4	10
Mediator of RNA polymerase II transcription subunit 8;Mediator complex subunit 8;Activator-recruited cofactor 32 kDa component	Q96G25	2	4	4	23534.8	0.0-100.0	10	3	4	10
Putative uncharacterized protein NUPL1;cDNA FLJ41961 fis, clone PUAEN2004083, highly similar to Nucleoporin p58/p45;cDNA FLJ55656, highly similar to Nucleoporin p58/p45;cDNA FLJ52820, highly similar to Nucleoporin p58/p45;Nucleoporin p58/p45;Nucleoporin-like protein 1;Nucleoporin like 1	Q9BVL2	2	4	4	22192.4	0.0-100.0	10	3	4	10
Vacuolar-sorting protein SNF8;ESCRT-II complex subunit VPS22;ELL-associated protein of 30 kDa	Q96H20	2	4	4	22123	0.0-100.0	10	3	4	10
Cytochrome b reductase 1;Duodenal cytochrome b;Ferric-chelate reductase 3;cDNA FLJ56257, highly similar to Homo sapiens cytochrome b reductase 1 (CYBRD1), mRNA;Putative uncharacterized protein CYBRD1;cDNA FLJ46645 fis, clone TRACH3003872	Q53TN4	2	4	4	21800	0.0-100.0	10	3	4	10
DnaJ homolog subfamily C member 17	Q9NVM6	2	4	4	21742	0.0-100.0	10	3	4	10
FGFR1 oncogene partner;cDNA FLJ52986, highly similar to FGFR1 oncogene partner	O95684	2	4	4	20928.6	0.0-100.0	10	3	4	10
Putative uncharacterized protein MAP7;cDNA, FLJ93207, highly similar to Homo sapiens microtubule-associated protein 7 (MAP7), mRNA;cDNA FLJ50486, highly similar to Homo sapiens microtubule-associated protein 7 (MAP7), mRNA;cDNA FLJ50537, highly similar to Homo sapiens microtubule-associated protein 7 (MAP7), mRNA;cDNA FLJ50557, highly similar to Homo sapiens microtubule-associated protein 7 (MAP7…	Q14244	2	4	4	20148.7	0.0-100.0	10	3	4	10
Putative uncharacterized protein SNX24;Sorting nexin-24	Q9Y343	2	4	4	19778.1	0.0-100.0	10	3	4	10
cDNA FLJ51359;Non-structural maintenance of chromosomes element 4 homolog A	Q9NXX6	2	4	4	19013.7	0.0-100.0	10	3	4	10
PAXIP1-associated protein 1;PTIP-associated protein 1	Q9BTK6	2	4	4	18314.9	0.0-100.0	10	3	4	10
cDNA FLJ55578, highly similar to Polypyrimidine tract-binding protein 2;cDNA FLJ60858, highly similar to Polypyrimidine tract-binding protein 2;cDNA FLJ55936, highly similar to Polypyrimidine tract-binding protein 2;cDNA FLJ55583, highly similar to Polypyrimidine tract-binding protein 2;PTBP2;Polypyrimidine tract-binding protein 2;Neurally-enriched homolog of PTB;Neural polypyrimidine tract-bindi…	Q9UKA9	2	4	4	17794.9	0.0-100.0	10	3	4	10
Putative uncharacterized protein FAM119A;Similar to hepatocellular carcinoma-associated antigen HCA557b, isoform CRA_c;Protein FAM119A;Hepatocellular carcinoma-associated antigen 557b	Q8WXB1	2	4	4	17794.9	0.0-100.0	10	3	4	10
Glutaredoxin-related protein 5, mitochondrial;Monothiol glutaredoxin-5	Q86SX6	2	4	4	16617.3	0.0-100.0	10	3	4	10
Uncharacterized protein C19orf29;Renal carcinoma antigen NY-REN-24;Cactin;Putative uncharacterized protein C19orf29	Q8WUQ7	2	4	4	16421.7	0.0-100.0	10	3	4	10
Paired mesoderm homeobox protein 2;Paired-related homeobox protein 2	Q99811	2	4	4	16125.6	0.0-100.0	10	3	4	10
Putative uncharacterized protein C19orf55;Uncharacterized protein C19orf55	Q2NL68	2	4	4	15102.6	0.0-100.0	10	3	4	10
HMG20B protein;SWI/SNF-related matrix-associated actin-dependent regulator of chromatin subfamily E member 1-related;HMG box-containing protein 20B;HMG domain-containing protein HMGX2;HMG domain-containing protein 2;Structural DNA-binding protein BRAF35;BRCA2-associated factor 35;Sox-like transcriptional factor;cDNA FLJ75952, highly similar to Homo sapiens high-mobility group 20B, mRNA;Putative u…	Q9P0W2	2	4	4	14169.5	0.0-100.0	10	3	4	10
Putative heat shock protein HSP 90-alpha A4;Heat shock protein 90-alpha D;Heat shock 90 kDa protein 1 alpha-like 2	Q58FG1	2	4	4	14013.8	0.0-100.0	10	3	4	10
NKAP protein;NF-kappa-B-activating protein	Q8N5F7	2	4	4	13973.9	0.0-100.0	10	3	4	10
LSM14 homolog B (SCD6, S. cerevisiae);Putative uncharacterized protein LSM14B;cDNA FLJ52017, moderately similar to Protein FAM61B;Protein LSM14 homolog B;Protein FAM61B;RNA-associated protein 55B	Q9BX40	2	4	4	13569.8	0.0-100.0	10	3	4	10
Insulin-like growth factor 2 mRNA-binding protein 2;IGF-II mRNA-binding protein 2;Hepatocellular carcinoma autoantigen p62;VICKZ family member 2;cDNA FLJ53054, highly similar to Insulin-like growth factor 2 mRNA-binding protein 2;Putative uncharacterized protein IGF2BP2	Q9Y6M1	2	4	4	12781.4	0.0-100.0	10	3	4	10
cDNA FLJ60670, highly similar to Upstream stimulatory factor 2;Upstream stimulatory factor 2;Upstream transcription factor 2;FOS-interacting protein;Major late transcription factor 2;Class B basic helix-loop-helix protein 12;Upstream stimulatory factor 2c	Q15853	2	4	4	11805.6	0.0-100.0	10	3	4	10
YTH domain family protein 3;cDNA FLJ56221, highly similar to YTH domain protein 3;Putative uncharacterized protein DKFZp451J085;Putative uncharacterized protein DKFZp451A052;cDNA FLJ35762 fis, clone TESTI2004793, moderately similar to Homo sapiens NY-REN-2 antigen mRNA;cDNA FLJ31657 fis, clone NT2RI2004304, moderately similar to Homo sapiens NY-REN-2 antigen mRNA	Q7Z739	2	4	4	11661.2	0.0-100.0	10	3	4	10
Uncharacterized protein C6orf203	Q9P0P8	2	4	4	11575.1	0.0-100.0	10	3	4	10
CB1 cannabinoid receptor-interacting protein 1;Putative uncharacterized protein CNRIP1	Q96F85	2	4	4	11528.4	0.0-100.0	10	3	4	10
cDNA FLJ30322 fis, clone BRACE2006703, highly similar to Surfeit locus protein 6;Surfeit locus protein 6	O75683	2	4	4	11474.9	0.0-100.0	10	3	4	10
cDNA FLJ36986 fis, clone BRACE2006598, highly similar to Williams-Beuren syndrome chromosome region 18 protein;DnaJ homolog subfamily C member 30;Williams-Beuren syndrome chromosomal region 18 protein	Q96LL9	2	4	4	11395.3	0.0-100.0	10	3	4	10
HCG1781062;Signal recognition particle 9kDa, isoform CRA_a;cDNA FLJ76514, highly similar to Homo sapiens signal recognition particle 9kDa (SRP9), mRNA;Signal recognition particle 9 kDa protein;SRP9 protein;Signal recognition particle 9 kDa isoform;Signal recognition particle 9kDa, isoform CRA_b;Similar to signal recognition particle 9kD;Putative uncharacterized protein DKFZp564M2223	P49458	2	4	4	11377.4	0.0-100.0	10	3	4	10
Vacuolar protein sorting-associated protein 26B;Vesicle protein sorting 26B	Q4G0F5	2	4	4	11111.4	0.0-100.0	10	3	4	10
cDNA FLJ77420, highly similar to Homo sapiens cancer susceptibility candidate 4 (CASC4), transcript variant 2, mRNA;cDNA FLJ53496, highly similar to Homo sapiens cancer susceptibility candidate 4 (CASC4), transcript variant 1, mRNA;Protein CASC4;Cancer susceptibility candidate gene 4 protein	Q6P4E1	2	4	4	11071	0.0-100.0	10	3	4	10
Novel protein;RNA-binding protein 34;RNA-binding motif protein 34	P42696	2	4	4	11034.6	0.0-100.0	10	3	4	10
Jun dimerization protein 2	Q8WYK2	2	4	4	10252.4	0.0-100.0	10	3	4	10
Calcineurin subunit B type 1;Protein phosphatase 2B regulatory subunit 1;Protein phosphatase 3 regulatory subunit B alpha isoform 1;Putative uncharacterized protein PPP3R1;Putative uncharacterized protein;HZGJ;Putative uncharacterized protein DKFZp434B156;WDR92 protein;WD repeat-containing protein 92;WD repeat-containing protein Monad;cDNA FLJ25361 fis, clone TST01713	P63098	2	4	4	10124.7	0.0-100.0	10	3	4	10
Transcription factor AP-4;Activating enhancer-binding protein 4;Class C basic helix-loop-helix protein 41;Transcription factor AP-4 (Activating enhancer binding protein 4) variant;TFAP4 protein	Q01664	2	4	4	9959.85	0.0-100.0	10	3	4	10
Putative uncharacterized protein IQCD;IQ domain-containing protein D	Q96DY2	2	4	4	9947.98	0.0-100.0	10	3	4	10
Spindlin-3;Spindlin-like protein 3	Q5JUX0	2	4	4	9607.99	0.0-100.0	10	3	4	10
Fusion protein SYT-SSX1;Fusion protein SYT-SSX2;cDNA FLJ78732, highly similar to Homo sapiens synovial sarcoma translocation, chromosome 18 (SS18), transcript variant 1, mRNA;Protein SSXT;Synovial sarcoma translocated to X chromosome protein;Protein SYT;cDNA FLJ58120, highly similar to SSXT protein;cDNA FLJ59390, highly similar to SSXT protein;cDNA FLJ58566, highly similar to SSXT protein;cDNA, F…	Q15532	2	4	4	9474.92	0.0-100.0	10	3	4	10
Homocysteine-inducible endoplasmic reticulum stress-inducible ubiquitin-like domain member 1 protein;cDNA FLJ76864, highly similar to Homo sapiens homocysteine-inducible, endoplasmic reticulumstress-inducible, ubiquitin-like domain member 1 (HERPUD1), mRNA;cDNA FLJ78602, highly similar to Homo sapiens homocysteine-inducible, endoplasmic reticulum stress-inducible, ubiquitin-like domain member 1 (…	Q15011	2	4	4	9463.17	0.0-100.0	10	3	4	10
Bcl-2-like protein 2;Apoptosis regulator Bcl-W	Q92843	2	4	4	9331.53	0.0-100.0	10	3	4	10
HAUS augmin-like complex subunit 8;HEC1/NDC80-interacting centrosome-associated protein 1;Sarcoma antigen NY-SAR-48;Putative uncharacterized protein HAUS8	Q9BT25	2	4	4	9085.61	0.0-100.0	10	3	4	10
Transcription factor jun-D	P17535	2	4	4	8717.01	0.0-100.0	10	3	4	10
cDNA FLJ51573, highly similar to Golgin subfamily A member 1;Golgin 97 variant;Golgi autoantigen, golgin subfamily a, 1;Golgin subfamily A member 1;Golgin-97	Q92805	2	4	4	8604.81	0.0-100.0	10	3	4	10
Putative uncharacterized protein GLT8D1;Glycosyltransferase 8 domain-containing protein 1;MSTP139	Q68CQ7	2	4	4	7456.68	0.0-100.0	10	3	4	10
Protein Tob1;Transducer of erbB-2 1;PIG49	P50616	2	4	4	6796.6	0.0-100.0	10	3	4	10
Uncharacterized protein C17orf85;Protein ELG	Q53F19	2	4	4	6069.19	0.0-100.0	10	3	4	10
cDNA FLJ78532, highly similar to Homo sapiens DnaJ (Hsp40) homolog, subfamily B, member 2 (DNAJB2), mRNA;DnaJ homolog subfamily B member 2;Heat shock 40 kDa protein 3;DnaJ protein homolog 1;Heat shock protein J1;cDNA FLJ57912, highly similar to DnaJ homolog subfamily B member 2;cDNA FLJ57513, highly similar to Homo sapiens DnaJ (Hsp40) homolog, subfamily B, member 2 (DNAJB2), mRNA;Putative unchar…	P25686	2	4	4	5974.48	0.0-100.0	10	3	4	10
cDNA FLJ52742, highly similar to Periphilin-1;cDNA FLJ52823, highly similar to Periphilin-1;cDNA FLJ58824, highly similar to Periphilin-1;Periphilin-1;Gastric cancer antigen Ga50	Q8NEY8	2	4	4	5971.01	0.0-100.0	10	3	4	10
28S ribosomal protein S17, mitochondrial;MRPS17 protein;Zinc finger protein 713;Mitochondrial ribosomal protein S17	Q9Y2R5	2	4	4	5955.34	0.0-100.0	10	3	4	10
Apoptosis-inducing factor 2;Apoptosis-inducing factor-like mitochondrion-associated inducer of death;Apoptosis-inducing factor homologous mitochondrion-associated inducer of death;p53-responsive gene 3 protein;Putative uncharacterized protein AIFM2	Q9BRQ8	2	4	4	5887.62	0.0-100.0	10	3	4	10
Putative uncharacterized protein DGUOK;Deoxyguanosine kinase, mitochondrial;HCG40733, isoform CRA_e;DGUOK protein;HCG40733, isoform CRA_a	Q16854	2	4	4	5763.42	0.0-100.0	10	3	4	10
E2A-NMP4 fusion protein;Transcription factor E2-alpha;Immunoglobulin enhancer-binding factor E12/E47;Transcription factor 3;Immunoglobulin transcription factor 1;Transcription factor ITF-1;Kappa-E2-binding factor;Class B basic helix-loop-helix protein 21;TCF3 protein	P15923	2	4	4	5667.27	0.0-100.0	10	3	4	10
Putative uncharacterized protein P14;Splicing factor 3B, 14 kDa subunit;cDNA, FLJ92174, Homo sapiens CGI-110 protein (CGI-110), mRNA;Pre-mRNA branch site protein p14;SF3b 14 kDa subunit	Q9Y3B4	2	4	4	5486.34	0.0-100.0	10	3	4	10
CREB-regulated transcription coactivator 1;Transducer of regulated cAMP response element-binding protein 1;Mucoepidermoid carcinoma translocated protein 1;Mastermind-like protein 2;MAML2 protein	Q6UUV9	2	4	4	5463.46	0.0-100.0	10	3	4	10
cDNA FLJ75353, highly similar to Homo sapiens synaptotagmin XII (SYT12), mRNA;cDNA FLJ77747, highly similar to Homo sapiens synaptotagmin XII (SYT12), mRNA;cDNA, FLJ79459, highly similar to Synaptotagmin-12;Synaptotagmin-12;Synaptotagmin XII;Putative uncharacterized protein DKFZp434D2429	Q8IV01	2	4	4	5111.7	0.0-100.0	10	3	4	10
A2BP1 protein;Putative uncharacterized protein ENSP00000391269;Fox-1 homolog A;Ataxin-2-binding protein 1;Hexaribonucleotide-binding protein 1;Putative uncharacterized protein DKFZp547L059	Q9NWB1	2	4	4	4996.24	0.0-100.0	10	3	4	10
Uncharacterized protein C10orf84;Novel protein;FLJ13188 protein	Q9H8W3	2	4	4	4962.66	0.0-100.0	10	3	4	10
cDNA, FLJ93837, highly similar to Homo sapiens APG12 autophagy 12-like (S. cerevisiae) (APG12L),mRNA;ATG12 autophagy related 12 homolog (S. cerevisiae), isoform CRA_b;Atg12;Autophagy-related protein 12;APG12-like	O94817	2	4	4	4873.72	0.0-100.0	10	3	4	10
Syndecan-1;Syndecan 1 variant	P18827	2	4	4	4773.62	0.0-100.0	10	3	4	10
Uncharacterized protein C3orf19;HSPC212	Q6PII3	2	4	4	4436.69	0.0-100.0	10	3	4	10
Thioredoxin-like protein 4A;Thioredoxin-like U5 snRNP protein U5-15kD;Spliceosomal U5 snRNP-specific 15 kDa protein;DIM1 protein homolog;Dim1p homolog;Thioredoxin-like 4A, isoform CRA_a	P83876	2	4	4	4391.65	0.0-100.0	10	3	4	10
Ribosome production factor 1;Ribosome biogenesis protein RPF1;Brix domain-containing protein 5	Q9H9Y2	2	4	4	4038.23	0.0-100.0	10	3	4	10
SPRY domain-containing protein 4;cDNA FLJ53756, highly similar to SPRY domain-containing protein 4	Q8WW59	2	4	4	3982.64	0.0-100.0	10	3	4	10
Glycoprotein endo-alpha-1,2-mannosidase;Mandaselin;Mandaselin long form	Q5SRI9	2	4	4	3886.78	0.0-100.0	10	3	4	10
Peptide chain release factor 1-like, mitochondrial;Mitochondrial translational release factor 1-like;mtRF1a	Q9UGC7	2	4	4	3744.68	0.0-100.0	10	3	4	10
Protein salvador homolog 1;45 kDa WW domain protein;cDNA FLJ38584 fis, clone HCHON2008989, highly similar to Salvador homolog 1 protein (45 kDa WW domain protein)	Q9H4B6	2	4	4	3696.18	0.0-100.0	10	3	4	10
cDNA FLJ52075, moderately similar to Mus musculus SPT2, Suppressor of Ty, domain containing 1, mRNA;Putative uncharacterized protein SPTY2D1;Protein SPT2 homolog;SPT2 domain-containing protein 1;Protein KU002155	Q68D10	2	4	4	3490.5	0.0-100.0	10	3	4	10
cDNA FLJ30599 fis, clone BRAWH2009298, highly similar to Homo sapiens hyaluronan binding protein 4 (HABP4), mRNA;cDNA FLJ33923 fis, clone CTONG2017021, highly similar to Homo sapiens hyaluronan binding protein 4 (HABP4), mRNA;Intracellular hyaluronan-binding protein 4;Ki-1/57 intracellular antigen	Q5JVS0	2	4	4	3461.16	0.0-100.0	10	3	4	10
FGFR1 oncogene partner 2	Q9NVK5	2	4	4	3364.25	0.0-100.0	10	3	4	10
Kinesin-like protein KIF3B;Microtubule plus end-directed kinesin motor 3B;HH0048;cDNA FLJ55620, highly similar to Kinesin-like protein KIF3B;cDNA FLJ61470, highly similar to Kinesin-like protein KIF3B	O15066	2	4	4	3363.22	0.0-100.0	10	3	4	10
cDNA FLJ58176, highly similar to Transcription factor SOX-9;Transcription factor SOX-9	P48436	2	4	4	3291.16	0.0-100.0	10	3	4	10
GA-binding protein subunit beta-1;GABP subunit beta-2;Transcription factor E4TF1-53;Transcription factor E4TF1-47;Nuclear respiratory factor 2;cDNA FLJ60177, highly similar to GA-binding protein beta chain;cDNA FLJ57282, highly similar to GA-binding protein beta chain	Q06547	2	4	4	3155.12	0.0-100.0	10	3	4	10
cDNA FLJ55671, highly similar to Ubiquitin-associated protein 2-like;cDNA FLJ54706, highly similar to Ubiquitin-associated protein 2-like;Ubiquitin-associated protein 2-like;Protein NICE-4;Putative uncharacterized protein UBAP2L;Ubiquitin associated protein 2-like;NICE-4 protein	Q14157	2	4	4	2816.01	0.0-100.0	10	3	4	10
SUDS3 protein;Sin3 histone deacetylase corepressor complex component SDS3;Suppressor of defective silencing 3 protein homolog;45 kDa Sin3-associated polypeptide	Q9H7L9	2	4	4	2764.53	0.0-100.0	10	3	4	10
Protein NipSnap homolog 3B;SNAP1	Q9BS92	2	4	4	2740.85	0.0-100.0	10	3	4	10
Uncharacterized protein C2orf79	Q6GMV3	2	4	4	2708.16	0.0-100.0	10	3	4	10
Probable alpha-ketoglutarate-dependent dioxygenase ABH6;Alkylated DNA repair protein alkB homolog 6;cDNA, FLJ79543;cDNA, FLJ94854;cDNA FLJ52298	Q3KRA9	2	4	4	2645.49	0.0-100.0	10	3	4	10
Peroxisomal membrane protein PMP34;34 kDa peroxisomal membrane protein;Solute carrier family 25 member 17;Solute carrier family 25 (Mitochondrial carrier; peroxisomal membrane protein, 34kDa), member 17;cDNA FLJ57596, highly similar to Peroxisomal membrane protein PMP34	O43808	2	4	4	2490.07	0.0-100.0	10	3	4	10
Keratinocyte-associated transmembrane protein 2;cDNA FLJ51928, highly similar to Keratinocytes-associated transmembrane protein 2	Q8NC54	2	4	4	2422.08	0.0-100.0	10	3	4	10
Putative nuclear envelope pore membrane protein POM 121B;Nuclear envelope pore membrane protein POM 121C;Pore membrane protein of 121 kDa C;Nuclear pore membrane protein 121-2;Putative uncharacterized protein POM121C;cDNA FLJ56876, highly similar to Nuclear envelope pore membrane protein POM 121;cDNA FLJ59484, highly similar to Nuclear envelope pore membrane protein POM 121;Nuclear envelope pore …	A6NF01	2	4	4	2244.47	0.0-100.0	10	3	4	10
Beta-centractin;Actin-related protein 1B	P42025	2	4	4	1779.35	0.0-100.0	10	3	4	10
cDNA, FLJ94321, highly similar to Homo sapiens eukaryotic translation initiation factor 4E binding protein 2 (EIF4EBP2), mRNA;Eukaryotic translation initiation factor 4E-binding protein 2;EIF4EBP2 protein	Q13542	2	4	4	1770.48	0.0-100.0	10	3	4	10
cDNA FLJ76264, highly similar to Homo sapiens mediator of RNA polymerase II transcription, subunit 6 homolog (yeast) (MED6), mRNA;cDNA FLJ57086, highly similar to RNA polymerase transcriptional regulation mediator, subunit 6 homolog;cDNA FLJ52756, highly similar to RNA polymerase transcriptional regulation mediator, subunit 6 homolog;cDNA FLJ59149, highly similar to RNA polymerase transcriptional…	O75586	2	4	4	1715.27	0.0-100.0	10	3	4	10
cDNA FLJ53730, highly similar to Clusterin-associated protein 1;Clusterin-associated protein 1	Q96AJ1	2	4	4	1674.72	0.0-100.0	10	3	4	10
cDNA FLJ58860, highly similar to Homo sapiens trichoplein, mRNA;Trichoplein keratin filament-binding protein;Tumor suppressor protein	Q9BT92	2	4	4	1633.93	0.0-100.0	10	3	4	10
cDNA FLJ10939 fis, clone OVARC1001065, highly similar to Homo sapiens MTERF domain containing 1 (MTERFD1), mRNA;mTERF domain-containing protein 1, mitochondrial	Q96E29	2	4	4	1583.22	0.0-100.0	10	3	4	10
cDNA FLJ78057, highly similar to Homo sapiens differential display and activated by p53 (DDA3),mRNA;Proline/serine-rich coiled-coil 1;Proline/serine-rich coiled-coil protein 1	Q6PGN9	2	4	4	1582.59	0.0-100.0	10	3	4	10
cDNA FLJ53010, highly similar to Soluble calcium-activated nucleotidase 1 (EC 3.6.1.6);Soluble calcium-activated nucleotidase 1;Apyrase homolog;Putative MAPK-activating protein PM09;Putative NF-kappa-B-activating protein 107	Q8WVQ1	2	4	4	882.424	0.0-100.0	10	3	4	10
UBX domain-containing protein 2B;NSFL1 cofactor p37;p97 cofactor p37	Q14CS0	2	4	4	819.709	0.0-100.0	10	3	4	10
Rab11 family-interacting protein 2;NRip11;RAB11-FIP2 long isoform	Q7L804	2	4	4	741.292	0.0-100.0	10	3	4	10
Protein CASC3;Cancer susceptibility candidate gene 3 protein;Metastatic lymph node gene 51 protein;Protein barentsz;cDNA FLJ60283, highly similar to Protein CASC3	O15234	2	4	4	601.991	0.0-100.0	10	3	4	10
Homer protein homolog 1;Homer 1 variant;Homer homolog 1 (Drosophila);HOMER1F	Q86YM7	2	4	4	444.093	0.0-100.0	10	3	4	10
Transmembrane protein 143;cDNA FLJ57361;cDNA FLJ58915;cDNA FLJ57400;cDNA FLJ57548;cDNA FLJ58971	Q96AN5	2	4	4	332.656	0.0-100.0	10	3	4	10
Upstream transcription factor 1;Upstream transcription factor 1, isoform CRA_b;Upstream stimulatory factor 1;Major late transcription factor 1;Class B basic helix-loop-helix protein 11;Upstream stimulatory factor 1 BD	P22415	2	4	4	208.335	0.0-100.0	10	3	4	10
Asparagine-linked glycosylation 11, alpha-1,2-mannosyltransferase homolog (Yeast);Asparagine-linked glycosylation protein 11 homolog;UTP14, U3 small nucleolar ribonucleoprotein, homolog C (Yeast);U3 small nucleolar RNA-associated protein 14 homolog C	Q5TAP6	2	4	4	112.296	0.0-100.0	10	3	4	10
UPF0536 protein C12orf66	Q96MD2	2	4	4	77.0177	0.0-100.0	10	3	3.77018	10
IFT74 protein;Intraflagellar transport protein 74 homolog;Coiled-coil domain-containing protein 2;Capillary morphogenesis gene 1 protein	Q96LB3	2	4	4	76.0316	0.0-100.0	10	3	3.76032	10
Transgelin-2;SM22-alpha homolog	P37802	3	8	8	2.01037e+07	0.0-100.0	10	4	8	10
Glyceraldehyde-3-phosphate dehydrogenase;Glyceraldehyde 3-phosphate dehydrogenase	P04406	3	8	8	1.61321e+07	0.0-100.0	10	4	8	10
Peroxiredoxin 2, isoform CRA_a;Putative uncharacterized protein PRDX2;Peroxiredoxin 2, isoform CRA_d;cDNA FLJ76507, highly similar to Homo sapiens peroxiredoxin 2 (PRDX2), transcript variant 3, mRNA;cDNA FLJ60461, highly similar to Peroxiredoxin-2 (EC 1.11.1.15);Peroxiredoxin-2;Thioredoxin peroxidase 1;Thioredoxin-dependent peroxide reductase 1;Thiol-specific antioxidant protein;PRP;Natural kille…	P32119	3	8	8	1.06583e+07	0.0-100.0	10	4	8	10
Putative annexin A2-like protein;Annexin A2 pseudogene 2;Lipocortin II pseudogene;cDNA FLJ34687 fis, clone MESAN2000620, highly similar to Annexin A2;Annexin A2;Annexin-2;Annexin II;Lipocortin II;Calpactin-1 heavy chain;Calpactin I heavy chain;Chromobindin-8;p36;Protein I;Placental anticoagulant protein IV	A6NMY6	3	8	8	8.9107e+06	0.0-100.0	10	4	8	10
RPS3 protein;40S ribosomal protein S3;Ribosomal protein S3 variant;Ribosomal protein S3	P23396	3	8	8	7.25603e+06	0.0-100.0	10	4	8	10
Protein DJ-1;Oncogene DJ1;Parkinson disease protein 7	Q99497	3	8	8	6.9603e+06	0.0-100.0	10	4	8	10
40S ribosomal protein S5;40S ribosomal protein S5, N-terminally processed;Ribosomal protein S5 variant	P46782	3	8	8	6.78707e+06	0.0-100.0	10	4	8	10
Chromobox homolog 3 (HP1 gamma homolog, Drosophila);Chromobox homolog 3 (HP1 gamma homolog, Drosophila), isoform CRA_a;Coiled-coil domain containing 32, isoform CRA_c;Chromobox homolog 3 (HP1 gamma homolog, Drosophila), isoform CRA_b;Putative uncharacterized protein CBX3;Chromobox protein homolog 3;Heterochromatin protein 1 homolog gamma;Modifier 2 protein;HECH	Q13185	3	8	8	6.36548e+06	0.0-100.0	10	4	8	10
Ubiquitin carrier protein;Ubiquitin-conjugating enzyme E2 L3;Ubiquitin-protein ligase L3;Ubiquitin carrier protein L3;UbcH7;Ubiquitin-conjugating enzyme E2-F1;L-UBC;UbcM4	P68036	3	8	8	6.15236e+06	0.0-100.0	10	4	8	10
60S ribosomal protein L10a;CSA-19;Neural precursor cell expressed developmentally down-regulated protein 6;Ribosomal protein L1	P62906	3	8	8	5.96288e+06	0.0-100.0	10	4	8	10
40S ribosomal protein S11	P62280	3	8	8	5.88825e+06	0.0-100.0	10	4	8	10
14-3-3 protein epsilon;cDNA FLJ51975, moderately similar to 14-3-3 protein epsilon (14-3-3E);cDNA, FLJ79100, highly similar to 14-3-3 protein epsilon (14-3-3E);Putative uncharacterized protein YWHAE;Mitochondrial import stimulation factor L subunit;14-3-3 protein epsilon isoform transcript variant 1;cDNA FLJ51851, highly similar to 14-3-3 protein epsilon (14-3-3E);cDNA, FLJ79084, highly similar t…	P62258	3	8	8	5.875e+06	0.0-100.0	10	4	8	10
RAN binding protein 1, isoform CRA_f;cDNA FLJ40340 fis, clone TESTI2032681, moderately similar to RAN-SPECIFIC GTPASE-ACTIVATING PROTEIN;cDNA FLJ57507, highly similar to Ran-specific GTPase-activating protein;cDNA FLJ54173, highly similar to Ran-specific GTPase-activating protein;Putative uncharacterized protein RANBP1;Ran-specific GTPase-activating protein;Ran-binding protein 1;RAN binding prote…	P43487	3	8	8	5.76907e+06	0.0-100.0	10	4	8	10
14-3-3 protein zeta/delta;Protein kinase C inhibitor protein 1;cDNA, FLJ79516, highly similar to 14-3-3 protein zeta/delta;cDNA FLJ50142, highly similar to 14-3-3 protein zeta/delta (Protein kinase Cinhibitor protein 1);Tyrosine 3-monooxygenase/tryptophan 5-monooxygenase activation protein zeta polypeptide;Tyrosine 3-monooxygenasea/tryptophan 5-monooxygenase activation protein zeta;14-3-3 protein…	P63104	3	8	8	5.65607e+06	0.0-100.0	10	4	8	10
60S ribosomal protein L12;Ribosomal protein L12 variant	P30050	3	8	8	5.53203e+06	0.0-100.0	10	4	8	10
High-mobility group box 1;High mobility group 1 protein;High mobility group protein HMG1;High mobility group protein B1;High mobility group protein 1;cDNA FLJ56337, highly similar to High mobility group protein B1;High-mobility group box 1 variant;Putative high mobility group protein 1-like 10	P09429	3	8	8	5.52881e+06	0.0-100.0	10	4	8	10
RAN, member RAS oncogene family, isoform CRA_b;cDNA FLJ78394, highly similar to Homo sapiens RAN, member RAS oncogene family (RAN), mRNA;cDNA, FLJ92821, Homo sapiens RAN, member RAS oncogene family (RAN), mRNA;cDNA FLJ52168, highly similar to GTP-binding nuclear protein Ran;cDNA, FLJ79092, highly similar to GTP-binding nuclear protein Ran;Putative uncharacterized protein RAN;RAN, member RAS oncog…	P62826	3	8	8	5.52881e+06	0.0-100.0	10	4	8	10
PGAM-B;Probable phosphoglycerate mutase 4	Q8N0Y7	3	8	8	5.43602e+06	0.0-100.0	10	4	8	10
Putative 40S ribosomal protein S10-like	Q9NQ39	3	8	8	4.80554e+06	0.0-100.0	10	4	8	10
60S ribosomal protein L7a;PLA-X polypeptide;Surfeit locus protein 3;Ribosomal protein L7a;Ribosomal protein L7a, isoform CRA_c;cDNA FLJ78489, highly similar to Homo sapiens ribosomal protein L7a (RPL7A), mRNA;cDNA, FLJ92002, Homo sapiens ribosomal protein L7a (RPL7A), mRNA	P62424	3	8	8	4.40722e+06	0.0-100.0	10	4	8	10
HCG19809;Similar to eukaryotic translation elongation factor 1 beta 2; eukaryotic translation elongation factor 1 beta 1;Elongation factor 1-beta;Putative uncharacterized protein EEF1B2	P24534	3	8	8	4.1179e+06	0.0-100.0	10	4	8	10
40S ribosomal protein S14	P62263	3	8	8	3.80569e+06	0.0-100.0	10	4	8	10
cDNA FLJ53009, highly similar to Calreticulin;cDNA FLJ58668, highly similar to Calreticulin;Calreticulin;CRP55;Calregulin;HACBP;Endoplasmic reticulum resident protein 60;grp60;Calreticulin variant	P27797	3	8	8	3.66014e+06	0.0-100.0	10	4	8	10
Ferritin;Ferritin heavy chain;Cell proliferation-inducing gene 15 protein	P02794	3	8	8	3.59178e+06	0.0-100.0	10	4	8	10
Protein-L-isoaspartate(D-aspartate) O-methyltransferase;Protein-beta-aspartate methyltransferase;Protein L-isoaspartyl/D-aspartyl methyltransferase;L-isoaspartyl protein carboxyl methyltransferase;Protein-L-isoaspartate O-methyltransferase;Putative uncharacterized protein PCMT1	P22061	3	8	8	3.4187e+06	0.0-100.0	10	4	8	10
Proteasome subunit alpha type-5;Proteasome zeta chain;Macropain zeta chain;Multicatalytic endopeptidase complex zeta chain;Proteasome (Prosome, macropain) subunit, alpha type, 5, isoform CRA_c;cDNA FLJ52182, highly similar to Proteasome subunit alpha type 5 (EC 3.4.25.1);Proteasome subunit alpha type	P28066	3	8	8	3.3487e+06	0.0-100.0	10	4	8	10
High mobility group protein B2;High mobility group protein 2;High-mobility group box 2	P26583	3	8	8	3.08834e+06	0.0-100.0	10	4	8	10
Transmembrane emp24 domain-containing protein 10;21 kDa transmembrane-trafficking protein;Transmembrane protein Tmp21;Tmp-21-I;p24delta;S31III125;cDNA FLJ52032, highly similar to Transmembrane emp24 domain-containing protein 10;Full-length cDNA 5-PRIME end of clone CS0DF013YM24 of Fetal brain of Homo sapiens (Human) variant	P49755	3	8	8	2.96362e+06	0.0-100.0	10	4	8	10
Proteasome subunit alpha type-7;Proteasome subunit RC6-1;Proteasome subunit XAPC7;Proteasome subunit alpha type;Proteasome (Prosome, macropain) subunit, alpha type, 7	O14818	3	8	8	2.78912e+06	0.0-100.0	10	4	8	10
Proteasome (Prosome, macropain) subunit, beta type, 2, isoform CRA_b;cDNA FLJ51890, highly similar to Proteasome subunit beta type 2 (EC 3.4.25.1);Proteasome subunit beta type-2;Proteasome component C7-I;Macropain subunit C7-I;Multicatalytic endopeptidase complex subunit C7-I;Proteasome beta 2 subunit variant	P49721	3	8	8	2.65064e+06	0.0-100.0	10	4	8	10
Ribosomal protein S23, isoform CRA_a;cDNA FLJ77921, highly similar to Homo sapiens ribosomal protein S23 (RPS23), mRNA;cDNA, FLJ92033, Homo sapiens ribosomal protein S23 (RPS23), mRNA;40S ribosomal protein S23	P62266	3	8	8	2.61988e+06	0.0-100.0	10	4	8	10
Chromobox protein homolog 5;Heterochromatin protein 1 homolog alpha;Antigen p25;CBX5 protein	P45973	3	8	8	2.36775e+06	0.0-100.0	10	4	8	10
Cytochrome c oxidase subunit 2;Cytochrome c oxidase polypeptide II;Sarcoma antigen NY-SAR-71	P00403	3	8	8	2.3141e+06	0.0-100.0	10	4	8	10
High mobility group protein B3;High mobility group protein 4;High mobility group protein 2a;Non-histone chromosomal protein	O15347	3	8	8	2.11783e+06	0.0-100.0	10	4	8	10
Stomatin;cDNA FLJ61192, highly similar to Erythrocyte band 7 integral membrane protein;cDNA FLJ52062, highly similar to Erythrocyte band 7 integral membrane protein;cDNA FLJ53133, highly similar to Erythrocyte band 7 integral membrane protein;Erythrocyte band 7 integral membrane protein;Protein 7.2b	P27105	3	8	8	2.10458e+06	0.0-100.0	10	4	8	10
Vesicle-trafficking protein SEC22b;SEC22 vesicle-trafficking protein homolog B;SEC22 vesicle-trafficking protein-like 1;ER-Golgi SNARE of 24 kDa	O75396	3	8	8	2.08785e+06	0.0-100.0	10	4	8	10
U1 small nuclear ribonucleoprotein C;Small nuclear ribonucleoprotein polypeptide C	P09234	3	8	8	1.95928e+06	0.0-100.0	10	4	8	10
Cyclin-dependent kinase inhibitor;Cyclin-dependent kinase inhibitor 2A;Cyclin-dependent kinase inhibitor 2A, isoforms 1/2/3;Cyclin-dependent kinase 4 inhibitor A;p16-INK4a;Multiple tumor suppressor 1;Cyclin-dependent kinase inhibitor 2A, isoform 4;p14ARF;p19ARF;P16;P16 protein	Q8N726	3	8	8	1.81423e+06	0.0-100.0	10	4	8	10
Polypyrimidine tract binding protein 1, isoform CRA_e;Putative uncharacterized protein PTBP1;Polypyrimidine tract-binding protein 1;Heterogeneous nuclear ribonucleoprotein I;57 kDa RNA-binding protein PPTB-1;Polypyrimidine tract-binding protein 1 isoform c variant;Polypyrimidine tract binding protein 1;Polypyrimidine tract binding protein 1, isoform CRA_c	P26599	3	8	8	1.79493e+06	0.0-100.0	10	4	8	10
Tyrosine 3-monooxygenase/tryptophan 5-monooxygenase activation protein, eta polypeptide;cDNA, FLJ93036, highly similar to Homo sapiens tyrosine 3-monooxygenase/tryptophan 5-monooxygenaseactivation protein, eta polypeptide (YWHAH), mRNA;Putative uncharacterized protein YWHAH;14-3-3 protein eta;Protein AS1;Homo sapiens clone CDABP0046 mRNA sequence	Q04917	3	8	8	1.77074e+06	0.0-100.0	10	4	8	10
Nucleoside diphosphate kinase B;nm23-H2;C-myc purine-binding transcription factor PUF;Putative uncharacterized protein NME1;Nucleoside diphosphate kinase;Nucleoside diphosphate kinase A;Tumor metastatic process-associated protein;Metastasis inhibition factor nm23;nm23-H1;Granzyme A-activated DNase	P15531	3	8	8	1.75195e+06	0.0-100.0	10	4	8	10
Adenine phosphoribosyltransferase	P07741	3	8	8	1.71179e+06	0.0-100.0	10	4	8	10
cDNA FLJ56329, highly similar to Myosin light polypeptide 6;Myosin light polypeptide 6;Smooth muscle and nonmuscle myosin light chain alkali 6;Myosin light chain alkali 3;Myosin light chain 3;17 kDa myosin light chain;MYL6 protein	P60660	3	8	8	1.69647e+06	0.0-100.0	10	4	8	10
cDNA FLJ14168 fis, clone NT2RP2001440, highly similar to 14-3-3 protein gamma;cDNA FLJ52141, highly similar to 14-3-3 protein gamma;cDNA FLJ51843, highly similar to 14-3-3 protein gamma;14-3-3 protein gamma;14-3-3 protein gamma, N-terminally processed;Protein kinase C inhibitor protein 1	P61981	3	8	8	1.67216e+06	0.0-100.0	10	4	8	10
Superoxide dismutase [Mn], mitochondrial;Superoxide dismutase;Superoxide dismutase 2, mitochondrial;Manganese superoxide dismutase;MnSOD;SOD2 protein;Putative uncharacterized protein DKFZp564M2422	P04179	3	8	8	1.58052e+06	0.0-100.0	10	4	8	10
Phosphomevalonate kinase;PMVK protein;Phosphomevalonate kinase, isoform CRA_a;cDNA, FLJ93228, Homo sapiens phosphomevalonate kinase (PMVK), mRNA	Q15126	3	8	8	1.53651e+06	0.0-100.0	10	4	8	10
Thioredoxin domain-containing protein 12;Thioredoxin-like protein p19;Endoplasmic reticulum resident protein 19;Endoplasmic reticulum resident protein 18;hTLP19	O95881	3	8	8	1.51952e+06	0.0-100.0	10	4	8	10
S-phase kinase-associated protein 1;Cyclin-A/CDK2-associated protein p19;p19skp1;p19A;RNA polymerase II elongation factor-like protein;Organ of Corti protein 2;Organ of Corti protein II;Transcription elongation factor B;SIII;OCP2	P63208	3	8	8	1.49224e+06	0.0-100.0	10	4	8	10
Annexin A3;Annexin-3;Annexin III;Lipocortin III;Placental anticoagulant protein III;35-alpha calcimedin;Inositol 1,2-cyclic phosphate 2-phosphohydrolase	P12429	3	8	8	1.46766e+06	0.0-100.0	10	4	8	10
Prefoldin subunit 3;Von Hippel-Lindau-binding protein 1;HIBBJ46;VBP1 protein;von Hippel-Lindau binding protein 1, isoform CRA_a	P61758	3	8	8	1.4495e+06	0.0-100.0	10	4	8	10
Putative uncharacterized protein RAB2A;Ras-related protein Rab-2A;cDNA FLJ51998, highly similar to Ras-related protein Rab-2A;RAB2	P61019	3	8	8	1.43317e+06	0.0-100.0	10	4	8	10
MAPRE1 protein;Microtubule-associated protein RP/EB family member 1;APC-binding protein EB1;End-binding protein 1;cDNA FLJ52068, highly similar to Microtubule-associated protein RP/EB family member 1	Q15691	3	8	8	1.39383e+06	0.0-100.0	10	4	8	10
VPS29 protein;Vacuolar protein sorting-associated protein 29;Vesicle protein sorting 29;PEP11 homolog;Putative uncharacterized protein DKFZp667O202	Q9UBQ0	3	8	8	1.3719e+06	0.0-100.0	10	4	8	10
ADP-ribosylation factor-like protein 3	P36405	3	8	8	1.29984e+06	0.0-100.0	10	4	8	10
Microsomal glutathione S-transferase 2;Microsomal GST-II	Q99735	3	8	8	1.24133e+06	0.0-100.0	10	4	8	10
Interferon-induced transmembrane protein 3;Interferon-inducible protein 1-8U;HCG2036716;Interferon induced transmembrane protein 3 (1-8U);cDNA FLJ76420, highly similar to Homo sapiens interferon induced transmembrane protein 3 (1-8U) (IFITM3), mRNA	Q01628	3	8	8	1.23559e+06	0.0-100.0	10	4	8	10
cDNA FLJ75549, highly similar to Homo sapiens ribosomal protein, large, P0 (RPLP0), transcript variant 1, mRNA;60S acidic ribosomal protein P0;60S ribosomal protein L10E;RPLP0 protein;Ribosomal protein P0 variant;60S acidic ribosomal protein P0-like	P05388	3	8	8	1.13598e+06	0.0-100.0	10	4	8	10
cDNA FLJ75549, highly similar to Homo sapiens ribosomal protein, large, P0 (RPLP0), transcript variant 1, mRNA;60S acidic ribosomal protein P0;60S ribosomal protein L10E;RPLP0 protein;Ribosomal protein P0 variant;60S acidic ribosomal protein P0-like	Q8NHW5	3	8	8	1.13598e+06	0.0-100.0	10	4	8	10
NudC domain containing 2;NudC-like protein 2;cDNA, FLJ92225;NudC domain-containing protein 2	Q8WVJ2	3	8	8	1.06104e+06	0.0-100.0	10	4	8	10
Proteasome subunit beta type-5;Proteasome epsilon chain;Macropain epsilon chain;Multicatalytic endopeptidase complex epsilon chain;Proteasome subunit X;Proteasome chain 6;Proteasome subunit MB1;Proteasome subunit beta type;Full-length cDNA clone CS0DK007YN03 of HeLa cells of Homo sapiens (human)	P28074	3	8	8	1.04548e+06	0.0-100.0	10	4	8	10
Profilin-1;Profilin I;Profilin	P07737	3	8	8	1.01145e+06	0.0-100.0	10	4	8	10
cDNA FLJ75422, highly similar to Homo sapiens capping protein (actin filament) muscle Z-line, alpha 1, mRNA;F-actin-capping protein subunit alpha-1;CapZ alpha-1	P52907	3	8	8	1.00661e+06	0.0-100.0	10	4	8	10
cDNA FLJ60076, highly similar to ELAV-like protein 1;ELAV-like protein 1;Hu-antigen R	Q15717	3	8	8	994580	0.0-100.0	10	4	8	10
Zinc finger matrin-type protein 2	Q96NC0	3	8	8	993306	0.0-100.0	10	4	8	10
Thymidylate kinase;dTMP kinase;Deoxythymidylate kinase (Thymidylate kinase) variant;DTYMK protein;Deoxythymidylate kinase (Thymidylate kinase);Deoxythymidylate kinase (Thymidylate kinase), isoform CRA_b;Putative uncharacterized protein tmp_locus_5	P23919	3	8	8	971503	0.0-100.0	10	4	8	10
Ubiquitin carrier protein;Ubiquitin-conjugating enzyme E2 G2;Ubiquitin-protein ligase G2;Ubiquitin carrier protein G2;Putative uncharacterized protein DKFZp586L2318;cDNA FLJ16170 fis, clone BRHIP2003062, moderately similar to Ubiquitin-conjugating enzyme E2 G2 (EC 6.3.2.19)	P60604	3	8	8	944897	0.0-100.0	10	4	8	10
cDNA FLJ50892, moderately similar to Mesoderm development candidate 2;LDLR chaperone MESD;Mesoderm development protein;Mesoderm development candidate 2;Renal carcinoma antigen NY-REN-61	Q14696	3	8	8	838434	0.0-100.0	10	4	8	10
ARD1 homolog A, N-acetyltransferase (S. cerevisiae), isoform CRA_b;Putative uncharacterized protein NAA10;cDNA FLJ60470, highly similar to N-terminal acetyltransferase complex ARD1 subunit homolog A (EC 2.3.1.88);cDNA FLJ60638, highly similar to N-terminal acetyltransferase complex ARD1 subunit homolog A (EC 2.3.1.88);ARD1 homolog A, N-acetyltransferase (S. cerevisiae), isoform CRA_a;cDNA, FLJ788…	P41227	3	8	8	803311	0.0-100.0	10	4	8	10
Ubiquitin carboxyl-terminal hydrolase isozyme L3;Ubiquitin thioesterase L3;Ubiquitin carboxyl-terminal esterase L3 (Ubiquitin thiolesterase)	P15374	3	8	8	777713	0.0-100.0	10	4	8	10
Putative uncharacterized protein SSR4;Translocon-associated protein subunit delta;Signal sequence receptor subunit delta	P51571	3	8	8	762564	0.0-100.0	10	4	8	10
Nucleosome assembly protein 1-like 4;Putative uncharacterized protein NAP1L4;Nucleosome assembly protein 1-like 4b;cDNA, FLJ92975, highly similar to Homo sapiens nucleosome assembly protein 1-like 4 (NAP1L4), mRNA;cDNA FLJ59403, highly similar to Nucleosome assembly protein 1-like 4;cDNA, FLJ79141, highly similar to Nucleosome assembly protein 1-like 4;cDNA, FLJ79223, highly similar to Nucleosome…	Q99733	3	8	8	761977	0.0-100.0	10	4	8	10
Ras-related protein Ral-A;Putative uncharacterized protein RALA	P11233	3	8	8	758331	0.0-100.0	10	4	8	10
Ubiquitin-fold modifier-conjugating enzyme 1	Q9Y3C8	3	8	8	757391	0.0-100.0	10	4	8	10
Suppression of tumorigenicity 13 (Colon carcinoma) (Hsp70 interacting protein);cDNA FLJ53687, highly similar to Hsc70-interacting protein;cDNA, FLJ79054, highly similar to Hsc70-interacting protein;Hsc70-interacting protein;Suppression of tumorigenicity 13 protein;Putative tumor suppressor ST13;Protein FAM10A1;Progesterone receptor-associated p48 protein;Renal carcinoma antigen NY-REN-33;ST13 pro…	P50502	3	8	8	751883	0.0-100.0	10	4	8	10
Suppression of tumorigenicity 13 (Colon carcinoma) (Hsp70 interacting protein);cDNA FLJ53687, highly similar to Hsc70-interacting protein;cDNA, FLJ79054, highly similar to Hsc70-interacting protein;Hsc70-interacting protein;Suppression of tumorigenicity 13 protein;Putative tumor suppressor ST13;Protein FAM10A1;Progesterone receptor-associated p48 protein;Renal carcinoma antigen NY-REN-33;ST13 pro…	Q8IZP2	3	8	8	751883	0.0-100.0	10	4	8	10
Putative uncharacterized protein PSME1;Proteasome activator complex subunit 1;Proteasome activator 28 subunit alpha;Activator of multicatalytic protease subunit 1;11S regulator complex subunit alpha;Interferon gamma up-regulated I-5111 protein;PSME1 protein;Proteasome (Prosome, macropain) activator subunit 1 (PA28 alpha), isoform CRA_a;cDNA, FLJ92500, Homo sapiens proteasome (prosome, macropain) …	Q06323	3	8	8	735527	0.0-100.0	10	4	8	10
BCL2-associated athanogene 2;cDNA FLJ10153 fis, clone HEMBA1003417, highly similar to BAG family molecular chaperone regulator 2;cDNA FLJ13673 fis, clone PLACE1011858, highly similar to BAG family molecular chaperone regulator 2;cDNA FLJ50277, highly similar to BAG family molecular chaperone regulator 2;BAG family molecular chaperone regulator 2;Bcl-2-associated athanogene 2	O95816	3	8	8	727652	0.0-100.0	10	4	8	10
Methylosome subunit pICln;Chloride conductance regulatory protein ICln;Chloride channel, nucleotide sensitive 1A;Chloride ion current inducer protein;Reticulocyte pICln;PRO1478	P54105	3	8	8	720445	0.0-100.0	10	4	8	10
ADP-ribosylation factor-like protein 2;ADP-ribosylation factor-like 2;ADP-ribosylation factor-like 2 variant;HCG23373, isoform CRA_a	P36404	3	8	8	707563	0.0-100.0	10	4	8	10
cDNA FLJ53772, highly similar to FK506-binding protein 11 (EC 5.2.1.8);FK506 binding protein 11, 19 kDa, isoform CRA_b;FKBP11 protein;Peptidyl-prolyl cis-trans isomerase FKBP11;FK506-binding protein 11;Rotamase;19 kDa FK506-binding protein	Q9NYL4	3	8	8	699802	0.0-100.0	10	4	8	10
RuvB-like 2 (E. coli), isoform CRA_d;cDNA FLJ14856 fis, clone PLACE1001054, highly similar to RuvB-like 2 (EC 3.6.1.-);RuvB-like 2 (E. coli), isoform CRA_a;cDNA FLJ32936 fis, clone TESTI2007533, highly similar to RuvB-like 2 (EC 3.6.1.-);cDNA FLJ56743, highly similar to RuvB-like 2 (EC 3.6.1.-);RuvB-like 2;48 kDa TATA box-binding protein-interacting protein;TIP49b;Repressing pontin 52;51 kDa eryt…	Q9Y230	3	8	8	698102	0.0-100.0	10	4	8	10
Mitochondrial 2-oxoglutarate/malate carrier protein;Solute carrier family 25 member 11;SLC25A11 protein;Solute carrier family 25 (Mitochondrial carrier; oxoglutarate carrier), member 11, isoform CRA_b;cDNA FLJ76014, highly similar to Homo sapiens solute carrier family 25 (mitochondrial carrier; oxoglutarate carrier), member 11 (SLC25A11), mRNA	Q02978	3	8	8	681294	0.0-100.0	10	4	8	10
cDNA FLJ78131, highly similar to Homo sapiens nipsnap homolog 1 (C. elegans) (NIPSNAP1), mRNA;Protein NipSnap homolog 1;cDNA FLJ58042, highly similar to Protein NipSnap1;Putative uncharacterized protein NIPSNAP1	Q9BPW8	3	8	8	633098	0.0-100.0	10	4	8	10
60S ribosome subunit biogenesis protein NIP7 homolog;KD93;cDNA FLJ10296 fis, clone NT2RM1001044, highly similar to Homo sapiens HSPC031 mRNA	Q9Y221	3	8	8	623201	0.0-100.0	10	4	8	10
Putative uncharacterized protein TRAPPC3;Trafficking protein particle complex 3, isoform CRA_a;Trafficking protein particle complex subunit 3;BET3 homolog	O43617	3	8	8	604243	0.0-100.0	10	4	8	10
Heterogeneous nuclear ribonucleoprotein A0	Q13151	3	8	8	604113	0.0-100.0	10	4	8	10
SNARE protein Ykt6;SNARE protein Ykt6, isoform CRA_a;cDNA, FLJ93006, Homo sapiens SNARE protein Ykt6 (YKT6), mRNA;cDNA FLJ50174, highly similar to Homo sapiens SNARE protein Ykt6 (YKT6), mRNA;YKT6 v-SNARE protein;Synaptobrevin homolog YKT6	O15498	3	8	8	596291	0.0-100.0	10	4	8	10
Glia maturation factor beta;GMFB protein;Glia maturation factor, beta	P60983	3	8	8	584194	0.0-100.0	10	4	8	10
cDNA FLJ58028, highly similar to Homo sapiens OCIA domain containing 1 (OCIAD1), mRNA;Putative uncharacterized protein OCIAD1;OCIA domain-containing protein 1;Ovarian carcinoma immunoreactive antigen	Q9NX40	3	8	8	578348	0.0-100.0	10	4	8	10
Phosphoserine phosphatase;O-phosphoserine phosphohydrolase;L-3-phosphoserine phosphatase;Putative uncharacterized protein PSPH;Phosphoserine phosphatase variant	P78330	3	8	8	574373	0.0-100.0	10	4	8	10
Gem-associated protein 6;SIP2;Gem (Nuclear organelle) associated protein 6, isoform CRA_b;Putative uncharacterized protein GEMIN6	Q8WXD5	3	8	8	556059	0.0-100.0	10	4	8	10
Poly(U)-binding-splicing factor PUF60;60 kDa poly(U)-binding-splicing factor;FUSE-binding protein-interacting repressor;Siah-binding protein 1;Ro-binding protein 1	Q9UHX1	3	8	8	550861	0.0-100.0	10	4	8	10
cDNA FLJ58247, highly similar to 26S protease regulatory subunit 4;26S protease regulatory subunit 4;26S proteasome AAA-ATPase subunit RPT2;Proteasome 26S subunit ATPase 1;Proteasome 26S ATPase subunit 1 variant;Proteasome (Prosome, macropain) 26S subunit, ATPase, 1;Proteasome (Prosome, macropain) 26S subunit, ATPase, 1, isoform CRA_a;Proteasome 26S ATPase subunit 1;cDNA, FLJ93843, Homo sapiens p…	P62191	3	8	8	545866	0.0-100.0	10	4	8	10
WD repeat-containing protein 61;Meiotic recombination REC14 protein homolog	Q9GZS3	3	8	8	540153	0.0-100.0	10	4	8	10
cDNA FLJ50126, highly similar to Calponin-3;cDNA, FLJ79297, highly similar to Calponin-3;cDNA FLJ53072, highly similar to Calponin-3;Calponin-3;Calponin, acidic isoform;CNN3 protein;Calponin 3, acidic;cDNA, FLJ92692, Homo sapiens calponin 3, acidic (CNN3), mRNA;DJ639P13.2.2 (Acidic calponin 3)	Q15417	3	8	8	537181	0.0-100.0	10	4	8	10
Uridine kinase;Uridine-cytidine kinase 2;Uridine monophosphokinase 2;Cytidine monophosphokinase 2;Testis-specific protein TSA903	Q9BZX2	3	8	8	529653	0.0-100.0	10	4	8	10
Putative uncharacterized protein MOBKL1B;Mps one binder kinase activator-like 1B;Mob1 homolog 1B;Mob1 alpha;Protein Mob4B	Q9H8S9	3	8	8	520352	0.0-100.0	10	4	8	10
MKI67 FHA domain-interacting nucleolar phosphoprotein;Nucleolar protein interacting with the FHA domain of pKI-67;Nucleolar phosphoprotein Nopp34;cDNA FLJ57495, highly similar to MKI67 FHA domain-interacting nucleolar phosphoprotein;Putative uncharacterized protein MKI67IP	Q9BYG3	3	8	8	519354	0.0-100.0	10	4	8	10
Fumarate hydratase;Fumarate hydratase, isoform CRA_c;cDNA, FLJ92753, Homo sapiens fumarate hydratase (FH), nuclear gene encodingmitochondrial protein, mRNA;Fumarate hydratase, mitochondrial	P07954	3	8	8	515380	0.0-100.0	10	4	8	10
RNA-binding protein 14;RNA-binding motif protein 14;RRM-containing coactivator activator/modulator;Synaptotagmin-interacting protein;Paraspeckle protein 2;cDNA FLJ59137, highly similar to RNA-binding protein 14;Putative uncharacterized protein RBM14;Coactivator regulator	Q96PK6	3	8	8	506074	0.0-100.0	10	4	8	10
Transaldolase;Transaldolase 1, isoform CRA_c;cDNA FLJ57988, highly similar to Transaldolase (EC 2.2.1.2)	P37837	3	8	8	499065	0.0-100.0	10	4	8	10
Nuclear transcription factor Y subunit beta;Nuclear transcription factor Y subunit B;CAAT box DNA-binding protein subunit B	P25208	3	8	8	494287	0.0-100.0	10	4	8	10
Putative uncharacterized protein PSME2;Proteasome activator complex subunit 2;Proteasome activator 28 subunit beta;Activator of multicatalytic protease subunit 2;11S regulator complex subunit beta;Cell migration-inducing protein 22;PSME2 protein;Full-length cDNA clone CS0DJ015YJ12 of T cells (Jurkat cell line) of Homo sapiens (human)	Q9UL46	3	8	8	493848	0.0-100.0	10	4	8	10
H/ACA ribonucleoprotein complex subunit 1;snoRNP protein GAR1;Nucleolar protein family A member 1	Q9NY12	3	8	8	492549	0.0-100.0	10	4	8	10
Mitochondrial import receptor subunit TOM20 homolog;Mitochondrial 20 kDa outer membrane protein;Outer mitochondrial membrane receptor Tom20	Q15388	3	8	8	491594	0.0-100.0	10	4	8	10
cDNA FLJ77818;60S ribosomal protein L7-like 1;cDNA FLJ11842 fis, clone HEMBA1006652, highly similar to Ribosomal protein L7-like 1;cDNA FLJ51993, highly similar to Ribosomal protein L7-like 1;cDNA FLJ50850, highly similar to Ribosomal protein L7-like 1	Q6DKI1	3	8	8	476795	0.0-100.0	10	4	8	10
Putative uncharacterized protein MRPL22;cDNA FLJ55384, highly similar to Homo sapiens mitochondrial ribosomal protein L22 (MRPL22), transcript variant 1, mRNA;39S ribosomal protein L22, mitochondrial;39S ribosomal protein L25, mitochondrial	Q9NWU5	3	8	8	454723	0.0-100.0	10	4	8	10
cDNA FLJ76269, highly similar to Homo sapiens glucosamine-6-phosphate deaminase 1 (GNPDA1), mRNA;cDNA FLJ12717 fis, clone NT2RP1001253, highly similar to Glucosamine-6-phosphate isomerase (EC 3.5.99.6);Glucosamine-6-phosphate isomerase 1;Glucosamine-6-phosphate deaminase 1;Oscillin	P46926	3	8	8	445266	0.0-100.0	10	4	8	10
Intracellular platelet-activating factor acetylhydrolase alpha 2 subunit variant 5;Intracellular platelet-activating factor acetylhydrolase alpha 2 subunit variant 2;Intracellular platelet-activating factor acetylhydrolase alpha 2 subunit variant 3;Platelet-activating factor acetylhydrolase IB subunit beta;PAF acetylhydrolase 30 kDa subunit;PAF-AH subunit beta;Intracellular platelet-activating fa…	P68402	3	8	8	444751	0.0-100.0	10	4	8	10
39S ribosomal protein L47, mitochondrial;Nasopharyngeal carcinoma metastasis-related protein 1	Q9HD33	3	8	8	435653	0.0-100.0	10	4	8	10
BH3 interacting domain death agonist, isoform CRA_d;BID isoform L(2);Desmocollin type 4;cDNA, FLJ94329, Homo sapiens BH3 interacting domain death agonist (BID), mRNA;Bid;BID isoform Si6;BH3 interacting domain death agonist, isoform CRA_b;BID isoform ES(1b);cDNA FLJ37476 fis, clone BRAWH2012827, highly similar to Homo sapiens BH3 interacting domain death agonist (BID), transcript variant 1, mRNA;P…	P55957	3	8	8	435227	0.0-100.0	10	4	8	10
cDNA, FLJ93269, highly similar to Homo sapiens mitochondrial ribosomal protein L15 (MRPL15), nuclear gene encoding mitochondrial protein, mRNA;39S ribosomal protein L15, mitochondrial	Q9P015	3	8	8	426938	0.0-100.0	10	4	8	10
Thioredoxin domain-containing protein 9;Protein 1-4;ATP-binding protein associated with cell differentiation;cDNA FLJ55148, highly similar to Thioredoxin domain-containing protein 9;Putative uncharacterized protein TXNDC9;TXNDC9 protein;Thioredoxin domain containing 9, isoform CRA_c	O14530	3	8	8	425278	0.0-100.0	10	4	8	10
Syndecan binding protein (Syntenin);Syndecan binding protein (Syntenin), isoform CRA_c;cDNA, FLJ92571, highly similar to Homo sapiens syndecan binding protein (syntenin) (SDCBP), mRNA;cDNA FLJ55055, moderately similar to Syntenin-1;cDNA FLJ52996, highly similar to Syntenin-1;Syntenin-1;Syndecan-binding protein 1;Melanoma differentiation-associated protein 9;Scaffold protein Pbp1;Pro-TGF-alpha cyt…	O00560	3	8	8	422974	0.0-100.0	10	4	8	10
26S proteasome non-ATPase regulatory subunit 14;26S proteasome regulatory subunit RPN11;26S proteasome-associated PAD1 homolog 1;Putative uncharacterized protein PSMD14;26S proteasome-associated pad1 homolog variant;PSMD14 protein	O00487	3	8	8	420888	0.0-100.0	10	4	8	10
Enolase-phosphatase E1;2,3-diketo-5-methylthio-1-phosphopentane phosphatase;MASA homolog;MasA	Q9UHY7	3	8	8	411134	0.0-100.0	10	4	8	10
Putative uncharacterized protein CTTN;cDNA FLJ34459 fis, clone HLUNG2002916, highly similar to SRC SUBSTRATE CORTACTIN;cDNA FLJ54828, highly similar to Src substrate cortactin;Src substrate cortactin;Amplaxin;Oncogene EMS1;Cortactin isoform a variant;Cortactin;CTTN protein;Cortactin, isoform CRA_a;Cortactin, isoform CRA_c;cDNA FLJ77423, highly similar to Homo sapiens cortactin (CTTN), transcript …	Q14247	3	8	8	411045	0.0-100.0	10	4	8	10
39S ribosomal protein L21, mitochondrial;cDNA FLJ52689, highly similar to Homo sapiens mitochondrial ribosomal protein L21 (MRPL21), transcript variant 4, mRNA;Mitochondrial ribosomal protein L21, isoform CRA_a;Putative uncharacterized protein MRPL21	Q7Z2W9	3	8	8	408676	0.0-100.0	10	4	8	10
SOSS complex subunit B1;Sensor of single-strand DNA complex subunit B1;Sensor of ssDNA subunit B1;Single-stranded DNA-binding protein 1;Oligonucleotide/oligosaccharide-binding fold-containing protein 2B;Putative uncharacterized protein OBFC2B	Q9BQ15	3	8	8	388716	0.0-100.0	10	4	8	10
DnaJ (Hsp40) homolog, subfamily C, member 9;HCG2024613, isoform CRA_a;cDNA FLJ36843 fis, clone ASTRO2012552, highly similar to DnaJ homolog subfamily C member 9;RcDNAJ9;DnaJ homolog subfamily C member 9;DnaJ protein SB73	Q8WXX5	3	8	8	387904	0.0-100.0	10	4	8	10
Novel enoyl-CoA hydratase/isomerase family protein;Enoyl-CoA hydratase domain-containing protein 1;cDNA FLJ55269, highly similar to Mus musculus enoyl Coenzyme A hydratase domain containing 1 (Echdc1), mRNA;Uncharacterized hypothalamus protein HCDASE	Q9NTX5	3	8	8	386192	0.0-100.0	10	4	8	10
39S ribosomal protein L20, mitochondrial	Q9BYC9	3	8	8	386192	0.0-100.0	10	4	8	10
NFU1 iron-sulfur cluster scaffold homolog, mitochondrial;HIRA-interacting protein 5;Putative uncharacterized protein NFU1	Q9UMS0	3	8	8	385251	0.0-100.0	10	4	8	10
Malectin	Q14165	3	8	8	383195	0.0-100.0	10	4	8	10
Proteasome inhibitor PI31 subunit;cDNA FLJ57963, moderately similar to Proteasome inhibitor PI31 subunit;cDNA FLJ60895, highly similar to Proteasome inhibitor PI31 subunit;cDNA FLJ57228, highly similar to Proteasome inhibitor PI31 subunit;Proteasome (Prosome, macropain) inhibitor subunit 1 (PI31)	Q92530	3	8	8	382911	0.0-100.0	10	4	8	10
Heme oxygenase 2;cDNA FLJ36069 fis, clone TESTI2019406, highly similar to HEME OXYGENASE 2 (EC 1.14.99.3);Heme oxygenase (Decyclizing) 2 variant;HMOX2 protein	P30519	3	8	8	380368	0.0-100.0	10	4	8	10
Nuclear pore glycoprotein p62;Nucleoporin Nup62;62 kDa nucleoporin;Putative uncharacterized protein pp7052	P37198	3	8	8	376721	0.0-100.0	10	4	8	10
Transmembrane protein 165;Transmembrane protein TPARL;Transmembrane protein PT27;cDNA FLJ30150 fis, clone BRACE2000300, highly similar to Transmembrane protein TPARL;cDNA FLJ60544, highly similar to Transmembrane protein TPARL	Q9HC07	3	8	8	376064	0.0-100.0	10	4	8	10
Putative uncharacterized protein TSEN15;tRNA splicing endonuclease 15 homolog (S. cerevisiae);Chromosome 1 open reading frame 19, isoform CRA_c;cDNA FLJ40877 fis, clone UMVEN2000354, highly similar to tRNA-splicing endonuclease subunit Sen15;Chromosome 1 open reading frame 19, isoform CRA_b;cDNA FLJ50793, highly similar to tRNA-splicing endonuclease subunit Sen15;tRNA-splicing endonuclease subuni…	Q8WW01	3	8	8	376025	0.0-100.0	10	4	8	10
Putative uncharacterized protein TAF9;TAF9 RNA polymerase II, TATA box binding protein (TBP)-associated factor, 32kDa, isoform CRA_a;Coilin-interacting nuclear ATPase protein;TAF9 RNA polymerase II, TATA box binding protein (TBP)-associated factor, 32kDa, isoform CRA_b;Adenylate kinase isoenzyme 6;ATP-AMP transphosphorylase 6	Q9Y3D8	3	8	8	374662	0.0-100.0	10	4	8	10
Cytochrome b-c1 complex subunit 2, mitochondrial;Ubiquinol-cytochrome-c reductase complex core protein 2;Core protein II;Complex III subunit 2	P22695	3	8	8	373658	0.0-100.0	10	4	8	10
Cation transport regulator-like protein 2	Q8WUX2	3	8	8	373078	0.0-100.0	10	4	8	10
CCDC25 protein;Coiled-coil domain containing 25, isoform CRA_a;cDNA FLJ75148, highly similar to Homo sapiens coiled-coil domain containing 25 (CCDC25), transcript variant 2, mRNA;Coiled-coil domain-containing protein 25	Q86WR0	3	8	8	365730	0.0-100.0	10	4	8	10
EH domain-containing protein 2;PAST homolog 2;cDNA FLJ39909 fis, clone SPLEN2017918, highly similar to EH-domain-containing protein 2;cDNA FLJ53713, highly similar to EH-domain-containing protein 2;cDNA FLJ53453, highly similar to EH-domain-containing protein 2;cDNA FLJ55555, highly similar to EH-domain-containing protein 2;cDNA FLJ54154, highly similar to EH-domain-containing protein 2;cDNA, FLJ…	Q9NZN4	3	8	8	365692	0.0-100.0	10	4	8	10
Cell division protein kinase 2;p33 protein kinase;cDNA FLJ54979, highly similar to Homo sapiens cyclin-dependent kinase 2 (CDK2), transcript variant 2, mRNA;D-HSCDK2	P24941	3	8	8	364444	0.0-100.0	10	4	8	10
Mitotic spindle assembly checkpoint protein MAD2A;Mitotic arrest deficient 2-like protein 1;MAD2 mitotic arrest deficient-like 1 (Yeast), isoform CRA_b;MAD2 mitotic arrest deficient-like 1 variant;cDNA FLJ50822, moderately similar to Mitotic spindle assembly checkpoint protein MAD2A	Q13257	3	8	8	363619	0.0-100.0	10	4	8	10
UPF0468 protein C16orf80;Transcription factor IIB	Q9Y6A4	3	8	8	357841	0.0-100.0	10	4	8	10
ASF1 anti-silencing function 1 homolog A (S. cerevisiae);Histone chaperone ASF1A;Anti-silencing function protein 1 homolog A;CCG1-interacting factor A	Q9Y294	3	8	8	352719	0.0-100.0	10	4	8	10
cDNA FLJ41124 fis, clone BRACE2014850, highly similar to Small nuclear ribonucleoprotein-associated protein N;Sm protein D;Sm protein N;Small nuclear ribonucleoprotein-associated protein N;Tissue-specific-splicing protein;Small nuclear ribonucleoprotein polypeptide N variant;SmB /B' autoimmune antigene;RT-LI;Small nuclear ribonucleoprotein N	P63162	3	8	8	350506	0.0-100.0	10	4	8	10
Putative uncharacterized protein SNRPB;cDNA FLJ60171, highly similar to Small nuclear ribonucleoprotein-associated protein B;Small nuclear ribonucleoprotein polypeptides B and B1, isoform CRA_c;cDNA FLJ56740, highly similar to Small nuclear ribonucleoprotein-associatedproteins B and B';Small nuclear ribonucleoprotein-associated proteins B and B';Sm protein B/B';SNRPB protein;Small nuclear ribonuc…	P14678	3	8	8	350365	0.0-100.0	10	4	8	10
cDNA FLJ59198, highly similar to Homo sapiens heterogeneous nuclear ribonucleoprotein D-like (HNRPDL), transcript variant 2, mRNA;cDNA FLJ60148, highly similar to Homo sapiens heterogeneous nuclear ribonucleoprotein D-like (HNRPDL), transcript variant 2, mRNA;Heterogeneous nuclear ribonucleoprotein D-like;JKT41-binding protein;AU-rich element RNA-binding factor;Protein laAUF1	O14979	3	8	8	348280	0.0-100.0	10	4	8	10
Acidic leucine-rich nuclear phosphoprotein 32 family member B;Acidic protein rich in leucines;Putative HLA-DR-associated protein I-2;Silver-stainable protein SSP29;Acidic (Leucine-rich) nuclear phosphoprotein 32 family, member B variant;Acidic (Leucine-rich) nuclear phosphoprotein 32 family, member B	Q92688	3	8	8	346193	0.0-100.0	10	4	8	10
COP9 constitutive photomorphogenic homolog subunit 7A (Arabidopsis), isoform CRA_a;cDNA FLJ11659 fis, clone HEMBA1004604, highly similar to COP9 signalosome complex subunit 7a;cDNA FLJ78300, highly similar to Homo sapiens COP9 constitutive photomorphogenic homolog subunit 7A (Arabidopsis) (COPS7A), mRNA;cDNA FLJ45475 fis, clone BRSTN2017151, weakly similar to COP9 signalosome complex subunit 7a;C…	Q9UBW8	3	8	8	342900	0.0-100.0	10	4	8	10
Tropomodulin-3;Ubiquitous tropomodulin;Putative uncharacterized protein DKFZp686E1899	Q9NYL9	3	8	8	339657	0.0-100.0	10	4	8	10
Putative uncharacterized protein APOOL;Apolipoprotein O-like;Protein FAM121A	Q6UXV4	3	8	8	337570	0.0-100.0	10	4	8	10
Acyl-CoA desaturase;Stearoyl-CoA desaturase;Fatty acid desaturase;Delta(9)-desaturase;Stearoyl-CoA desaturase variant	O00767	3	8	8	337287	0.0-100.0	10	4	8	10
Putative uncharacterized protein CRYZ;Quinone oxidoreductase;NADPH:quinone reductase;Zeta-crystallin;Crystallin, zeta (Quinone reductase), isoform CRA_a;Putative uncharacterized protein DKFZp686C16101	Q08257	3	8	8	336144	0.0-100.0	10	4	8	10
cDNA FLJ60416;Transmembrane protein 97;Protein MAC30;TMEM97 protein	Q5BJF2	3	8	8	320674	0.0-100.0	10	4	8	10
Translocase of inner mitochondrial membrane 23 homolog (Yeast);cDNA FLJ57459, highly similar to Mitochondrial import inner membrane translocase subunit Tim23;cDNA FLJ60010, moderately similar to Mitochondrial import inner membrane translocase subunit Tim23;cDNA FLJ56773, highly similar to Mitochondrial import inner membrane translocase subunit Tim23;cDNA, FLJ79448, highly similar to Mitochondrial…	O14925	3	8	8	314251	0.0-100.0	10	4	8	10
Ras-related protein Rab-8A;Oncogene c-mel;Mel transforming oncogene variant	P61006	3	8	8	310211	0.0-100.0	10	4	8	10
Caveolin;Caveolin-1	Q03135	3	8	8	305757	0.0-100.0	10	4	8	10
tRNA (guanine-N(7)-)-methyltransferase;tRNA(m7G46)-methyltransferase;Methyltransferase-like protein 1;Methyltransferase-like protein 1 isoform c variant	Q9UBP6	3	8	8	304613	0.0-100.0	10	4	8	10
cDNA, FLJ94669, highly similar to Homo sapiens survival motor neuron domain containing 1 (SMNDC1), mRNA;Survival of motor neuron-related-splicing factor 30;SMN-related protein;30 kDa splicing factor SMNrp;Survival motor neuron domain-containing protein 1	O75940	3	8	8	297508	0.0-100.0	10	4	8	10
TIMM17A protein;Mitochondrial import inner membrane translocase subunit Tim17-A;Inner membrane preprotein translocase Tim17a;Mitochondrial inner membrane translocase	Q99595	3	8	8	296439	0.0-100.0	10	4	8	10
5-formyltetrahydrofolate cyclo-ligase;5,10-methenyl-tetrahydrofolate synthetase;MTHFS protein	P49914	3	8	8	289194	0.0-100.0	10	4	8	10
Prostaglandin E synthase 2, isoform CRA_c;Putative uncharacterized protein PTGES2;cDNA FLJ32487 fis, clone SKNSH1000002, highly similar to Prostaglandin E synthase 2 (EC 5.3.99.3);cDNA FLJ51353, highly similar to Prostaglandin E synthase 2 (EC 5.3.99.3);Prostaglandin E synthase 2;Microsomal prostaglandin E synthase 2;Prostaglandin E synthase 2 truncated form	Q9H7Z7	3	8	8	276170	0.0-100.0	10	4	8	10
Dolichyl-diphosphooligosaccharide--protein glycosyltransferase 48 kDa subunit;cDNA FLJ52929, highly similar to Dolichyl-diphosphooligosaccharide--proteinglycosyltransferase 48 kDa subunit (EC2.4.1.119);cDNA FLJ55714, highly similar to Dolichyl-diphosphooligosaccharide--protein glycosyltransferase 48 kDa subunit (EC 2.4.1.119)	P39656	3	8	8	272476	0.0-100.0	10	4	8	10
Putative uncharacterized protein TMEM70;Transmembrane protein 70, mitochondrial	Q9BUB7	3	8	8	270224	0.0-100.0	10	4	8	10
cDNA FLJ76924, highly similar to Homo sapiens brix domain containing 1 (BXDC1), mRNA;cDNA FLJ57639, highly similar to Brix domain-containing protein 1;Brix domain containing 1;Ribosome production factor 2 homolog;Ribosome biogenesis protein RPF2 homolog;Brix domain-containing protein 1	Q9H7B2	3	8	8	268512	0.0-100.0	10	4	8	10
Ribosome biogenesis protein NSA2 homolog;TGF-beta-inducible nuclear protein 1;Hairy cell leukemia protein 1;TGF beta-inducible nuclear protein 1;TGF-beta inducible nuclear protein;cDNA, FLJ94393, Homo sapiens TGF beta-inducible nuclear protein 1 (TINP1), mRNA	O95478	3	8	8	262233	0.0-100.0	10	4	8	10
Degenerative spermatocyte homolog 1;Sphingolipid delta(4)-desaturase DES1;Membrane lipid desaturase;Cell migration-inducing gene 15 protein	O15121	3	8	8	249415	0.0-100.0	10	4	8	10
Putative uncharacterized protein C21orf59;Uncharacterized protein C21orf59;Chromosome 21 open reading frame 59 variant;cDNA FLJ37137 fis, clone BRACE2023540;cDNA FLJ30766 fis, clone FEBRA2000680;cDNA FLJ20467 fis, clone KAT06638	P57076	3	8	8	248861	0.0-100.0	10	4	8	10
Tumor necrosis factor alpha-induced protein 8;Head and neck tumor and metastasis-related protein;TNF-induced protein GG2-1;SCC-S2;NF-kappa-B-inducible DED-containing protein;MDC-3.13;cDNA FLJ39965 fis, clone SPLEN2027157, highly similar to Homo sapiens tumor necrosis factor, alpha-induced protein 8 (TNFAIP8), mRNA;cDNA FLJ58699, highly similar to Homo sapiens tumor necrosis factor, alpha-induced …	O95379	3	8	8	245618	0.0-100.0	10	4	8	10
CDGSH iron sulfur domain-containing protein 1;MitoNEET	Q9NZ45	3	8	8	242490	0.0-100.0	10	4	8	10
Ribosomal protein S6;Ribosomal protein S6, isoform CRA_a;Ribosomal protein S6, isoform CRA_e;cDNA FLJ78049, highly similar to Homo sapiens ribosomal protein S6 (RPS6), mRNA;cDNA, FLJ92127, Homo sapiens ribosomal protein S6 (RPS6), mRNA;40S ribosomal protein S6;Phosphoprotein NP33	P62753	3	8	8	241576	0.0-100.0	10	4	8	10
cDNA FLJ75056, highly similar to Homo sapiens phosphatidylinositol binding clathrin assembly protein (PICALM), mRNA;Putative uncharacterized protein PICALM;cDNA FLJ52661, highly similar to Homo sapiens phosphatidylinositol binding clathrin assembly protein, transcript variant 2, mRNA;cDNA FLJ54310, highly similar to Phosphatidylinositol-binding clathrin assembly protein;Phosphatidylinositol-bindi…	Q13492	3	8	8	239092	0.0-100.0	10	4	8	10
cDNA FLJ76169;Tetratricopeptide repeat protein 35;KIAA0103 variant	Q15006	3	8	8	238822	0.0-100.0	10	4	8	10
Transmembrane protein 85;Cell proliferation-inducing gene 17 protein	Q5J8M3	3	8	8	238411	0.0-100.0	10	4	8	10
cDNA FLJ75423, highly similar to Homo sapiens angiotensin II receptor-associated protein (AGTRAP), mRNA;Type-1 angiotensin II receptor-associated protein;AT1 receptor-associated protein	Q6RW13	3	8	8	236274	0.0-100.0	10	4	8	10
Cleavage and polyadenylation specificity factor subunit 7;Cleavage and polyadenylation specificity factor 59 kDa subunit;Pre-mRNA cleavage factor Im 59 kDa subunit;cDNA FLJ57877, highly similar to Cleavage and polyadenylation specificity factor 7;Putative uncharacterized protein CPSF7	Q8N684	3	8	8	232864	0.0-100.0	10	4	8	10
Cleavage and polyadenylation specificity factor subunit 6;Cleavage and polyadenylation specificity factor 68 kDa subunit;Pre-mRNA cleavage factor Im 68 kDa subunit;Protein HPBRII-4/7;cDNA FLJ58421, highly similar to Cleavage and polyadenylation specificity factor 6;Putative uncharacterized protein CPSF6	Q16630	3	8	8	232311	0.0-100.0	10	4	8	10
cDNA FLJ76399, highly similar to Homo sapiens ADP-ribosylation factor-like 6 interacting protein (ARL6IP), mRNA;cDNA FLJ51781, highly similar to ARL-6-interacting protein 1;cDNA FLJ50719, highly similar to ARL-6-interacting protein 1;ADP-ribosylation factor-like protein 6-interacting protein 1	Q15041	3	8	8	231461	0.0-100.0	10	4	8	10
YTH domain family protein 2;High-glucose-regulated protein 8;CLL-associated antigen KW-14;Renal carcinoma antigen NY-REN-2;Putative uncharacterized protein YTHDF2;High glucose-regulated protein 8	Q9Y5A9	3	8	8	230882	0.0-100.0	10	4	8	10
Autoantigen La;Lupus La protein;Sjoegren syndrome type B antigen;La ribonucleoprotein;La autoantigen;La 4.1 protein;Ribonucleoprotein (La);Sjogren syndrome antigen B;Putative uncharacterized protein SSB;Sjogren syndrome antigen B (Autoantigen La);Sjogren syndrome antigen B (Autoantigen La), isoform CRA_c;SS-B/La protein	P05455	3	8	8	227510	0.0-100.0	10	4	8	10
Calpain small subunit 1;Calcium-dependent protease small subunit 1;Calcium-dependent protease small subunit;Calpain regulatory subunit;Calcium-activated neutral proteinase small subunit	P04632	3	8	8	226377	0.0-100.0	10	4	8	10
Caprin-1;Cytoplasmic activation- and proliferation-associated protein 1;GPI-anchored membrane protein 1;GPI-anchored protein p137;Cell cycle-associated protein 1;Membrane component chromosome 11 surface marker 1;cDNA FLJ46087 fis, clone TESTI2009497, highly similar to GPI-anchored protein p137;cDNA FLJ57278	Q14444	3	8	8	222774	0.0-100.0	10	4	8	10
cDNA FLJ75699, highly similar to Homo sapiens osteoclast stimulating factor 1 (OSTF1), mRNA;Osteoclast-stimulating factor 1	Q92882	3	8	8	222414	0.0-100.0	10	4	8	10
HCG1811539, isoform CRA_b;cDNA, FLJ96678, Homo sapiens thioredoxin domain containing 5 (TXNDC5), mRNA;Protein Muted homolog;Putative uncharacterized protein MUTED;MUTED protein;TXNDC5 protein;Thioredoxin domain-containing protein 5;Thioredoxin-like protein p46;Endoplasmic reticulum resident protein 46;Putative uncharacterized protein DKFZp666I134;Putative uncharacterized protein STRF8	Q8TDH9	3	8	8	221860	0.0-100.0	10	4	8	10
Proteasome (Prosome, macropain) 26S subunit, ATPase, 5, isoform CRA_b;cDNA FLJ75514, highly similar to S.scrofa putative 26S protease subunit;26S protease regulatory subunit 8;Proteasome 26S subunit ATPase 5;26S proteasome AAA-ATPase subunit RPT6;Proteasome subunit p45;p45/SUG;Thyroid hormone receptor-interacting protein 1;Proteasome 26S ATPase subunit 5 variant	P62195	3	8	8	221809	0.0-100.0	10	4	8	10
39S ribosomal protein L9, mitochondrial;cDNA FLJ59179, highly similar to 39S ribosomal protein L9, mitochondrial;cDNA FLJ59762, highly similar to 39S ribosomal protein L9, mitochondrial;Mitochondrial ribosomal protein L9	Q9BYD2	3	8	8	220690	0.0-100.0	10	4	8	10
Activator of 90 kDa heat shock protein ATPase homolog 1;p38;cDNA FLJ56675, highly similar to Activator of 90 kDa heat shock protein ATPase homolog 1	O95433	3	8	8	209827	0.0-100.0	10	4	8	10
cDNA FLJ59093, highly similar to DnaJ homolog subfamily B member 1;DnaJ homolog subfamily B member 1;Heat shock 40 kDa protein 1;DnaJ protein homolog 1;Human DnaJ protein 1;DNAJB1 protein;DnaJ (Hsp40) homolog, subfamily B, member 1, isoform CRA_a;cDNA, FLJ93008, Homo sapiens DnaJ (Hsp40) homolog, subfamily B, member 1 (DNAJB1),mRNA	P25685	3	8	8	209376	0.0-100.0	10	4	8	10
N-acetyltransferase 14;K562 cell-derived leucine-zipper-like protein 1	Q8WUY8	3	8	8	207767	0.0-100.0	10	4	8	10
Perilipin-3;Mannose-6-phosphate receptor-binding protein 1;Cargo selection protein TIP47;47 kDa mannose 6-phosphate receptor-binding protein;Placental protein 17	O60664	3	8	8	204860	0.0-100.0	10	4	8	10
Glycolipid transfer protein	Q9NZD2	3	8	8	195722	0.0-100.0	10	4	8	10
cDNA, FLJ94705, highly similar to Homo sapiens nicalin (LOC56926), mRNA;Nicalin;Nicastrin-like protein	Q969V3	3	8	8	195645	0.0-100.0	10	4	8	10
cDNA FLJ60886, highly similar to Selenoprotein T;Selenoprotein T;SELT protein;cDNA FLJ90525 fis, clone NT2RP4001001, highly similar to Selenoprotein T	P62341	3	8	8	193726	0.0-100.0	10	4	8	10
Haloacid dehalogenase-like hydrolase domain-containing protein 1A;Protein GS1;Haloacid dehalogenase-like hydrolase domain containing 1A, isoform CRA_c;cDNA FLJ53103, moderately similar to Haloacid dehalogenase-like hydrolasedomain-containing protein 1A	Q08623	3	8	8	186623	0.0-100.0	10	4	8	10
Alba-like protein C9orf23	Q8N5L8	3	8	8	185478	0.0-100.0	10	4	8	10
cDNA FLJ52234;Uncharacterized protein C1orf50	Q9BV19	3	8	8	182595	0.0-100.0	10	4	8	10
Transmembrane emp24 domain-containing protein 1;Interleukin-1 receptor-like 1 ligand;Putative T1/ST2 receptor-binding protein	Q13445	3	8	8	182247	0.0-100.0	10	4	8	10
BAG family molecular chaperone regulator 3;Bcl-2-associated athanogene 3;Bcl-2-binding protein Bis;Docking protein CAIR-1;Putative uncharacterized protein BAG3;BCL2-associated athanogene 3 variant	O95817	3	8	8	179519	0.0-100.0	10	4	8	10
cDNA FLJ57723, moderately similar to Protein-tyrosine phosphatase mitochondrial 1, mitochondrial (EC 3.1.3.48);Protein-tyrosine phosphatase mitochondrial 1;PTEN-like phosphatase;Phosphoinositide lipid phosphatase	Q8WUK0	3	8	8	175799	0.0-100.0	10	4	8	10
Quinone oxidoreductase PIG3;Tumor protein p53-inducible protein 3;p53-induced gene 3 protein	Q53FA7	3	8	8	174731	0.0-100.0	10	4	8	10
26S proteasome non-ATPase regulatory subunit 9;26S proteasome regulatory subunit p27;Putative uncharacterized protein PSMD9	O00233	3	8	8	174615	0.0-100.0	10	4	8	10
Melanoma antigen family D, 2;Melanoma antigen family D, 2, isoform CRA_d;Putative uncharacterized protein MAGED2;Melanoma-associated antigen D2;MAGE-D2 antigen;Breast cancer-associated gene 1 protein;11B6;Hepatocellular carcinoma-associated protein JCL-1;cDNA FLJ57753, highly similar to Melanoma-associated antigen D2;cDNA FLJ58171, moderately similar to Melanoma-associated antigen D2	Q9UNF1	3	8	8	173753	0.0-100.0	10	4	8	10
U6 snRNA-associated Sm-like protein LSm4;Glycine-rich protein	Q9Y4Z0	3	8	8	173586	0.0-100.0	10	4	8	10
Mediator of RNA polymerase II transcription subunit 21;Mediator complex subunit 21;RNA polymerase II holoenzyme component SRB7	Q13503	3	8	8	172762	0.0-100.0	10	4	8	10
DNA-directed RNA polymerase II subunit RPB7;DNA-directed RNA polymerase II subunit G;RNA polymerase II 19 kDa subunit	P62487	3	8	8	172209	0.0-100.0	10	4	8	10
Ribonuclease P protein subunit p25	Q9BUL9	3	8	8	171063	0.0-100.0	10	4	8	10
Surfeit locus protein 1;SURF-1 protein	Q15526	3	8	8	163895	0.0-100.0	10	4	8	10
Thymocyte nuclear protein 1;Thymocyte protein Thy28	Q9P016	3	8	8	161682	0.0-100.0	10	4	8	10
cDNA FLJ57883, highly similar to Optic atrophy 3 protein;Optic atrophy 3 protein	Q9H6K4	3	8	8	160446	0.0-100.0	10	4	8	10
cDNA FLJ78528, highly similar to Homo sapiens vacuolar protein sorting 4B (yeast) (VPS4B), mRNA;cDNA FLJ75934, highly similar to Homo sapiens vacuolar protein sorting 4B (yeast) (VPS4B), mRNA;Vacuolar protein sorting-associated protein 4B;Suppressor of K(+) transport growth defect 1;Cell migration-inducing gene 1 protein;VPS4B protein	O75351	3	8	8	159443	0.0-100.0	10	4	8	10
Defender against cell death 1;Dolichyl-diphosphooligosaccharide--protein glycosyltransferase subunit DAD1;Defender against cell death 1 variant	P61803	3	8	8	157975	0.0-100.0	10	4	8	10
Putative metalloprotease C21orf57;Chromosome 21 open reading frame 57;Chromosome 21 open reading frame 57, isoform CRA_b;cDNA FLJ50010	P58557	3	8	8	157332	0.0-100.0	10	4	8	10
cDNA FLJ55789, highly similar to Rattus norvegicus basic leucine zipper and W2 domains 1 (Bzw1), mRNA;cDNA FLJ55501, highly similar to Rattus norvegicus basic leucine zipper and W2 domains 1 (Bzw1), mRNA;Putative uncharacterized protein BZW1;Putative basic leucine zipper and W2 domain-containing protein 1-like 1;Basic leucine zipper and W2 domain-containing protein 1;Protein Orf;Putative uncharac…	Q7L1Q6	3	8	8	156803	0.0-100.0	10	4	8	10
28S ribosomal protein S11, mitochondrial;Cervical cancer proto-oncogene 2 protein;Mitochondrial ribosomal protein S11 isoform a variant	P82912	3	8	8	156379	0.0-100.0	10	4	8	10
Nucleoside diphosphate kinase 6;nm23-H6;Inhibitor of p53-induced apoptosis-alpha;Putative uncharacterized protein NME6;Nucleoside diphosphate kinase	O75414	3	8	8	153986	0.0-100.0	10	4	8	10
cDNA FLJ75930, highly similar to Homo sapiens NADH dehydrogenase (ubiquinone) 1 alpha subcomplex, 9, 39kDa (NDUFA9), mRNA;NADH dehydrogenase [ubiquinone] 1 alpha subcomplex subunit 9, mitochondrial;NADH-ubiquinone oxidoreductase 39 kDa subunit;Complex I-39kD;Similar to NADH dehydrogenase (Ubiquinone) 1 alpha subcomplex, 9 (39kD)	Q16795	3	8	8	152454	0.0-100.0	10	4	8	10
Glutathione synthetase;Glutathione synthase;cDNA FLJ51785, highly similar to Glutathione synthetase (EC 6.3.2.3);cDNA FLJ50601, highly similar to Glutathione synthetase (EC 6.3.2.3)	P48637	3	8	8	145103	0.0-100.0	10	4	8	10
GSK3-beta interaction protein	Q9P0R6	3	8	8	144488	0.0-100.0	10	4	8	10
NADH-cytochrome b5 reductase 1;NAD(P)H:quinone oxidoreductase type 3 polypeptide A2;Humb5R2	Q9UHQ9	3	8	8	142995	0.0-100.0	10	4	8	10
Protein DPCD;Novel protein	Q9BVM2	3	8	8	141978	0.0-100.0	10	4	8	10
28S ribosomal protein S28, mitochondrial;28S ribosomal protein S35, mitochondrial;Mitochondrial ribosomal protein S28 variant	Q9Y2Q9	3	8	8	141399	0.0-100.0	10	4	8	10
Peptidyl-prolyl cis-trans isomerase CWC27 homolog;Serologically defined colon cancer antigen 10;Antigen NY-CO-10	Q6UX04	3	8	8	140177	0.0-100.0	10	4	8	10
cDNA FLJ75031, highly similar to Homo sapiens translocation associated membrane protein 1 (TRAM1), mRNA;cDNA FLJ53588, highly similar to Translocation-associated membrane protein 1;Translocating chain-associated membrane protein 1;TRAM1 protein;Translocating chain-associating membrane protein;Translocation associated membrane protein 1, isoform CRA_b;cDNA FLJ78414, highly similar to Homo sapiens …	Q15629	3	8	8	138864	0.0-100.0	10	4	8	10
cDNA, FLJ92856, highly similar to Homo sapiens protein kinase, AMP-activated, beta 1 non-catalytic subunit (PRKAB1), mRNA;cDNA FLJ57208, highly similar to 5'-AMP-activated protein kinase subunit beta-1;5'-AMP-activated protein kinase subunit beta-1	Q9Y478	3	8	8	134359	0.0-100.0	10	4	8	10
Putative uncharacterized protein SCO2;Protein SCO2 homolog, mitochondrial	O43819	3	8	8	133278	0.0-100.0	10	4	8	10
Heterogeneous nuclear ribonucleoprotein D0;AU-rich element RNA-binding protein 1;cDNA FLJ54150, highly similar to Heterogeneous nuclear ribonucleoprotein D0;cDNA FLJ61020, highly similar to Heterogeneous nuclear ribonucleoprotein D0;Putative uncharacterized protein HNRNPD	Q14103	3	8	8	131721	0.0-100.0	10	4	8	10
Amino-terminal enhancer of split;Protein GRG;Protein ESP1;Gp130-associated protein GAM;Amino-terminal enhancer of split, isoform CRA_g;cDNA FLJ37272 fis, clone BRAMY2012091, highly similar to Homo sapiens amino-terminal enhancer of split (AES), transcript variant 1, mRNA	Q08117	3	8	8	131335	0.0-100.0	10	4	8	10
Endonuclease G, mitochondrial	Q14249	3	8	8	130794	0.0-100.0	10	4	8	10
COMM domain-containing protein 5;Hypertension-related calcium-regulated gene protein	Q9GZQ3	3	8	8	126657	0.0-100.0	10	4	8	10
Prenylated Rab acceptor protein 1;PRA1 family protein 1	Q9UI14	3	8	8	124587	0.0-100.0	10	4	8	10
Putative uncharacterized protein RABL3;Rab-like protein 3	Q5HYI8	3	8	8	123420	0.0-100.0	10	4	8	10
Ubiquinone biosynthesis protein COQ7 homolog;Coenzyme Q biosynthesis protein 7 homolog;Timing protein clk-1 homolog;COQ7 protein;Placental protein KG-20	Q99807	3	8	8	122094	0.0-100.0	10	4	8	10
Heat shock protein beta-8;Alpha-crystallin C chain;Small stress protein-like protein HSP22;E2-induced gene 1 protein;Protein kinase H11	Q9UJY1	3	8	8	121927	0.0-100.0	10	4	8	10
Myristoylated alanine-rich C-kinase substrate;Protein kinase C substrate, 80 kDa protein, light chain;MARCKS protein	P29966	3	8	8	120657	0.0-100.0	10	4	8	10
U4/U6.U5 tri-snRNP-associated protein 1;U4/U6.U5 tri-snRNP-associated 110 kDa protein;Squamous cell carcinoma antigen recognized by T cells 1;SNU66 homolog;cDNA FLJ53820, highly similar to U4/U6.U5 tri-snRNP-associated protein 1;cDNA FLJ51016, highly similar to U4/U6.U5 tri-snRNP-associated protein 1	O43290	3	8	8	118388	0.0-100.0	10	4	8	10
Anaphase-promoting complex subunit 10;Cyclosome subunit 10;Putative uncharacterized protein APC10	Q9UM13	3	8	8	118267	0.0-100.0	10	4	8	10
cDNA FLJ52855, highly similar to Rattus norvegicus Paf1, RNA polymerase II associated factor, mRNA;RNA polymerase II-associated factor 1 homolog;Pancreatic differentiation protein 2	Q8N7H5	3	8	8	117890	0.0-100.0	10	4	8	10
cDNA FLJ61568, highly similar to Nuclear inhibitor of protein phosphatase 1;Nuclear inhibitor of protein phosphatase 1;Protein phosphatase 1 regulatory inhibitor subunit 8;Activator of RNA decay;ARD-1;Protein phosphatase 1 regulatory subunit 8 testis splice variant;Protein phosphatase 1, regulatory (Inhibitor) subunit 8;Protein phosphatase 1, regulatory (Inhibitor) subunit 8, isoform CRA_b;cDNA F…	Q12972	3	8	8	117439	0.0-100.0	10	4	8	10
Putative uncharacterized protein HDDC2;HD domain-containing protein 2;Hepatitis C virus NS5A-transactivated protein 2	Q7Z4H3	3	8	8	115716	0.0-100.0	10	4	8	10
Mediator of RNA polymerase II transcription subunit 22;Mediator complex subunit 22;Surfeit locus protein 5	Q15528	3	8	8	114625	0.0-100.0	10	4	8	10
Growth hormone-inducible transmembrane protein;Dermal papilla-derived protein 2;Transmembrane BAX inhibitor motif-containing protein 5;cDNA FLJ59630, highly similar to Growth hormone-inducible transmembrane protein;cDNA FLJ54146, highly similar to Growth hormone-inducible transmembrane protein;Growth hormone inducible transmembrane protein;Putative uncharacterized protein DKFZp566C0746;GHITM prot…	Q9H3K2	3	8	8	114049	0.0-100.0	10	4	8	10
cDNA, FLJ93335, highly similar to Homo sapiens PRP3 pre-mRNA processing factor 3 homolog (yeast) (PRPF3), mRNA;cDNA FLJ55983, highly similar to U4/U6 small nuclear ribonucleoprotein Prp3;cDNA FLJ50575, highly similar to U4/U6 small nuclear ribonucleoprotein Prp3;cDNA FLJ50652, highly similar to U4/U6 small nuclear ribonucleoprotein Prp3;U4/U6 small nuclear ribonucleoprotein Prp3;Pre-mRNA-splicing…	O43395	3	8	8	112946	0.0-100.0	10	4	8	10
Receptor expression-enhancing protein 4	Q9H6H4	3	8	8	111580	0.0-100.0	10	4	8	10
Casein kinase II subunit alpha'	P19784	3	8	8	111319	0.0-100.0	10	4	8	10
Peptidyl-prolyl cis-trans isomerase FKBP2;FK506-binding protein 2;Rotamase;Immunophilin FKBP13;13 kDa FK506-binding protein;FK506 binding protein 2, 13kDa;FK506 binding protein 2, 13kDa, isoform CRA_a;FKBP2 protein	P26885	3	8	8	110362	0.0-100.0	10	4	8	10
Ubiquinone biosynthesis protein COQ9, mitochondrial;cDNA FLJ57712, highly similar to Ubiquinone biosynthesis protein COQ9, mitochondrial;cDNA FLJ60575, highly similar to Ubiquinone biosynthesis protein COQ9, mitochondrial	O75208	3	8	8	109567	0.0-100.0	10	4	8	10
Chromosome 20 open reading frame 3;Adipocyte plasma membrane-associated protein;Protein BSCv	Q9HDC9	3	8	8	108827	0.0-100.0	10	4	8	10
Mps one binder kinase activator-like 1A;Mob1 homolog 1A;Mob1B;Protein Mob4A;MOB1, Mps One Binder kinase activator-like 1A (Yeast), isoform CRA_a;cDNA FLJ36226 fis, clone THYMU2001018, highly similar to Mps one binder kinase activator-like 1A;cDNA FLJ52228, highly similar to Mps one binder kinase activator-like 1A;Putative uncharacterized protein MOB4A	Q7L9L4	3	8	8	107920	0.0-100.0	10	4	8	10
cDNA FLJ57571, highly similar to FK506-binding protein 7 (EC 5.2.1.8);Putative uncharacterized protein FKBP7;cDNA FLJ75898, highly similar to Homo sapiens FK506 binding protein 7 (FKBP7), transcript variant 2, mRNA;FK506-binding protein 7;Peptidyl-prolyl cis-trans isomerase FKBP7;Rotamase;23 kDa FK506-binding protein	Q9Y680	3	8	8	107626	0.0-100.0	10	4	8	10
Interferon-induced transmembrane protein 2;Interferon-inducible protein 1-8D;Interferon-inducible mRNA (cDNA 1-8);IFITM2 protein;Interferon induced transmembrane protein 2 (1-8D)	Q01629	3	8	8	107516	0.0-100.0	10	4	8	10
Uncharacterized protein C18orf19	Q96ND0	3	8	8	106179	0.0-100.0	10	4	8	10
Mitochondrial import inner membrane translocase subunit Tim17-B	O60830	3	8	8	101123	0.0-100.0	10	4	8	10
cDNA FLJ14622 fis, clone NT2RP2000147, highly similar to Adaptor-related protein complex 1 mu-1 subunit;cDNA FLJ57898, highly similar to Adaptor-relatedprotein complex 1 mu-1 subunit;cDNA FLJ58317, highly similar to Adaptor-relatedprotein complex 1 mu-1 subunit;Leukemia T cell specific adaptor-related protein 1 mu1 subunit;Adaptor-related protein complex 1, mu 1 subunit variant;AP-1 complex subun…	Q9BXS5	3	8	8	101067	0.0-100.0	10	4	8	10
Putative uncharacterized protein C3orf1;Transmembrane protein C3orf1;Protein M5-14	Q9NPL8	3	8	8	98019.3	0.0-100.0	10	4	8	10
ADP-ribosylation factor-like protein 6-interacting protein 4;SR-15;SRp25;HSP-975;HSVI-binding protein;cDNA, FLJ96871, highly similar to Homo sapiens ADP-ribosylation-like factor 6 interacting protein 4(ARL6IP4), mRNA;Splicing regulator SRrp37;Splicing regulator SRrp37-2;Putative uncharacterized protein ARL6IP4;FLJ00169 protein	Q66PJ3	3	8	8	97984.7	0.0-100.0	10	4	8	10
Calcium binding protein 39, isoform CRA_a;cDNA FLJ78295, highly similar to Homo sapiens calcium binding protein 39 (CAB39), mRNA;cDNA, FLJ96790, Homo sapiens MO25 protein (MO25), mRNA;Putative uncharacterized protein MO25;MO25-like protein;Calcium-binding protein 39;Protein Mo25	Q9Y376	3	8	8	97692.4	0.0-100.0	10	4	8	10
cDNA FLJ78449;cDNA FLJ32696 fis, clone TESTI2000358;cDNA FLJ77725;cDNA FLJ52541;cDNA FLJ52560;cDNA FLJ52563;cDNA FLJ59095;IST1 homolog;Putative MAPK-activating protein PM28	P53990	3	8	8	96042.7	0.0-100.0	10	4	8	10
Mediator of RNA polymerase II transcription subunit 30;Mediator complex subunit 30;Thyroid hormone receptor-associated protein 6;Thyroid hormone receptor-associated protein complex 25 kDa component;TRAP/Mediator complex component TRAP25	Q96HR3	3	8	8	95072.4	0.0-100.0	10	4	8	10
Vesicle transport protein SEC20;BCL2/adenovirus E1B 19 kDa protein-interacting protein 1;Transformation-related gene 8 protein	Q12981	3	8	8	92034.6	0.0-100.0	10	4	8	10
Protein CCSMST1	Q4G0I0	3	8	8	92021.8	0.0-100.0	10	4	8	10
Myosin light chain 3;Myosin light chain 1, slow-twitch muscle B/ventricular isoform;Ventricular/slow twitch myosin alkali light chain;Cardiac myosin light chain 1;Myosin 1 light chain	P08590	3	8	8	90887.1	0.0-100.0	10	4	8	10
Tumor susceptibility protein isoform 3;Tumor susceptibility protein isoform 4;Tumor susceptibility gene 101 protein;ESCRT-I complex subunit TSG101	Q99816	3	8	8	88185.8	0.0-100.0	10	4	8	10
Vasodilator-stimulated phosphoprotein	P50552	3	8	8	87045.3	0.0-100.0	10	4	8	10
cDNA FLJ60801, highly similar to Telomeric repeat-binding factor 2-interacting protein 1;Dopamine receptor interacting protein 5;Telomeric repeat binding factor 2, interacting protein, isoform CRA_a;Telomeric repeat-binding factor 2-interacting protein 1;TRF2-interacting telomeric protein Rap1	Q9NYB0	3	8	8	86724.9	0.0-100.0	10	4	8	10
Protein cappuccino homolog	Q9NUP1	3	8	8	85708.4	0.0-100.0	10	4	8	10
ATPase, H+ transporting, lysosomal accessory protein 1;Putative uncharacterized protein ATP6AP1;V-type proton ATPase subunit S1;Vacuolar proton pump subunit S1;V-ATPase S1 accessory protein;V-ATPase Ac45 subunit;Protein XAP-3;cDNA FLJ33764 fis, clone BRCOC2000360, highly similar to Vacuolar ATP synthase subunit S1 (EC 3.6.3.14);cDNA FLJ56259, highly similar to Vacuolar ATP synthase subunit S1 (EC…	Q15904	3	8	8	84847.1	0.0-100.0	10	4	8	10
UPF0235 protein C15orf40	Q8WUR7	3	8	8	84827.7	0.0-100.0	10	4	8	10
cDNA, FLJ96514;Protein syndesmos;NUDT16-like protein 1	Q9BRJ7	3	8	8	83270.5	0.0-100.0	10	4	8	10
Nurim (Nuclear envelope membrane protein);cDNA, FLJ96172, Homo sapiens nurim (nuclear envelope membrane protein) (NRM), mRNA;Nurim;Nuclear rim protein;Nuclear envelope membrane protein;cDNA PSEC0207 fis, clone HEMBA1002981, highly similar to Homo sapiens nurim (nuclear envelope membrane protein) (NRM), mRNA;cDNA FLJ51259, highly similar to Homo sapiens nurim (nuclear envelope membrane protein) (N…	Q8IXM6	3	8	8	81326	0.0-100.0	10	4	8	10
Zinc finger, CCHC domain containing 10, isoform CRA_b;cDNA FLJ16714 fis, clone UTERU2035231, highly similar to Zinc finger CCHC domain-containing protein 10;cDNA FLJ57436, highly similar to Homo sapiens zinc finger, CCHC domain containing 10 (ZCCHC10), mRNA;Zinc finger CCHC domain-containing protein 10	Q8TBK6	3	8	8	80814	0.0-100.0	10	4	8	10
Putative uncharacterized protein REEP6;Receptor accessory protein 6, isoform CRA_a;Receptor expression-enhancing protein 6;Polyposis locus protein 1-like 1;cDNA FLJ59119, highly similar to Receptor expression-enhancing protein 6	Q96HR9	3	8	8	80797.2	0.0-100.0	10	4	8	10
cDNA, FLJ79416, highly similar to Adapter-relatedprotein complex 4 sigma- 1 subunit;AP-4 complex subunit sigma-1;Adapter-related protein complex 4 subunit sigma-1;AP-4 adapter complex subunit sigma-1;Sigma-1 subunit of AP-4;Sigma-4-adaptin;Adaptor-related protein complex 4, sigma 1 subunit, isoform CRA_a;Full-length cDNA clone CS0DF007YL16 of Fetal brain of Homo sapiens (human);Adaptor-related pr…	Q9Y587	3	8	8	80282.5	0.0-100.0	10	4	8	10
Myelin protein zero-like 1, isoform CRA_b;cDNA FLJ78597, highly similar to Homo sapiens myelin protein zero-like 1 (MPZL1), transcript variant 1, mRNA;cDNA, FLJ96614, Homo sapiens myelin protein zero-like 1 (MPZL1), mRNA;Myelin protein zero-like protein 1;Protein zero-related;Myelin protein zero-like 1;cDNA FLJ54019, moderately similar to Myelin protein zero-like protein 1;Putative uncharacterize…	O95297	3	8	8	77550	0.0-100.0	10	4	8	10
Putative uncharacterized protein RANGRF;Ran guanine nucleotide release factor;Ran-binding protein MOG1	Q9HD47	3	8	8	74784.3	0.0-100.0	10	4	8	10
COMM domain-containing protein 7	Q86VX2	3	8	8	73473.1	0.0-100.0	10	4	8	10
Putative uncharacterized protein POP4;cDNA FLJ57473, highly similar to Ribonuclease P protein subunit p29 (EC 3.1.26.5);Ribonuclease P protein subunit p29	O95707	3	8	8	73232.1	0.0-100.0	10	4	8	10
Protein C16orf88;Testis-specific gene 118 protein	Q1ED39	3	8	8	72563.1	0.0-100.0	10	4	8	10
Mediator of RNA polymerase II transcription subunit 19;Mediator complex subunit 19;Lung cancer metastasis-related protein 1	A0JLT2	3	8	8	70547.5	0.0-100.0	10	4	8	10
NmrA-like family domain-containing protein 1	Q9HBL8	3	8	8	70546.6	0.0-100.0	10	4	8	10
cDNA FLJ46762 fis, clone TRACH3024342;Metallo-beta-lactamase domain-containing protein 2	Q68D91	3	8	8	70478.1	0.0-100.0	10	4	8	10
Coiled-coil domain-containing protein 127	Q96BQ5	3	8	8	70457.6	0.0-100.0	10	4	8	10
AP-2 complex subunit sigma;Adapter-related protein complex 2 sigma subunit;Adaptor protein complex AP-2 subunit sigma;Sigma2-adaptin;Plasma membrane adaptor AP-2 17 kDa protein;HA2 17 kDa subunit;Clathrin assembly protein 2 small chain;Clathrin coat assembly protein AP17;Clathrin coat-associated protein AP17	P53680	3	8	8	70091.8	0.0-100.0	10	4	8	10
General transcription factor IIH, polypeptide 4, 52kDa;cDNA FLJ58492, highly similar to TFIIH basal transcription factor complex p52 subunit;cDNA FLJ50212, highly similar to TFIIH basal transcription factor complex p52 subunit;General transcription factor IIH, polypeptide 4, 52kDa variant;TFIIH protein;Transcription factor II H;General transcription factor IIH subunit 4;General transcription fact…	Q92759	3	8	8	69063.6	0.0-100.0	10	4	8	10
Uracil-DNA glycosylase;Putative uncharacterized protein DKFZp781L1143	P13051	3	8	8	67008.6	0.0-100.0	10	4	8	10
Protein fucU homolog	A2VDF0	3	8	8	65542.7	0.0-100.0	10	4	8	10
cDNA FLJ57136, highly similar to RNA U small nuclear RNA export adapter protein;Phosphorylated adapter RNA export protein;RNA U small nuclear RNA export adapter protein	Q9H814	3	8	8	65035.4	0.0-100.0	10	4	8	10
Diphosphoinositol polyphosphate phosphohydrolase 1;Diadenosine 5',5'''-P1,P6-hexaphosphate hydrolase 1;Nucleoside diphosphate-linked moiety X motif 3	O95989	3	8	8	64854	0.0-100.0	10	4	8	10
Ribosomal RNA-processing protein 7 homolog A;Gastric cancer antigen Zg14;cDNA FLJ90011 fis, clone HEMBA1000443, highly similar to Gastric cancer antigen Zg14;Putative ribosomal RNA-processing protein 7 homolog B;Putative gastric cancer antigen Zg14-like protein	Q9Y3A4	3	8	8	64268.2	0.0-100.0	10	4	8	10
PCM1 protein;Putative uncharacterized protein PCM1;cDNA FLJ56445, highly similar to Homo sapiens pericentriolar material 1 (PCM1), mRNA;cDNA FLJ53611, highly similar to Homo sapiens pericentriolar material 1 (PCM1), mRNA;cDNA FLJ54972, highly similar to Homo sapiens pericentriolar material 1 (PCM1), mRNA;Pericentriolar material 1 protein;Cadherin family member 12;Proto-oncogene c-Ret;Proto-oncoge…	Q16204	3	8	8	64196.6	0.0-100.0	10	4	8	10
DNA methyltransferase 1 associated protein 1;DNA methyltransferase 1-associated protein 1;cDNA FLJ54124, highly similar to DNA methyltransferase 1-associated protein 1;cDNA FLJ59979, highly similar to DNA methyltransferase 1-associated protein 1	Q9NPF5	3	8	8	61990.4	0.0-100.0	10	4	8	10
Phosphoglycerate mutase;cDNA FLJ40459 fis, clone TESTI2041800, highly similar to BISPHOSPHOGLYCERATE MUTASE (EC 5.4.2.4);Putative uncharacterized protein BPGM;Bisphosphoglycerate mutase;2,3-bisphosphoglycerate mutase, erythrocyte;2,3-bisphosphoglycerate synthase;BPG-dependent PGAM;2,3-bisphosphoglycerate mutase variant	P07738	3	8	8	61683.1	0.0-100.0	10	4	8	10
Tryptophan-rich protein;Congenital heart disease 5 protein;Putative uncharacterized protein WRB;Tryptophan rich basic protein, isoform CRA_a;cDNA FLJ60821, highly similar to Tryptophan-rich protein;Tryptophan rich basic protein, isoform CRA_b;cDNA FLJ60680, moderately similar to Tryptophan-rich protein;cDNA FLJ59964, highly similar to Tryptophan-rich protein;WRB protein	O00258	3	8	8	61488.9	0.0-100.0	10	4	8	10
Probable alpha-ketoglutarate-dependent dioxygenase ABH7;Alkylated DNA repair protein alkB homolog 7;Spermatogenesis-associated protein 11;Spermatogenesis cell proliferation-related protein	Q9BT30	3	8	8	61104	0.0-100.0	10	4	8	10
Protein unc-50 homolog;Uncoordinated-like protein;Periodontal ligament-specific protein 22;Protein GMH1 homolog	Q53HI1	3	8	8	60788.4	0.0-100.0	10	4	8	10
cDNA FLJ61376, moderately similar to Homo sapiens carbonic reductase 4 (CBR4), mRNA;Carbonyl reductase family member 4;Quinone reductase CBR4;3-oxoacyl-[acyl-carrier-protein] reductase	Q8N4T8	3	8	8	59944.4	0.0-100.0	10	4	8	10
cDNA FLJ78575;Putative uncharacterized protein MRPS22;28S ribosomal protein S22, mitochondrial;Mitochondrial ribosomal protein S22 variant;cDNA PSEC0127 fis, clone PLACE1003724, highly similar to Mitochondrial 28S ribosomal protein S22;Mitochondrial ribosomal protein S22;Brain my045 protein	P82650	3	8	8	59904.6	0.0-100.0	10	4	8	10
cDNA FLJ78441, highly similar to Homo sapiens nucleolar and spindle associated protein 1 (NUSAP1),mRNA;cDNA FLJ54110, highly similar to Homo sapiens nucleolar and spindle associated protein 1 (NUSAP1), transcript variant 2, mRNA;Nucleolar and spindle-associated protein 1	Q9BXS6	3	8	8	59859.3	0.0-100.0	10	4	8	10
Macrophage migration inhibitory factor;Phenylpyruvate tautomerase;L-dopachrome tautomerase;L-dopachrome isomerase;Glycosylation-inhibiting factor	P14174	3	8	8	59433.5	0.0-100.0	10	4	8	10
Ubiquitin-conjugating enzyme E2 R2;Ubiquitin-protein ligase R2;Ubiquitin carrier protein R2;Ubiquitin-conjugating enzyme E2-CDC34B	Q712K3	3	8	8	59272.6	0.0-100.0	10	4	8	10
cDNA FLJ56904, highly similar to RNA-binding protein Musashi homolog 2;cDNA FLJ52888, highly similar to RNA-binding protein Musashi homolog 2;RNA-binding protein Musashi homolog 2	Q96DH6	3	8	8	59015.2	0.0-100.0	10	4	8	10
Putative uncharacterized protein GSTT1;Glutathione S-transferase theta-1;GST class-theta-1;Glutathione transferase T1-1;Glutathione S-transferase theta 1;GSTT1 protein	P30711	3	8	8	58749.9	0.0-100.0	10	4	8	10
60 kDa heat shock protein, mitochondrial;Heat shock protein 60;60 kDa chaperonin;Chaperonin 60;Mitochondrial matrix protein P1;P60 lymphocyte protein;HuCHA60;Mitochondrial heat shock 60kD protein 1 variant 1;cDNA FLJ54912, highly similar to 60 kDa heat shock protein, mitochondrial;cDNA FLJ51028, highly similar to 60 kDa heat shock protein, mitochondrial;cDNA FLJ54373, highly similar to 60 kDa hea…	P10809	3	8	8	58179.7	0.0-100.0	10	4	8	10
Transcriptional activator protein Pur-beta;Purine-rich element-binding protein B	Q96QR8	3	8	8	58105.1	0.0-100.0	10	4	8	10
Ubiquitin-conjugating enzyme E2 R1;Ubiquitin-protein ligase R1;Ubiquitin-conjugating enzyme E2-32 kDa complementing;Ubiquitin-conjugating enzyme E2-CDC34	P49427	3	8	8	58083.4	0.0-100.0	10	4	8	10
Cooperator of PRMT5;Protein TTP1	Q9NQ92	3	8	8	57625	0.0-100.0	10	4	8	10
Chromosome 20 open reading frame 20, isoform CRA_a;URCC4 protein;MRG-binding protein	Q9NV56	3	8	8	56026.8	0.0-100.0	10	4	8	10
Pleckstrin homology-like domain family A member 2;Imprinted in placenta and liver protein;Tumor-suppressing subchromosomal transferable fragment candidate gene 3 protein;Tumor-suppressing STF cDNA 3 protein;Beckwith-Wiedemann syndrome chromosomal region 1 candidate gene C protein;p17-Beckwith-Wiedemann region 1 C	Q53GA4	3	8	8	55463	0.0-100.0	10	4	8	10
DnaJ homolog subfamily C member 12;J domain-containing protein 1;DnaJ (Hsp40) homolog, subfamily C, member 12, isoform CRA_a;JDP1 protein;cDNA FLJ75242, highly similar to Homo sapiens DnaJ (Hsp40) homolog, subfamily C, member 12 (DNAJC12), transcript variant 1, mRNA	Q9UKB3	3	8	8	55451.5	0.0-100.0	10	4	8	10
cDNA FLJ57992, highly similar to DNA-directed RNA polymerase III subunit D (EC2.7.7.6);DNA-directed RNA polymerase III subunit RPC4;DNA-directed RNA polymerase III subunit D;RNA polymerase III 47 kDa subunit;RPC53 homolog;Protein BN51	P05423	3	8	8	55061.6	0.0-100.0	10	4	8	10
ADP-ribose pyrophosphatase, mitochondrial;ADP-ribose diphosphatase;Adenosine diphosphoribose pyrophosphatase;ADP-ribose phosphohydrolase;Nucleoside diphosphate-linked moiety X motif 9;Putative nudix hydrolyase;cDNA FLJ14389 fis, clone HEMBA1002876	Q9BW91	3	8	8	54935.4	0.0-100.0	10	4	8	10
Putative uncharacterized protein FAM176A;Protein FAM176A;Transmembrane protein 166	Q9H8M9	3	8	8	54555.9	0.0-100.0	10	4	8	10
cDNA FLJ75240, highly similar to Homo sapiens methyl CpG binding protein 2 (MECP2) mRNA;Putative uncharacterized protein MECP2;Methyl CpG binding protein 2;Mutant methyl CpG binding protein 2 transcript variant 1;Methyl CpG binding protein 2 isoform 1;Methyl-CpG-binding protein 2;Methyl CpG binding protein 2 variant	P51608	3	8	8	53803	0.0-100.0	10	4	8	10
cDNA FLJ75919, highly similar to Homo sapiens estrogen receptor binding site associated, antigen, 9 (EBAG9), transcript variant 1, mRNA;Receptor-binding cancer antigen expressed on SiSo cells;Cancer-associated surface antigen RCAS1;Estrogen receptor-binding fragment-associated gene 9 protein;Placenta derived apoptotic factor	O00559	3	8	8	53437.6	0.0-100.0	10	4	8	10
Nuclear receptor 2C2-associated protein;TR4 orphan receptor-associated 16 kDa protein;cDNA FLJ60181, highly similar to Homo sapiens TR4 orphan receptor associated protein TRA16, mRNA	Q86WQ0	3	8	8	52732.3	0.0-100.0	10	4	8	10
Full-length cDNA clone CS0DI023YE22 of Placenta of Homo sapiens (human);Cyclin-dependent kinase 2-interacting protein	Q9BW66	3	8	8	52674.2	0.0-100.0	10	4	8	10
CCAAT/enhancer-binding protein delta;Nuclear factor NF-IL6-beta	P49716	3	8	8	52190.5	0.0-100.0	10	4	8	10
cDNA FLJ77826, highly similar to Homo sapiens BCS1-like (yeast), mRNA;Mitochondrial chaperone BCS1;BCS1-like protein;Putative uncharacterized protein BCS1L;BCS1-like variant	Q9Y276	3	8	8	50885.2	0.0-100.0	10	4	8	10
cDNA, FLJ96440;Dynein light chain 1, axonemal	Q4LDG9	3	8	8	49935.5	0.0-100.0	10	4	8	10
WASH complex subunit FAM21A;Family with sequence similarity 21, member A;cDNA FLJ59326, highly similar to Protein FAM21C;cDNA FLJ61057, highly similar to Protein FAM21C;FAM21A protein;Family with sequence similarity 21, member B;cDNA FLJ10824 fis, clone NT2RP4001086;Putative uncharacterized protein DKFZp434O171;WASH complex subunit FAM21B	Q641Q2	3	8	8	49480	0.0-100.0	10	4	8	10
Calcium and integrin-binding protein 1;Calcium- and integrin-binding protein;Calmyrin;DNA-PKcs-interacting protein;Kinase-interacting protein;SNK-interacting protein 2-28	Q99828	3	8	8	49160.7	0.0-100.0	10	4	8	10
NF-kappa-B inhibitor-interacting Ras-like protein 1;I-kappa-B-interacting Ras-like protein 1	Q9NYS0	3	8	8	48661.3	0.0-100.0	10	4	8	10
cDNA FLJ58311, highly similar to 5'-AMP-activated protein kinase subunit gamma-1;cDNA FLJ60059, highly similar to 5'-AMP-activated protein kinase subunit gamma-1;5'-AMP-activated protein kinase subunit gamma-1;cDNA FLJ40287 fis, clone TESTI2027909, highly similar to 5'-AMP-ACTIVATED PROTEIN KINASE, GAMMA-1 SUBUNIT	P54619	3	8	8	48598.3	0.0-100.0	10	4	8	10
cDNA FLJ54898, highly similar to Homo sapiens transmembrane protein 41B (TMEM41B), mRNA;Transmembrane protein 41B	Q5BJD5	3	8	8	48368.1	0.0-100.0	10	4	8	10
Thiamine-triphosphatase	Q9BU02	3	8	8	48307.5	0.0-100.0	10	4	8	10
cDNA, FLJ95012, highly similar to Homo sapiens UDP-glucose pyrophosphorylase 2 (UGP2), mRNA;cDNA FLJ56155, highly similar to UTP--glucose-1-phosphate uridylyltransferase 2 (EC 2.7.7.9);Putative uncharacterized protein UGP2;UTP--glucose-1-phosphate uridylyltransferase;UDP-glucose pyrophosphorylase	Q16851	3	8	8	48284.4	0.0-100.0	10	4	8	10
cDNA, FLJ96814, highly similar to Homo sapiens CCR4-NOT transcription complex, subunit 2 (CNOT2),mRNA;cDNA FLJ38470 fis, clone FEBRA2022013, highly similar to CCR4-NOT transcription complex subunit 2;CCR4-NOT transcription complex subunit 2;CCR4-associated factor 2	Q9NZN8	3	8	8	48107	0.0-100.0	10	4	8	10
Polyamine-modulated factor 1;HCG1999356, isoform CRA_c;cDNA FLJ42655 fis, clone BRACE3045033, moderately similar to Homo sapiens polyamine-modulated factor 1 (PMF1)	Q6P1K2	3	8	8	47527.6	0.0-100.0	10	4	8	10
cDNA FLJ78006, highly similar to Homo sapiens retinoic acid receptor, alpha, mRNA;Putative uncharacterized protein RARA;Retinoic acid receptor, alpha, isoform CRA_e;cDNA FLJ40853 fis, clone TRACH2015486, highly similar to RETINOIC ACID RECEPTOR ALPHA;cDNA FLJ61038, highly similar to Homo sapiens retinoic acid receptor, alpha (RARA), transcript variant 2, mRNA;Retinoic acid receptor alpha isoform …	P06748	3	8	8	44987.2	0.0-100.0	10	4	8	10
Putative uncharacterized protein YTHDF1;cDNA FLJ38476 fis, clone FEBRA2022504, highly similar to YTH domain protein 1;cDNA FLJ58619, highly similar to YTH domain protein 1;YTH domain family, member 1;YTH domain family protein 1;Dermatomyositis associated with cancer putative autoantigen 1	Q9BYJ9	3	8	8	44652.7	0.0-100.0	10	4	8	10
Uncharacterized protein C19orf21	Q8IVT2	3	8	8	43356.7	0.0-100.0	10	4	8	10
U3 small nucleolar RNA-associated protein 14 homolog A;Serologically defined colon cancer antigen 16;Antigen NY-CO-16;cDNA FLJ53406, highly similar to U3 small nucleolar RNA-associated protein 14 homolog A;cDNA FLJ54249, highly similar to U3 small nucleolar RNA-associated protein 14 homolog A	Q9BVJ6	3	8	8	42768.4	0.0-100.0	10	4	8	10
Centromere protein K;Interphase centromere complex protein 37;Protein AF-5alpha;p33	Q9BS16	3	8	8	42738.8	0.0-100.0	10	4	8	10
Putative uncharacterized protein IFI35;Interferon-induced 35 kDa protein	P80217	3	8	8	42601.3	0.0-100.0	10	4	8	10
60S ribosomal protein L30	P62888	3	8	8	40579.4	0.0-100.0	10	4	8	10
Phosphatidylinositol-5-phosphate 4-kinase type-2 gamma;Phosphatidylinositol-5-phosphate 4-kinase type II gamma;cDNA PSEC0253 fis, clone NT2RP3003368, highly similar to Homo sapiens phosphatidylinositol-4-phosphate 5-kinase, type II, gamma (PIP5K2C), mRNA;cDNA FLJ43538 fis, clone PLACE7008431, highly similar to Homo sapiens phosphatidylinositol-4-phosphate 5-kinase, type II, gamma (PIP5K2C), mRNA;…	Q8TBX8	3	8	8	38231.9	0.0-100.0	10	4	8	10
Putative uncharacterized protein TSSC4;Protein TSSC4;Tumor-suppressing subchromosomal transferable fragment candidate gene 4 protein;Tumor-suppressing STF cDNA 4 protein	Q9Y5U2	3	8	8	38221.5	0.0-100.0	10	4	8	10
Interferon-stimulated gene 20 kDa protein;Promyelocytic leukemia nuclear body-associated protein ISG20;Estrogen-regulated transcript 45 protein	Q96AZ6	3	8	8	38055.5	0.0-100.0	10	4	8	10
Eukaryotic translation initiation factor 3, subunit 3 gamma, 40kDa, isoform CRA_b;cDNA FLJ35809 fis, clone TESTI2006016, highly similar to Eukaryotic translation initiation factor 3 subunit 3;cDNA FLJ57508, highly similar to Eukaryotic translation initiation factor 3 subunit 3;Eukaryotic translation initiation factor 3 subunit H;Eukaryotic translation initiation factor 3 subunit 3;eIF-3-gamma;eIF…	O15372	3	8	8	38020.7	0.0-100.0	10	4	8	10
Erlin-1;Endoplasmic reticulum lipid raft-associated protein 1;Stomatin-prohibitin-flotillin-HflC/K domain-containing protein 1;Protein KE04;ER lipid raft associated 1;cDNA, FLJ96656, highly similar to Homo sapiens SPFH domain family, member 1 (SPFH1), mRNA;cDNA FLJ57553, highly similar to SPFH domain-containing protein 1	O75477	3	8	8	38000.2	0.0-100.0	10	4	8	10
Golgi phosphoprotein 2, isoform CRA_a;cDNA FLJ14811 fis, clone NT2RP4001975, highly similar to Golgi phosphoprotein 2;cDNA PSEC0257 fis, clone NT2RP3003642, highly similar to golgi phosphoprotein 2;Putative uncharacterized protein GOLM1;Golgi membrane protein 1;Golgi phosphoprotein 2;Golgi membrane protein GP73	Q8NBJ4	3	8	8	37933.3	0.0-100.0	10	4	8	10
ADP-ribosylation factor-like protein 6;Bardet-Biedl syndrome 3 protein;Putative uncharacterized protein ARL6	Q9H0F7	3	8	8	37692.7	0.0-100.0	10	4	8	10
Putative nucleoside diphosphate kinase	O60361	3	8	8	37448.2	0.0-100.0	10	4	8	10
Twinfilin-1;Protein A6;Protein tyrosine kinase 9	Q12792	3	8	8	37219.2	0.0-100.0	10	4	8	10
GT198;Putative uncharacterized protein PSMC3IP;GT198 alternative splice variant 1;GT198 alternative splice variant 2;GT198 alternative splice variant 3;GT198 alternative splice variant 4;GT198 splice variant a;GT198 splice variant a-4;Homologous-pairing protein 2 homolog;Proteasome 26S ATPase subunit 3-interacting protein;PSMC3-interacting protein;Tat-binding protein 1-interacting protein;Nuclear…	Q9P2W1	3	8	8	37194.7	0.0-100.0	10	4	8	10
Putative uncharacterized protein TRPT1;tRNA 2'-phosphotransferase 1	Q86TN4	3	8	8	37041.6	0.0-100.0	10	4	8	10
cDNA FLJ52265, highly similar to Homo sapiens mitochondrial ribosomal protein L50 (MRPL50), mRNA;39S ribosomal protein L50, mitochondrial	Q8N5N7	3	8	8	36580.8	0.0-100.0	10	4	8	10
cDNA FLJ30345 fis, clone BRACE2007522, highly similar to Neurabin-2;Neurabin-2;Neurabin-II;Spinophilin;Protein phosphatase 1 regulatory subunit 9B;PPP1R9B protein	Q96SB3	3	8	8	35865.2	0.0-100.0	10	4	8	10
FOS-like antigen 2, isoform CRA_c;Putative uncharacterized protein FOSL2;cDNA, FLJ96466, highly similar to Homo sapiens FOS-like antigen 2 (FOSL2), mRNA;cDNA FLJ31017 fis, clone HLUNG2000315, highly similar to FOS-RELATED ANTIGEN 2;cDNA FLJ54924, highly similar to Fos-related antigen 2;Fos-related antigen 2;FOS-like antigen 2, isoform CRA_b;FOSL2 protein	P15408	3	8	8	35851.1	0.0-100.0	10	4	8	10
D-tyrosyl-tRNA(Tyr) deacylase 1;Histidyl-tRNA synthase-related;D-tyrosyl-tRNA(Tyr) deacylase	Q8TEA8	3	8	8	35483	0.0-100.0	10	4	8	10
RRP15 protein;cDNA FLJ75605, highly similar to Homo sapiens CGI-115 protein (CGI-115), mRNA;RRP15-like protein;Ribosomal RNA-processing protein 15	Q9Y3B9	3	8	8	35175.4	0.0-100.0	10	4	8	10
mRNA decapping enzyme variant;Scavenger mRNA-decapping enzyme DcpS;DCS-1;Hint-related 7meGMP-directed hydrolase;Histidine triad protein member 5	Q96C86	3	8	8	35157.3	0.0-100.0	10	4	8	10
cDNA FLJ76151, highly similar to Homo sapiens Wilms tumor 1 associated protein (WTAP), transcript variant 1, mRNA;Pre-mRNA-splicing regulator WTAP;Wilms tumor 1-associating protein;WT1-associated protein;Female-lethal(2)D homolog;Wilms tumor 1 associated protein;Wilms tumor 1 associated protein, isoform CRA_c;cDNA FLJ45925 fis, clone PLACE6016030, highly similar to Wilms' tumor 1-associating prot…	Q15007	3	8	8	34800.9	0.0-100.0	10	4	8	10
RNA-binding protein PNO1;cDNA, FLJ93703, highly similar to Homo sapiens putatative 28 kDa protein (LOC56902), mRNA	Q9NRX1	3	8	8	34033.8	0.0-100.0	10	4	8	10
cAMP-dependent protein kinase catalytic subunit gamma	P22612	3	8	8	33713.5	0.0-100.0	10	4	8	10
Histone H2A;Core histone macro-H2A.1;Histone H2A.y;Medulloblastoma antigen MU-MB-50.205;H2A histone family, member Y isoform 2 variant	O75367	3	8	8	33468.8	0.0-100.0	10	4	8	10
Paraoxonase 2;cDNA FLJ78444, highly similar to Homo sapiens paraoxonase 2, transcript variant 1, mRNA;cDNA, FLJ96200, highly similar to Homo sapiens paraoxonase 2 (PON2), mRNA;cDNA FLJ55376, highly similar to Serum paraoxonase/arylesterase 2 (EC 3.1.1.2);cDNA FLJ54305, highly similar to Serum paraoxonase/arylesterase 2 (EC 3.1.1.2);cDNA FLJ55597, highly similar to Serum paraoxonase/arylesterase 2…	Q15165	3	8	8	32409.7	0.0-100.0	10	4	8	10
Ig lambda-7 chain C region	A0M8Q6	3	8	8	32254	0.0-100.0	10	4	8	10
Axin interactor, dorsalization-associated protein;Axin interaction partner and dorsalization antagonist;cDNA FLJ53110;AIDA protein	Q96BJ3	3	8	8	32042.9	0.0-100.0	10	4	8	10
Telomeric repeat-binding factor 2;TTAGGG repeat-binding factor 2;Telomeric DNA-binding protein	Q15554	3	8	8	31394.4	0.0-100.0	10	4	8	10
UPF0696 protein C11orf68;Basophilic leukemia-expressed protein Bles03;Protein p5326	Q9H3H3	3	8	8	31296.4	0.0-100.0	10	4	8	10
Pin2-interacting protein X1;TRF1-interacting protein 1;Liver-related putative tumor suppressor;Protein 67-11-3;cDNA FLJ58508, highly similar to Transcription factor SOX-7;SRY-box 7 variant;Transcription factor SOX-7;PINX1	Q96BK5	3	8	8	30870.4	0.0-100.0	10	4	8	10
Protein CXorf40A;Endothelial-overexpressed lipopolysaccharide-associated factor 1;cDNA FLJ52212;Chromosome X open reading frame 40A;Protein CXorf40B	Q8TE69	3	8	8	30292.6	0.0-100.0	10	4	8	10
Mannosyl-oligosaccharide glucosidase;Processing A-glucosidase I;cDNA FLJ75504, highly similar to Homo sapiens glucosidase I, mRNA;cDNA FLJ55624, highly similar to Mannosyl-oligosaccharide glucosidase (EC 3.2.1.106);Putative uncharacterized protein MOGS;Glucosidase I	Q13724	3	8	8	29685.2	0.0-100.0	10	4	8	10
HCG1641003, isoform CRA_a;HCG2028303, isoform CRA_a;Serine/threonine/tyrosine interacting protein;Serine/threonine/tyrosine-interacting protein;Protein tyrosine phosphatase-like protein	Q8WUJ0	3	8	8	29442	0.0-100.0	10	4	8	10
cDNA FLJ57486;PIH1 domain-containing protein 1;Nucleolar protein 17 homolog	Q9NWS0	3	8	8	29421.4	0.0-100.0	10	4	8	10
CREB-regulated transcription coactivator 3;Transducer of regulated cAMP response element-binding protein 3;FLJ00243 protein	Q6UUV7	3	8	8	29188.4	0.0-100.0	10	4	8	10
Translation initiation factor IF-3, mitochondrial	Q9H2K0	3	8	8	29121.5	0.0-100.0	10	4	8	10
Putative uncharacterized protein ENSP00000403390;Hepatoma-derived growth factor-related protein 2 isoform 1 variant;Hepatoma-derived growth factor-related protein 2;Hepatoma-derived growth factor 2	Q7Z4V5	3	8	8	29067.5	0.0-100.0	10	4	8	10
Ig kappa chain C region;HRV Fab 025-VL;Anti-mucin1 light chain variable region;Putative uncharacterized protein ENSP00000392389;Putative uncharacterized protein ENSP00000415360;Anti-RhD monoclonal T125 kappa light chain;Putative uncharacterized protein;Anti-streptococcal/anti-myosin immunoglobulin kappa light chain variable region	P01834	3	8	8	28875.7	0.0-100.0	10	4	8	10
Sororin;Cell division cycle-associated protein 5;p35;cDNA FLJ36351 fis, clone THYMU2007146, highly similar to Sororin (Cell division cycle-associated protein 5);Putative uncharacterized protein CDCA5	Q96FF9	3	8	8	28391.8	0.0-100.0	10	4	8	10
Cytochrome c oxidase subunit 5A, mitochondrial;Cytochrome c oxidase polypeptide Va;Cytochrome c oxidase subunit Va	P20674	3	8	8	28076.6	0.0-100.0	10	4	8	10
Torsin-1A-interacting protein 1;Putative uncharacterized protein TOR1AIP1;Torsin A interacting protein 1	Q5JTV8	3	8	8	27877	0.0-100.0	10	4	8	10
Ras-related protein Rab-1B;RAB1B protein;Small GTP-binding protein;Putative Ras-related protein Rab-1C;Putative small GTP-binding protein (Rab1b)	Q9H0U4	3	8	8	27029	0.0-100.0	10	4	8	10
Cellular retinoic acid-binding protein 2;Cellular retinoic acid-binding protein II;Cellular retinoic acid binding protein 2	P29373	3	8	8	26045.7	0.0-100.0	10	4	8	10
cDNA FLJ52768, highly similar to TOM1-like 1 protein;cDNA FLJ54992, highly similar to TOM1-like 1 protein;cDNA FLJ58664, highly similar to TOM1-like 1 protein;cDNA, FLJ78806, highly similar to TOM1-like 1 protein;TOM1-like protein 1;Target of Myb-like protein 1;Src-activating and signaling molecule protein;TOM1L1 protein;Target of myb1-like 1 (Chicken), isoform CRA_a	O75674	3	8	8	26039.2	0.0-100.0	10	4	8	10
cDNA FLJ53884, highly similar to mRNA decapping enzyme 1A (EC 3.-.-.-);Putative uncharacterized protein DCP1A;Putative uncharacterized protein Nbla00360;mRNA-decapping enzyme 1A;Transcription factor SMIF;Smad4-interacting transcriptional co-activator	Q9NPI6	3	8	8	25954.3	0.0-100.0	10	4	8	10
NTF2-related export protein 2;Protein p15-2	Q9NPJ8	3	8	8	24895.2	0.0-100.0	10	4	8	10
cDNA, FLJ93628, Homo sapiens methylene tetrahydrofolate dehydrogenase (NAD+dependent), methenyltetrahydrofolate cyclohydrolase (MTHFD2),nuclear gene encoding mitochondrial protein, mRNA;cDNA FLJ55007, highly similar to Bifunctional methylenetetrahydrofolate dehydrogenase/cyclohydrolase, mitochondrial;Putative uncharacterized protein MTHFD2;Bifunctional methylenetetrahydrofolate dehydrogenase/cycl…	P13995	3	8	8	24647.9	0.0-100.0	10	4	8	10
Transmembrane and ubiquitin-like domain-containing protein 2;cDNA FLJ60476, highly similar to Transmembrane and ubiquitin-like domain-containing protein 2	Q71RG4	3	8	8	23766.4	0.0-100.0	10	4	8	10
CTD small phosphatase-like protein 2	Q05D32	3	8	8	23420.2	0.0-100.0	10	4	8	10
Suppressor of IKBKE 1;Suppressor of IKK-epsilon	Q9BRV8	3	8	8	22978.8	0.0-100.0	10	4	8	10
cDNA FLJ56679, highly similar to Adapter-relatedprotein complex 1 sigma- 1C subunit;Putative uncharacterized protein AP1S3;AP-1 complex subunit sigma-3;Adapter-related protein complex 1 sigma-1C subunit;Adaptor protein complex AP-1 sigma-1C subunit;Sigma-adaptin 1C;Sigma1C-adaptin;Golgi adaptor HA1/AP1 adaptin sigma-1C subunit;Clathrin assembly protein complex 1 sigma-1C small chain;Sigma 1C subu…	Q96PC3	3	8	8	22869.4	0.0-100.0	10	4	8	10
Putative uncharacterized protein FUBP1;cDNA FLJ53425, highly similar to Far upstream element-binding protein 1;cDNA FLJ61021, highly similar to Far upstream element-binding protein 1;Far upstream element-binding protein 1;DNA helicase V;Far upstream element-binding protein variant;FUBP1 protein	Q96AE4	3	8	8	22242.6	0.0-100.0	10	4	8	10
cDNA, FLJ96765;Zinc finger protein 830;Coiled-coil domain-containing protein 16	Q96NB3	3	8	8	21938.2	0.0-100.0	10	4	8	10
Endophilin;Endophilin-A1;Endophilin-1;SH3 domain-containing GRB2-like protein 2;SH3 domain protein 2A;EEN-B1;cDNA FLJ54594, highly similar to SH3-containing GRB2-like protein 2 (EC 2.3.1.-);cDNA FLJ52941, highly similar to SH3-containing GRB2-like protein 2 (EC 2.3.1.-);cDNA FLJ52909, highly similar to SH3-containing GRB2-like protein 2 (EC 2.3.1.-);Mutated endophilin A1 BAR domain;Endophilin A1 …	Q99962	3	8	8	21456.2	0.0-100.0	10	4	8	10
Keratinocyte-associated protein 2	Q8N6L1	3	8	8	21420.3	0.0-100.0	10	4	8	10
NFATC2-interacting protein;Nuclear factor of activated T-cells, cytoplasmic 2-interacting protein;45 kDa NF-AT-interacting protein;cDNA FLJ57782, highly similar to Homo sapiens nuclear factor of activated T-cells, cytoplasmic, calcineurin-dependent 2 interacting protein, mRNA	Q8NCF5	3	8	8	21063.8	0.0-100.0	10	4	8	10
Putative uncharacterized protein ATP6V1C1;cDNA FLJ52191, highly similar to Vacuolar ATP synthase subunit C (EC 3.6.3.14);V-type proton ATPase subunit C 1;Vacuolar proton pump subunit C 1	P21283	3	8	8	21009.7	0.0-100.0	10	4	8	10
Transcription factor E2F6;cDNA FLJ56713, highly similar to Transcription factor E2F6;Putative truncated transcription factor E2F6;E2F transcription factor 6 isoform 1 variant;E2F transcription factor 6, isoform CRA_d;E2F6 splice variant c;E2F6 splice variant d;E2F6 splice variant e;cDNA FLJ38878 fis, clone MESAN2015365, highly similar to TRANSCRIPTION FACTOR E2F6;E2F6 splice variant f;E2F6 splice…	O75461	3	8	8	20515.9	0.0-100.0	10	4	8	10
Nuclear cap-binding protein subunit 2;20 kDa nuclear cap-binding protein;NCBP 20 kDa subunit;NCBP-interacting protein 1;Cell proliferation-inducing gene 55 protein;Nuclear cap binding protein subunit 2, 20kDa, isoform CRA_a;cDNA FLJ35897 fis, clone TESTI2009502, highly similar to Nuclear cap-binding protein subunit 2;cDNA FLJ52508, highly similar to Nuclear cap-binding protein subunit 2;Putative …	P52298	3	8	8	20484.7	0.0-100.0	10	4	8	10
Tubulin polymerization-promoting protein family member 3;TPPP/p20	Q9BW30	3	8	8	20058.7	0.0-100.0	10	4	8	10
cDNA FLJ60091, highly similar to Hypoxia-inducible factor 1 alpha inhibitor(EC 1.14.11.16);Hypoxia-inducible factor 1-alpha inhibitor;Hypoxia-inducible factor asparagine hydroxylase;Factor inhibiting HIF-1	Q9NWT6	3	8	8	19655.8	0.0-100.0	10	4	8	10
Tryptophanyl tRNA synthetase 2, mitochondrial;Tryptophanyl-tRNA synthetase, mitochondrial;Tryptophan--tRNA ligase;(Mt)TrpRS;cDNA FLJ50844, highly similar to Tryptophanyl-tRNA synthetase, mitochondrial (EC 6.1.1.2)	Q9UGM6	3	8	8	19621.1	0.0-100.0	10	4	8	10
Glutaminyl-peptide cyclotransferase-like protein	Q9NXS2	3	8	8	19555.1	0.0-100.0	10	4	8	10
Phosphatase 2C motif;Protein phosphatase 1F;Ca(2+)/calmodulin-dependent protein kinase phosphatase;Partner of PIX 2;Protein fem-2 homolog;Protein phosphatase 1F (PP2C domain containing), isoform CRA_b;Putative uncharacterized protein PPM1F;cDNA FLJ44413 fis, clone UTERU1000337, highly similar to Ca(2+)/calmodulin-dependent protein kinase phosphatase (EC 3.1.3.16);Protein phosphatase 1F (PP2C doma…	P49593	3	8	8	19480.8	0.0-100.0	10	4	8	10
Transmembrane emp24 domain-containing protein 4;Endoplasmic reticulum stress-response protein 25;Putative NF-kappa-B-activating protein 156;Putative uncharacterized protein TMED4	Q7Z7H5	3	8	8	19366.3	0.0-100.0	10	4	8	10
cDNA FLJ54595, highly similar to Golgi reassembly-stacking protein 2;cDNA FLJ59712, highly similar to Golgi reassembly-stacking protein 2;cDNA FLJ55232, highly similar to Golgi reassembly-stacking protein 2;cDNA FLJ55810, highly similar to Golgi reassembly-stacking protein 2;Golgi reassembly-stacking protein 2;Golgi reassembly-stacking protein of 55 kDa;p59;Golgi phosphoprotein 6	Q9H8Y8	3	8	8	18649.5	0.0-100.0	10	4	8	10
Putative uncharacterized protein STX16;STX16 protein;Syntaxin 16;Syntaxin 16, isoform CRA_a;Syntaxin-16;Syntaxin 16, isoform CRA_c;cDNA FLJ57384, highly similar to Syntaxin-16;cDNA, FLJ79446, highly similar to Syntaxin-16;cDNA FLJ60226, highly similar to Syntaxin-16;Syntaxin 16 isoform a variant;Syntaxin-16D	O14662	3	8	8	18141.2	0.0-100.0	10	4	8	10
Uncharacterized protein C20orf24;Rab5-interacting protein;Chromosome 20 open reading frame 24;Chromosome 20 open reading frame 24, isoform CRA_d;PNAS-23	Q9BUV8	3	8	8	17807.8	0.0-100.0	10	4	8	10
Tumor protein p63-regulated gene 1-like protein;Mossy fiber terminal-associated vertebrate-specific presynaptic protein;Protein FAM79A;cDNA FLJ55125	Q5T0D9	3	8	8	17727.9	0.0-100.0	10	4	8	10
Glutathione peroxidase 7;CL683	Q96SL4	3	8	8	17099.9	0.0-100.0	10	4	8	10
Mediator of RNA polymerase II transcription subunit 28;Mediator complex subunit 28;Tumor angiogenesis marker EG-1;Endothelial-derived protein 1;Merlin and Grb2-interacting cytoskeletal protein	Q9H204	3	8	8	16707.4	0.0-100.0	10	4	8	10
BolA-like protein 2;Putative uncharacterized protein BOLA2B	Q9H3K6	3	8	8	16523.3	0.0-100.0	10	4	8	10
cDNA FLJ56700, highly similar to cAMP response element-binding protein;cDNA FLJ57667, highly similar to cAMP response element-binding protein;Putative uncharacterized protein CREB1;Cyclic AMP-responsive element-binding protein 1;CAMP responsive element binding protein 1, isoform CRA_b;CREB1 protein;cAMP responsive element binding protein 1;cDNA, FLJ96224, Homo sapiens cAMP responsive element bind…	P16220	3	8	8	16448.7	0.0-100.0	10	4	8	10
MUC1 isoform T3;MUC1 isoform Z-LSP;MUC1 isoform T8;MUC1 isoform G-LSP;MUC1 isoform T10;MUC1 isoform T11;MUC1 isoform T12;MUC1 isoform M2;MUC1 isoform M3;MUC1 isoform M4;HCG1996357, isoform CRA_g;MUC1 isoform M7;Mucin 1, cell surface associated;MUC1 isoform SV4-LSP;MUC1 isoform M8;MUC1 isoform M10;MUC1 isoform M11;MUC1 isoform S-LSP;MUC1 isoform M12;MUC1 isoform M15;HCG1996357, isoform CRA_h;HCG19…	P15941	3	8	8	16338.1	0.0-100.0	10	4	8	10
cDNA FLJ58913, highly similar to Valacyclovir hydrolase (EC 3.1.-.-);Valacyclovir hydrolase;Biphenyl hydrolase-like protein;Biphenyl hydrolase-related protein;Breast epithelial mucin-associated antigen;BPHL protein;Biphenyl hydrolase-like (Serine hydrolase; breast epithelial mucin-associated antigen), isoform CRA_a	Q86WA6	3	8	8	16150.1	0.0-100.0	10	4	8	10
Alpha-internexin;66 kDa neurofilament protein;Neurofilament 5;cDNA FLJ57501, highly similar to Alpha-internexin;Internexin neuronal intermediate filament protein, alpha variant	Q16352	3	8	8	15484.7	0.0-100.0	10	4	8	10
cDNA FLJ54891, highly similar to N-acylethanolamine-hydrolyzing acid amidase (EC 3.5.1.-);Putative uncharacterized protein NAAA;N-acylethanolamine-hydrolyzing acid amidase;N-acylsphingosine amidohydrolase-like;Acid ceramidase-like protein	Q02083	3	8	8	14964.8	0.0-100.0	10	4	8	10
CDC2L1 protein;Putative uncharacterized protein CDK11B;cDNA FLJ56415, highly similar to PITSLRE serine/threonine-protein kinase CDC2L1 (EC 2.7.11.22);cDNA FLJ56557, highly similar to PITSLRE serine/threonine-protein kinase CDC2L2 (EC 2.7.11.22);cDNA FLJ59152, highly similar to PITSLRE serine/threonine-protein kinaseCDC2L1 (EC 2.7.11.22);Cell division cycle 2-like 1 (PITSLRE proteins);Cell divisio…	P21127	3	8	8	14961	0.0-100.0	10	4	8	10
Putative uncharacterized protein BRMS1;Breast cancer metastasis-suppressor 1;Putative uncharacterized protein DKFZp564A063	Q9HCU9	3	8	8	14846.7	0.0-100.0	10	4	8	10
UPF0683 protein C7orf47	Q8TAP8	3	8	8	14619.9	0.0-100.0	10	4	8	10
cDNA FLJ76382, highly similar to Homo sapiens retinol binding protein 1, cellular (RBP1), mRNA;cDNA FLJ50903, moderately similar to Retinol-binding protein I, cellular;Putative uncharacterized protein RBP1;Retinol-binding protein 1;Cellular retinol-binding protein I;Cellular retinol-binding protein	P09455	3	8	8	14508	0.0-100.0	10	4	8	10
Methyltransferase-like protein 10;Putative uncharacterized protein METTL10;METTL10 protein;Putative uncharacterized protein pp14737	Q5JPI9	3	8	8	14120.6	0.0-100.0	10	4	8	10
cDNA, FLJ96143, highly similar to Homo sapiens paralemmin (PALM), mRNA;cDNA FLJ12857 fis, clone NT2RP2003513, highly similar to Homo sapiens paralemmin (PALM), transcript variant 2, mRNA;cDNA FLJ52776, highly similar to Paralemmin;Paralemmin	O75781	3	8	8	14088.4	0.0-100.0	10	4	8	10
Cyclin-A2	P20248	3	8	8	13801.4	0.0-100.0	10	4	8	10
Calponin-1;Calponin H1, smooth muscle;Basic calponin;cDNA FLJ59763, highly similar to Calponin-1;cDNA FLJ50275, highly similar to Calponin-1;cDNA, FLJ79305, highly similar to Calponin-1;Calponin 1, basic, smooth muscle variant	P51911	3	8	8	13755.1	0.0-100.0	10	4	8	10
cDNA FLJ75040, highly similar to Homo sapiens serum response factor-related protein, RSRFC9;cDNA FLJ50129, highly similar to Myocyte-specific enhancer factor 2A;Myocyte-specific enhancer factor 2A;Serum response factor-like protein 1;MADS box transcription enhancer factor 2, polypeptide A (Myocyte enhancer factor 2A) variant;MEF2A protein	Q02078	3	8	8	13626.4	0.0-100.0	10	4	8	10
cDNA FLJ53705;cDNA FLJ55128;cDNA FLJ59088;cDNA FLJ60009;UPF0406 protein C16orf57	Q9BQ65	3	8	8	13565.9	0.0-100.0	10	4	8	10
Phosphohistidine phosphatase 1;14 kDa phosphohistidine phosphatase;Protein janus-A homolog;PHP14 protein;HSPC141	Q9NRX4	3	8	8	13457.8	0.0-100.0	10	4	8	10
Putative uncharacterized protein SH3KBP1;cDNA FLJ54612, highly similar to SH3-domain kinase-binding protein 1;cDNA FLJ59425, highly similar to SH3-domain kinase-binding protein 1;SH3-domain kinase binding protein 1;cDNA FLJ54623, highly similar to SH3-domain kinase-binding protein 1;GIG10;Migration-inducing gene 18 protein;cDNA, FLJ93821, Homo sapiens SH3-domain kinase binding protein 1 (SH3KBP1)…	Q96B97	3	8	8	13448.8	0.0-100.0	10	4	8	10
Chitinase domain-containing protein 1;Stabilin-1-interacting chitinase-like protein;cDNA FLJ55809;cDNA FLJ56160	Q9BWS9	3	8	8	13385.7	0.0-100.0	10	4	8	10
Death-associated protein kinase 3;DAP-like kinase;ZIP-kinase;cDNA FLJ14684 fis, clone NT2RP2004933, highly similar to Death-associated protein kinase 3 (EC 2.7.11.1);cDNA FLJ36473 fis, clone THYMU2016840, highly similar to Death-associated protein kinase 3 (EC 2.7.11.1);ZIP kinase isoform	O43293	3	8	8	13304.7	0.0-100.0	10	4	8	10
UPF0308 protein C9orf21;C9orf21 protein;Novel protein	Q7RTV5	3	8	8	12976.5	0.0-100.0	10	4	8	10
cDNA FLJ77418, highly similar to Homo sapiens nuclear respiratory factor-1 (NRF-1) mRNA;cDNA FLJ57098, highly similar to Nuclear respiratory factor 1;Putative uncharacterized protein NRF1;Nuclear respiratory factor 1;Alpha palindromic-binding protein;NRF1 protein;Nuclear respiratory factor 1, isoform CRA_b	Q16656	3	8	8	12522.4	0.0-100.0	10	4	8	10
Transcription elongation factor B polypeptide 1;RNA polymerase II transcription factor SIII subunit C;SIII p15;Elongin 15 kDa subunit;Elongin-C	Q15369	3	8	8	12067.7	0.0-100.0	10	4	8	10
cDNA FLJ78463;Putative uncharacterized protein MAPK12;cDNA FLJ40739 fis, clone TKIDN2004748, highly similar to Mitogen-activated protein kinase 12;cDNA FLJ41671 fis, clone HCASM2001301, highly similar to Mitogen-activated protein kinase 12;Mitogen-activated protein kinase 12, isoform CRA_a;Mitogen-activated protein kinase 12;Extracellular signal-regulated kinase 6;Stress-activated protein kinase …	P53778	3	8	8	11546	0.0-100.0	10	4	8	10
Guanine nucleotide-binding protein subunit alpha-12;cDNA FLJ45945 fis, clone PLACE7006498, highly similar to Guanine nucleotide-binding protein alpha-12 subunit;cDNA FLJ55846, highly similar to Guanine nucleotide-binding protein alpha-12 subunit;Putative uncharacterized protein GNA12;Guanine nucleotide binding protein (G protein) alpha 12;cDNA FLJ46868 fis, clone UTERU3012414, highly similar to G…	Q03113	3	8	8	11326	0.0-100.0	10	4	8	10
Ras-related protein R-Ras;p23	P10301	3	8	8	11223.8	0.0-100.0	10	4	8	10
cDNA, FLJ94653, highly similar to Homo sapiens tumor necrosis factor (ligand) superfamily, member 9 (TNFSF9), mRNA;Tumor necrosis factor ligand superfamily member 9;4-1BB ligand	P41273	3	8	8	11199.8	0.0-100.0	10	4	8	10
Sin3A-associated protein, 130kDa, isoform CRA_c;cDNA FLJ31417 fis, clone NT2NE2000327, weakly similar to GLUCOAMYLASE S1/S2 (EC 3.2.1.3);cDNA FLJ34915 fis, clone NT2RP7001283, highly similar to Homo sapiens mSin3A-associated protein 130 (SAP130), mRNA;Putative uncharacterized protein SAP130;SAP130 protein;Histone deacetylase complex subunit SAP130;130 kDa Sin3-associated polypeptide;Sin3-associat…	Q9H0E3	3	8	8	11153.3	0.0-100.0	10	4	8	10
Geranylgeranyl diphosphate synthase 1, isoform CRA_b;Putative uncharacterized protein GGPS1;cDNA FLJ59463, highly similar to Geranylgeranyl pyrophosphate synthetase;Geranylgeranyl pyrophosphate synthase;Geranylgeranyl diphosphate synthase;Dimethylallyltranstransferase;Geranyltranstransferase;Farnesyltranstransferase	O95749	3	8	8	10990	0.0-100.0	10	4	8	10
PX domain-containing protein C6orf145;Novel protein	Q5TGL8	3	8	8	10836.1	0.0-100.0	10	4	8	10
cDNA FLJ38125 fis, clone D6OST2000127, moderately similar to RAS-RELATED PROTEIN RAB-8B;cDNA FLJ52970, highly similar to Ras-related protein Rab-8B;Ras-related protein Rab-8B	Q92930	3	8	8	10386.8	0.0-100.0	10	4	8	10
Putative uncharacterized protein APITD1;Centromere protein S;FANCM-interacting histone fold protein 1;Fanconi anemia-associated polypeptide of 16 kDa;Apoptosis-inducing TAF9-like domain-containing protein 1	Q8N2Z9	3	8	8	10367.6	0.0-100.0	10	4	8	10
Putative uncharacterized protein DKFZp547L163;CUE domain-containing protein 1	Q9NWM3	3	8	8	9987.23	0.0-100.0	10	4	8	10
Meiotic nuclear division protein 1 homolog	Q9BWT6	3	8	8	9503.07	0.0-100.0	10	4	8	10
cDNA, FLJ95691, highly similar to Homo sapiens PRP18 pre-mRNA processing factor 18 homolog (yeast) (PRPF18), mRNA;Putative uncharacterized protein PRPF18;PRP18 pre-mRNA processing factor 18 homolog (S. cerevisiae);Pre-mRNA-splicing factor 18;PRP18 homolog	Q99633	3	8	8	9059.7	0.0-100.0	10	4	8	10
JmjC domain-containing protein C2orf60;cDNA FLJ78342	A2RUC4	3	8	8	9031.68	0.0-100.0	10	4	8	10
Probable gluconokinase;Gluconate kinase;Chromosome 9 open reading frame 103	Q5T6J7	3	8	8	8863.05	0.0-100.0	10	4	8	10
Family with sequence similarity 64, member A, isoform CRA_c;Putative uncharacterized protein FAM64A;Protein FAM64A	Q9BSJ6	3	8	8	8853.84	0.0-100.0	10	4	8	10
Putative uncharacterized protein PRKX;Serine/threonine-protein kinase PRKX;Protein kinase PKX1	P51817	3	8	8	8693.6	0.0-100.0	10	4	8	10
cDNA FLJ42616 fis, clone BRACE3014317, highly similar to Homo sapiens vacuolar protein sorting 37A (yeast) (VPS37A), mRNA;Vacuolar protein sorting-associated protein 37A;ESCRT-I complex subunit VPS37A;Hepatocellular carcinoma-related protein 1	Q8NEZ2	3	8	8	8604.04	0.0-100.0	10	4	8	10
DNA polymerase beta;cDNA FLJ57297, highly similar to DNA polymerase beta (EC 2.7.7.7);Polymerase (DNA directed), beta variant	P06746	3	8	8	8300.19	0.0-100.0	10	4	8	10
Lectin, galactoside-binding, soluble, 8;Galectin-8g;cDNA FLJ55079, highly similar to Homo sapiens lectin, galactoside-binding, soluble, 8, transcript variant 4, mRNA;Putative uncharacterized protein LGALS8;Galectin-8;Prostate carcinoma tumor antigen 1;Po66 carbohydrate-binding protein;Galectin-8 variant;Lymphocyte/NHL galectin-8 long isoform;Lymphocyte/NHL galectin-8 short isoform;Colorectal carc…	O00214	3	8	8	8280.71	0.0-100.0	10	4	8	10
Coiled-coil domain-containing protein 71	Q8IV32	3	8	8	7507.77	0.0-100.0	10	4	8	10
ETS domain-containing protein Elk-1;ELK1, member of ETS oncogene family variant;ELK1 protein;ELK1, member of ETS oncogene family;cDNA FLJ36647 fis, clone UTERU1000106, moderately similar to ETS-DOMAIN PROTEIN ELK-1	P19419	3	8	8	6861.83	0.0-100.0	10	4	8	10
Protein preY, mitochondrial	Q96I23	3	8	8	6826.3	0.0-100.0	10	4	8	10
cDNA, FLJ95344, highly similar to Homo sapiens WW domain binding protein 4 (formin binding protein 21) (WBP4), mRNA;cDNA FLJ10695 fis, clone NT2RP3000403, highly similar to WW domain-binding protein 4;cDNA FLJ52917, highly similar to WW domain-binding protein 4;WW domain-binding protein 4;WW domain-containing-binding protein 4;Formin-binding protein 21	O75554	3	8	8	6661.72	0.0-100.0	10	4	8	10
Vasculin;GC-rich promoter-binding protein 1;Vascular wall-linked protein;GC-rich promoter binding protein 1, isoform CRA_c;Putative uncharacterized protein GPBP1	Q86WP2	3	8	8	6654.52	0.0-100.0	10	4	8	10
Putative uncharacterized protein CCDC104;Coiled-coil domain-containing protein 104	Q96G28	3	8	8	6642.95	0.0-100.0	10	4	8	10
Lipocalin-1;Von Ebner gland protein;Tear prealbumin;Tear lipocalin;Putative lipocalin 1-like protein 1	P31025	3	8	8	6593	0.0-100.0	10	4	8	10
Putative uncharacterized protein CENPN;Centromere protein N;Interphase centromere complex protein 32;cDNA FLJ54933, highly similar to Homo sapiens bone marrow protein BM039 (BM039), mRNA;cDNA FLJ60781, highly similar to Homo sapiens bone marrow protein BM039 (BM039), mRNA	Q96H22	3	8	8	6106.66	0.0-100.0	10	4	8	10
cDNA FLJ52589, highly similar to Transcription factor 12;cDNA FLJ50514, highly similar to Transcription factor 12;cDNA FLJ52031, highly similar to Transcription factor 12;cDNA FLJ55753, highly similar to Transcription factor 12;cDNA FLJ51686, highly similar to Transcription factor 12;cDNA FLJ54640, highly similar to Transcription factor 12;Transcription factor 12;Transcription factor HTF-4;E-box-…	Q99081	3	8	8	5857.13	0.0-100.0	10	4	8	10
MAGUK p55 subfamily member 7;cDNA FLJ32798 fis, clone TESTI2002498, highly similar to Homo sapiens membrane protein, palmitoylated 7 (MAGUK p55 subfamily member 7) (MPP7), mRNA;cDNA FLJ50264, highly similar to Homo sapiens membrane protein, palmitoylated 7 (MAGUK p55 subfamily member 7) (MPP7), mRNA	Q5T2T1	3	8	8	5834.32	0.0-100.0	10	4	8	10
Serine/threonine-protein kinase 19;Protein RP1;Protein G11;Putative uncharacterized protein ENSP00000364487;cDNA FLJ61515, highly similar to Serine/threonine-protein kinase 19 (EC2.7.11.1);Serine/threonine kinase 19;Putative uncharacterized protein ENSP00000418350;Putative uncharacterized protein STK19;Putative uncharacterized protein ENSP00000379010;cDNA FLJ54971, moderately similar to Serine/th…	P49842	3	8	8	5618.26	0.0-100.0	10	4	8	10
N-myc-interactor;cDNA FLJ75708, highly similar to Homo sapiens N-myc (and STAT) interactor (NMI), mRNA;cDNA FLJ58389, highly similar to N-myc-interactor;N-myc and STAT interactor;Putative uncharacterized protein NMI;N-myc (And STAT) interactor	Q13287	3	8	8	5608.34	0.0-100.0	10	4	8	10
Putative uncharacterized protein CCDC28A;cDNA FLJ60164, highly similar to Coiled-coil domain-containing protein 28A;Coiled-coil domain-containing protein 28A;CCRL1AP;CCDC28A protein	Q8IWP9	3	8	8	5506.42	0.0-100.0	10	4	8	10
cDNA FLJ51920, highly similar to TATA-box-binding protein;cDNA FLJ51756, highly similar to TATA-box-binding protein;TATA-box binding protein N-terminal domain splice variant;TATA-box-binding protein;TATA-box factor;TATA-binding factor;TATA sequence-binding protein;Transcription initiation factor TFIID TBP subunit;TATA box binding protein;TATA box binding protein, isoform CRA_a	P20226	3	8	8	5401.25	0.0-100.0	10	4	8	10
Basic leucine zipper transcriptional factor ATF-like 3;Jun dimerization protein p21SNFT;21 kDa small nuclear factor isolated from T-cells	Q9NR55	3	8	8	5302.84	0.0-100.0	10	4	8	10
JOSD2 protein;Josephin-2;Josephin domain-containing protein 2	Q8TAC2	3	8	8	5186.33	0.0-100.0	10	4	8	10
Brain protein 44-like protein;Brain protein 44-like;Brain protein 44-like, isoform CRA_a	Q9Y5U8	3	8	8	4988.94	0.0-100.0	10	4	8	10
cDNA FLJ37362 fis, clone BRAMY2024004, highly similar to Splicing factor, arginine/serine-rich 16;cDNA FLJ54587, highly similar to Splicing factor, arginine/serine-rich 16;Putative uncharacterized protein SFRS16;Splicing factor, arginine/serine-rich 16;Suppressor of white-apricot homolog 2	Q8N2M8	3	8	8	4866.4	0.0-100.0	10	4	8	10
Putative uncharacterized protein CRABP1;Cellular retinoic acid-binding protein 1;Cellular retinoic acid-binding protein I	P29762	3	8	8	4693.96	0.0-100.0	10	4	8	10
Homeobox-containing protein 1	Q6NT76	3	8	8	4459.97	0.0-100.0	10	4	8	10
Death-associated protein kinase 2;DAP-kinase-related protein 1;DAPK2 protein	Q9UIK4	3	8	8	4450.86	0.0-100.0	10	4	8	10
Tubulin polymerization-promoting protein;25 kDa brain-specific protein;p25-alpha;TPPP/p25;p24;Brain-specific protein p25 alpha, isoform CRA_b;Fibroblast growth factor-2 repression protein-1;Tubulin polymerization promoting protein;cDNA FLJ30358 fis, clone BRACE2007749, highly similar to Tubulin polymerization-promoting protein	O94811	3	8	8	4345.72	0.0-100.0	10	4	8	10
Protein unc-119 homolog A;Retinal protein 4;cDNA FLJ42540 fis, clone BRACE3004205, highly similar to Unc-119 protein homolog;Putative uncharacterized protein UNC119;Putative uncharacterized protein DKFZp686E1393	Q13432	3	8	8	4336.18	0.0-100.0	10	4	8	10
Cytoplasmic dynein 2 light intermediate chain 1;cDNA FLJ60184, highly similar to Homo sapiens dynein 2 light intermediate chain (D2LIC), transcript variant 1, mRNA	Q8TCX1	3	8	8	4310.94	0.0-100.0	10	4	8	10
Nuclear distribution protein nudE homolog 1	Q9NXR1	3	8	8	4229.37	0.0-100.0	10	4	8	10
cDNA FLJ75834, highly similar to Homo sapiens USP6 N-terminal like, transcript variant 4, mRNA;USP6 N-terminal-like protein;Related to the N-terminus of tre;HCG24887;USP6 N-terminal like	Q92738	3	8	8	4069.39	0.0-100.0	10	4	8	10
EPN3 protein;Epsin-3;EPS-15-interacting protein 3;cDNA FLJ54001, highly similar to Epsin-3;cDNA FLJ54010, highly similar to Epsin-3;cDNA FLJ53208, highly similar to Epsin-3	Q9H201	3	8	8	3693.97	0.0-100.0	10	4	8	10
Inositol monophosphatase 3;Inositol-1(or 4)-monophosphatase 3;Myo-inositol monophosphatase A3;Inositol monophosphatase domain-containing protein 1	Q9NX62	3	8	8	3620.94	0.0-100.0	10	4	8	10
Transducer of ERBB2, 2;Protein Tob2;Transducer of erbB-2 2;Protein Tob4;TOB2 protein	Q14106	3	8	8	3476.74	0.0-100.0	10	4	8	10
Coiled-coil domain-containing protein 152;cDNA FLJ50334	Q4G0S7	3	8	8	3432.08	0.0-100.0	10	4	8	10
U7 snRNA-associated Sm-like protein LSm11	P83369	3	8	8	3314.32	0.0-100.0	10	4	8	10
NADH:ubiquinone oxidoreductase SDAP subunit;Acyl carrier protein, mitochondrial;NADH-ubiquinone oxidoreductase 9.6 kDa subunit;CI-SDAP	O14561	3	8	8	3180.61	0.0-100.0	10	4	8	10
cDNA FLJ75229, highly similar to Homo sapiens serpin peptidase inhibitor, clade B (ovalbumin), member 4 (SERPINB4), mRNA;Putative uncharacterized protein SERPINB4;Serpin B4;Squamous cell carcinoma antigen 2;Leupin;Peptidase inhibitor 11;SCCA2/SCCA1 fusion protein isoform 2;SCCA1/SCCA2 fusion protein;SCCA2b;Serpin peptidase inhibitor, clade B (Ovalbumin), member 4, isoform CRA_a	P48594	3	8	8	2828.75	0.0-100.0	10	4	8	10
Pleckstrin homology domain-containing family J member 1;Guanine nucleotide-releasing protein x	Q9NW61	3	8	8	2788.61	0.0-100.0	10	4	8	10
cDNA FLJ58851, highly similar to Galactosylgalactosylxylosyl protein 3-beta-glucuronosyltransferase 3 (EC 2.4.1.135);cDNA, FLJ79127, highly similar to Galactosylgalactosylxylosylprotein 3-beta-glucuronosyltransferase 3 (EC 2.4.1.135);Galactosylgalactosylxylosylprotein 3-beta-glucuronosyltransferase 3;Beta-1,3-glucuronyltransferase 3;Glucuronosyltransferase I;UDP-GlcUA:Gal beta-1,3-Gal-R glucurony…	O94766	3	8	8	2741.36	0.0-100.0	10	4	8	10
Transcription factor SOX-12;Protein SOX-22	O15370	3	8	8	2383.45	0.0-100.0	10	4	8	10
cDNA FLJ76328;cDNA: FLJ21827 fis, clone HEP01387;UPF0360 protein C11orf60	Q9NQC8	3	8	8	2103.28	0.0-100.0	10	4	8	10
Arginase-1;Type I arginase;Liver-type arginase	P05089	3	8	8	1919	0.0-100.0	10	4	8	10
cDNA FLJ58046, highly similar to Mitochondrial fission regulator 1;cDNA FLJ61576, highly similar to Mitochondrial fission regulator 1;cDNA, FLJ79101, highly similar to Mitochondrial fission regulator 1;Mitochondrial fission regulator 1;Chondrocyte protein with a poly-proline region;Putative uncharacterized protein DKFZp779J1460	Q15390	3	8	8	1806.52	0.0-100.0	10	4	8	10
cDNA FLJ45348 fis, clone BRHIP3011269, weakly similar to Prenylcysteine oxidase (EC 1.8.3.5);Prenylcysteine oxidase-like	Q8NBM8	3	8	8	1703.3	0.0-100.0	10	4	8	10
Lebercilin;cDNA FLJ60138;Leber congenital amaurosis 5 protein	Q86VQ0	3	8	8	1683.35	0.0-100.0	10	4	8	10
Purine-rich element-binding protein gamma	Q9UJV8	3	8	8	1627.62	0.0-100.0	10	4	8	10
Atrophin-1;Dentatorubral-pallidoluysian atrophy protein;Atrophin-1 variant;Atrophin 1	P54259	3	8	8	1569.06	0.0-100.0	10	4	8	10
cDNA, FLJ93390, highly similar to Homo sapiens RALBP1 associated Eps domain containing 1 (REPS1),mRNA;RalBP1-associated Eps domain-containing protein 1;RalBP1-interacting protein 1;Putative uncharacterized protein REPS1;RalBP1 associated Eps domain containing protein 1 variant;RALBP1 associated Eps domain containing 1	Q96D71	3	8	8	1569.06	0.0-100.0	10	4	8	10
cDNA FLJ57288, highly similar to ELL-associated factor 1;ELL-associated factor 1	Q96JC9	3	8	8	1548.74	0.0-100.0	10	4	8	10
cDNA FLJ52245, highly similar to Homo sapiens estrogen-related receptor beta like 1 (ESRRBL1), mRNA;Putative uncharacterized protein IFT57;Intraflagellar transport protein 57 homolog;HIP1-interacting protein;Estrogen-related receptor beta-like protein 1;Dermal papilla-derived protein 8;MHS4R2	Q9NWB7	3	8	8	1468.68	0.0-100.0	10	4	8	10
Protein YIPF1;YIP1 family member 1;cDNA FLJ54858, highly similar to Protein YIPF1;Putative uncharacterized protein YIPF1	Q9Y548	3	8	8	1436	0.0-100.0	10	4	8	10
Calcium binding protein 39-like, isoform CRA_a;Putative uncharacterized protein CAB39L;Calcium binding protein 39-like;Calcium-binding protein 39-like;Mo25-like protein;Antigen MLAA-34	Q9H9S4	3	8	8	1425.45	0.0-100.0	10	4	8	10
Nuclear transport factor 2;Placental protein 15	P61970	3	8	8	1282.14	0.0-100.0	10	4	8	10
cDNA, FLJ92968, highly similar to Homo sapiens runt-related transcription factor 1; translocated to, 1 (cyclin D-related) (RUNX1T1), transcript variant 1, mRNA;cDNA FLJ56115, highly similar to Protein CBFA2T1;Protein CBFA2T1;Protein MTG8;Protein ETO;Eight twenty one protein;Cyclin-D-related protein;Zinc finger MYND domain-containing protein 2;Acute myeloid leukemia 1 protein;Core-binding factor s…	Q01196	3	8	8	1246.08	0.0-100.0	10	4	8	10
Putative uncharacterized protein RABL2B;Rab-like protein 2B;RABL2A protein;Putative uncharacterized protein RABL2A;RAB, member of RAS oncogene family-like 2A;RABL2B protein;cDNA FLJ78724, highly similar to Homo sapiens RAB, member of RAS oncogene family-like 2B (RABL2B), transcript variant 1, mRNA;Rab-like protein 2A	Q9UNT1	3	8	8	1031.66	0.0-100.0	10	4	8	10
Putative uncharacterized protein RABL2B;Rab-like protein 2B;RABL2A protein;Putative uncharacterized protein RABL2A;RAB, member of RAS oncogene family-like 2A;RABL2B protein;cDNA FLJ78724, highly similar to Homo sapiens RAB, member of RAS oncogene family-like 2B (RABL2B), transcript variant 1, mRNA;Rab-like protein 2A	Q9UBK7	3	8	8	1031.66	0.0-100.0	10	4	8	10
Nucleoporin-like protein 2;NLP-1;Nucleoporin hCG1;NUP42 homolog;cDNA, FLJ93452, highly similar to Homo sapiens nucleoporin like 2 (NUPL2), mRNA;cDNA FLJ57429, highly similar to Nucleoporin-like 2;Putative uncharacterized protein NUPL2;Nucleoporin like 2	O15504	3	8	8	1023.06	0.0-100.0	10	4	8	10
Heterogeneous nuclear ribonucleoprotein A1-like 2;hnRNP core protein A1-like 2	Q32P51	3	8	8	930.904	0.0-100.0	10	4	7.9309	10
Beta-galactosidase-1-like protein 2;cDNA FLJ90269 fis, clone NT2RM4001843, weakly similar to BETA-GALACTOSIDASE (EC 3.2.1.23)	Q8IW92	3	8	8	789.682	0.0-100.0	10	4	7.78968	10
Coiled-coil domain-containing protein 41;Renal carcinoma antigen NY-REN-58;CCDC41 protein	Q9Y592	3	8	8	763.862	0.0-100.0	10	4	7.76386	10
MHC class II antigen;cDNA FLJ57318, highly similar to HLA class II histocompatibility antigen, DRalpha chain;cDNA FLJ51113, highly similar to HLA class II histocompatibility antigen, DRalpha chain;cDNA FLJ52115, highly similar to HLA class II histocompatibility antigen, DRalpha chain;Histocompatibility antigen HLA-DR alpha;MHC class II HLA-DR-alpha chain;MRNA coding for histocompatibility antigen…	P01903	3	8	8	624.167	0.0-100.0	10	4	7.62417	10
Nuclear receptor-binding factor 2;Comodulator of PPAR and RXR;cDNA FLJ52920, highly similar to Nuclear receptor-binding factor 2;Putative uncharacterized protein NRBF2	Q96F24	3	8	8	397.904	0.0-100.0	10	4	7.3979	10
Protein S100-A14;S100 calcium-binding protein A14	Q9HCY8	3	8	8	374.289	0.0-100.0	10	4	7.37429	10
ADP-ribosylation factor-like protein 4A;Putative uncharacterized protein ARL4A	P40617	3	8	8	329.553	0.0-100.0	10	4	7.32955	10
Pyruvate dehydrogenase kinase, isozyme 3, isoform CRA_a;cDNA FLJ60191, highly similar to Pyruvate dehydrogenase (lipoamide) kinase isozyme 3 (EC 2.7.11.2);[Pyruvate dehydrogenase [lipoamide]] kinase isozyme 3, mitochondrial;Pyruvate dehydrogenase kinase isoform 3	Q15120	3	8	8	309.413	0.0-100.0	10	4	7.30941	10
Pancreas/duodenum homeobox protein 1;Insulin promoter factor 1;Islet/duodenum homeobox-1;Somatostatin-transactivating factor 1;Insulin upstream factor 1;Glucose-sensitive factor	P52945	3	8	8	307.983	0.0-100.0	10	4	7.30798	10
Putative transposase;Tigger transposable element-derived protein 1	Q96MW7	3	8	8	284.895	0.0-100.0	10	4	7.2849	10
cDNA, FLJ94681, highly similar to Homo sapiens HemK methyltransferase family member 1 (HEMK1), mRNA;HemK methyltransferase family member 1;M.HsaHemKP	Q9Y5R4	3	8	8	274.317	0.0-100.0	10	4	7.27432	10
Heat shock transcription factor 2, isoform CRA_c;cDNA FLJ59215, highly similar to Heat shock factor protein 2;cDNA, FLJ79276, highly similar to Heat shock factor protein 2;Heat shock factor protein 2;Heat shock transcription factor 2;HSF2 protein	Q03933	3	8	8	182.736	0.0-100.0	10	4	7.18274	10
cDNA FLJ76190, highly similar to Homo sapiens START domain containing 7 (STARD7), transcript variant 1, mRNA;cDNA FLJ30053 fis, clone ADRGL1000144, highly similar to StAR-related lipid transfer protein 7;Putative uncharacterized protein STARD7;StAR-related lipid transfer protein 7, mitochondrial;START domain-containing protein 7;Gestational trophoblastic tumor protein 1	Q9NQZ5	3	8	8	117.719	0.0-100.0	10	4	7.11772	10
Putative uncharacterized protein WWTR1;WW domain-containing transcription regulator protein 1;Transcriptional coactivator with PDZ-binding motif	Q9GZV5	3	8	8	114.732	0.0-100.0	10	4	7.11473	10
Cofilin-1;Cofilin, non-muscle isoform;18 kDa phosphoprotein	P23528	4	16	16	3.30622e+07	0.0-100.0	10	5	16	10
cDNA, FLJ92164, highly similar to Homo sapiens peroxiredoxin 1 (PRDX1), mRNA;Peroxiredoxin-1;Thioredoxin peroxidase 2;Thioredoxin-dependent peroxide reductase 2;Proliferation-associated gene protein;Natural killer cell-enhancing factor A	Q06830	4	16	16	2.31962e+07	0.0-100.0	10	5	16	10
Putative uncharacterized protein GSTP1;Glutathione S-transferase pi;Glutathione S-transferase P;GST class-pi;GSTP1-1	P09211	4	16	16	2.27329e+07	0.0-100.0	10	5	16	10
Putative annexin A2-like protein;Annexin A2 pseudogene 2;Lipocortin II pseudogene;cDNA FLJ34687 fis, clone MESAN2000620, highly similar to Annexin A2;Annexin A2;Annexin-2;Annexin II;Lipocortin II;Calpactin-1 heavy chain;Calpactin I heavy chain;Chromobindin-8;p36;Protein I;Placental anticoagulant protein IV	P07355	4	16	16	8.9107e+06	0.0-100.0	10	5	16	10
Eukaryotic translation initiation factor 5A-1;Eukaryotic initiation factor 5A isoform 1;eIF-4D;Rev-binding factor;Eukaryotic translation initiation factor 5A-1-like;Eukaryotic initiation factor 5A isoform 1-like;UORF;UORF A	P63241	4	16	16	7.88538e+06	0.0-100.0	10	5	16	10
Eukaryotic translation initiation factor 5A-1;Eukaryotic initiation factor 5A isoform 1;eIF-4D;Rev-binding factor;Eukaryotic translation initiation factor 5A-1-like;Eukaryotic initiation factor 5A isoform 1-like;UORF;UORF A	Q6IS14	4	16	16	7.88538e+06	0.0-100.0	10	5	16	10
60S ribosomal protein L17;60S ribosomal protein L23;PD-1;cDNA FLJ52184, highly similar to 60S ribosomal protein L17;Putative uncharacterized protein RPL17	P18621	4	16	16	6.41927e+06	0.0-100.0	10	5	16	10
Putative uncharacterized protein PRDX5;Peroxiredoxin 5;Peroxiredoxin-5, mitochondrial;Peroxiredoxin V;Peroxisomal antioxidant enzyme;PLP;Thioredoxin reductase;Thioredoxin peroxidase PMP20;Antioxidant enzyme B166;TPx type VI;Liver tissue 2D-page spot 71B;Alu corepressor 1	P30044	4	16	16	5.88825e+06	0.0-100.0	10	5	16	10
Ubiquitin carrier protein;p18;SUMO-conjugating enzyme UBC9;SUMO-protein ligase;Ubiquitin carrier protein 9;Ubiquitin carrier protein I;Ubiquitin-conjugating enzyme E2 I;Ubiquitin-conjugating enzyme UbcE2A;Ubiquitin-protein ligase I	P63279	4	16	16	5.51905e+06	0.0-100.0	10	5	16	10
cDNA FLJ78591, highly similar to Homo sapiens ribosomal protein S3A (RPS3A), mRNA;40S ribosomal protein S3a;v-fos transformation effector protein;cDNA FLJ51870, highly similar to 40S ribosomal protein S3a;40S ribosomal protein S3b;V-fos transformation effector protein;Ribosomal protein S3A	P61247	4	16	16	4.86659e+06	0.0-100.0	10	5	16	10
60S ribosomal protein L11;CLL-associated antigen KW-12;Cell growth-inhibiting protein 34;Ribosomal protein L11;Ribosomal protein L11, isoform CRA_b;cDNA, FLJ92077, Homo sapiens ribosomal protein L11 (RPL11), mRNA	P62913	4	16	16	4.47401e+06	0.0-100.0	10	5	16	10
Superoxide dismutase [Cu-Zn]	P00441	4	16	16	4.44376e+06	0.0-100.0	10	5	16	10
Splicing factor arginine/serine-rich 3;Splicing factor, arginine/serine-rich 3, isoform CRA_d;cDNA, FLJ92926, Homo sapiens splicing factor, arginine/serine-rich 3 (SFRS3), mRNA;Splicing factor, arginine/serine-rich 3, isoform CRA_a;cDNA FLJ52832, highly similar to Splicing factor, arginine/serine-rich 3;Pre-mRNA-splicing factor SRP20;Protein X16;Splicing factor, arginine/serine-rich 3	P84103	4	16	16	4.34453e+06	0.0-100.0	10	5	16	10
Putative uncharacterized protein RPS4X;Ribosomal protein S4, X-linked, isoform CRA_c;cDNA FLJ40595 fis, clone THYMU2010705, highly similar to 40S RIBOSOMAL PROTEIN S4, X ISOFORM;cDNA, FLJ92004, Homo sapiens ribosomal protein S4, X-linked (RPS4X), mRNA;cDNA FLJ57716, highly similar to 40S ribosomal protein S4, X isoform;40S ribosomal protein S4, X isoform;SCR10;Single copy abundant mRNA protein;Ri…	P62701	4	16	16	3.76156e+06	0.0-100.0	10	5	16	10
Ribosomal protein L5;Ribosomal protein L5, isoform CRA_c;cDNA, FLJ95579, Homo sapiens ribosomal protein L5 (RPL5), mRNA;Ribosomal protein L5, isoform CRA_b;cDNA FLJ38496 fis, clone FELIV1000137, highly similar to 60S RIBOSOMAL PROTEIN L5;Putative uncharacterized protein RPL5;60S ribosomal protein L5;Ribosomal protein L5 variant;RPL5 protein;Ribosomal protein L5, isoform CRA_a	P46777	4	16	16	3.75086e+06	0.0-100.0	10	5	16	10
Adenylate kinase 2, mitochondrial;ATP-AMP transphosphorylase 2;cDNA FLJ55097, highly similar to Adenylate kinase isoenzyme 2, mitochondrial (EC 2.7.4.3)	P54819	4	16	16	3.68254e+06	0.0-100.0	10	5	16	10
Ras-related protein Rab-1A;YPT1-related protein;RAB1A protein;RAB1A, member RAS oncogene family;RAB1A, member RAS oncogene family, isoform CRA_b;cDNA, FLJ96558, Homo sapiens RAB1A, member RAS oncogene family (RAB1A), mRNA;GTP binding protein Rab1a	P62820	4	16	16	3.24392e+06	0.0-100.0	10	5	16	10
Putative uncharacterized protein PRDX4;Peroxiredoxin-4;Peroxiredoxin IV;Thioredoxin peroxidase AO372;Thioredoxin-dependent peroxide reductase A0372;Antioxidant enzyme AOE372	Q13162	4	16	16	3.22051e+06	0.0-100.0	10	5	16	10
cDNA FLJ77848;cDNA FLJ59163, highly similar to Heat shock cognate 71 kDa protein;cDNA FLJ55485, highly similar to Heat shock cognate 71 kDa protein;Heat shock cognate 71 kDa protein;Heat shock 70 kDa protein 8;Heat shock 70kDa protein 8 isoform 1 variant;Heat shock 70kDa protein 8 isoform 2 variant;Putative uncharacterized protein;HSPA8 protein;cDNA FLJ20564 fis, clone KAT12033;Uncharacterized bo…	P11142	4	16	16	3.19851e+06	0.0-100.0	10	5	16	10
cDNA, FLJ96310, highly similar to Homo sapiens solute carrier family 25 (mitochondrial carrier; adenine nucleotide translocator), member 5 (SLC25A5), mRNA;ADP/ATP translocase 2;Adenine nucleotide translocator 2;ADP,ATP carrier protein 2;Solute carrier family 25 member 5;ADP,ATP carrier protein, fibroblast isoform;SLC25A5 protein	P05141	4	16	16	3.09386e+06	0.0-100.0	10	5	16	10
60S ribosomal protein L8;cDNA FLJ53750, highly similar to 60S ribosomal protein L8	P62917	4	16	16	3.03351e+06	0.0-100.0	10	5	16	10
3-hydroxyacyl-CoA dehydrogenase type-2;3-hydroxyacyl-CoA dehydrogenase type II;Type II HADH;3-hydroxy-2-methylbutyryl-CoA dehydrogenase;17-beta-hydroxysteroid dehydrogenase 10;Mitochondrial ribonuclease P protein 2;Endoplasmic reticulum-associated amyloid beta-peptide-binding protein;Short-chain type dehydrogenase/reductase XH98G2;Hydroxysteroid (17-beta) dehydrogenase 10;HADH2 protein;Hydroxyacy…	Q99714	4	16	16	2.96362e+06	0.0-100.0	10	5	16	10
Putative uncharacterized protein SFRS7;cDNA FLJ59182, highly similar to Splicing factor, arginine/serine-rich 7;cDNA FLJ60677, highly similar to Splicing factor, arginine/serine-rich 7;Splicing factor, arginine/serine-rich 7;Splicing factor 9G8;Aging-associated protein 3;Arginine/serine-rich splicing factor 7 type B;Splicing factor, arginine/serine-rich 7, 35kDa;Splicing factor, arginine/serine-r…	Q16629	4	16	16	2.94754e+06	0.0-100.0	10	5	16	10
Ras-related protein Rap-1b;GTP-binding protein smg p21B;cDNA FLJ51696, highly similar to Ras-related protein Rap-1b;cDNA FLJ50711, moderately similar to Ras-related protein Rap-1b;cDNA FLJ50714, moderately similar to Ras-related protein Rap-1b;cDNA, FLJ79346, highly similar to Ras-related protein Rap-1b;cDNA, FLJ79442, highly similar to Ras-related protein Rap-1b;PNAS-140;Ras-related protein Rap-…	P61224	4	16	16	2.89529e+06	0.0-100.0	10	5	16	10
Ras-related protein Rap-1b;GTP-binding protein smg p21B;cDNA FLJ51696, highly similar to Ras-related protein Rap-1b;cDNA FLJ50711, moderately similar to Ras-related protein Rap-1b;cDNA FLJ50714, moderately similar to Ras-related protein Rap-1b;cDNA, FLJ79346, highly similar to Ras-related protein Rap-1b;cDNA, FLJ79442, highly similar to Ras-related protein Rap-1b;PNAS-140;Ras-related protein Rap-…	A6NIZ1	4	16	16	2.89529e+06	0.0-100.0	10	5	16	10
Proteasome subunit beta type-1;Proteasome component C5;Macropain subunit C5;Multicatalytic endopeptidase complex subunit C5;Proteasome gamma chain;Proteasome beta 1 subunit variant	P20618	4	16	16	2.79696e+06	0.0-100.0	10	5	16	10
cDNA FLJ38640 fis, clone HHDPC2003472, highly similar to CHLORIDE INTRACELLULAR CHANNEL PROTEIN 4;cDNA FLJ61180, highly similar to Chloride intracellular channel protein 4;CLIC4 protein;Chloride intracellular channel 4;Chloride intracellular channel 4, isoform CRA_b;cDNA, FLJ96000, Homo sapiens chloride intracellular channel 4 (CLIC4), mRNA;cDNA FLJ10762 fis, clone NT2RP4000008, moderately simila…	Q9Y696	4	16	16	2.64112e+06	0.0-100.0	10	5	16	10
Signal peptidase complex subunit 1;Microsomal signal peptidase 12 kDa subunit;Putative uncharacterized protein SPCS1	Q9Y6A9	4	16	16	2.44008e+06	0.0-100.0	10	5	16	10
cDNA FLJ51887, highly similar to Annexin A1;Annexin I;Annexin A1;Annexin-1;Lipocortin I;Calpactin-2;Calpactin II;Chromobindin-9;p35;Phospholipase A2 inhibitory protein;ANXA1 protein;Annexin A1, isoform CRA_a	P04083	4	16	16	2.29324e+06	0.0-100.0	10	5	16	10
cDNA, FLJ92050, highly similar to Homo sapiens actin related protein 2/3 complex, subunit 3, 21kDa (ARPC3), mRNA;Putative uncharacterized protein ARPC3;Actin-related protein 2/3 complex subunit 3;Arp2/3 complex 21 kDa subunit;Actin related protein 2/3 complex	O15145	4	16	16	2.25013e+06	0.0-100.0	10	5	16	10
Hypoxanthine-guanine phosphoribosyltransferase;Putative uncharacterized protein HPRT1;HPRT1 protein	P00492	4	16	16	2.16467e+06	0.0-100.0	10	5	16	10
Ras-related protein Rab-14	P61106	4	16	16	2.01629e+06	0.0-100.0	10	5	16	10
cDNA FLJ77343, highly similar to Homo sapiens electron-transfer-flavoprotein, beta polypeptide(ETFB), mRNA;Electron transfer flavoprotein subunit beta	P38117	4	16	16	1.90008e+06	0.0-100.0	10	5	16	10
Lactoylglutathione lyase;Methylglyoxalase;Aldoketomutase;Glyoxalase I;Ketone-aldehyde mutase;S-D-lactoylglutathione methylglyoxal lyase;cDNA FLJ51791, highly similar to Lactoylglutathione lyase (EC 4.4.1.5);Glyoxalase I variant	Q04760	4	16	16	1.85813e+06	0.0-100.0	10	5	16	10
Glucose-6-phosphate isomerase;Phosphoglucose isomerase;Phosphohexose isomerase;Autocrine motility factor;Neuroleukin;Sperm antigen 36;Glucose phosphate isomerase variant	P06744	4	16	16	1.76701e+06	0.0-100.0	10	5	16	10
Putative uncharacterized protein EBP;3-beta-hydroxysteroid-Delta(8),Delta(7)-isomerase;Cholestenol Delta-isomerase;Delta(8)-Delta(7) sterol isomerase;Emopamil-binding protein	Q15125	4	16	16	1.7378e+06	0.0-100.0	10	5	16	10
Coiled-coil-helix-coiled-coil-helix domain-containing protein 9, mitochondrial	Q5T1J5	4	16	16	1.6903e+06	0.0-100.0	10	5	16	10
Coiled-coil-helix-coiled-coil-helix domain-containing protein 2, mitochondrial;HCV NS2 trans-regulated protein;Aging-associated gene 10 protein	Q9Y6H1	4	16	16	1.67435e+06	0.0-100.0	10	5	16	10
cDNA, FLJ92888, highly similar to Homo sapiens likely ortholog of mouse deleted in polyposis 1 (DP1), mRNA;cDNA FLJ59876, highly similar to Receptor expression-enhancing protein 5;cDNA FLJ50599, highly similar to Receptor expression-enhancing protein 5;Receptor expression-enhancing protein 5;Polyposis locus protein 1;Protein TB2	Q00765	4	16	16	1.6598e+06	0.0-100.0	10	5	16	10
Surfeit 4, isoform CRA_b;cDNA FLJ50444, highly similar to Surfeit locus protein 4;cDNA FLJ61766, highly similar to Surfeit locus protein 4;cDNA, FLJ79379, highly similar to Surfeit locus protein 4;Surfeit 4, isoform CRA_c;cDNA FLJ50656, highly similar to Surfeit locus protein 4;cDNA FLJ50722, highly similar to Surfeit locus protein 4;cDNA FLJ53587, highly similar to Surfeit locus protein 4;Surfei…	O15260	4	16	16	1.42133e+06	0.0-100.0	10	5	16	10
NADH-cytochrome b5 reductase 3;Diaphorase-1;NADH-cytochrome b5 reductase 3 membrane-bound form;NADH-cytochrome b5 reductase 3 soluble form;Cytochrome b5 reductase 3;cDNA FLJ56301, highly similar to NADH-cytochrome b5 reductase (EC 1.6.2.2);Mutant NADH-cytochrome b5 reductase	P00387	4	16	16	1.39739e+06	0.0-100.0	10	5	16	10
Malate dehydrogenase, cytoplasmic;Cytosolic malate dehydrogenase;Malate dehydrogenase;Putative uncharacterized protein MDH1	P40925	4	16	16	1.3907e+06	0.0-100.0	10	5	16	10
Peptidyl-prolyl cis-trans isomerase;Cyclophilin A;Cyclosporin A-binding protein;Peptidyl-prolyl cis-trans isomerase A;Rotamase A;Peptidylprolyl isomerase A (Cyclophilin A);cDNA FLJ75025, highly similar to Homo sapiens peptidylprolyl isomerase A (cyclophilin A) (PPIA), transcript variant 2, mRNA	P62937	4	16	16	1.36329e+06	0.0-100.0	10	5	16	10
Proteasome subunit alpha type-3;Proteasome component C8;Macropain subunit C8;Multicatalytic endopeptidase complex subunit C8;Proteasome subunit alpha type	P25788	4	16	16	1.29057e+06	0.0-100.0	10	5	16	10
Proteasome subunit beta type-6;Proteasome delta chain;Macropain delta chain;Multicatalytic endopeptidase complex delta chain;Proteasome subunit Y;Proteasome subunit beta type	P28072	4	16	16	1.26085e+06	0.0-100.0	10	5	16	10
Ras-related protein Rab-5C;RAB5L;L1880	P51148	4	16	16	1.22268e+06	0.0-100.0	10	5	16	10
cDNA FLJ78614, highly similar to Homo sapiens eukaryotic translation initiation factor 4A, isoform 1 (EIF4A1), mRNA;cDNA FLJ78244, highly similar to Homo sapiens eukaryotic translation initiation factor 4A, isoform 1 (EIF4A1), mRNA;Eukaryotic initiation factor 4A-I;ATP-dependent RNA helicase eIF4A-1;cDNA FLJ58596, highly similar to Eukaryotic initiation factor 4A-I (EC 3.6.1.-);cDNA FLJ59127, hig…	P60842	4	16	16	1.16415e+06	0.0-100.0	10	5	16	10
Vesicle-associated membrane protein-associated protein B/C;Putative uncharacterized protein VAPB;cDNA FLJ41544 fis, clone CERVX2002430, highly similar to Vesicle-associated membrane protein-associated protein B/C;cDNA FLJ59139, highly similar to Vesicle-associated membrane protein-associated protein B/C;VAMP (Vesicle-associated membrane protein)-associated protein B and C;VAMP (Vesicle-associated…	O95292	4	16	16	1.1287e+06	0.0-100.0	10	5	16	10
cDNA FLJ40710 fis, clone THYMU2027125, highly similar to Ubiquitin thioesterase protein OTUB1 (EC 3.4.-.-);cDNA FLJ56307, highly similar to Ubiquitin thioesterase protein OTUB1 (EC 3.4.-.-);cDNA FLJ61195, highly similar to Ubiquitin thioesterase protein OTUB1 (EC 3.4.-.-);Ubiquitin thioesterase OTUB1;Otubain-1;OTU domain-containing ubiquitin aldehyde-binding protein 1;Ubiquitin-specific-processin…	Q96FW1	4	16	16	1.10298e+06	0.0-100.0	10	5	16	10
Gamma-glutamylcyclotransferase;Cytochrome c-releasing factor 21;cDNA FLJ11717 fis, clone HEMBA1005241;Putative uncharacterized protein GGCT;Chromosome 7 open reading frame 24, isoform CRA_a	O75223	4	16	16	1.08802e+06	0.0-100.0	10	5	16	10
NADH dehydrogenase [ubiquinone] 1 beta subcomplex subunit 9;NADH-ubiquinone oxidoreductase B22 subunit;Complex I-B22;LYR motif-containing protein 3;Putative uncharacterized protein DKFZp566O173	Q9Y6M9	4	16	16	1.04207e+06	0.0-100.0	10	5	16	10
GrpE protein homolog 1, mitochondrial;Mt-GrpE#1;HMGE;GrpE protein homolog	Q9HAV7	4	16	16	999203	0.0-100.0	10	5	16	10
cDNA FLJ59683, highly similar to Homo sapiens malignant T cell amplified sequence 1 (MCTS1), mRNA;Malignant T cell-amplified sequence 1;Multiple copies T-cell malignancies	Q9ULC4	4	16	16	839243	0.0-100.0	10	5	16	10
cDNA FLJ76620, highly similar to Homo sapiens C2f protein (C2F), mRNA;EMG1 nucleolar protein homolog (S. cerevisiae), isoform CRA_a;cDNA FLJ56921, highly similar to Probable ribosome biogenesis protein NEP1;cDNA FLJ60792, highly similar to Probable ribosome biogenesis protein NEP1;Probable ribosome biogenesis protein NEP1;Nucleolar protein EMG1 homolog;Protein C2f	Q92979	4	16	16	769749	0.0-100.0	10	5	16	10
Putative protein FAM10A5	Q8NFI4	4	16	16	757160	0.0-100.0	10	5	16	10
cDNA FLJ37875 fis, clone BRSSN2018771, highly similar to Poly(A)-binding protein 1;cDNA FLJ57246, highly similar to Poly(A)-binding protein 1;Polyadenylate-binding protein 1	P11940	4	16	16	750711	0.0-100.0	10	5	16	10
PABP3;Poly(A) binding protein, cytoplasmic 3;cDNA, FLJ93858, highly similar to Homo sapiens poly(A) binding protein, cytoplasmic 3 (PABPC3), mRNA;Polyadenylate-binding protein 3;Testis-specific poly(A)-binding protein	Q9H361	4	16	16	750586	0.0-100.0	10	5	16	10
REX2, RNA exonuclease 2 homolog (S. cerevisiae);REX2, RNA exonuclease 2 homolog (S. cerevisiae), isoform CRA_b;cDNA, FLJ92319, highly similar to Homo sapiens REX2, RNA exonuclease 2 homolog (S. cerevisiae) (REXO2), mRNA;Oligoribonuclease, mitochondrial;Small fragment nuclease;RNA exonuclease 2 homolog;REXO2 protein	Q9Y3B8	4	16	16	749349	0.0-100.0	10	5	16	10
Chromosome 1 open reading frame 57;Chromosome 1 open reading frame 57, isoform CRA_d;cDNA, FLJ95865;Chromosome 1 open reading frame 57, isoform CRA_a;Nucleoside-triphosphatase C1orf57;Nucleoside triphosphate phosphohydrolase	Q9BSD7	4	16	16	727354	0.0-100.0	10	5	16	10
Calcium-regulated heat stable protein 1;Calcium-regulated heat-stable protein of 24 kDa	Q9Y2V2	4	16	16	722540	0.0-100.0	10	5	16	10
Mitochondrial ribosomal protein L12;39S ribosomal protein L12, mitochondrial;5c5-2;5C5;Mitochondrial ribosomal protein L7/L12	P52815	4	16	16	707563	0.0-100.0	10	5	16	10
COP9 signalosome complex subunit 5;Jun activation domain-binding protein 1;COP9 signalosome subunit 5 variant	Q92905	4	16	16	705398	0.0-100.0	10	5	16	10
Protein Dr1;Down-regulator of transcription 1;TATA-binding protein-associated phosphoprotein;Negative cofactor 2-beta;Down-regulator of transcription 1 variant;Down-regulator of transcription 1, TBP-binding (Negative cofactor 2), isoform CRA_a;Putative uncharacterized protein DKFZp666G145;cDNA FLJ32979 fis, clone TESTI2017775, highly similar to TATA-BINDING PROTEIN-ASSOCIATED PHOSPHOPROTEIN	Q01658	4	16	16	689260	0.0-100.0	10	5	16	10
Putative uncharacterized protein SRPRB;Signal recognition particle receptor beta subunit;Signal recognition particle receptor, B subunit, isoform CRA_b;Signal recognition particle receptor subunit beta;Protein APMCF1	Q9Y5M8	4	16	16	687976	0.0-100.0	10	5	16	10
Purine nucleoside phosphorylase;Inosine phosphorylase;cDNA FLJ25678 fis, clone TST04067, highly similar to PURINE NUCLEOSIDE PHOSPHORYLASE (EC 2.4.2.1);PRO1837	P00491	4	16	16	681989	0.0-100.0	10	5	16	10
Capping protein (Actin filament) muscle Z-line, alpha 2;Capping protein (Actin filament) muscle Z-line, alpha 2, isoform CRA_b;cDNA, FLJ95684, Homo sapiens capping protein (actin filament) muscle Z-line, alpha2 (CAPZA2), mRNA;Putative uncharacterized protein CAPZA2;cDNA FLJ50113, highly similar to F-actin capping protein alpha-2 subunit;cDNA, FLJ78814, highly similar to F-actin capping protein al…	P47755	4	16	16	665670	0.0-100.0	10	5	16	10
cDNA FLJ58061, highly similar to Eukaryotic translation initiation factor 4E;cDNA FLJ55157, highly similar to Eukaryotic translation initiation factor 4E;Eukaryotic translation initiation factor 4E;mRNA cap-binding protein;eIF-4F 25 kDa subunit	P06730	4	16	16	658324	0.0-100.0	10	5	16	10
Dual specificity phosphatase 3;Dual specificity protein phosphatase 3;Dual specificity protein phosphatase VHR;DUSP3 protein	P51452	4	16	16	632825	0.0-100.0	10	5	16	10
Putative uncharacterized protein BAG1;BAG family molecular chaperone regulator 1;Bcl-2-associated athanogene 1;BCL2-associated athanogene	Q99933	4	16	16	632545	0.0-100.0	10	5	16	10
HCG401289, isoform CRA_e;Putative uncharacterized protein PDXK;HCG401289, isoform CRA_b;Pyridoxal kinase;Pyridoxine kinase	O00764	4	16	16	615478	0.0-100.0	10	5	16	10
Putative uncharacterized protein TFAM;Transcription factor A, mitochondrial;Mitochondrial transcription factor 1;Transcription factor 6;Transcription factor 6-like 2;TFAM protein	Q00059	4	16	16	609881	0.0-100.0	10	5	16	10
cDNA, FLJ93607;ADP-ribosylation factor-like protein 8A;ADP-ribosylation factor-like protein 10B;Novel small G protein indispensable for equal chromosome segregation 2	Q96BM9	4	16	16	609636	0.0-100.0	10	5	16	10
cDNA FLJ58381, highly similar to COMM domain-containing protein 9;cDNA FLJ51530, highly similar to COMM domain-containing protein 9;COMM domain containing 9 variant;COMM domain containing 9, isoform CRA_b;cDNA FLJ31106 fis, clone IMR322000144, highly similar to COMM domain-containing protein 9;cDNA FLJ78335, highly similar to Homo sapiens COMM domain containing 9, mRNA;cDNA, FLJ95283, highly simi…	Q9P000	4	16	16	590022	0.0-100.0	10	5	16	10
SDF2 protein;Stromal cell-derived factor 2;Stromal cell-derived factor 2, isoform CRA_c	Q99470	4	16	16	583522	0.0-100.0	10	5	16	10
Nucleoside diphosphate kinase 3;Nucleoside diphosphate kinase C;nm23-H3;DR-nm23;Nucleoside diphosphate kinase	Q13232	4	16	16	575569	0.0-100.0	10	5	16	10
Putative uncharacterized protein GSTM1;Glutathione S-transferase Mu 1;GSTM1-1;GST class-mu 1;GSTM1a-1a;GSTM1b-1b;GST HB subunit 4;GTH4;GSTM1 protein	P09488	4	16	16	543345	0.0-100.0	10	5	16	10
Dual specificity protein phosphatase 23;Low molecular mass dual specificity phosphatase 3;VH1-like phosphatase Z	Q9BVJ7	4	16	16	534903	0.0-100.0	10	5	16	10
Putative uncharacterized protein FUS;cDNA FLJ78268, highly similar to Homo sapiens fusion (involved in t(12;16) in malignant liposarcoma), transcript variant 1, mRNA;cDNA FLJ58049, highly similar to RNA-binding protein FUS;cDNA FLJ57206, moderately similar to RNA-binding protein FUS;RNA-binding protein FUS;Oncogene FUS;Oncogene TLS;Translocated in liposarcoma protein;POMp75;75 kDa DNA-pairing pro…	P35637	4	16	16	514542	0.0-100.0	10	5	16	10
cDNA FLJ51923, highly similar to Cyclin-dependent kinase inhibitor 1B;P27 kip1 protein;Cyclin-dependent kinase inhibitor 1B;Cyclin-dependent kinase inhibitor p27;p27Kip1;CDKN1B protein;Cyclin-dependent kinase inhibitor 1B (P27, Kip1), isoform CRA_a;cDNA, FLJ92816, Homo sapiens cyclin-dependent kinase inhibitor 1B (p27, Kip1)(CDKN1B), mRNA;Cdk inhibitor p27KIP1;Cyclin-dependent kinase inhibitor p2…	P46527	4	16	16	511813	0.0-100.0	10	5	16	10
TIP41-like protein;Putative MAPK-activating protein PM10;Type 2A-interacting protein	O75663	4	16	16	505457	0.0-100.0	10	5	16	10
UPF0424 protein C1orf128;cDNA FLJ60641	Q9GZP4	4	16	16	493770	0.0-100.0	10	5	16	10
Bis(5'-nucleosyl)-tetraphosphatase [asymmetrical];Diadenosine 5',5'''-P1,P4-tetraphosphate asymmetrical hydrolase;Nucleoside diphosphate-linked moiety X motif 2	P50583	4	16	16	491363	0.0-100.0	10	5	16	10
cDNA FLJ54218, highly similar to Acidic leucine-rich nuclear phosphoprotein 32 family member E;cDNA FLJ61689, highly similar to Acidic leucine-rich nuclear phosphoprotein 32 family member E;Acidic (Leucine-rich) nuclear phosphoprotein 32 family, member E variant;Acidic leucine-rich nuclear phosphoprotein 32 family member E;LANP-like protein;Acidic (Leucine-rich) nuclear phosphoprotein 32 family, …	Q9BTT0	4	16	16	469241	0.0-100.0	10	5	16	10
Phosphoglycerate mutase 5, long isoform;cDNA FLJ54922;Putative uncharacterized protein PXMP2;Serine/threonine-protein phosphatase PGAM5, mitochondrial;Phosphoglycerate mutase family member 5;Bcl-XL-binding protein v68;Peroxisomal membrane protein 2;22 kDa peroxisomal membrane protein	Q96HS1	4	16	16	465715	0.0-100.0	10	5	16	10
Ras-related protein Rab-10;Putative uncharacterized protein RAB10;GTP-binding protein RAB10	P61026	4	16	16	452227	0.0-100.0	10	5	16	10
Coatomer protein complex, subunit epsilon, isoform CRA_e;Putative uncharacterized protein COPE;Coatomer protein complex, subunit epsilon, isoform CRA_b;cDNA FLJ44512 fis, clone UTERU3001988, highly similar to Homo sapiens coatomer protein complex, subunit epsilon (COPE), transcript variant 2, mRNA;Coatomer subunit epsilon;Epsilon-coat protein;Epsilon subunit of coatomer protein complex isoform a …	O14579	4	16	16	439574	0.0-100.0	10	5	16	10
Protein kinase, cAMP-dependent, regulatory, type I, alpha (Tissue specific extinguisher 1), isoform CRA_a;cDNA FLJ40261 fis, clone TESTI2025609, highly similar to cAMP-dependent protein kinase type I-alpha regulatory subunit;cDNA, FLJ92612, Homo sapiens protein kinase, cAMP-dependent, regulatory, type I, alpha (tissue specific extinguisher 1) (PRKAR1A), mRNA;cAMP-dependent protein kinase type I-a…	P10644	4	16	16	438084	0.0-100.0	10	5	16	10
cDNA FLJ52218, highly similar to Annexin A4;cDNA FLJ51794, highly similar to Annexin A4;cDNA FLJ52120, highly similar to Annexin A4;cDNA FLJ51185, highly similar to Annexin A4;Annexin A4;Annexin-4;Annexin IV;Lipocortin IV;Endonexin I;Chromobindin-4;Protein II;P32.5;Placental anticoagulant protein II;PP4-X;35-beta calcimedin;Carbohydrate-binding protein p33/p41;ANXA4 protein;Proliferation-inducing…	P09525	4	16	16	424866	0.0-100.0	10	5	16	10
Putative uncharacterized protein PPIL3;Peptidyl-prolyl cis-trans isomerase;Peptidylprolyl isomerase (Cyclophilin)-like 3, isoform CRA_c;Peptidylprolyl isomerase-like 3 isoform B;Peptidylprolyl isomerase-like protein 3 isoform PPIL3d;Peptidyl-prolyl cis-trans isomerase-like 3;Rotamase PPIL3;Cyclophilin-like protein PPIL3;Cyclophilin J	Q9H2H8	4	16	16	418083	0.0-100.0	10	5	16	10
Nucleolar protein 3 (Apoptosis repressor with CARD domain), isoform CRA_a;cDNA FLJ58768, highly similar to Homo sapiens nucleolar protein 3 (apoptosis repressor with CARD domain) (NOL3), mRNA;Nucleolar protein 3;Apoptosis repressor with CARD;Muscle-enriched cytoplasmic protein;Nucleolar protein of 30 kDa;Nucleolar protein 3 (Apoptosis repressor with CARD domain);Nucleolar protein 3 (Apoptosis rep…	O60936	4	16	16	416809	0.0-100.0	10	5	16	10
CDGSH iron sulfur domain-containing protein 2;Endoplasmic reticulum intermembrane small protein;MitoNEET-related 1 protein;Nutrient-deprivation autophagy factor-1	Q8N5K1	4	16	16	416396	0.0-100.0	10	5	16	10
MRPL1 protein;39S ribosomal protein L1, mitochondrial	Q9BYD6	4	16	16	415935	0.0-100.0	10	5	16	10
cDNA FLJ59673, highly similar to Homo sapiens growth and transformation-dependent protein (E2IG5), mRNA;Putative uncharacterized protein FAM162A;Protein FAM162A;E2-induced gene 5 protein	Q96A26	4	16	16	414157	0.0-100.0	10	5	16	10
Methyl-CpG-binding domain protein 3;Methyl-CpG-binding protein MBD3;cDNA FLJ10612 fis, clone NT2RP2005358, highly similar to Methyl-CpG-binding domain protein 3	O95983	4	16	16	409913	0.0-100.0	10	5	16	10
Pyrroline-5-carboxylate reductase;Pyrroline-5-carboxylate reductase 1, mitochondrial;Proliferation-inducing protein 45;PYCR1 protein;Putative uncharacterized protein	P32322	4	16	16	405176	0.0-100.0	10	5	16	10
Ras-related protein Rap-2b;Putative uncharacterized protein DKFZp547A0616	P61225	4	16	16	401650	0.0-100.0	10	5	16	10
Septin-2;Neural precursor cell expressed developmentally down-regulated protein 5;Putative uncharacterized protein SEPT2	Q15019	4	16	16	400724	0.0-100.0	10	5	16	10
Peptidyl-tRNA hydrolase ICT1, mitochondrial;Immature colon carcinoma transcript 1 protein;Digestion substraction 1	Q14197	4	16	16	399822	0.0-100.0	10	5	16	10
RSL1D1 protein;cDNA FLJ52304, highly similar to Ribosomal L1 domain-containing protein 1;Ribosomal L1 domain-containing protein 1;Cellular senescence-inhibited gene protein;Protein PBK1;CATX-11	O76021	4	16	16	380777	0.0-100.0	10	5	16	10
cDNA FLJ59193, highly similar to Mitochondrial 28S ribosomal protein S25;cDNA FLJ54123, moderately similar to Mitochondrial 28S ribosomal protein S25;28S ribosomal protein S25, mitochondrial;Mitochondrial ribosomal protein S25	P82663	4	16	16	376721	0.0-100.0	10	5	16	10
Citrate synthase;Citrate synthase, mitochondrial	O75390	4	16	16	362642	0.0-100.0	10	5	16	10
Prostaglandin E synthase;Microsomal glutathione S-transferase 1-like 1;p53-induced gene 12 protein;cDNA, FLJ92215, Homo sapiens prostaglandin E synthase (PTGES), mRNA	O14684	4	16	16	353980	0.0-100.0	10	5	16	10
cDNA, FLJ94294, highly similar to Homo sapiens cyclin-dependent kinase 4 (CDK4), mRNA;cDNA FLJ60730, highly similar to Cell division protein kinase 4 (EC 2.7.11.22);Cell division protein kinase 4;Cyclin-dependent kinase 4;PSK-J3;Cyclin dependent protein kinase;Cyclin-dependent kinase 4, isoform CRA_b;CDK4 protein;Cyclin-dependent kinase 4, isoform CRA_c	P11802	4	16	16	353286	0.0-100.0	10	5	16	10
Protein tyrosine phosphatase-like protein PTPLAD1;Protein-tyrosine phosphatase-like A domain-containing protein 1;Butyrate-induced protein 1;cDNA FLJ54138, highly similar to Homo sapiens butyrate-induced transcript 1 (HSPC121), mRNA	Q9P035	4	16	16	334957	0.0-100.0	10	5	16	10
Ras-related protein Rap-2c	Q9Y3L5	4	16	16	333981	0.0-100.0	10	5	16	10
cDNA FLJ60594, highly similar to Homo sapiens glucosamine-6-phosphate deaminase 2 (GNPDA2), mRNA;Glucosamine-6-phosphate isomerase 2;Glucosamine-6-phosphate deaminase 2;Glucosamine-6-phosphate isomerase SB52	Q8TDQ7	4	16	16	333646	0.0-100.0	10	5	16	10
Core-binding factor subunit beta;Polyomavirus enhancer-binding protein 2 beta subunit;SL3-3 enhancer factor 1 subunit beta;SL3/AKV core-binding factor beta subunit;cDNA FLJ76413, highly similar to Homo sapiens core-binding factor, beta subunit (CBFB), transcript variant 1, mRNA	Q13951	4	16	16	333094	0.0-100.0	10	5	16	10
Eukaryotic peptide chain release factor subunit 1;TB3-1;Protein Cl1;cDNA FLJ56175, highly similar to Eukaryotic peptide chain release factor subunit1;ETF1 protein;Eukaryotic translation termination factor 1;Eukaryotic translation termination factor 1, isoform CRA_b	P62495	4	16	16	332824	0.0-100.0	10	5	16	10
NAD(P)H dehydrogenase, quinone 2;Ribosyldihydronicotinamide dehydrogenase [quinone];NRH dehydrogenase [quinone] 2;NRH:quinone oxidoreductase 2;Quinone reductase 2;cDNA FLJ32419 fis, clone SKMUS2000894, highly similar to Ribosyldihydronicotinamide dehydrogenase	P16083	4	16	16	329744	0.0-100.0	10	5	16	10
EXOSC2 protein;Exosome component 2;Exosome complex exonuclease RRP4;Ribosomal RNA-processing protein 4;Exosome component 2, isoform CRA_b;cDNA FLJ33193 fis, clone ADRGL2005838, highly similar to Exosome complex exonuclease RRP4 (EC 3.1.13.-);cDNA FLJ52512, highly similar to Exosome complex exonuclease RRP4 (EC 3.1.13.-);cDNA FLJ52817, highly similar to Exosome complex exonuclease RRP4 (EC 3.1.13.…	Q13868	4	16	16	323671	0.0-100.0	10	5	16	10
UTS2 protein;Putative uncharacterized protein UTS2;Urotensin-2;Urotensin II;Urotensin 2	O95399	4	16	16	322938	0.0-100.0	10	5	16	10
ADP/ATP translocase;ADP/ATP translocase 3;Adenine nucleotide translocator 3;ADP,ATP carrier protein 3;Solute carrier family 25 member 6;ADP,ATP carrier protein, isoform T2;ADP,ATP carrier protein, liver isoform T2 variant;SLC25A6 protein;Solute carrier family 25 (Mitochondrial carrier; adenine nucleotide translocator), member 6;cDNA, FLJ92654, highly similar to Homo sapiens solute carrier family …	P12236	4	16	16	303326	0.0-100.0	10	5	16	10
Transmembrane protein 126A	Q9H061	4	16	16	302771	0.0-100.0	10	5	16	10
Epoxide hydrolase 1, microsomal (Xenobiotic);cDNA, FLJ93975, highly similar to Homo sapiens epoxide hydrolase 1, microsomal (xenobiotic) (EPHX1), mRNA;Epoxide hydrolase 1;Microsomal epoxide hydrolase;Epoxide hydratase;EPHX1 protein	P07099	4	16	16	297854	0.0-100.0	10	5	16	10
Vesicle-associated membrane protein-associated protein A;33 kDa VAMP-associated protein;cDNA FLJ78586, highly similar to Homo sapiens VAMP (vesicle-associated membrane protein)-associated protein A, 33kDa (VAPA), mRNA;cDNA, FLJ96653, Homo sapiens VAMP (vesicle-associated membrane protein)-associated protein A, 33kDa (VAPA), mRNA	Q9P0L0	4	16	16	287495	0.0-100.0	10	5	16	10
cDNA FLJ54090, highly similar to 4F2 cell-surface antigen heavy chain;cDNA FLJ53699, moderately similar to 4F2 cell-surface antigen heavy chain;4F2 cell-surface antigen heavy chain;Lymphocyte activation antigen 4F2 large subunit;4F2 heavy chain antigen	P08195	4	16	16	283661	0.0-100.0	10	5	16	10
60S ribosomal protein L34;Leukemia-associated protein	P49207	4	16	16	281692	0.0-100.0	10	5	16	10
5'(3')-deoxyribonucleotidase, cytosolic type;Cytosolic 5',3'-pyrimidine nucleotidase;Deoxy-5'-nucleotidase 1	Q8TCD5	4	16	16	281446	0.0-100.0	10	5	16	10
cDNA, FLJ92490, highly similar to Homo sapiens RAB32, member RAS oncogene family (RAB32), mRNA;Ras-related protein Rab-32	Q13637	4	16	16	281048	0.0-100.0	10	5	16	10
Molybdopterin synthase catalytic subunit;Molybdenum cofactor synthesis protein 2B;Molybdenum cofactor synthesis protein 2 large subunit;Molybdopterin-synthase large subunit;MOCO1-B;Molybdopterin synthase sulfur carrier subunit;Sulfur carrier protein MOCS2A;Molybdenum cofactor synthesis protein 2A;Molybdenum cofactor synthesis protein 2 small subunit;Molybdopterin-synthase small subunit;MOCO1-A	O96007	4	16	16	275912	0.0-100.0	10	5	16	10
cDNA FLJ77641;Uncharacterized protein C6orf72;Chromosome 6 open reading frame 72	Q9NU53	4	16	16	275371	0.0-100.0	10	5	16	10
Diablo homolog, mitochondrial;Second mitochondria-derived activator of caspase;Direct IAP-binding protein with low pI;Diablo homolog (Drosophila);HCG1782202, isoform CRA_d;cDNA FLJ10537 fis, clone NT2RP2001119, highly similar to Diablo homolog, mitochondrial;Diablo isoform 1 variant;SMAC3	Q9NR28	4	16	16	269762	0.0-100.0	10	5	16	10
Microsomal glutathione S-transferase 3;Microsomal GST-III;Microsomal glutathione S-transferase 3 variant	O14880	4	16	16	263030	0.0-100.0	10	5	16	10
cDNA, FLJ96893, highly similar to Homo sapiens nudix (nucleoside diphosphate linked moiety X)-typemotif 4 (NUDT4), mRNA;Diphosphoinositol polyphosphate phosphohydrolase 2;Diadenosine 5',5'''-P1,P6-hexaphosphate hydrolase 2;Nucleoside diphosphate-linked moiety X motif 4	Q9NZJ9	4	16	16	255875	0.0-100.0	10	5	16	10
Diphosphoinositol polyphosphate phosphohydrolase 3-beta;Diadenosine 5',5'''-P1,P6-hexaphosphate hydrolase 3-beta;Nucleoside diphosphate-linked moiety X motif 11;hAps1	Q96G61	4	16	16	255295	0.0-100.0	10	5	16	10
Diphosphoinositol polyphosphate phosphohydrolase 3-alpha;Diadenosine 5',5'''-P1,P6-hexaphosphate hydrolase 3-alpha;Nucleoside diphosphate-linked moiety X motif 10;hAps2	Q8NFP7	4	16	16	255090	0.0-100.0	10	5	16	10
Dihydropteridine reductase;HDHPR;Quinoid dihydropteridine reductase;Quinoid dihydropteridine reductase, isoform CRA_e;cDNA FLJ42391 fis, clone 3NB692002806, highly similar to Dihydropteridine reductase (EC 1.5.1.34);Quinoid dihydropteridine reductase, isoform CRA_c;cDNA FLJ55000, highly similar to Dihydropteridine reductase (EC 1.5.1.34)	P09417	4	16	16	253030	0.0-100.0	10	5	16	10
Mitochondrial ribosomal protein L18, isoform CRA_b;cDNA FLJ76688, highly similar to Homo sapiens HSPC071 mRNA;39S ribosomal protein L18, mitochondrial	Q9H0U6	4	16	16	249581	0.0-100.0	10	5	16	10
Eukaryotic translation initiation factor 3, subunit E interacting protein;Eukaryotic translation initiation factor 3, subunit 6 interacting protein, isoform CRA_a;cDNA FLJ36221 fis, clone THYMU2000950, highly similar to Eukaryotic translation initiation factor 3 subunit 6-interacting protein;Eukaryotic translation initiation factor 3 subunit L;Eukaryotic translation initiation factor 3 subunit E-…	Q9Y262	4	16	16	244601	0.0-100.0	10	5	16	10
UPF0510 protein INM02;Hematopoietic signal peptide-containing membrane domain-containing protein 1	Q5UCC4	4	16	16	240946	0.0-100.0	10	5	16	10
Ras-related protein Rab-13;Cell growth-inhibiting gene 4 protein;RAB13 protein	P51153	4	16	16	239992	0.0-100.0	10	5	16	10
cDNA FLJ59251, highly similar to U4/U6 small nuclear ribonucleoprotein Prp31;U4/U6 small nuclear ribonucleoprotein Prp31;Pre-mRNA-processing factor 31;U4/U6 snRNP 61 kDa protein;Serologically defined breast cancer antigen NY-BR-99;Truncated pre-mRNA splicing factor protein	Q8WWY3	4	16	16	239298	0.0-100.0	10	5	16	10
Prostaglandin reductase 1;NADP-dependent leukotriene B4 12-hydroxydehydrogenase;15-oxoprostaglandin 13-reductase;cDNA FLJ59730, highly similar to NADP-dependent leukotriene B412-hydroxydehydrogenase (EC 1.3.1.74);Leukotriene B4 12-hydroxydehydrogenase, isoform CRA_d	Q14914	4	16	16	236532	0.0-100.0	10	5	16	10
cDNA FLJ58890, highly similar to GTP-binding protein PTD004;Putative uncharacterized protein OLA1;Putative uncharacterized protein PTD004;Obg-like ATPase 1;GTP-binding protein 9	Q9NTK5	4	16	16	236274	0.0-100.0	10	5	16	10
UPF0534 protein C4orf43	Q96EY4	4	16	16	235953	0.0-100.0	10	5	16	10
OTU domain-containing protein 6B;DUBA-5;cDNA FLJ60450, highly similar to OTU domain-containing protein 6B	Q8N6M0	4	16	16	235167	0.0-100.0	10	5	16	10
cDNA FLJ54942, highly similar to Homo sapiens bridging integrator 1 (BIN1), transcript variant 10, mRNA;Myc box-dependent-interacting protein 1;Bridging integrator 1;Amphiphysin-like protein;Amphiphysin II;Box-dependent myc-interacting protein 1;Amphiphysin IIb-1	O00499	4	16	16	234524	0.0-100.0	10	5	16	10
Proteasome (Prosome, macropain) 26S subunit, non-ATPase, 4;26S proteasome non-ATPase regulatory subunit 4;26S proteasome regulatory subunit S5A;26S proteasome regulatory subunit RPN10;Multiubiquitin chain-binding protein;Antisecretory factor 1;Proteasome (Prosome, macropain) 26S subunit, non-ATPase, 4, isoform CRA_b	P55036	4	16	16	233383	0.0-100.0	10	5	16	10
Interleukin enhancer-binding factor 2;Nuclear factor of activated T-cells 45 kDa;cDNA FLJ51660, highly similar to Interleukin enhancer-binding factor 2;Interleukin enhancer binding factor 2 variant	Q12905	4	16	16	229273	0.0-100.0	10	5	16	10
Catalase;Similar to catalase	P04040	4	16	16	228488	0.0-100.0	10	5	16	10
Oxidoreductase HTATIP2;HIV-1 TAT-interactive protein 2;30 kDa HIV-1 TAT-interacting protein	Q9BUP3	4	16	16	226558	0.0-100.0	10	5	16	10
Putative uncharacterized protein AP3S1;cDNA, FLJ92106, highly similar to Homo sapiens adaptor-related protein complex 3, sigma 1 subunit(AP3S1), mRNA;AP-3 complex subunit sigma-1;Adapter-related protein complex 3 sigma-1 subunit;AP-3 complex subunit sigma-3A;Sigma-adaptin 3a;Sigma-3A-adaptin;Clathrin-associated/assembly/adapter protein, small 3	Q92572	4	16	16	221898	0.0-100.0	10	5	16	10
cDNA FLJ52181, highly similar to Phosphatidylinositol transfer protein alpha isoform;Phosphatidylinositol transfer protein alpha isoform;PITPNA protein	Q00169	4	16	16	219389	0.0-100.0	10	5	16	10
Aspartate aminotransferase, cytoplasmic;Transaminase A;Glutamate oxaloacetate transaminase 1;cDNA FLJ51134, highly similar to Aspartate aminotransferase, cytoplasmic (EC 2.6.1.1);Growth-inhibiting protein 18	P17174	4	16	16	217240	0.0-100.0	10	5	16	10
cDNA FLJ56566, highly similar to Small glutamine-rich tetratricopeptiderepeat-containing protein A;Small glutamine-rich tetratricopeptide repeat-containing protein alpha;Alpha-SGT;Vpu-binding protein	O43765	4	16	16	212015	0.0-100.0	10	5	16	10
Ribulose-phosphate 3-epimerase;Ribulose-5-phosphate-3-epimerase;cDNA FLJ52962, highly similar to Ribulose-phosphate 3-epimerase (EC 5.1.3.1);Putative uncharacterized protein RPE;Ribulose-5-phosphate-3-epimerase, isoform CRA_a;HCG2024410;LOC729020 protein;RcRPE;RPE2-1;Ribulose-5-phosphate-3-epimerase, isoform CRA_b;Ribulose-5-phosphate-epimerase	Q2QD12	4	16	16	211835	0.0-100.0	10	5	16	10
Ribulose-phosphate 3-epimerase;Ribulose-5-phosphate-3-epimerase;cDNA FLJ52962, highly similar to Ribulose-phosphate 3-epimerase (EC 5.1.3.1);Putative uncharacterized protein RPE;Ribulose-5-phosphate-3-epimerase, isoform CRA_a;HCG2024410;LOC729020 protein;RcRPE;RPE2-1;Ribulose-5-phosphate-3-epimerase, isoform CRA_b;Ribulose-5-phosphate-epimerase	Q96AT9	4	16	16	211835	0.0-100.0	10	5	16	10
Galectin-related protein;Putative uncharacterized protein ENSP00000386242	Q3ZCW2	4	16	16	207767	0.0-100.0	10	5	16	10
Synaptic vesicle membrane protein VAT-1 homolog;cDNA, FLJ79487, highly similar to Synaptic vesicle membrane protein VAT-1homolog;cDNA FLJ39753 fis, clone SMINT2018343, highly similar to Synaptic vesicle membrane protein VAT-1homolog (EC 1.-.-.-);Chromosome 17q21 mRNA clone 694:2.	Q99536	4	16	16	204512	0.0-100.0	10	5	16	10
Probable 7,8-dihydro-8-oxoguanine triphosphatase NUDT15;8-oxo-dGTPase NUDT15;Nucleoside diphosphate-linked moiety X motif 15;MutT homolog 2	Q9NV35	4	16	16	202143	0.0-100.0	10	5	16	10
DCN1-like protein 1;Defective in cullin neddylation protein 1-like protein 1;DCUN1 domain-containing protein 1;Squamous cell carcinoma-related oncogene;cDNA FLJ57531, highly similar to DCN1-like protein 1;Putative uncharacterized protein DCUN1D1;DCN1, defective in cullin neddylation 1, domain containing 1 (S. cerevisiae), isoform CRA_a	Q96GG9	4	16	16	199338	0.0-100.0	10	5	16	10
cDNA FLJ45471 fis, clone BRSTN2016892, highly similar to COMM domain-containing protein 3;COMM domain containing 3;COMM domain-containing protein 3;Protein Bup;Protein PIL	Q9UBI1	4	16	16	195568	0.0-100.0	10	5	16	10
cDNA FLJ35575 fis, clone SPLEN2006143, highly similar to DAZ-associated protein 1;MEF2D/DAZAP1 fusion protein;DAZ-associated protein 1;Deleted in azoospermia-associated protein 1	Q96EP5	4	16	16	193444	0.0-100.0	10	5	16	10
cDNA, FLJ96419, highly similar to Homo sapiens fructosamine-3-kinase-related protein (FN3KRP), mRNA;cDNA FLJ57651, highly similar to Ketosamine-3-kinase (EC 2.7.1.-);FN3KRP protein;Ketosamine-3-kinase;Fructosamine-3-kinase-related protein	Q9HA64	4	16	16	192131	0.0-100.0	10	5	16	10
Endophilin-B2;SH3 domain-containing GRB2-like protein B2;SH3-domain GRB2-like endophilin B2;PP9455	Q9NR46	4	16	16	191951	0.0-100.0	10	5	16	10
UPF0687 protein C20orf27;HCG2019900, isoform CRA_b;Putative uncharacterized protein C20orf27;Chromosome 20 open reading frame 27	Q9GZN8	4	16	16	190340	0.0-100.0	10	5	16	10
Translation initiation factor eIF-2B subunit beta;eIF-2B GDP-GTP exchange factor subunit beta;S20I15;S20III15;Eukaryotic translation initiation factor 2B, subunit 2 beta, 39kDa;Full-length cDNA clone CS0DI071YM04 of Placenta of Homo sapiens (human)	P49770	4	16	16	188438	0.0-100.0	10	5	16	10
Putative uncharacterized protein THOC7;THO complex subunit 7 homolog;Functional spliceosome-associated protein 24;Ngg1-interacting factor 3-like protein 1-binding protein 1;hTREX30	Q6I9Y2	4	16	16	187614	0.0-100.0	10	5	16	10
Protein FADD;FAS-associated death domain protein;FAS-associating death domain-containing protein;Mediator of receptor induced toxicity;Growth-inhibiting gene 3 protein;FADD protein;Fas-associating protein	Q13158	4	16	16	178258	0.0-100.0	10	5	16	10
Heterogeneous nuclear ribonucleoprotein A3, isoform CRA_a;cDNA FLJ52659, highly similar to Heterogeneous nuclear ribonucleoprotein A3;cDNA, FLJ79333, highly similar to Heterogeneous nuclear ribonucleoprotein A3;cDNA FLJ58832, highly similar to Heterogeneous nuclear ribonucleoprotein A3;Putative uncharacterized protein HNRNPA3;Heterogeneous nuclear ribonucleoprotein A3;FBRNP;HNRPA3 protein;BX1	P51991	4	16	16	170948	0.0-100.0	10	5	16	10
DnaJ homolog subfamily B member 4;Heat shock 40 kDa protein 1 homolog;Human liver DnaJ-like protein;DnaJ (Hsp40) homolog, subfamily B, member 4, isoform CRA_b;cDNA FLJ50816, highly similar to DnaJ homolog subfamily B member 4;Putative uncharacterized protein DNAJB4;DnaJ (Hsp40) homolog, subfamily B, member 4 variant	Q9UDY4	4	16	16	170896	0.0-100.0	10	5	16	10
Ribonuclease P protein subunit p38;Ribonuclease P (38kD) (RPP38)	P78345	4	16	16	170085	0.0-100.0	10	5	16	10
Guanidinoacetate N-methyltransferase, isoform CRA_a;cDNA FLJ76206, highly similar to Homo sapiens guanidinoacetate N-methyltransferase (GAMT), transcript variant 2, mRNA;cDNA FLJ52994, highly similar to Guanidinoacetate N-methyltransferase (EC2.1.1.2);Guanidinoacetate N-methyltransferase	Q14353	4	16	16	168901	0.0-100.0	10	5	16	10
UPF0363 protein C7orf20;Conserved edge-expressed protein;Putative uncharacterized protein GET4	Q7L5D6	4	16	16	167846	0.0-100.0	10	5	16	10
Putative uncharacterized protein FABP5;Putative fatty acid-binding protein 5-like protein 3;Fatty acid-binding protein, epidermal;Epidermal-type fatty acid-binding protein;Fatty acid-binding protein 5;Psoriasis-associated fatty acid-binding protein homolog	A8MUU1	4	16	16	161296	0.0-100.0	10	5	16	10
Mitochondrial ribosomal protein L10, isoform CRA_b;Putative uncharacterized protein MRPL10;cDNA FLJ45232 fis, clone BRCAN2021718, highly similar to Homo sapiens mitochondrial ribosomal protein L10 (MRPL10), mRNA;Mitochondrial ribosomal protein L10, isoform CRA_d;cDNA FLJ55192, highly similar to Homo sapiens mitochondrial ribosomal protein L10 (MRPL10), mRNA;39S ribosomal protein L10, mitochondria…	Q7Z7H8	4	16	16	160510	0.0-100.0	10	5	16	10
Putative uncharacterized protein GPKOW;G patch domain and KOW motifs-containing protein;G patch domain-containing protein 5;Protein MOS2 homolog;Protein T54	Q92917	4	16	16	158246	0.0-100.0	10	5	16	10
GDP-L-fucose synthase;Protein FX;Red cell NADP(H)-binding protein;GDP-4-keto-6-deoxy-D-mannose-3,5-epimerase-4-reductase;Short-chain dehydrogenase/reductase family 4E member 1;cDNA FLJ39433 fis, clone PROST2004142, highly similar to GDP-L-fucose synthetase (EC 1.1.1.271);cDNA FLJ57685, highly similar to GDP-L-fucose synthetase (EC 1.1.1.271)	Q13630	4	16	16	157930	0.0-100.0	10	5	16	10
cDNA FLJ57627, moderately similar to Homo sapiens dehydrogenase/reductase (SDR family) member 4 like 2 (DHRS4L2), mRNA;Putative uncharacterized protein DHRS4L2;Dehydrogenase/reductase SDR family member 4-like 2;NADP(H)-dependent retinol dehydrogenase/reductase short isoform-like protein 1	Q6PKH6	4	16	16	156405	0.0-100.0	10	5	16	10
Thy-1 cell surface antigen, isoform CRA_a;Thy-1 membrane glycoprotein variant 2;cDNA FLJ33325 fis, clone BNGH42008832, highly similar to THY-1 MEMBRANE GLYCOPROTEIN;cDNA FLJ33677 fis, clone BRAWH2002125, highly similar to THY-1 MEMBRANE GLYCOPROTEIN;Thy-1 membrane glycoprotein;Thy-1 antigen;CDw90	P04216	4	16	16	153381	0.0-100.0	10	5	16	10
Thiosulfate sulfurtransferase (Rhodanese);Thiosulfate sulfurtransferase;Rhodanese;cDNA FLJ57870, highly similar to Thiosulfate sulfurtransferase (EC 2.8.1.1);Thiosulfate sulfurtransferase variant	Q16762	4	16	16	151129	0.0-100.0	10	5	16	10
cDNA FLJ54475, moderately similar to Mus musculus syncoilin (Sync), mRNA;cDNA FLJ53567, moderately similar to Mus musculus syncoilin (Sync), mRNA;Putative uncharacterized protein SYNC;Syncoilin;Syncoilin-1;Syncoilin intermediate filament 1	Q9H7C4	4	16	16	150434	0.0-100.0	10	5	16	10
AP-1 complex subunit sigma-1A;Adapter-related protein complex 1 sigma-1A subunit;Adaptor protein complex AP-1 sigma-1A subunit;Sigma-adaptin 1A;Sigma1A-adaptin;Golgi adaptor HA1/AP1 adaptin sigma-1A subunit;HA1 19 kDa subunit;Clathrin assembly protein complex 1 sigma-1A small chain;Clathrin coat assembly protein AP19;Sigma 1a subunit of AP-1 clathrin	P61966	4	16	16	149796	0.0-100.0	10	5	16	10
Cytidylate kinase, isoform CRA_a;cDNA, FLJ93091, Homo sapiens UMP-CMP kinase (UMP-CMPK), mRNA;cDNA FLJ53966, moderately similar to Homo sapiens cytidylate kinase (CMPK), mRNA;cDNA FLJ52483, highly similar to Homo sapiens cytidylate kinase (CMPK), mRNA;cDNA FLJ53623, moderately similar to Homo sapiens cytidylate kinase (CMPK), mRNA;UMP-CMP kinase;Cytidylate kinase;Deoxycytidylate kinase;Cytidine m…	P30085	4	16	16	149366	0.0-100.0	10	5	16	10
cDNA FLJ77391, highly similar to Homo sapiens EH-domain containing 4 (EHD4), mRNA;EH domain-containing protein 4;PAST homolog 4;Hepatocellular carcinoma-associated protein 10/11	Q9H223	4	16	16	147834	0.0-100.0	10	5	16	10
Ras-related protein Rab-22A;Similar to RAB22A, member RAS oncogene family	Q9UL26	4	16	16	146431	0.0-100.0	10	5	16	10
Mitogen-activated protein kinase 14;Mitogen-activated protein kinase p38 alpha;Cytokine suppressive anti-inflammatory drug-binding protein;MAX-interacting protein 2;MAP kinase MXI2;SAPK2A;cDNA FLJ58214, highly similar to Mitogen-activated protein kinase 14 (EC2.7.11.24);Mitogen-activated protein kinase 14 isoform 4;Mitogen-activated protein kinase 14 isoform 5;Protein-serine/threonine kinase	Q16539	4	16	16	145685	0.0-100.0	10	5	16	10
Probable glutathione peroxidase 8	Q8TED1	4	16	16	143844	0.0-100.0	10	5	16	10
Ubiquitin carrier protein 4;Ubiquitin carrier protein D2;Ubiquitin-conjugating enzyme E2 D2;Ubiquitin-conjugating enzyme E2(17)KB 2;Ubiquitin-conjugating enzyme E2-17 kDa 2;Ubiquitin-protein ligase D2;Ubiquitin carrier protein	P62837	4	16	16	140730	0.0-100.0	10	5	16	10
Putative uncharacterized protein SCO1;Protein SCO1 homolog, mitochondrial;cDNA FLJ90107 fis, clone HEMBA1006482, highly similar to SCO1 protein homolog, mitochondrial	O75880	4	16	16	140460	0.0-100.0	10	5	16	10
cDNA FLJ54754, highly similar to Protein FAM61A;Protein LSM14 homolog A;Protein SCD6 homolog;Protein FAM61A;Putative alpha-synuclein-binding protein;RNA-associated protein 55A	Q8ND56	4	16	16	140125	0.0-100.0	10	5	16	10
Putative uncharacterized protein HAUS2;HAUS augmin-like complex subunit 2;Centrosomal protein of 27 kDa	Q9NVX0	4	16	16	137706	0.0-100.0	10	5	16	10
Microtubule-associated protein RP/EB family member 2;APC-binding protein EB2;End-binding protein 2;cDNA FLJ54006, highly similar to Microtubule-associated protein RP/EB family member 2;cDNA FLJ58487, highly similar to Microtubule-associated protein RP/EB family member 2	Q15555	4	16	16	137641	0.0-100.0	10	5	16	10
Putative uncharacterized protein DKFZp434K0835;Nucleosome assembly protein 1-like 5	Q96NT1	4	16	16	136418	0.0-100.0	10	5	16	10
cDNA FLJ16777 fis, clone BRHIP2029567, highly similar to Cell division cycle 5-like protein;cDNA FLJ51295, highly similar to Cell division cycle 5-like protein;Cell division cycle 5-like protein;Pombe cdc5-related protein	Q99459	4	16	16	136020	0.0-100.0	10	5	16	10
Proline-rich protein 3;MHC class I region proline-rich protein CAT56;Putative uncharacterized protein ENSP00000365738;cDNA, FLJ95224, Homo sapiens proline rich 3 (PRR3), mRNA;cDNA FLJ90050 fis, clone HEMBA1002524, highly similar to Proline-rich protein 3;CAT56 protein;Proline rich 3;Proline rich 3, isoform CRA_a;Proline rich protein;Proline-rich 3;Proline-rich polypeptide 3;Putative uncharacteriz…	P79522	4	16	16	134694	0.0-100.0	10	5	16	10
Ras-related protein Rab-23	Q9ULC3	4	16	16	133613	0.0-100.0	10	5	16	10
Glycolipid transfer protein domain-containing protein 1;Putative uncharacterized protein DKFZp434L0435	Q5TA50	4	16	16	133111	0.0-100.0	10	5	16	10
UPF0461 protein C5orf24	Q7Z6I8	4	16	16	130215	0.0-100.0	10	5	16	10
Golgin subfamily A member 7;Golgi complex-associated protein of 16 kDa	Q7Z5G4	4	16	16	129675	0.0-100.0	10	5	16	10
cDNA FLJ51867, highly similar to Ras-related protein Rab-5A;Putative uncharacterized protein RAB5A;Ras-related protein Rab-5A;Cervical cancer oncogene 10 protein;RAB5A protein;RAB5A, member RAS oncogene family, isoform CRA_a;cDNA, FLJ93000, Homo sapiens RAB5A, member RAS oncogene family (RAB5A), mRNA	P20339	4	16	16	127094	0.0-100.0	10	5	16	10
Ras-related protein R-Ras2;Ras-like protein TC21;Teratocarcinoma oncogene;cDNA FLJ61162, highly similar to Ras-related protein R-Ras2;cDNA FLJ51083, highly similar to Ras-related protein R-Ras2;cDNA FLJ52173, highly similar to Ras-related protein R-Ras2	P62070	4	16	16	126468	0.0-100.0	10	5	16	10
NADH dehydrogenase [ubiquinone] 1 beta subcomplex subunit 7;NADH-ubiquinone oxidoreductase B18 subunit;Complex I-B18;Cell adhesion protein SQM1	P17568	4	16	16	124120	0.0-100.0	10	5	16	10
Glioblastoma amplified sequence, isoform CRA_a;Putative uncharacterized protein GBAS;Protein NipSnap homolog 2;Glioblastoma-amplified sequence	O75323	4	16	16	123143	0.0-100.0	10	5	16	10
Translocase of inner mitochondrial membrane 50 homolog (S. cerevisiae);TIM50L;TIMM50 protein;Mitochondrial import inner membrane translocase subunit TIM50	Q3ZCQ8	4	16	16	120540	0.0-100.0	10	5	16	10
ADP-ribosylation factor-like 8B, isoform CRA_a;cDNA FLJ50155, highly similar to ADP-ribosylation factor-like protein 8B;cDNA FLJ61158, highly similar to ADP-ribosylation factor-like protein 8B;cDNA FLJ56285, highly similar to ADP-ribosylation factor-like protein 8B;ADP-ribosylation factor-like protein 8B;ADP-ribosylation factor-like protein 10C;Novel small G protein indispensable for equal chromo…	Q9NVJ2	4	16	16	119230	0.0-100.0	10	5	16	10
Dual specificity protein phosphatase 14;Mitogen-activated protein kinase phosphatase 6;MKP-1-like protein tyrosine phosphatase;DUSP14 protein;Dual specificity phosphatase 14, isoform CRA_a;cDNA, FLJ95796, Homo sapiens dual specificity phosphatase 14 (DUSP14), mRNA	O95147	4	16	16	117889	0.0-100.0	10	5	16	10
DNA-directed RNA polymerases I and III subunit RPAC1;DNA-directed RNA polymerases I and III 40 kDa polypeptide;RPC40;AC40;RPA39;Polymerase (RNA) I polypeptide C, 30kDa;POLR1C protein	O15160	4	16	16	117506	0.0-100.0	10	5	16	10
C3orf60 protein;Chromosome 3 open reading frame 60, isoform CRA_c;NADH dehydrogenase [ubiquinone] 1 alpha subcomplex assembly factor 3;Putative uncharacterized protein DKFZp564J0123	Q9BU61	4	16	16	117040	0.0-100.0	10	5	16	10
cDNA FLJ57447, highly similar to Armadillo repeat-containing protein 1;Armadillo repeat-containing protein 1	Q9NVT9	4	16	16	115275	0.0-100.0	10	5	16	10
Regulation of nuclear pre-mRNA domain-containing protein 1A;Cyclin-dependent kinase inhibitor 2B-related protein;p15INK4B-related protein	Q96P16	4	16	16	113507	0.0-100.0	10	5	16	10
Putative uncharacterized protein TMEM38B;Trimeric intracellular cation channel type B;Transmembrane protein 38B	Q9NVV0	4	16	16	111880	0.0-100.0	10	5	16	10
MEF2D protein;Myocyte-specific enhancer factor 2D;MEF2D variant protein;Myocyte enhancer factor 2D	Q14814	4	16	16	110674	0.0-100.0	10	5	16	10
Pre-rRNA-processing protein TSR2 homolog	Q969E8	4	16	16	109106	0.0-100.0	10	5	16	10
Protein MAL2;Putative uncharacterized protein MAL2	Q969L2	4	16	16	108437	0.0-100.0	10	5	16	10
Putative uncharacterized protein FAM192A;RcNIP30;NIP30 protein;Protein FAM192A;NEFA-interacting nuclear protein NIP30	Q9GZU8	4	16	16	108270	0.0-100.0	10	5	16	10
150 kDa oxygen-regulated protein;Oxigen-regulated protein 150;cDNA, FLJ94899, Homo sapiens hypoxia up-regulated 1 (HYOU1), mRNA;cDNA FLJ45395 fis, clone BRHIP3027191, highly similar to 150 kDa oxygen-regulated protein (Orp150);cDNA FLJ54564, highly similar to 150 kDa oxygen-regulated protein (Orp150);cDNA FLJ54708, highly similar to 150 kDa oxygen-regulated protein (Orp150);HYOU1 protein;Hypoxia …	Q9Y4L1	4	16	16	108221	0.0-100.0	10	5	16	10
ATP synthase mitochondrial F1 complex assembly factor 2;ATP12 homolog;ATP synthase mitochondrial F1 complex assembly factor 2, isoform CRA_d;cDNA FLJ60490, highly similar to ATP synthase mitochondrial F1 complexassembly factor 2, mitochondrial;Putative uncharacterized protein ATPAF2	Q8N5M1	4	16	16	107533	0.0-100.0	10	5	16	10
Na(+)/H(+) exchange regulatory cofactor NHE-RF2;Tyrosine kinase activator protein 1;SRY-interacting protein 1;Solute carrier family 9 isoform A3 regulatory factor 2;NHE3 kinase A regulatory protein E3KARP;Sodium-hydrogen exchanger regulatory factor 2;SLC9A3R2 protein	Q15599	4	16	16	107119	0.0-100.0	10	5	16	10
HemK methyltransferase family member 2, isoform CRA_a;cDNA, FLJ94785, Homo sapiens putative N6-DNA-methyltransferase (N6AMT1), mRNA;HemK methyltransferase family member 2, isoform CRA_b;N-6 adenine-specific DNA methyltransferase 1 (Putative);HemK methyltransferase family member 2;N(6)-adenine-specific DNA methyltransferase 1;M.HsaHemK2P	Q9Y5N5	4	16	16	106952	0.0-100.0	10	5	16	10
Haloacid dehalogenase-like hydrolase domain-containing protein 2	Q9H0R4	4	16	16	105216	0.0-100.0	10	5	16	10
Transmembrane protein 223	A0PJW6	4	16	16	103177	0.0-100.0	10	5	16	10
Ras-related protein Rab-5B;RAB5B, member RAS oncogene family, isoform CRA_b;cDNA FLJ60627, highly similar to Ras-related protein Rab-5B;RAB5B protein	P61020	4	16	16	102457	0.0-100.0	10	5	16	10
Protein LDOC1;Leucine zipper protein down-regulated in cancer cells	O95751	4	16	16	101707	0.0-100.0	10	5	16	10
Erlin-2;Endoplasmic reticulum lipid raft-associated protein 2;Stomatin-prohibitin-flotillin-HflC/K domain-containing protein 2	O94905	4	16	16	100309	0.0-100.0	10	5	16	10
cDNA, FLJ92232, highly similar to Homo sapiens barrier to autointegration factor 1 (BANF1), mRNA;Barrier-to-autointegration factor;Breakpoint cluster region protein 1	O75531	4	16	16	99506.9	0.0-100.0	10	5	16	10
cDNA FLJ56277, highly similar to Toll-like receptor 9;TLR9;Twinfilin-2;Twinfilin-1-like protein;A6-related protein;Protein tyrosine kinase 9-like;Toll-like receptor 9	Q6IBS0	4	16	16	96659.1	0.0-100.0	10	5	16	10
cDNA FLJ55317, highly similar to Homo sapiens casein kinase 1, alpha 1 (CSNK1A1), transcript variant 1, mRNA;cDNA FLJ51815, highly similar to Homo sapiens casein kinase 1, alpha 1 (CSNK1A1), transcript variant 1, mRNA;cDNA FLJ55318, highly similar to Casein kinase I isoform alpha (EC 2.7.11.1);Casein kinase I isoform alpha;CK1;CSNK1A1 protein;Casein kinase 1, alpha 1, isoform CRA_g;Putative uncha…	P48729	4	16	16	96257.3	0.0-100.0	10	5	16	10
Protein LBH;Putative uncharacterized protein LBH	Q53QV2	4	16	16	94008.8	0.0-100.0	10	5	16	10
cDNA FLJ54134, highly similar to Dolichyl-phosphate beta-glucosyltransferase (EC 2.4.1.117);cDNA FLJ56758, highly similar to Dolichyl-phosphate beta-glucosyltransferase (EC 2.4.1.117);Dolichyl-phosphate beta-glucosyltransferase;Asparagine-linked glycosylation protein 5 homolog	Q9Y673	4	16	16	91367.2	0.0-100.0	10	5	16	10
Regulator of microtubule dynamics protein 1;Protein FAM82B;cDNA FLJ59260, highly similar to Protein FAM82B;Putative uncharacterized protein FAM82B;cDNA FLJ53118, highly similar to Protein FAM82B	Q96DB5	4	16	16	88011.7	0.0-100.0	10	5	16	10
Putative uncharacterized protein RBBP9;Putative hydrolase RBBP9;Retinoblastoma-binding protein 9;Retinoblastoma-binding protein 10;B5T-overexpressed gene protein	O75884	4	16	16	86921.7	0.0-100.0	10	5	16	10
Basic leucine zipper and W2 domain-containing protein 2;cDNA FLJ10398 fis, clone NT2RM4000349, highly similar to Homo sapiens basic leucine zipper and W2 domains 2 (BZW2), mRNA;Basic leucine zipper and W2 domains 2, isoform CRA_b;Putative uncharacterized protein BZW2;cDNA FLJ59990, highly similar to Rattus norvegicus basic leucine zipper and W2 domains 2 (Bzw2), mRNA;BZW2 protein;Basic leucine zi…	Q9Y6E2	4	16	16	81672.2	0.0-100.0	10	5	16	10
Transmembrane protein C7orf23;Putative uncharacterized protein C7orf23	Q9BU79	4	16	16	80896.4	0.0-100.0	10	5	16	10
Negative elongation factor A;Wolf-Hirschhorn syndrome candidate 2 protein;cDNA FLJ10442 fis, clone NT2RP1000738, highly similar to Negative elongation factor A;Wolf-Hirschhorn syndrome candidate 2, isoform CRA_c;cDNA FLJ36721 fis, clone UTERU2011287, highly similar to Negative elongation factor A;cDNA FLJ38418 fis, clone FEBRA2009780, highly similar to Negative elongation factor A;Putative unchar…	Q9H3P2	4	16	16	79766.1	0.0-100.0	10	5	16	10
Haloacid dehalogenase-like hydrolase domain-containing protein 3;cDNA FLJ39748 fis, clone SMINT2017436, highly similar to Homo sapiens haloacid dehalogenase-like hydrolase domain containing 3 (HDHD3), mRNA	Q9BSH5	4	16	16	79105.9	0.0-100.0	10	5	16	10
Stromal cell-derived factor 2-like protein 1;PWP1-interacting protein 8	Q9HCN8	4	16	16	78473	0.0-100.0	10	5	16	10
Putative uncharacterized protein POLR3H;DNA-directed RNA polymerase III subunit RPC8;DNA-directed RNA polymerase III subunit H;RNA polymerase III subunit 22.9 kDa subunit;cDNA FLJ26152 fis, clone ADG00585	Q9Y535	4	16	16	77258.1	0.0-100.0	10	5	16	10
Proline-rich AKT1 substrate 1;40 kDa proline-rich AKT substrate	Q96B36	4	16	16	76671.3	0.0-100.0	10	5	16	10
Uncharacterized protein C15orf57;Protein CCDC32	Q9BV29	4	16	16	76005.6	0.0-100.0	10	5	16	10
Uncharacterized protein FLJ45252	Q6ZSR9	4	16	16	75672.3	0.0-100.0	10	5	16	10
cDNA, FLJ96703;Pre-mRNA-splicing factor 38A	Q8NAV1	4	16	16	75148.6	0.0-100.0	10	5	16	10
Nexilin;F-actin-binding protein;Nelin;cDNA FLJ55951, highly similar to Homo sapiens nexilin (F actin binding protein) (NEXN), mRNA;cDNA FLJ56379, highly similar to Mus musculus nexilin (Nexn), mRNA;cDNA FLJ56909, highly similar to Rattus norvegicus nexilin (Nexn), transcript variant s, mRNA;Putative uncharacterized protein DKFZp686A0568;MSTP128	Q0ZGT2	4	16	16	75002.9	0.0-100.0	10	5	16	10
cDNA, FLJ92822, highly similar to Homo sapiens adaptor-related protein complex 3, sigma 2 subunit(AP3S2), mRNA;Adaptor-related protein complex 3, sigma 2 subunit, isoform CRA_c;cDNA FLJ54714, moderately similar to Adapter-related protein complex 3 sigma- 2 subunit;Adapter-related protein complex 3 sigma-2 subunit;AP-3 complex subunit sigma-2;AP-3 complex subunit sigma-3B;Sigma-3B-adaptin;Sigma-ad…	P59780	4	16	16	74766.2	0.0-100.0	10	5	16	10
Nuclear receptor coactivator 5;Putative uncharacterized protein NCOA5;Coactivator independent of AF-2	Q9HCD5	4	16	16	74228.1	0.0-100.0	10	5	16	10
Torsin-1A-interacting protein 2;Lumenal domain-like LAP1	Q8NFQ8	4	16	16	72722.7	0.0-100.0	10	5	16	10
cDNA, FLJ92963, highly similar to Homo sapiens transmembrane protein 50A (TMEM50A), mRNA;Transmembrane protein 50A;Small membrane protein 1;Cervical cancer oncogene 9;Transmembrane protein 50A, isoform CRA_a;IFNRC	O95807	4	16	16	72549	0.0-100.0	10	5	16	10
Metaxin-1;Mitochondrial outer membrane import complex protein 1;Metaxin 1	Q13505	4	16	16	72455	0.0-100.0	10	5	16	10
TATA-binding protein-associated factor 2N;RNA-binding protein 56;68 kDa TATA-binding protein-associated factor;cDNA FLJ53422, highly similar to TATA-binding protein-associated factor 2N;TAF15 RNA polymerase II, TATA box binding protein (TBP)-associated factor, 68kDa;TAF15 RNA polymerase II, TATA box binding protein (TBP)-associated factor, 68kDa, isoform CRA_b;cDNA, FLJ94920, Homo sapiens TAF15 R…	Q92804	4	16	16	71936.1	0.0-100.0	10	5	16	10
RNA exonuclease 4;Exonuclease XPMC2;Prevents mitotic catastrophe 2 protein homolog;cDNA FLJ55848, highly similar to RNA exonuclease 4 (EC 3.1.-.-);cDNA FLJ50372, highly similar to RNA exonuclease 4 (EC 3.1.-.-);cDNA, FLJ78803, highly similar to RNA exonuclease 4 (EC 3.1.-.-)	Q9GZR2	4	16	16	71908.7	0.0-100.0	10	5	16	10
Protein unc-119 homolog B;cDNA FLJ44403 fis, clone TUTER2000904, moderately similar to Unc-119 protein homolog (Retinal protein 4)	A6NIH7	4	16	16	70717.4	0.0-100.0	10	5	16	10
cDNA FLJ61396;Protein LTV1 homolog	Q96GA3	4	16	16	70121.5	0.0-100.0	10	5	16	10
Putative uncharacterized protein SFRS12IP1;Protein SFRS12IP1;SFRS12-interacting protein 1;Splicing regulatory protein of 18 kDa	Q8N9Q2	4	16	16	69755	0.0-100.0	10	5	16	10
CD2-associated protein;Cas ligand with multiple SH3 domains;Adapter protein CMS	Q9Y5K6	4	16	16	69681.5	0.0-100.0	10	5	16	10
SMARCD2 protein;Putative uncharacterized protein SMARCD2;cDNA FLJ53269, highly similar to SWI/SNF-related matrix-associated actin-dependent regulator of chromatin subfamily D member 2;SWI/SNF related, matrix associated, actin dependent regulator of chromatin, subfamily d, member 2, isoform CRA_b;cDNA FLJ59246, highly similar to Rattus norvegicus SWI/SNF related, matrix associated, actin dependent…	Q92925	4	16	16	69578.7	0.0-100.0	10	5	16	10
Family with sequence similarity 36, member A, isoform CRA_a;cDNA FLJ10004 fis, clone HEMBA1000076, highly similar to Protein FAM36A;cDNA FLJ43269 fis, clone KIDNE2000665, highly similar to Protein FAM36A;Protein FAM36A	Q5RI15	4	16	16	68500.1	0.0-100.0	10	5	16	10
cDNA FLJ61669, highly similar to Transcription elongation regulator 1;Transcription elongation regulator 1;TATA box-binding protein-associated factor 2S;Transcription factor CA150	O14776	4	16	16	67779.4	0.0-100.0	10	5	16	10
Putative uncharacterized protein UBE2J2;Ubiquitin-conjugating enzyme E2, J2 (UBC6 homolog, yeast), isoform CRA_e;Ubiquitin-conjugating enzyme E2, J2 (UBC6 homolog, yeast), isoform CRA_d;Ubiquitin-conjugating enzyme E2, J2 (UBC6 homolog, yeast);Ubiquitin-conjugating enzyme E2 J2;Non-canonical ubiquitin-conjugating enzyme 2	Q8N2K1	4	16	16	67025.3	0.0-100.0	10	5	16	10
RNA binding motif protein 17;Putative uncharacterized protein;RNA binding motif protein 17, isoform CRA_a;cDNA, FLJ95864;Splicing factor 45;45 kDa-splicing factor;RNA-binding motif protein 17	Q96I25	4	16	16	66308.6	0.0-100.0	10	5	16	10
cDNA FLJ61500, highly similar to NNP-1 protein;Ribosomal RNA processing protein 1 homolog A;RRP1-like protein;Novel nuclear protein 1;Nucleolar protein Nop52;Nucleolar protein NOP52 variant;RRP1 protein;NNP3	P56182	4	16	16	66158.9	0.0-100.0	10	5	16	10
cDNA, FLJ94098, highly similar to Homo sapiens RAB3D, member RAS oncogene family (RAB3D), mRNA;Ras-related protein Rab-3D	O95716	4	16	16	64532.5	0.0-100.0	10	5	16	10
L-aminoadipate-semialdehyde dehydrogenase-phosphopantetheinyl transferase;4'-phosphopantetheinyl transferase;Alpha-aminoadipic semialdehyde dehydrogenase-phosphopantetheinyl transferase;LYS5 ortholog;cDNA FLJ57947, highly similar to L-aminoadipate-semialdehydedehydrogenase-phosphopantetheinyl transferase (EC 2.7.8.-)	Q9NRN7	4	16	16	62372.8	0.0-100.0	10	5	16	10
Synaptosomal-associated protein 25;Synaptosomal-associated 25 kDa protein;Super protein	P60880	4	16	16	62213.4	0.0-100.0	10	5	16	10
Family with sequence similarity 3, member A;Putative uncharacterized protein FAM3A;Protein FAM3A;Cytokine-like protein 2-19;cDNA FLJ57027, highly similar to Protein FAM3A;FAM3A protein	P98173	4	16	16	60756.4	0.0-100.0	10	5	16	10
Ras-related protein Rab-2B;cDNA FLJ59988, highly similar to Ras-related protein Rab-2B;Putative uncharacterized protein DKFZp313C1541;RAB2B protein;cDNA FLJ55078, highly similar to Ras-related protein Rab-2B;cDNA FLJ14824 fis, clone OVARC1000771, moderately similar to RAS-RELATED PROTEIN RAB-2;GTP-binding protein RAB2B	Q8WUD1	4	16	16	60089.6	0.0-100.0	10	5	16	10
tRNA-nucleotidyltransferase 1, mitochondrial;Mitochondrial tRNA nucleotidyl transferase, CCA-adding;mt tRNA adenylyltransferase;mt tRNA CCA-pyrophosphorylase;mt tRNA CCA-diphosphorylase;mt CCA-adding enzyme;Putative uncharacterized protein TRNT1	Q96Q11	4	16	16	59730.8	0.0-100.0	10	5	16	10
Sodium channel modifier 1	Q9BWG6	4	16	16	59609.6	0.0-100.0	10	5	16	10
cDNA FLJ75032, highly similar to Homo sapiens unc-84 homolog B (C. elegans) (UNC84B), mRNA;Unc-84 homolog B (C. elegans);cDNA FLJ55508, highly similar to Sad1/unc-84-like protein 2;SUN domain-containing protein 2;Protein unc-84 homolog B;Rab5-interacting protein;Sad1/unc-84 protein-like 2;UNC84B protein	Q9UH99	4	16	16	58260.8	0.0-100.0	10	5	16	10
Probable ATP-dependent RNA helicase DDX28;Mitochondrial DEAD box protein 28	Q9NUL7	4	16	16	57115.6	0.0-100.0	10	5	16	10
GTP-binding protein 8;GTP-binding protein 8 (Putative), isoform CRA_a;Putative uncharacterized protein GTPBP8;GTP-binding protein 8.	Q8N3Z3	4	16	16	57098.6	0.0-100.0	10	5	16	10
Serine/threonine-protein kinase 38-like;NDR2 protein kinase;Nuclear Dbf2-related kinase 2;cDNA FLJ50384, highly similar to Serine/threonine-protein kinase 38-like (EC 2.7.11.1);cDNA FLJ51774, highly similar to Serine/threonine-protein kinase 38-like (EC 2.7.11.1);cDNA FLJ58893, highly similar to Serine/threonine-protein kinase 38-like (EC 2.7.11.1)	Q9Y2H1	4	16	16	56427	0.0-100.0	10	5	16	10
Nicotinamide nucleotide adenylyltransferase 1;Nicotinamide nucleotide adenylyltransferase 1, isoform CRA_a;cDNA, FLJ96727, Homo sapiens nicotinamide nucleotide adenylyltransferase 1(NMNAT1), mRNA;Putative uncharacterized protein NMNAT1;Nicotinamide nucleotide adenylyltransferase 1 variant;Nicotinamide mononucleotide adenylyltransferase 1;Nicotinate-nucleotide adenylyltransferase 1	Q9HAN9	4	16	16	56010.1	0.0-100.0	10	5	16	10
Protein FAM173B;cDNA FLJ59097;cDNA, FLJ79216	Q6P4H8	4	16	16	55597	0.0-100.0	10	5	16	10
Glycine cleavage system H protein, mitochondrial;Glycine cleavage system protein H (Aminomethyl carrier);Glycine cleavage system protein H (Aminomethyl carrier), isoform CRA_a;cDNA, FLJ92251, Homo sapiens glycine cleavage system protein H (aminomethyl carrier) (GCSH), mRNA;GCSH protein;Mitochondrial glycine cleavage system H-protein	P23434	4	16	16	54900.8	0.0-100.0	10	5	16	10
H/ACA ribonucleoprotein complex non-core subunit NAF1	Q96HR8	4	16	16	54689.6	0.0-100.0	10	5	16	10
cDNA FLJ54885, weakly similar to Mus musculus potassium channel tetramerisation domain containing 11 (Kctd11), mRNA;BTB/POZ domain-containing protein KCTD21	Q4G0X4	4	16	16	53823.5	0.0-100.0	10	5	16	10
cDNA FLJ90454 fis, clone NT2RP3001560, highly similar to Cleft lip and palate transmembrane protein 1;Cleft lip and palate associated transmembrane protein 1, isoform CRA_a;cDNA FLJ59465, highly similar to Cleft lip and palate transmembrane protein 1;cDNA FLJ58081, highly similar to Cleft lip and palate transmembrane protein 1;cDNA, FLJ78993, highly similar to Cleft lip and palate transmembrane p…	O96005	4	16	16	53564.8	0.0-100.0	10	5	16	10
Ras-related protein Rap-2a;RbBP-30	P10114	4	16	16	52923.8	0.0-100.0	10	5	16	10
NHP2 non-histone chromosome protein 2-like 1 (S. cerevisiae);NHP2-like protein 1;High mobility group-like nuclear protein 2 homolog 1;U4/U6.U5 tri-snRNP 15.5 kDa protein;OTK27;SNU13 homolog;NHP2 non-histone chromosome protein 2-like 1 (S. cerevisiae), isoform CRA_a;NHP2L1 protein;cDNA, FLJ92061, Homo sapiens NHP2 non-histone chromosome protein 2-like 1 (S.cerevisiae) (NHP2L1), mRNA	P55769	4	16	16	50911.3	0.0-100.0	10	5	16	10
RNA polymerase-associated protein RTF1 homolog	Q92541	4	16	16	50608.7	0.0-100.0	10	5	16	10
RNASEH2B protein;Ribonuclease H2 subunit B;Ribonuclease HI subunit B;Aicardi-Goutieres syndrome 2 protein;Deleted in lymphocytic leukemia 8	Q5TBB1	4	16	16	50172.5	0.0-100.0	10	5	16	10
Putative uncharacterized protein MRPS16;cDNA FLJ58442, highly similar to 28S ribosomal protein S16, mitochondrial (S16mt);28S ribosomal protein S16, mitochondrial	Q9Y3D3	4	16	16	47939.5	0.0-100.0	10	5	16	10
Ras-related protein Rab-27B;C25KG	O00194	4	16	16	47711.8	0.0-100.0	10	5	16	10
28S ribosomal protein S9, mitochondrial;MRPS9 protein	P82933	4	16	16	47572.8	0.0-100.0	10	5	16	10
Pre-mRNA-splicing factor 38B;Sarcoma antigen NY-SAR-27;PRPF38B protein;Putative uncharacterized protein DKFZp434O1172	Q5VTL8	4	16	16	45477.6	0.0-100.0	10	5	16	10
cDNA, FLJ92818, highly similar to Homo sapiens pyruvate dehydrogenase complex, component X (PDHX), mRNA;cDNA FLJ52783, highly similar to Pyruvate dehydrogenase protein X component, mitochondrial;Pyruvate dehydrogenase protein X component, mitochondrial;Dihydrolipoamide dehydrogenase-binding protein of pyruvate dehydrogenase complex;Lipoyl-containing pyruvate dehydrogenase complex component X;E3-b…	O00330	4	16	16	45289.5	0.0-100.0	10	5	16	10
cDNA FLJ50039, highly similar to Homo sapiens solute carrier family 25, member 24, transcript variant 1, mRNA;Calcium-binding mitochondrial carrier protein SCaMC-1;Small calcium-binding mitochondrial carrier protein 1;Mitochondrial ATP-Mg/Pi carrier protein 1;Mitochondrial Ca(2+)-dependent solute carrier protein 1;Solute carrier family 25 member 24;cDNA, FLJ79405, highly similar to Homo sapiens s…	Q6NUK1	4	16	16	45256.2	0.0-100.0	10	5	16	10
STK4 protein;Serine/threonine-protein kinase 4;STE20-like kinase MST1;Mammalian STE20-like protein kinase 1;Serine/threonine-protein kinase Krs-2;Protein-serine/threonine kinase;Serine/threonine kinase 4 variant	Q13043	4	16	16	44800.5	0.0-100.0	10	5	16	10
ZCRB1 protein;Zinc finger CCHC-type and RNA-binding motif-containing protein 1;U11/U12 small nuclear ribonucleoprotein 31 kDa protein	Q8TBF4	4	16	16	44776	0.0-100.0	10	5	16	10
Putative uncharacterized protein MPV17;MpV17 transgene, murine homolog, glomerulosclerosis, isoform CRA_f;Protein Mpv17;Mpv17 protein	P39210	4	16	16	44088.9	0.0-100.0	10	5	16	10
Patatin-like phospholipase domain-containing protein 4;Protein GS2;cDNA FLJ50377, highly similar to Patatin-like phospholipase domain-containing protein 4;Putative uncharacterized protein PNPLA4	P41247	4	16	16	43997.6	0.0-100.0	10	5	16	10
Putative uncharacterized protein GALM;Galactose mutarotase (Aldose 1-epimerase);Putative uncharacterized protein LOC130589;cDNA FLJ75695, highly similar to Homo sapiens galactose mutarotase (aldose 1-epimerase) (GALM), mRNA;Aldose 1-epimerase;Galactose mutarotase	Q96C23	4	16	16	43771	0.0-100.0	10	5	16	10
Putative uncharacterized protein AP1S2;cDNA FLJ52741, highly similar to Mus musculus adaptor-related protein complex 1, sigma 2 subunit (Ap1s2), mRNA;cDNA FLJ53621, highly similar to Adapter-relatedprotein complex 1 sigma- 1B subunit;cDNA FLJ55023, highly similar to Adapter-relatedprotein complex 1 sigma- 1B subunit;AP-1 complex subunit sigma-2;Adapter-related protein complex 1 sigma-1B subunit;A…	P56377	4	16	16	43377.2	0.0-100.0	10	5	16	10
Thyroid transcription factor 1-associated protein 26;TTF-1-associated protein BR2;Coiled-coil domain-containing protein 59	Q9P031	4	16	16	43149.6	0.0-100.0	10	5	16	10
Putative uncharacterized protein RP9;Retinitis pigmentosa 9 protein;Pim-1-associated protein	Q8TA86	4	16	16	42467.4	0.0-100.0	10	5	16	10
cDNA FLJ60514, highly similar to Fructosamine-3-kinase (EC 2.7.1.-);Fructosamine-3-kinase	Q9H479	4	16	16	41372	0.0-100.0	10	5	16	10
Flotillin 1;FLOT1 protein;cDNA FLJ54943, highly similar to Flotillin-1;Flotillin-1;Flotillin 1 variant;Flotillin 1, isoform CRA_b	O75955	4	16	16	40241	0.0-100.0	10	5	16	10
Uridine kinase;Uridine-cytidine kinase 1;Uridine monophosphokinase 1;Cytidine monophosphokinase 1	Q9HA47	4	16	16	39785.3	0.0-100.0	10	5	16	10
Putative uncharacterized protein TMEM126B;Transmembrane protein 126B, isoform CRA_c;cDNA FLJ76403;cDNA FLJ61147;Transmembrane protein 126B;HT026	Q8IUX1	4	16	16	39751.7	0.0-100.0	10	5	16	10
cDNA FLJ77724, highly similar to Homo sapiens transcriptional adaptor 3 (NGG1 homolog, yeast)-like (TADA3L), transcript variant 1, mRNA;Putative uncharacterized protein TADA3;Transcriptional adapter 3;Transcriptional adapter 3-like;ADA3 homolog;STAF54	O75528	4	16	16	39376	0.0-100.0	10	5	16	10
D-dopachrome decarboxylase-like protein;D-dopachrome tautomerase-like protein;Putative uncharacterized protein DDT;Putative uncharacterized protein DDTL;D-dopachrome tautomerase, isoform CRA_a;cDNA FLJ51263, moderately similar to D-dopachrome decarboxylase (EC 4.1.1.84);D-dopachrome decarboxylase;D-dopachrome tautomerase;Phenylpyruvate tautomerase II;D-dopachrome tautomerase, isoform CRA_b;cDNA F…	A6NHG4	4	16	16	38888.3	0.0-100.0	10	5	16	10
CCR4-NOT transcription complex, subunit 3;cDNA FLJ61662, highly similar to CCR4-NOT transcription complex subunit 3;CCR4-NOT transcription complex subunit 3;CCR4-associated factor 3;Leukocyte receptor cluster member 2;FLJ00420 protein	O75175	4	16	16	38209.9	0.0-100.0	10	5	16	10
Salt-tolerant protein;Cdc42-interacting protein 4;Thyroid receptor-interacting protein 10;Protein Felic;Salt tolerant protein	Q15642	4	16	16	37746.8	0.0-100.0	10	5	16	10
RNA-binding motif protein, X-linked 2;RBMX2 protein;RNA binding motif protein, X-linked 2;RNA-binding protein	Q9Y388	4	16	16	37575.6	0.0-100.0	10	5	16	10
cDNA FLJ33531 fis, clone BRAMY2007255, highly similar to Toll-interacting protein;cDNA FLJ45180 fis, clone BRAWH3047565, highly similar to Toll-interacting protein;Toll interacting protein variant;TOLLIP protein;Toll interacting protein;Toll interacting protein, isoform CRA_a;cDNA, FLJ96670, Homo sapiens toll interacting protein (TOLLIP), mRNA;cDNA FLJ39374 fis, clone PEBLM2008576, highly similar…	Q9H0E2	4	16	16	36763.5	0.0-100.0	10	5	16	10
BRISC complex subunit Abro1;Abraxas brother protein 1;Protein FAM175B	Q15018	4	16	16	36722.3	0.0-100.0	10	5	16	10
Deoxyhypusine synthase;cDNA FLJ59986, moderately similar to Deoxyhypusine synthase (EC 2.5.1.46);cDNA FLJ53702, highly similar to Deoxyhypusine synthase (EC 2.5.1.46);Migration-inducing gene 13	P49366	4	16	16	36503.5	0.0-100.0	10	5	16	10
Protein FAM89B	Q8N5H3	4	16	16	36472.7	0.0-100.0	10	5	16	10
Bystin;Bystin-like	Q13895	4	16	16	35889.6	0.0-100.0	10	5	16	10
cDNA, FLJ94196, highly similar to Homo sapiens annexin A8 (ANXA8), mRNA;cDNA FLJ58992, moderately similar to Annexin A8;Annexin A8-like protein 2	Q5VT79	4	16	16	35652.8	0.0-100.0	10	5	16	10
Tight junction protein 2 (Zona occludens 2);cDNA FLJ59510, highly similar to Homo sapiens tight junction protein 2 (TJP2), transcript variant 2, mRNA;cDNA FLJ53324, highly similar to Tight junction protein ZO-2;cDNA FLJ54712, highly similar to Tight junction protein ZO-2;Tight junction protein ZO-2;Zonula occludens protein 2;Zona occludens protein 2;Tight junction protein 2	Q9UDY2	4	16	16	35139.3	0.0-100.0	10	5	16	10
Coiled-coil-helix-coiled-coil-helix domain-containing protein 7	Q9BUK0	4	16	16	35008	0.0-100.0	10	5	16	10
Golgi reassembly stacking protein 1, 65kDa, isoform CRA_f;cDNA FLJ32481 fis, clone SKNMC2001113, moderately similar to Golgi reassembly-stacking protein 1;Golgi reassembly-stacking protein 1;Golgi reassembly-stacking protein of 65 kDa;Golgi peripheral membrane protein p65;Golgi phosphoprotein 5;cDNA FLJ58222, highly similar to Golgi reassembly-stacking protein 1;Putative uncharacterized protein G…	Q9BQQ3	4	16	16	34663.2	0.0-100.0	10	5	16	10
Conserved nuclear protein NHN1, isoform CRA_b;cDNA FLJ34530 fis, clone HLUNG2008153, highly similar to Homo sapiens conserved nuclear protein NHN1 (NHN1), mRNA;cDNA FLJ36075 fis, clone TESTI2019729, highly similar to Homo sapiens conserved nuclear protein NHN1 (NHN1), mRNA;cDNA FLJ61387, highly similar to Homo sapiens conserved nuclear protein NHN1 (NHN1), mRNA;Putative uncharacterized protein ZC…	Q86VM9	4	16	16	34354.2	0.0-100.0	10	5	16	10
Polyadenylate-binding protein 4-like	P0CB38	4	16	16	33941.2	0.0-100.0	10	5	16	10
cDNA FLJ77219;Putative uncharacterized protein GPATCH4;cDNA FLJ58432, highly similar to Homo sapiens G patch domain containing 4 (GPATC4), transcript variant 2, mRNA;G patch domain-containing protein 4	Q5T3I0	4	16	16	33755.8	0.0-100.0	10	5	16	10
Dendritic cell-derived ubiquitin-like protein, isoform CRA_a;cDNA, FLJ93786, Homo sapiens dendritic cell-derived ubiquitin-like protein(DC-UbP), mRNA;cDNA FLJ12832 fis, clone NT2RP2003137, highly similar to Ubiquitin domain-containing protein 2;Ubiquitin domain-containing protein 2;Dendritic cell-derived ubiquitin-like protein;Ubiquitin-like protein SB72	Q8WUN7	4	16	16	32960.4	0.0-100.0	10	5	16	10
cDNA FLJ30145 fis, clone BRACE2000245, highly similar to Homo sapiens leucine zipper domain protein, mRNA;Protein rogdi homolog	Q9GZN7	4	16	16	31824	0.0-100.0	10	5	16	10
cDNA FLJ59158, highly similar to Wiskott-Aldrich syndrome protein familymember 2;cDNA FLJ55445, highly similar to Wiskott-Aldrich syndrome protein family member 2;Wiskott-Aldrich syndrome protein family member 2;Protein WAVE-2;Verprolin homology domain-containing protein 2;WASF2 protein;Wiskott-Aldrich syndrome protein family member 4;cDNA FLJ90750 fis, clone PLACE2000118, weakly similar to WISKO…	Q9Y6W5	4	16	16	31820.3	0.0-100.0	10	5	16	10
RNA binding motif protein 12;cDNA FLJ90464 fis, clone NT2RP3002281, highly similar to RNA-binding protein 12;RNA-binding protein 12;RNA-binding motif protein 12;SH3/WW domain anchor protein in the nucleus;cDNA FLJ58274, highly similar to RNA-binding protein 12;Putative uncharacterized protein DKFZp667H197	Q9NTZ6	4	16	16	31575.7	0.0-100.0	10	5	16	10
cDNA, FLJ92544, highly similar to Homo sapiens lectin, mannose-binding 2-like (LMAN2L), mRNA;cDNA FLJ54932, highly similar to VIP36-like protein;cDNA FLJ54937, highly similar to VIP36-like protein;cDNA FLJ54927, highly similar to VIP36-like protein;cDNA, FLJ79230, highly similar to VIP36-like protein;cDNA FLJ59610, highly similar to VIP36-like protein;VIP36-like protein;Lectin mannose-binding 2-l…	Q9H0V9	4	16	16	31539.6	0.0-100.0	10	5	16	10
Uncharacterized protein C15orf61	A6NNL5	4	16	16	31232	0.0-100.0	10	5	16	10
Trafficking protein particle complex 6B, isoform CRA_a;cDNA, FLJ79549, highly similar to Trafficking protein particle complex subunit6B;Trafficking protein particle complex subunit 6B;cDNA FLJ50482, moderately similar to Trafficking protein particle complex subunit6B	Q86SZ2	4	16	16	30691.6	0.0-100.0	10	5	16	10
Protein CXorf40A;Endothelial-overexpressed lipopolysaccharide-associated factor 1;cDNA FLJ52212;Chromosome X open reading frame 40A;Protein CXorf40B	Q96DE9	4	16	16	30292.6	0.0-100.0	10	5	16	10
Coiled-coil domain-containing protein 106	Q9BWC9	4	16	16	30104.6	0.0-100.0	10	5	16	10
Ras-related protein Rab-43;Ras-related protein Rab-41;Putative uncharacterized protein RAB43;Pre-mRNA-splicing factor ISY1 homolog	Q86YS6	4	16	16	29923.2	0.0-100.0	10	5	16	10
cDNA FLJ61737, moderately similar to Adrenodoxin-like protein;Adrenodoxin-like protein, mitochondrial;Ferredoxin-1-like protein;cDNA FLJ39703 fis, clone SMINT2012195	Q6P4F2	4	16	16	29824.3	0.0-100.0	10	5	16	10
cDNA FLJ55986;cDNA FLJ55735;Uncharacterized protein C14orf133;Chromosome 14 open reading frame 133 variant;C14orf133 protein;Chromosome 14 open reading frame 133, isoform CRA_a;cDNA FLJ40935 fis, clone UTERU2007253	Q9H9C1	4	16	16	29669.8	0.0-100.0	10	5	16	10
Glutamate-rich protein 1;cDNA FLJ56027, highly similar to Glutamate-rich protein 1	Q86X53	4	16	16	28768.8	0.0-100.0	10	5	16	10
Metaxin-3;Putative uncharacterized protein MTX3;Metaxin-3.	Q5HYI7	4	16	16	28591.3	0.0-100.0	10	5	16	10
NTF2-related export protein 1;Protein p15	Q9UKK6	4	16	16	28574.5	0.0-100.0	10	5	16	10
cDNA FLJ11293 fis, clone PLACE1009670, highly similar to Genethonin-1;cDNA FLJ33595 fis, clone BRAMY2013169, highly similar to Genethonin-1;cDNA FLJ34958 fis, clone NTONG2003409, highly similar to Genethonin-1;cDNA, FLJ78938, highly similar to Genethonin-1;Starch-binding domain-containing protein 1;Genethonin-1;cDNA FLJ59708, highly similar to Genethonin-1	O95210	4	16	16	28340.3	0.0-100.0	10	5	16	10
cDNA FLJ54985, highly similar to Nucleolar GTP-binding protein 2;Nucleolar GTP-binding protein 2;Autoantigen NGP-1;Guanine nucleotide binding protein-like 2 (Nucleolar);cDNA, FLJ93364, Homo sapiens nucleolar GTPase (HUMAUANTIG), mRNA	Q13823	4	16	16	27292.7	0.0-100.0	10	5	16	10
Probable D-tyrosyl-tRNA(Tyr) deacylase 2	Q96FN9	4	16	16	27232.2	0.0-100.0	10	5	16	10
ER lumen protein retaining receptor 1;KDEL endoplasmic reticulum protein retention receptor 1;Putative MAPK-activating protein PM23;ER lumen protein retaining receptor	P24390	4	16	16	27189.8	0.0-100.0	10	5	16	10
Ras-related protein Rab-1B;RAB1B protein;Small GTP-binding protein;Putative Ras-related protein Rab-1C;Putative small GTP-binding protein (Rab1b)	Q92928	4	16	16	27029	0.0-100.0	10	5	16	10
Cleavage stimulation factor subunit 2 tau variant;Cleavage stimulation factor 64 kDa subunit tau variant;TauCstF-64;CF-1 64 kDa subunit tau variant	Q9H0L4	4	16	16	26976.2	0.0-100.0	10	5	16	10
Ras-related protein Rab-3A	P20336	4	16	16	26886	0.0-100.0	10	5	16	10
cDNA FLJ60912, highly similar to Vinexin;cDNA FLJ59267, highly similar to Vinexin;Vinexin;Sorbin and SH3 domain-containing protein 3;SH3-containing adapter molecule 1;Sorbin and SH3 domain containing 3;SORBS3 protein	O60504	4	16	16	26853.8	0.0-100.0	10	5	16	10
Glia-derived nexin;Protease nexin I;Protease nexin 1;Peptidase inhibitor 7;Serpin E2;cDNA FLJ55211, highly similar to Glia-derived nexin;cDNA FLJ51896, highly similar to Glia-derived nexin;Putative uncharacterized protein SERPINE2	P07093	4	16	16	26412.4	0.0-100.0	10	5	16	10
cDNA, FLJ93089, highly similar to Homo sapiens NCK adaptor protein 1 (NCK1), mRNA;cDNA FLJ50895, highly similar to Cytoplasmic protein NCK1;Putative uncharacterized protein NCK1;Cytoplasmic protein NCK1;NCK adaptor protein 1;SH2/SH3 adaptor protein NCK-alpha	P16333	4	16	16	26373.8	0.0-100.0	10	5	16	10
Tyrosyl-tRNA synthetase, mitochondrial;Tyrosine--tRNA ligase	Q9Y2Z4	4	16	16	25723.8	0.0-100.0	10	5	16	10
ELKS/Rab6-interacting/CAST family member 1;Rab6-interacting protein 2;cDNA FLJ58159, highly similar to RAB6-interacting protein 2	Q8IUD2	4	16	16	24875.9	0.0-100.0	10	5	16	10
SAGA-associated factor 29 homolog;Coiled-coil domain-containing protein 101	Q96ES7	4	16	16	24588.7	0.0-100.0	10	5	16	10
cDNA FLJ75273, highly similar to Homo sapiens solute carrier family 25 (mitochondrial carrier; adenine nucleotide translocator), member 4, mRNA;ADP/ATP translocase 1;Adenine nucleotide translocator 1;ADP,ATP carrier protein 1;Solute carrier family 25 member 4;ADP,ATP carrier protein, heart/skeletal muscle isoform T1	P12235	4	16	16	24380.3	0.0-100.0	10	5	16	10
cDNA FLJ60317, highly similar to Aminoacylase-1 (EC 3.5.1.14);cDNA FLJ60760, highly similar to Aminoacylase-1 (EC 3.5.1.14);Putative uncharacterized protein ACY1;Aminoacylase-1;N-acyl-L-amino-acid amidohydrolase	Q03154	4	16	16	24353.3	0.0-100.0	10	5	16	10
cDNA FLJ78317, highly similar to Homo sapiens staufen, RNA binding protein, homolog 2 (Drosophila) (STAU2), mRNA;cDNA FLJ58766, highly similar to Double-stranded RNA-binding protein Staufen homolog 2;cDNA FLJ57953, highly similar to Double-stranded RNA-binding protein Staufen homolog 2;cDNA FLJ58771, highly similar to Double-stranded RNA-binding protein Staufen homolog 2;Staufen, RNA binding prot…	Q9NUL3	4	16	16	24079.2	0.0-100.0	10	5	16	10
Phosphatidylinositol-5-phosphate 4-kinase type-2 alpha;Phosphatidylinositol-5-phosphate 4-kinase type II alpha;1-phosphatidylinositol-5-phosphate 4-kinase 2-alpha;PtdIns(5)P-4-kinase isoform 2-alpha;Diphosphoinositide kinase 2-alpha;PtdIns(4)P-5-kinase B isoform;PIP5KIII;PtdIns(4)P-5-kinase C isoform;cDNA FLJ53867, highly similar to Phosphatidylinositol-4-phosphate 5-kinase type-2 alpha (EC 2.7.1…	P48426	4	16	16	23644.2	0.0-100.0	10	5	16	10
DnaJ homolog subfamily B member 12;Putative uncharacterized protein DKFZp586B2023	Q9NXW2	4	16	16	23632.6	0.0-100.0	10	5	16	10
V-maf musculoaponeurotic fibrosarcoma oncogene homolog F (Avian);cDNA FLJ57607, highly similar to Transcription factor MafF;Transcription factor MafF;V-maf musculoaponeurotic fibrosarcoma oncogene homolog F;U-Maf	Q9ULX9	4	16	16	23617.2	0.0-100.0	10	5	16	10
RNA binding motif protein 15 isoform L2;RBM15 protein;Putative RNA-binding protein 15;RNA-binding motif protein 15;One-twenty two protein 1;RNA binding motif protein 15 variant;Megakaryoblastic leukemia 1 protein;Megakaryocytic acute leukemia protein;MKL/myocardin-like protein 1;Myocardin-related transcription factor A;MKL1 protein;Megakaryoblastic leukemia (Translocation) 1;Megakaryoblastic leuk…	Q96T37	4	16	16	23519.3	0.0-100.0	10	5	16	10
Monoacylglycerol lipase isoform 2;cDNA FLJ33995 fis, clone DFNES2008160, highly similar to Monoglyceride lipase (EC 3.1.1.23);cDNA FLJ54260, highly similar to Monoglyceride lipase (EC 3.1.1.23);Putative uncharacterized protein MGLL;Lysophospholipase-like protein;MGLL protein;Monoglyceride lipase, isoform CRA_b;cDNA, FLJ96595, Homo sapiens monoglyceride lipase (MGLL), mRNA;Monoglyceride lipase;Lys…	Q99685	4	16	16	23309.6	0.0-100.0	10	5	16	10
Protein FAM173A	Q9BQD7	4	16	16	23102.3	0.0-100.0	10	5	16	10
cDNA FLJ77324, highly similar to Homo sapiens RAB3B, member RAS oncogene family (RAB3B), mRNA;Ras-related protein Rab-3B	P20337	4	16	16	23032.9	0.0-100.0	10	5	16	10
Putative uncharacterized protein DHRSX;Dehydrogenase/reductase SDR family member on chromosome X;DHRSXY	Q8N5I4	4	16	16	22296.6	0.0-100.0	10	5	16	10
[truncated: 6,134 more rows]
