# Supplementary material for: The nonlinear cysteine redox dynamics in the i-space: A proteoform-centric theory of redox regulation
Source: Redox Biol. 2025 Feb 5;81:103523. doi: 10.1016/j.redox.2025.103523 (PMC11849597; doi:10.1016/j.redox.2025.103523)
Supplement: Multimedia component 6 [file mmc6.xlsx]

## Sheet: Sheet1
ENSG	Gene name	Protein name	iBAQ trypsin	fmol protein	copies per cell	Uniprot	Cysteines	I space	Equation 5	%Copies	%-i-space
ENSG00000172757	HIST1H2AH;hCG_1640359;HIST1H2AK;HIST1H2AG;HIST1H2AI;HIST1H2AL;HIST1H2AM;hCG_1640463;hCG_1640467;hCG_1641458;hCG_1643754;hCG_1743060;H2AFP;H2AFC;H2AFD;H2AFI;H2AFN	Histone H2A;Histone H2A type 1;Histone H2A/p;Histone H2A type 1-H;Histone H2A/s	30.6763	18332.3	2.20831e+07	P0C0S8	0	0	0	1.07487	0
ENSG00000117450	HIST1H2AH;hCG_1640359;HIST1H2AK;HIST1H2AG;HIST1H2AI;HIST1H2AL;HIST1H2AM;hCG_1640463;hCG_1640467;hCG_1641458;hCG_1643754;hCG_1743060;H2AFP;H2AFC;H2AFD;H2AFI;H2AFN	Histone H2A;Histone H2A type 1;Histone H2A/p;Histone H2A type 1-H;Histone H2A/s	30.6763	18332.3	2.20831e+07	Q96KK5	0	0	0	1.07487	0
ENSG00000084207	HIST1H1E;hCG_1645742;H1F4	Liver histone H1e;Histone 1, H1e;Histone H1e;cDNA, FLJ94268, highly similar to Homo sapiens histone 1, H1e (HIST1H1E), mRNA;Histone H1.4;Histone H1b;Histone cluster 1, H1e	30.5754	17094	2.05914e+07	P10412	0	0	0	1.00226	0
ENSG00000184348;ENSG00000184825;ENSG00000196747;ENSG00000196787;ENSG00000198374;ENSG00000233224	RPLP2;D11S2243E;RPP2;hCG_1778304	60S acidic ribosomal protein P2;Renal carcinoma antigen NY-REN-44;RPLP2 protein;Ribosomal protein, large, P2, isoform CRA_a;cDNA, FLJ92222, Homo sapiens ribosomal protein, large P2 (RPLP2), mRNA	30.3727	14853.7	1.78927e+07	P05387	0	0	0	0.870908	0
ENSG00000184348;ENSG00000184825;ENSG00000196747;ENSG00000196787;ENSG00000198374;ENSG00000233224	RPL23A;hCG_1988529;Rpl23a	Putative uncharacterized protein RPL23A;Ribosomal protein L23a, isoform CRA_a;60S ribosomal protein L23a	30.3723	14849.3	1.78875e+07	P62750	0	0	0	0.870655	0
ENSG00000168298	RPS7;Rps7;hCG_1784266	Putative uncharacterized protein RPS7;40S ribosomal protein S7;S8;Ribosomal protein S7, isoform CRA_b;cDNA, FLJ92055, Homo sapiens ribosomal protein S7 (RPS7), mRNA	29.438	7770.44	9.36027e+06	P62081	0	0	0	0.455601	0
ENSG00000158710	HIST1H2BC;HIST1H2BE;HIST1H2BF;HIST1H2BG;HIST1H2BI;hCG_1640484;hCG_1640985;hCG_1641780;hCG_1787353;hCG_1787365;H2BFL;H2BFH;H2BFG;H2BFA;H2BFK;H2BFS;HIST1H2BK;H2BFT;HIRIP1	Histone H2B;Histone H2B type 1-C/E/F/G/I;Histone H2B.a;Histone H2B.g;Histone H2B.h;Histone H2B.k;Histone H2B.l;Histone H2B.1 A;HIST1H2BC protein;Histone H2B type F-S;Histone H2B.s;Histone H2B type 1-K;HIRA-interacting protein 1	29.2688	6910.67	8.32459e+06	P62807	0	0	0	0.405191	0
ENSG00000177600	HIST1H2BC;HIST1H2BE;HIST1H2BF;HIST1H2BG;HIST1H2BI;hCG_1640484;hCG_1640985;hCG_1641780;hCG_1787353;hCG_1787365;H2BFL;H2BFH;H2BFG;H2BFA;H2BFK;H2BFS;HIST1H2BK;H2BFT;HIRIP1	Histone H2B;Histone H2B type 1-C/E/F/G/I;Histone H2B.a;Histone H2B.g;Histone H2B.h;Histone H2B.k;Histone H2B.l;Histone H2B.1 A;HIST1H2BC protein;Histone H2B type F-S;Histone H2B.s;Histone H2B type 1-K;HIRA-interacting protein 1	29.2688	6910.67	8.32459e+06	O60814	0	0	0	0.405191	0
ENSG00000198242	HIST1H2BC;HIST1H2BE;HIST1H2BF;HIST1H2BG;HIST1H2BI;hCG_1640484;hCG_1640985;hCG_1641780;hCG_1787353;hCG_1787365;H2BFL;H2BFH;H2BFG;H2BFA;H2BFK;H2BFS;HIST1H2BK;H2BFT;HIRIP1	Histone H2B;Histone H2B type 1-C/E/F/G/I;Histone H2B.a;Histone H2B.g;Histone H2B.h;Histone H2B.k;Histone H2B.l;Histone H2B.1 A;HIST1H2BC protein;Histone H2B type F-S;Histone H2B.s;Histone H2B type 1-K;HIRA-interacting protein 1	29.2688	6910.67	8.32459e+06	P57053	0	0	0	0.405191	0
ENSG00000111640	HIST1H2BH;H2BFJ	Histone H2B type 1-H;Histone H2B.j	29.2652	6893.35	8.30373e+06	Q93079	0	0	0	0.404175	0
ENSG00000143947;ENSG00000150991;ENSG00000170315;ENSG00000221983	HIST1H2BM;H2BFE	Histone H2B type 1-M;Histone H2B.e	29.2431	6788.47	8.17739e+06	Q99879	0	0	0	0.398026	0
ENSG00000143947;ENSG00000150991;ENSG00000170315;ENSG00000221983	HIST1H2BD;H2BFB;HIRIP2	Histone H2B;Histone H2B type 1-D;Histone H2B.b;Histone H2B.1 B;HIRA-interacting protein 2	29.2321	6736.86	8.11522e+06	P58876	0	0	0	0.395	0
ENSG00000111669	HIST1H1B;H1F5	Histone H1.5;Histone H1a;Histone H1 gene.	29.2253	6705.22	8.07711e+06	P16401	0	0	0	0.393145	0
ENSG00000183598;ENSG00000203811;ENSG00000203852	RPS15;RIG;Rig;Rps15	40S ribosomal protein S15;RIG protein	29.2054	6613.55	7.96669e+06	P62841	0	0	0	0.38777	0
ENSG00000112727;ENSG00000124693;ENSG00000178458;ENSG00000182572;ENSG00000196532;ENSG00000196966;ENSG00000197153;ENSG00000197409;ENSG00000198366;ENSG00000203813	HIST2H2BF	Histone H2B type 2-F;Histone H2B	29.155	6386.54	7.69323e+06	Q5QNW6	0	0	0	0.37446	0
ENSG00000188375	Rpl27;RPL27	60S ribosomal protein L27	29.0069	5763.14	6.94228e+06	P61353	0	0	0	0.337908	0
ENSG00000167815	RPS13;Rps13	40S ribosomal protein S13	28.9556	5561.97	6.69995e+06	P62277	0	0	0	0.326113	0
ENSG00000137818	D6S218E;Rps18;RPS18;DASS-63A3.5-001;DADB-159G18.1-001;DAMC-227D19.3-001;DAQB-314F24.10-001;XXbac-BCX165D10.12-001;XXbac-BPG185D15.7-001;hCG_1640167	40S ribosomal protein S18;Ke-3;Rhabdomyosarcoma antigen MU-RMS-40.21;Ribosomal protein S18;Ribosomal protein S18, isoform CRA_b	28.7962	4980.24	5.9992e+06	P62269	0	0	0	0.292005	0
ENSG00000106211	HIST1H1C;hCG_1640485;H1F2	Histone 1, H1c;Histone H1.2;cDNA FLJ76039, highly similar to Homo sapiens histone 1, H1c (HIST1H1C), mRNA;Histone H1d	28.6784	4589.75	5.52881e+06	P16403	0	0	0	0.269109	0
ENSG00000171863	LOC154880;tcag7.829;RPL35	Similar to 60S ribosomal protein L35;60S ribosomal protein L35	28.5778	4280.67	5.15649e+06	P42766	0	0	0	0.250987	0
ENSG00000182718	RPS10;RP11-375E1__A.4-005	40S ribosomal protein S10;Ribosomal protein S10;Ribosomal protein S10 variant	28.4851	4014.21	4.83552e+06	P46783	0	0	0	0.235364	0
ENSG00000182718	RPL31;hCG_27618;Rpl31	cDNA, FLJ92036, highly similar to Homo sapiens ribosomal protein L31 (RPL31), mRNA;Putative uncharacterized protein RPL31;cDNA FLJ57527, highly similar to 60S ribosomal protein L31;cDNA FLJ58908, highly similar to 60S ribosomal protein L31;Ribosomal protein L31, isoform CRA_c;cDNA FLJ58912, highly similar to 60S ribosomal protein L31;60S ribosomal protein L31;RPL31 protein;Ribosomal protein L31	28.2838	3491.35	4.20568e+06	P62899	0	0	0	0.204707	0
ENSG00000188612	KRT18;CYK18;PIG46	cDNA, FLJ94640, highly similar to Homo sapiens keratin 18 (KRT18), mRNA;Keratin, type I cytoskeletal 18;Cytokeratin-18;Keratin-18;Cell proliferation-inducing gene 46 protein	28.2457	3400.33	4.09604e+06	P05783	0	0	0	0.19937	0
ENSG00000026025	HMGN2;HMG17	Non-histone chromosomal protein HMG-17;High mobility group nucleosome-binding domain-containing protein 2	28.1873	3265.39	3.93349e+06	P05204	0	0	0	0.191458	0
ENSG00000117592	ATP5B;ATPMB;ATPSB	ATP synthase subunit beta, mitochondrial;ATP synthase subunit beta	28.0701	3010.69	3.62668e+06	P06576	0	0	0	0.176525	0
ENSG00000188229	RPL26;Rpl26	Putative uncharacterized protein RPL26;60S ribosomal protein L26;Silica-induced gene 20 protein;RPL26 protein	28.0455	2959.73	3.56529e+06	P61254	0	0	0	0.173537	0
ENSG00000168242;ENSG00000180596;ENSG00000187990;ENSG00000197697;ENSG00000197846;ENSG00000197903	BASP1;NAP22	Brain acid soluble protein 1;Neuronal axonal membrane protein NAP-22;22 kDa neuronal tissue-enriched acidic protein	28.0402	2948.84	3.55217e+06	P80723	0	0	0	0.172898	0
ENSG00000168242;ENSG00000180596;ENSG00000187990;ENSG00000197697;ENSG00000197846;ENSG00000197903	SFRS2;hCG_27842	Splicing factor, arginine/serine-rich 2, isoform CRA_d;cDNA FLJ40890 fis, clone UTERU2001024, highly similar to SPLICING FACTOR, ARGININE/SERINE-RICH 2;cDNA FLJ41718 fis, clone HLUNG2013097, highly similar to SPLICING FACTOR, ARGININE/SERINE-RICH 2;Splicing factor, arginine/serine-rich 2;Splicing factor SC35;Splicing component, 35 kDa;Protein PR264;cDNA FLJ44468 fis, clone UTERU2026025, moderatel…	27.9398	2750.75	3.31356e+06	Q01130	0	0	0	0.161284	0
ENSG00000168242;ENSG00000180596;ENSG00000187990;ENSG00000197697;ENSG00000197846;ENSG00000197903	HN1;ARM2	Hematological and neurological expressed 1 protein;Androgen-regulated protein 2;Putative uncharacterized protein HN1	27.8383	2563.79	3.08834e+06	Q9UK76	0	0	0	0.150321	0
ENSG00000197459	PDAP1;HASPP28	28 kDa heat- and acid-stable phosphoprotein;PDGF-associated protein;PDGFA-associated protein 1	27.8019	2500	3.0115e+06	Q13442	0	0	0	0.146581	0
ENSG00000196374	RPS19;hCG_1995572	40S ribosomal protein S19;Ribosomal protein S19, isoform CRA_a;cDNA, FLJ92047, Homo sapiens ribosomal protein S19 (RPS19), mRNA;Ribosomal protein S19	27.7928	2484.19	2.99246e+06	P39019	0	0	0	0.145655	0
ENSG00000158373	STMN1;RP1-125I3.5-004;LAP18;OP18;RP1-125I3.5-006	Stathmin;Phosphoprotein p19;Leukemia-associated phosphoprotein p18;Oncoprotein 18;pp17;Prosolin;Metablastin;Protein Pr22	27.7151	2353.95	2.83557e+06	P16949	0	0	0	0.138018	0
ENSG00000184357	ARL6IP5;DERP11;JWA;PRA2;PRAF3;HSPC127	PRA1 family protein 3;ADP-ribosylation factor-like protein 6-interacting protein 5;Glutamate transporter EAAC1-interacting protein;GTRAP3-18;Prenylated Rab acceptor protein 2;Protein JWa;Dermal papilla-derived protein 11;JM5;Putative MAPK-activating protein PM27;Cytoskeleton-related vitamin A-responsive protein;cDNA FLJ90131 fis, clone HEMBB1000447, highly similar to PRA1 family protein 3;cDNA FL…	27.6899	2313.14	2.78641e+06	O75915	0	0	0	0.135626	0
ENSG00000115268	THOC4;ALY;BEF	THO complex subunit 4;Ally of AML-1 and LEF-1;Transcriptional coactivator Aly/REF;bZIP-enhancing factor BEF	27.6743	2288.25	2.75643e+06	Q86V81	0	0	0	0.134166	0
ENSG00000166794	HIST1H4A;H4/A;H4FA;HIST1H4B;H4/I;H4FI;HIST1H4C;H4/G;H4FG;HIST1H4D;H4/B;H4FB;HIST1H4E;H4/J;H4FJ;HIST1H4F;H4/C;H4FC;HIST1H4H;H4/H;H4FH;HIST1H4I;H4/M;H4FM;HIST1H4J;H4/E;H4FE;HIST1H4K;H4/D;H4FD;HIST1H4L;H4/K;H4FK;HIST2H4A;H4/N;H4F2;H4FN;HIST2H4;HIST2H4B;H4/O;H4FO;HIST4H4;H4-12;H4-53;H4ft;Hist1h4a;Hist1h4b;Hist1h4c;Hist1h4d;Hist1h4f;Hist1h4h;Hist1h4i;Hist1h4j;Hist1h4k;Hist1h4m;Hist2h4;Hist2h4a;Hist4;H…	Histone H4;Osteogenic growth peptide	27.6458	2243.58	2.70262e+06	P62805	0	0	0	0.131547	0
ENSG00000133112	SUB1;PC4;RPO2TC1;hCG_1781938	cDNA FLJ51816, highly similar to Activated RNA polymerase II transcriptional coactivator p15;Activated RNA polymerase II transcriptional coactivator p15;SUB1 homolog;Positive cofactor 4;p14;Activated RNA polymerase II transcription cofactor 4 variant;Activated RNA polymerase II transcription cofactor 4;PC4 protein;SUB1 homolog (S. cerevisiae);SUB1 homolog (S. cerevisiae), isoform CRA_a;cDNA, FLJ9…	27.6386	2232.37	2.68911e+06	P53999	0	0	0	0.13089	0
ENSG00000132507	SNCG;hCG_23263;BCSG1;PERSYN;PRSN	Putative uncharacterized protein SNCG;SNCG protein;Synuclein, gamma (Breast cancer-specific protein 1) variant;Synuclein, gamma (Breast cancer-specific protein 1), isoform CRA_b;cDNA, FLJ92424, highly similar to Homo sapiens synuclein, gamma (breast cancer-specific protein 1) (SNCG), mRNA;Gamma-synuclein;Persyn;Breast cancer-specific gene 1 protein;Synoretin	27.5868	2153.64	2.59427e+06	O76070	0	0	0	0.126273	0
ENSG00000132507	SNCA;NACP;PARK1	Alpha-synuclein;Non-A beta component of AD amyloid;Non-A4 component of amyloid precursor;Putative uncharacterized protein SNCA	27.5761	2137.83	2.57523e+06	P37840	0	0	0	0.125346	0
ENSG00000203814	MST065;TOMM22;RP3-508I15.12-001;hCG_2010808;TOM22	Mitochondrial import receptor Tom22 variant;HCG2010808, isoform CRA_a;MSTP065;Translocase of outer mitochondrial membrane 22 homolog (Yeast);cDNA, FLJ92357, Homo sapiens translocase of outer mitochondrial membrane 22 homolog(yeast) (TOMM22), mRNA;Mitochondrial import receptor subunit TOM22 homolog;Translocase of outer membrane 22 kDa subunit homolog;1C9-2	27.3208	1791.03	2.15747e+06	Q9NS69	0	0	0	0.105013	0
ENSG00000063177	NDUFAF2;NDUFA12L	Mimitin, mitochondrial;Myc-induced mitochondrial protein;NADH dehydrogenase [ubiquinone] 1 alpha subcomplex assembly factor 2;B17.2-like;NDUFA12-like protein	27.1229	1561.44	1.88091e+06	Q8N183	0	0	0	0.0915512	0
ENSG00000142937	YBX1;NSEP1;YB1	YBX1 protein;Putative uncharacterized protein YBX1;Nuclease-sensitive element-binding protein 1;Y-box-binding protein 1;Y-box transcription factor;CCAAT-binding transcription factor I subunit A;Enhancer factor I subunit A;DNA-binding protein B;RcNSEP1;Nuclease sensitive element binding protein-1	27.0115	1445.41	1.74114e+06	P67809	0	0	0	0.084748	0
ENSG00000167863	EDF1	Endothelial differentiation-related factor 1;Multiprotein-bridging factor 1	27.0094	1443.27	1.73857e+06	O60869	0	0	0	0.084623	0
ENSG00000141522	CDV3;H41	cDNA FLJ39546 fis, clone PUAEN2009534;Protein CDV3 homolog	26.9687	1403.2	1.6903e+06	Q9UKY7	0	0	0	0.0822736	0
ENSG00000149273	SET;RP11-216B9.3-009;RP11-216B9.3-010;RP11-216B9.3-003;RP11-216B9.3-001;hCG_40357	Protein SET;Phosphatase 2A inhibitor I2PP2A;Template-activating factor I;HLA-DR-associated protein II;PHAPII;Inhibitor of granzyme A-activated DNase;Putative uncharacterized protein SET;cDNA, FLJ96345, Homo sapiens SET translocation (myeloid leukemia-associated) (SET),mRNA;SET nuclear oncogene;cDNA FLJ59759, highly similar to Protein SET;SET translocation (Myeloid leukemia-associated), isoform CR…	26.9307	1366.67	1.64629e+06	Q01105	0	0	0	0.0801315	0
ENSG00000116288	HMGA1;HMGIY;RP11-513I15.2-001	cDNA FLJ54188, moderately similar to High mobility group protein HMG-I/HMG-Y;Putative uncharacterized protein HMGA1;High mobility group protein HMG-I/HMG-Y;High mobility group AT-hook protein 1;High mobility group protein R;High mobility group AT-hook 1	26.8894	1328.1	1.59983e+06	P17096	0	0	0	0.0778701	0
ENSG00000131469	H2AFV;hCG_19242;H2AV	Histone H2A;Histone H2A.V;H2A.F/Z	26.7618	1215.71	1.46444e+06	Q71UI9	0	0	0	0.0712801	0
ENSG00000116161	HIST1H2AC;H2AFL	Histone H2A type 1-C;Histone H2A/l	26.6263	1106.73	1.33317e+06	Q93077	0	0	0	0.0648906	0
ENSG00000083845	PCNP	PEST proteolytic signal-containing nuclear protein;PEST-containing nuclear protein variant	26.555	1053.39	1.26891e+06	Q8WW12	0	0	0	0.0617628	0
ENSG00000110700	DNAJC8;SPF31;HSPC315;HSPC331	DnaJ homolog subfamily C member 8;Splicing protein spf31	26.4954	1010.75	1.21755e+06	O75937	0	0	0	0.0592629	0
ENSG00000118680	H2AFZ;H2AZ;H2afz;H2az	Histone H2A.Z	26.4925	1008.69	1.21507e+06	P0C0S5	0	0	0	0.0591422	0
ENSG00000215472	HIST1H1D;H1F3	Histone H1.3;Histone H1c	26.4337	968.407	1.16654e+06	P16402	0	0	0	0.0567802	0
ENSG00000122026	SNRPA	cDNA, FLJ93681, highly similar to Homo sapiens small nuclear ribonucleoprotein polypeptide A (SNRPA), mRNA;cDNA FLJ52249, highly similar to U1 small nuclear ribonucleoprotein A;U1 small nuclear ribonucleoprotein A	26.4194	958.856	1.15504e+06	P09012	0	0	0	0.0562202	0
ENSG00000162244	ATP6V0C;ATP6C;ATP6L;ATPL	V-type proton ATPase 16 kDa proteolipid subunit;Vacuolar proton pump 16 kDa proteolipid subunit;V-ATPase subunit c	26.3422	908.876	1.09483e+06	P27449	0	0	0	0.0532898	0
ENSG00000163682	ARPC5L	Actin-related protein 2/3 complex subunit 5;Actin-related protein 2/3 complex subunit 5-like protein;Arp2/3 complex 16 kDa subunit 2	26.3032	884.673	1.06568e+06	Q9BPX5	0	0	0	0.0518707	0
ENSG00000122565	HMGN1;HMG14	Putative uncharacterized protein HMGN1;Non-histone chromosomal protein HMG-14;High mobility group nucleosome-binding domain-containing protein 1;High-mobility group nucleosome binding domain 1;cDNA FLJ31471 fis, clone NT2NE2001435	26.2805	870.856	1.04903e+06	P05114	0	0	0	0.0510606	0
ENSG00000147604;ENSG00000214485	BTF3L4;hCG_2031635	Basic transcription factor 3-like 4, isoform CRA_c;cDNA FLJ14676 fis, clone NT2RP2004013, highly similar to Transcription factor BTF3 homolog 4;BTF3L4 protein;Transcription factor BTF3 homolog 4;Basic transcription factor 3-like 4	26.2671	862.822	1.03936e+06	Q96K17	0	0	0	0.0505895	0
ENSG00000185651	SEC11A;SEC11L1;SPC18;SPCS4A;hCG_26624;SEC11B;SEC11L2;SPCS4B	Signal peptidase complex catalytic subunit SEC11A;SEC11 homolog A;SEC11-like protein 1;Microsomal signal peptidase 18 kDa subunit;SPC18;Endopeptidase SP18;SEC11-like 1 (S. cerevisiae), isoform CRA_d;cDNA FLJ51313, highly similar to Microsomal signal peptidase 18 kDa subunit(EC 3.4.-.-);Putative signal peptidase complex catalytic subunit SEC11B;SEC11 homolog B;SEC11-like protein 2;SPC18 protein;Si…	26.249	852.053	1.02638e+06	P0C7V7	0	0	0	0.0499581	0
ENSG00000159176	SEC11A;SEC11L1;SPC18;SPCS4A;hCG_26624;SEC11B;SEC11L2;SPCS4B	Signal peptidase complex catalytic subunit SEC11A;SEC11 homolog A;SEC11-like protein 1;Microsomal signal peptidase 18 kDa subunit;SPC18;Endopeptidase SP18;SEC11-like 1 (S. cerevisiae), isoform CRA_d;cDNA FLJ51313, highly similar to Microsomal signal peptidase 18 kDa subunit(EC 3.4.-.-);Putative signal peptidase complex catalytic subunit SEC11B;SEC11 homolog B;SEC11-like protein 2;SPC18 protein;Si…	26.249	852.053	1.02638e+06	P67812	0	0	0	0.0499581	0
ENSG00000167526	RSU1;RP11-197M22.1-003;hCG_2017814;RSP1	Putative uncharacterized protein RSU1;Ras suppressor protein 1 variant 5;Ras suppressor protein 1;Ras suppressor protein 1, isoform CRA_b;cDNA FLJ77304, highly similar to Homo sapiens Ras suppressor protein 1 (RSU1), transcript variant 2, mRNA;RSU1 protein	26.238	845.546	1.01855e+06	Q15404	0	0	0	0.0495766	0
ENSG00000116251	PHB2;BAP;REA	cDNA FLJ56579, highly similar to Prohibitin-2;cDNA FLJ60175, highly similar to Prohibitin-2;Prohibitin-2;B-cell receptor-associated protein BAP37;Repressor of estrogen receptor activity;D-prohibitin;PNAS-141	26.1617	802.001	966090	Q99623	0	0	0	0.0470234	0
ENSG00000096150;ENSG00000223367;ENSG00000226225;ENSG00000227794;ENSG00000231500;ENSG00000235650	PDCD10;CCM3;TFAR15;hCG_27561	Programmed cell death protein 10;TF-1 cell apoptosis-related protein 15;Cerebral cavernous malformations 3 protein;Programmed cell death 10, isoform CRA_b;Putative uncharacterized protein PDCD10	26.1294	784.25	944708	Q9BUL8	0	0	0	0.0459826	0
ENSG00000198755	ATP6;ATPase 6;MT-ATP6;ATPASE6;MTATP6;ATPase6	ATP synthase subunit a;ATP synthase F0 subunit 6;ATPase 6/8;F-ATPase protein 6	26.0962	766.419	923229	P00846	0	0	0	0.0449372	0
ENSG00000089220	CRYAB;CRYA2	Alpha-crystallin B chain;Alpha(B)-crystallin;Rosenthal fiber component;Heat shock protein beta-5;Renal carcinoma antigen NY-REN-27;Alpha B crystallin	26.0393	736.754	887494	P02511	0	0	0	0.0431978	0
ENSG00000118181	HMOX1;CTA-286B10.6-002;HO;HO1;hCG_40033	Heme oxygenase (Decycling) 1;cDNA, FLJ93605, highly similar to Homo sapiens heme oxygenase (decycling) 1 (HMOX1), mRNA;Heme oxygenase 1;HMOX1 protein	26.036	735.097	885497	P09601	0	0	0	0.0431006	0
ENSG00000142534	PTMA;TMSA;PTMAP7	Putative uncharacterized protein PTMA;Prothymosin alpha;Thymosin alpha-1;Prothymosin, alpha;Prothymosin, alpha (Gene sequence 28) variant;Putative uncharacterized protein PTMAP7;cDNA, FLJ94794, highly similar to Homo sapiens prothymosin, alpha (gene sequence 28) (PTMA), mRNA;PTMA protein;Putative uncharacterized protein;Prothymosin alpha protein	26.0118	722.844	870737	P06454	0	0	0	0.0423822	0
ENSG00000126432	CCDC124	Coiled-coil domain-containing protein 124	25.9766	705.46	849797	Q96CT7	0	0	0	0.0413629	0
ENSG00000108953	SNRPD1;Snrpd1	Small nuclear ribonucleoprotein Sm D1;snRNP core protein D1;Sm-D autoantigen	25.9199	678.248	817018	P62314	0	0	0	0.0397675	0
ENSG00000099901	HIST1H2BO;H2BFH;H2BFN	Histone H2B type 1-O;Histone H2B.n;Histone H2B.2	25.91	673.633	811459	P23527	0	0	0	0.0394969	0
ENSG00000164924	HIST1H2BB;H2BFF	Histone H2B type 1-B;Histone H2B.f;Histone H2B.1	25.9078	672.607	810222	P33778	0	0	0	0.0394367	0
ENSG00000197958	HIST2H2BE;H2BFQ	Histone H2B type 2-E;Histone H2B.q;Histone H2B-GL105	25.9019	669.853	806904	Q16778	0	0	0	0.0392752	0
ENSG00000187837	CIRBP;A18HNRNP;CIRP;hCG_21575	cDNA FLJ37462 fis, clone BRAWH2011343, highly similar to COLD-INDUCIBLE RNA-BINDING PROTEIN;cDNA FLJ52850, moderately similar to Cold-inducible RNA-binding protein;Cold-inducible RNA-binding protein;Glycine-rich RNA-binding protein CIRP;A18 hnRNP;Cold inducible RNA binding protein;Cold inducible RNA binding protein, isoform CRA_a;cDNA FLJ46566 fis, clone THYMU3040829, moderately similar to Cold-i…	25.8978	667.938	804598	Q14011	0	0	0	0.0391629	0
ENSG00000114391	NDUFB6;RP11-205M20.6-002;hCG_30272	NADH dehydrogenase [ubiquinone] 1 beta subcomplex subunit 6;NADH-ubiquinone oxidoreductase B17 subunit;Complex I-B17;NADH dehydrogenase (Ubiquinone) 1 beta subcomplex, 6, 17kDa;NADH dehydrogenase (Ubiquinone) 1 beta subcomplex, 6, 17kDa, isoform CRA_b	25.8941	666.218	802526	O95139	0	0	0	0.0390621	0
ENSG00000132967;ENSG00000189403	SNRPB2	U2 small nuclear ribonucleoprotein B'';Small nuclear ribonucleoprotein polypeptide B'';Similar to small nuclear ribonucleoprotein polypeptide B''	25.7991	623.791	751419	P08579	0	0	0	0.0365745	0
ENSG00000132341	C15orf24;C11orf3;HT022;UNQ905/PRO1926	UPF0480 protein C15orf24	25.7904	620.045	746907	Q9NPA0	0	0	0	0.0363549	0
ENSG00000111716	H1FX	Histone H1x	25.7296	594.453	716079	Q92522	0	0	0	0.0348544	0
ENSG00000103275	RBM3;RNPL;hCG_19813	Putative uncharacterized protein RBM3;Putative RNA-binding protein 3;RNA-binding motif protein 3;RNPL;RNA binding motif (RNP1, RRM) protein 3, isoform CRA_b;cDNA: FLJ23011 fis, clone LNG00572	25.7147	588.345	708721	P98179	0	0	0	0.0344962	0
ENSG00000171314;ENSG00000197041	MRPL40;NLVCF;URIM	39S ribosomal protein L40, mitochondrial;Nuclear localization signal-containing protein deleted in velocardiofacial syndrome;Up-regulated in metastasis	25.6748	572.297	689389	Q9NQ50	0	0	0	0.0335553	0
ENSG00000226784	RPL26L1;RPL26P1	60S ribosomal protein L26-like 1	25.649	562.126	677137	Q9UNX3	0	0	0	0.0329589	0
ENSG00000143761	TMEM109	cDNA, FLJ94551;cDNA FLJ57860, highly similar to Transmembrane protein 109;Transmembrane protein 109;Mitsugumin-23	25.6298	554.71	668204	Q9BVC6	0	0	0	0.0325241	0
ENSG00000134333	RBMX;HNRPG;RBMXP1;RP11-1114A5.1-003	cDNA FLJ34201 fis, clone FCBBF3019714, highly similar to HETEROGENEOUS NUCLEAR RIBONUCLEOPROTEIN G;cDNA FLJ54953, highly similar to Heterogeneous nuclear ribonucleoprotein G;cDNA FLJ59107, moderately similar to Heterogeneous nuclear ribonucleoprotein G;Heterogeneous nuclear ribonucleoprotein G;RNA-binding motif protein, X chromosome;Glycoprotein p43;Heterogeneous nuclear ribonucleoprotein G, N-te…	25.617	549.799	662288	P38159	0	0	0	0.0322361	0
ENSG00000136942	NUCKS1;NUCKS;JC7	cDNA FLJ61403, highly similar to Nuclear ubiquitous casein andcyclin-dependent kinases substrate;Nuclear ubiquitous casein and cyclin-dependent kinases substrate;P1;NUCKS protein;Potential LAG1 interactor	25.5853	537.865	647912	Q9H1E3	0	0	0	0.0315364	0
ENSG00000164111	LSM3;MDS017;Lsm3	cDNA, FLJ92476, highly similar to Homo sapiens LSM3 homolog, U6 small nuclear RNA associated (S. cerevisiae) (LSM3), mRNA;U6 snRNA-associated Sm-like protein LSm3	25.5846	537.596	647589	P62310	0	0	0	0.0315207	0
ENSG00000170889	SDC4;hCG_38363	Syndecan;Syndecan-4;Amphiglycan;Ryudocan core protein	25.5839	537.328	647266	P31431	0	0	0	0.031505	0
ENSG00000145425	KIAA1143	Uncharacterized protein KIAA1143	25.5196	513.899	619042	Q96AT1	0	0	0	0.0301312	0
ENSG00000124614	AK3;AK3L1;AK6;AKL3L;RP11-6J24.4-001;hCG_2011468	cDNA FLJ42834 fis, clone BRCAN2019002, highly similar to GTP:AMP phosphotransferase mitochondrial (EC 2.7.4.10);cDNA FLJ58032, highly similar to GTP:AMP phosphotransferase mitochondrial (EC 2.7.4.10);GTP:AMP phosphotransferase mitochondrial;Adenylate kinase 3;Adenylate kinase 3 alpha-like 1;GTP:AMP phosphotransferase;GTP:ATP phosphotransferase;Adenylate kinase 3, isoform CRA_b;cDNA FLJ40886 fis, …	25.4551	491.443	591992	Q9UIJ7	0	0	0	0.0288146	0
ENSG00000101278	RCN1;RCN	Reticulocalbin-1;Proliferation-inducing gene 20 protein	25.448	489.037	589094	Q15293	0	0	0	0.0286735	0
ENSG00000125868	WIBG;PYM	Partner of Y14 and mago;Protein wibg homolog;WIBG protein	25.4123	477.094	574707	Q9BRP8	0	0	0	0.0279733	0
ENSG00000156508;ENSG00000233476	C1orf77;HT031;PP7704;RP1-178F15.2-005;RP1-178F15.2-002	Uncharacterized protein C1orf77;Chromosome 1 open reading frame 77	25.4031	474.028	571015	Q9Y3Y2	0	0	0	0.0277935	0
ENSG00000156508;ENSG00000233476	NACA;hCG_2016482;HSD48;NACA2;NACAL;NACAP1;FKSG17	HCG2016482, isoform CRA_b;Putative uncharacterized protein NACA;cDNA FLJ33331 fis, clone BRACE2000489, highly similar to Nascent polypeptide-associated complex subunit alpha;cDNA, FLJ92170, Homo sapiens nascent-polypeptide-associated complex alpha polypeptide (NACA), mRNA;Nascent polypeptide-associated complex subunit alpha;Alpha-NAC;Nascent polypeptide-associated complex subunit alpha-2;Nascent …	25.3934	470.855	567192	Q13765	0	0	0	0.0276075	0
ENSG00000168028	NACA;hCG_2016482;HSD48;NACA2;NACAL;NACAP1;FKSG17	HCG2016482, isoform CRA_b;Putative uncharacterized protein NACA;cDNA FLJ33331 fis, clone BRACE2000489, highly similar to Nascent polypeptide-associated complex subunit alpha;cDNA, FLJ92170, Homo sapiens nascent-polypeptide-associated complex alpha polypeptide (NACA), mRNA;Nascent polypeptide-associated complex subunit alpha;Alpha-NAC;Nascent polypeptide-associated complex subunit alpha-2;Nascent …	25.3934	470.855	567192	Q9BZK3	0	0	0	0.0276075	0
ENSG00000165496	NACA;hCG_2016482;HSD48;NACA2;NACAL;NACAP1;FKSG17	HCG2016482, isoform CRA_b;Putative uncharacterized protein NACA;cDNA FLJ33331 fis, clone BRACE2000489, highly similar to Nascent polypeptide-associated complex subunit alpha;cDNA, FLJ92170, Homo sapiens nascent-polypeptide-associated complex alpha polypeptide (NACA), mRNA;Nascent polypeptide-associated complex subunit alpha;Alpha-NAC;Nascent polypeptide-associated complex subunit alpha-2;Nascent …	25.3934	470.855	567192	Q9H009	0	0	0	0.0276075	0
ENSG00000108298	SERF2;HYPK;C15orf63;HSPC136;FAM2C;Serf2	Putative uncharacterized protein SERF2;Huntingtin-interacting protein K;Huntingtin yeast partner K;Gastric cancer-related protein VRG107;Protein 4F5-related;Small EDRK-rich factor 2	25.3929	470.695	567000	P84101	0	0	0	0.0275981	0
ENSG00000135480	SERF2;HYPK;C15orf63;HSPC136;FAM2C;Serf2	Putative uncharacterized protein SERF2;Huntingtin-interacting protein K;Huntingtin yeast partner K;Gastric cancer-related protein VRG107;Protein 4F5-related;Small EDRK-rich factor 2	25.3929	470.695	567000	Q9NX55	0	0	0	0.0275981	0
ENSG00000166441	H1F0;H1FV	Histone H1.0;Histone H1(0);Histone H1';cDNA FLJ54804, highly similar to Histone H1.0	25.3796	466.399	561824	P07305	0	0	0	0.0273462	0
ENSG00000142676	PDCD5;TFAR19	cDNA FLJ52456, moderately similar to Programmed cell death protein 5;Programmed cell death protein 5;TF-1 cell apoptosis-related protein 19;Programmed cell death 5 short isoform	25.3504	457.051	550563	O14737	0	0	0	0.0267981	0
ENSG00000002834	SSR3;TRAPG	Translocon-associated protein subunit gamma;Signal sequence receptor subunit gamma;cDNA FLJ52061, highly similar to Translocon-associated protein subunit gamma;Putative uncharacterized protein SSR3	25.3211	447.843	539472	Q9UNL2	0	0	0	0.0262582	0
ENSG00000142168	JAGN1	Protein jagunal homolog 1	25.2987	440.962	531183	Q8N5M9	0	0	0	0.0258547	0
ENSG00000148303	Ptmb10;PTMB10;Thyb10;THYB10;Tmsb10;TMSB10;MIG12	Thymosin beta-10;Migration-inducing protein 12;Putative uncharacterized protein TMSB10;cDNA, FLJ92220, Homo sapiens thymosin, beta 10 (TMSB10), mRNA	25.2923	439.016	528839	P63313	0	0	0	0.0257407	0
ENSG00000136450	MEA1;MEA	Male-enhanced antigen 1	25.2737	433.365	522032	Q16626	0	0	0	0.0254093	0
ENSG00000112081	Rps24;RPS24;RP11-6P10.1-001;hCG_22610;RP11-6P10.1-003	40S ribosomal protein S24	25.2619	429.85	517797	P62847	0	0	0	0.0252032	0
ENSG00000182774;ENSG00000184779	SSR1;TRAPA;PSEC0262	Translocon-associated protein subunit alpha;Signal sequence receptor subunit alpha;cDNA, FLJ93042, highly similar to Homo sapiens signal sequence receptor, alpha (translocon-associated protein alpha) (SSR1), mRNA;Putative uncharacterized protein SSR1	25.261	429.573	517464	P43307	0	0	0	0.025187	0
ENSG00000122566	CYB5A;CYB5	Cytochrome b5;Microsomal cytochrome b5 type A	25.2283	419.958	505881	P00167	0	0	0	0.0246232	0
ENSG00000071082	BAD;BBC6;BCL2L8;hCG_21372	Putative uncharacterized protein BAD;cDNA FLJ61193, highly similar to Bcl2 antagonist of cell death;Bcl2 antagonist of cell death;Bcl-2-binding component 6;Bcl-2-like protein 8;Bcl-XL/Bcl-2-associated death promoter;BAD protein;BCL2-antagonist of cell death protein;BCL2-antagonist of cell death, isoform CRA_c;BCL2-associated agonist of cell death;cDNA FLJ75743, highly similar to Homo sapiens BCL2…	25.2129	415.481	500489	Q92934	0	0	0	0.0243608	0
ENSG00000114942	CGI-301;CHMP4B;C20orf178;SHAX1	Protein CGI-301;Charged multivesicular body protein 4b;Chromatin-modifying protein 4b;Vacuolar protein sorting-associated protein 32-2;SNF7-2;SNF7 homolog associated with Alix 1	25.2007	411.988	496281	P59074	0	0	0	0.024156	0
ENSG00000111057	CGI-301;CHMP4B;C20orf178;SHAX1	Protein CGI-301;Charged multivesicular body protein 4b;Chromatin-modifying protein 4b;Vacuolar protein sorting-associated protein 32-2;SNF7-2;SNF7 homolog associated with Alix 1	25.2007	411.988	496281	Q9H444	0	0	0	0.024156	0
ENSG00000198830	PTMS	PTMS protein;Parathymosin	25.1833	407.041	490321	P20962	0	0	0	0.0238659	0
ENSG00000174748	RNPS1;LDC2	RNA-binding protein with serine-rich domain 1;SR-related protein LDC2	25.0691	376.078	453024	Q15287	0	0	0	0.0220505	0
ENSG00000111481	UBQLN1;DA41;PLIC1	cDNA FLJ14650 fis, clone NT2RP2002185, highly similar to Ubiquilin-1;cDNA FLJ14670 fis, clone NT2RP2003272, highly similar to Ubiquilin-1;Ubiquilin 1 isoform 1 variant;Ubiquilin-1;Protein linking IAP with cytoskeleton 1	25.056	372.671	448920	Q9UMX0	0	0	0	0.0218507	0
ENSG00000164587	ATP6V1D;ATP6M;VATD	V-type proton ATPase subunit D;Vacuolar proton pump subunit D;V-ATPase 28 kDa accessory protein;ATPase, H+ transporting, lysosomal 34kDa, V1 subunit D;Vacuolar ATP synthase subunit D homolog	25.0197	363.419	437775	Q9Y5K8	0	0	0	0.0213082	0
ENSG00000183311;ENSG00000196230;ENSG00000224156;ENSG00000227739;ENSG00000229684;ENSG00000232421;ENSG00000232575;ENSG00000235067	CHMP2A;BC2;CHMP2	Charged multivesicular body protein 2a;Chromatin-modifying protein 2a;Vacuolar protein sorting-associated protein 2-1;Putative breast adenocarcinoma marker BC-2	25.0196	363.396	437747	O43633	0	0	0	0.0213069	0
ENSG00000198034	CETN2;CALT;CEN2	Centrin-2;Caltractin isoform 1	24.9887	355.683	428456	P41208	0	0	0	0.0208547	0
ENSG00000070831	VTI1B;VTI1;VTI1L;VTI1L1;VTI2	cDNA FLJ75725, highly similar to Homo sapiens vesicle transport through interaction with t-SNAREs homolog 1B (yeast) (VTI1B), mRNA;cDNA, FLJ93772, highly similar to Homo sapiens vesicle transport through interaction with t-SNAREs homolog 1B (yeast) (VTI1B), mRNA;Vesicle transport through interaction with t-SNAREs homolog 1B;Vesicle transport v-SNARE protein Vti1-like 1;Vti1-rp1;Vesicle transport …	24.9424	344.467	414944	Q9UEU0	0	0	0	0.020197	0
ENSG00000122406	VMA21;MEAX;XMEA	Vacuolar ATPase assembly integral membrane protein VMA21;Myopathy with excessive autophagy protein	24.9234	339.948	409501	Q3ZAQ7	0	0	0	0.019932	0
ENSG00000004455	C1orf144	UPF0485 protein C1orf144;Putative MAPK-activating protein PM18/PM20/PM22;cDNA FLJ54298;cDNA FLJ51932;Putative uncharacterized protein C1orf144	24.9208	339.338	408767	Q7Z422	0	0	0	0.0198963	0
ENSG00000179218	NUCB1;NUC	cDNA FLJ77770, highly similar to Homo sapiens nucleobindin 1 (NUCB1), mRNA;Nucleobindin-1;CALNUC;cDNA FLJ40471 fis, clone TESTI2042508, highly similar to Nucleobindin-1;cDNA FLJ52898, highly similar to Nucleobindin-1;Putative uncharacterized protein NUCB1;Nucleobindin 1 variant;NUCB1 protein	24.8902	332.212	400182	Q02818	0	0	0	0.0194785	0
ENSG00000181019	RWDD4A;FAM28A;hCG_1787251	RWD domain-containing protein 4A;Protein FAM28A;cDNA FLJ50110, highly similar to RWD domain-containing protein 4A;Putative uncharacterized protein RWDD4A;RWD domain containing 4A	24.8604	325.427	392009	Q6NW29	0	0	0	0.0190806	0
ENSG00000110955	ENSA;RP11-54A4.10-004	Putative uncharacterized protein ENSA;Alpha-endosulfine;ARPP-19e;Endosulfine alpha	24.7942	310.823	374418	O43768	0	0	0	0.0182244	0
ENSG00000089009	HIST2H2AB	Histone H2A type 2-B	24.777	307.148	369990	Q8IUE6	0	0	0	0.0180089	0
ENSG00000123349	HIST1H1A;H1F1	Histone H1.1	24.6924	289.659	348923	Q02539	0	0	0	0.0169834	0
ENSG00000167996	CSTA;STF1;STFA;hCG_1779987	Putative uncharacterized protein CSTA;Cystatin-A;Cystatin-AS;Stefin-A;CSTA protein;Cystatin A (Stefin A);cDNA FLJ76406, highly similar to Homo sapiens cystatin A (stefin A) (CSTA), mRNA	24.679	286.977	345692	P01040	0	0	0	0.0168262	0
ENSG00000105193	MRPL23;L23MRP;RPL23L	Putative uncharacterized protein MRPL23;39S ribosomal protein L23, mitochondrial;L23 mitochondrial-related protein;Ribosomal protein L23-like;cDNA, FLJ94423, highly similar to Homo sapiens mitochondrial ribosomal protein L23 (MRPL23), nuclear gene encoding mitochondrial protein, mRNA	24.5678	265.684	320043	Q16540	0	0	0	0.0155778	0
ENSG00000161970	IMUP;C19orf33	Immortalization up-regulated protein;Hepatocyte growth factor activator inhibitor type 2-related small protein	24.4315	241.731	291189	Q9GZP8	0	0	0	0.0141733	0
ENSG00000176788	CHP	Calcium-binding protein p22;Calcium-binding protein CHP;Calcineurin homologous protein;Calcineurin B homolog;cDNA FLJ57188, highly similar to Calcium-binding protein p22	24.4261	240.823	290095	Q99653	0	0	0	0.0141201	0
ENSG00000079332	TMEM111	Transmembrane protein 111;Putative uncharacterized protein TMEM111	24.3686	231.423	278772	Q9P0I2	0	0	0	0.0135689	0
ENSG00000142541	UNQ607	CSRP2BP	24.2993	220.566	265694	Q6UWS5	0	0	0	0.0129324	0
ENSG00000147164	LSM1;CASM	U6 snRNA-associated Sm-like protein LSm1;Cancer-associated Sm-like;Small nuclear ribonuclear CaSm	24.2096	207.265	249671	O15116	0	0	0	0.0121525	0
ENSG00000120265	NOL12	cDNA FLJ32577 fis, clone SPLEN2000255;cDNA FLJ57924;cDNA, FLJ79342;Nucleolar protein 12	24.1843	203.676	245348	Q9UGY1	0	0	0	0.011942	0
ENSG00000122705	ORMDL1;HSPC202	ORM1-like protein 1;Adoplin-1;Putative uncharacterized protein ORMDL1	24.1712	201.828	243122	Q9P0S3	0	0	0	0.0118337	0
ENSG00000175793	ORMDL2;HSPC160;MSTP095	ORM1-like protein 2;Adoplin-2	24.168	201.378	242580	Q53FV1	0	0	0	0.0118073	0
ENSG00000143106	VTI1A;RP11-25C19.2-001;hCG_1811152	Vesicle transport through interaction with t-SNAREs homolog 1A;Vesicle transport v-SNARE protein Vti1-like 2;Vti1-rp2;cDNA FLJ61523, highly similar to Vesicle transport through interaction witht-SNAREs homolog 1A;Putative uncharacterized protein VTI1A;Vesicle transport through interaction with t-SNAREs homolog 1A (Yeast);Vesicle transport through interaction with t-SNAREs homolog 1A (Yeast), isof…	23.8825	165.224	199029	Q96AJ9	0	0	0	0.00968752	0
ENSG00000115053	HEBP2;RP3-422G23.1;RP3-422G23.1-003;C6orf34;SOUL	Putative uncharacterized protein HEBP2;HEBP2 protein;OTTHUMP00000017297;Heme-binding protein 2;Placental protein 23;Protein SOUL	23.8684	163.622	197099	Q9Y5Z4	0	0	0	0.00959357	0
ENSG00000132646	NENF;CIR2;SPUF	Neudesin;Neuron-derived neurotrophic factor;Secreted protein of unknown function;Cell immortalization-related protein 2	23.802	156.261	188231	Q9UMX5	0	0	0	0.00916197	0
ENSG00000161547	UBQLN2;N4BP4;PLIC2;HRIHFB2157	cDNA FLJ60127, highly similar to Ubiquilin-2;Ubiquilin-2;Protein linking IAP with cytoskeleton 2;Ubiquitin-like product Chap1/Dsk2;DSK2 homolog;Chap1	23.7842	154.338	185916	Q9UHD9	0	0	0	0.00904924	0
ENSG00000242372	NGDN;C14orf120	Neuroguidin;EIF4E-binding protein	23.7808	153.975	185478	Q8NEJ9	0	0	0	0.00902794	0
ENSG00000138069	FAM107B;C10orf45;RP11-153L18.1-005	Protein FAM107B;Putative uncharacterized protein FAM107B;Family with sequence similarity 107, member B	23.7705	152.885	184165	Q9H098	0	0	0	0.00896403	0
ENSG00000123131	NFYA	Nuclear transcription factor Y subunit alpha;Nuclear transcription factor Y subunit A;CAAT box DNA-binding protein subunit A	23.7031	145.909	175761	P23511	0	0	0	0.008555	0
ENSG00000109971	PTRF;FKSG13	Polymerase I and transcript release factor;Cavin-1;cDNA FLJ35087 fis, clone PLACE6005546, highly similar to Polymerase I and transcript release factor;cDNA FLJ55731, highly similar to Polymerase I and transcript release factor;cDNA FLJ53495, highly similar to Polymerase I and transcript release factor	23.67	142.596	171771	Q6NZI2	0	0	0	0.00836078	0
ENSG00000108561	MFAP1	Microfibrillar-associated protein 1	23.6343	139.114	167576	P55081	0	0	0	0.0081566	0
ENSG00000005022	MEAF6;C1orf149;RP3-423B22.2-003;hCG_25685;RP3-423B22.2-008;EAF6	Putative uncharacterized protein MEAF6;Chromosome 1 open reading frame 149;Chromosome 1 open reading frame 149, isoform CRA_f;Chromatin modification-related protein MEAF6;Esa1-associated factor 6 homolog;Sarcoma antigen NY-SAR-91	23.5934	135.224	162891	Q9HAF1	0	0	0	0.00792855	0
ENSG00000189159	NOLC1;KIAA0035;NS5ATP13;hCG_25636	cDNA, FLJ95131, highly similar to Homo sapiens nucleolar and coiled-body phosphoprotein 1 (NOLC1), mRNA;Nucleolar and coiled-body phosphoprotein 1;Nucleolar phosphoprotein p130;Nucleolar 130 kDa protein;140 kDa nucleolar phosphoprotein;Hepatitis C virus NS5A-transactivated protein 13;NOLC1 protein;Nucleolar and coiled-body phosphoprotein 1, isoform CRA_a;cDNA FLJ32193 fis, clone PLACE6002345, hig…	23.5906	134.957	162570	Q14978	0	0	0	0.0079129	0
ENSG00000164104	YJEFN3;NDUFA13;GRIM19;CGI-39;CDA016	YjeF N-terminal domain-containing protein 3;cDNA FLJ57958, highly similar to NADH dehydrogenase (ubiquinone) 1 alpha subcomplex subunit 13 (EC 1.6.5.3);cDNA FLJ59191, highly similar to NADH dehydrogenase (ubiquinone) 1 alpha subcomplex subunit 13 (EC 1.6.5.3);cDNA FLJ58045, highly similar to NADH dehydrogenase (ubiquinone) 1 alpha subcomplex subunit 13 (EC 1.6.5.3);NADH dehydrogenase [ubiquinone]…	23.5524	131.432	158323	Q9P0J0	0	0	0	0.00770618	0
ENSG00000044574	WBP11;NPWBP;SIPP1;SNP70	cDNA FLJ58174, highly similar to WW domain-binding protein 11;cDNA FLJ60194, highly similar to WW domain-binding protein 11;WW domain-binding protein 11;SH3 domain-binding protein SNP70;Npw38-binding protein;Splicing factor that interacts with PQBP-1 and PP1	23.54	130.31	156971	Q9Y2W2	0	0	0	0.0076404	0
ENSG00000161016	C11orf10;HSPC005	UPF0197 transmembrane protein C11orf10;UPF0197 transmembrane protein C11orf10 homolog	23.5348	129.84	156405	P61165	0	0	0	0.00761285	0
ENSG00000241837	C21orf70;PRED56	Putative uncharacterized protein C21orf70;Uncharacterized protein C21orf70	23.4862	125.534	151219	Q9NSI2	0	0	0	0.00736041	0
ENSG00000106244	SNAP29	Synaptosomal-associated protein;Synaptosomal-associated protein 29;Vesicle-membrane fusion protein SNAP-29;Soluble 29 kDa NSF attachment protein	23.4633	123.558	148838	O95721	0	0	0	0.00724451	0
ENSG00000105372	CHMP4A;C14orf123;SHAX2;CDA04;HSPC134	Chromatin modifying protein 4A;Charged multivesicular body protein 4a;Chromatin-modifying protein 4a;Vacuolar protein sorting-associated protein 32-1;SNF7-1;SNF7 homolog associated with Alix-2	23.4444	121.955	146907	Q9BY43	0	0	0	0.00715057	0
ENSG00000140988	HIGD1A;HIG1;HSPC010	cDNA, FLJ92076, Homo sapiens likely ortholog of mouse hypoxia induced gene 1(HIG1), mRNA;Putative uncharacterized protein HIGD1A;HIG1 domain family member 1A;Hypoxia-inducible gene 1 protein	23.3511	114.317	137706	Q9Y241	0	0	0	0.00670268	0
ENSG00000170348	NDUFA12;DAP13	13kDa differentiation-associated protein variant;NADH dehydrogenase [ubiquinone] 1 alpha subcomplex subunit 12;NADH-ubiquinone oxidoreductase subunit B17.2;Complex I-B17.2;13 kDa differentiation-associated protein	23.3384	113.312	136496	Q9UI09	0	0	0	0.00664379	0
ENSG00000072506	CETN3;CEN3	Centrin-3;CETN3 protein	23.2931	109.808	132275	O15182	0	0	0	0.00643834	0
ENSG00000075785	ATP6AP2;ATP6IP2;CAPER;ELDF10;HT028;MSTP009;PSEC0072	cDNA FLJ59846, highly similar to Renin receptor;cDNA FLJ52527, highly similar to Renin receptor;Renin receptor;Renin/prorenin receptor;ATPase H(+)-transporting lysosomal accessory protein 2;ATPase H(+)-transporting lysosomal-interacting protein 2;Vacuolar ATP synthase membrane sector-associated protein M8-9;N14F;ER-localized type I transmembrane adaptor;Embryonic liver differentiation factor 10	23.2785	108.708	130949	O75787	0	0	0	0.00637381	0
ENSG00000115875	NDUFB5;hCG_1787208	cDNA, FLJ94443, highly similar to Homo sapiens NADH dehydrogenase (ubiquinone) 1 beta subcomplex, 5, 16kDa (NDUFB5), mRNA;NADH dehydrogenase [ubiquinone] 1 beta subcomplex subunit 5, mitochondrial;NADH-ubiquinone oxidoreductase SGDH subunit;Complex I-SGDH;NDUFB5 protein;NADH dehydrogenase (Ubiquinone) 1 beta subcomplex, 5, 16kDa, isoform CRA_h	23.2336	105.376	126936	O43674	0	0	0	0.00617846	0
ENSG00000127314;ENSG00000176276	PRKRIP1	cDNA FLJ52490, moderately similar to Homo sapiens PRKR interacting protein 1 (IL11 inducible) (PRKRIP1), mRNA;cDNA FLJ58924, highly similar to Homo sapiens PRKR interacting protein 1 (IL11 inducible) (PRKRIP1), mRNA;Putative uncharacterized protein PRKRIP1;PRKR-interacting protein 1	23.1145	97.0247	116876	Q9H875	0	0	0	0.00568881	0
ENSG00000127314;ENSG00000176276	NEDD8	NEDD8;Ubiquitin-like protein Nedd8;Neddylin;Neural precursor cell expressed developmentally down-regulated protein 8	23.0604	93.4511	112571	Q15843	0	0	0	0.00547928	0
ENSG00000143321	CSDA;DBPA	DNA-binding protein A;Cold shock domain-containing protein A;Single-strand DNA-binding protein NF-GMB;CSDA protein variant;CSDA protein	22.9611	87.2353	105084	P16989	0	0	0	0.00511483	0
ENSG00000203818	PPCS;COAB;RP11-163G10.1-003;RP11-163G10.1-002;RP11-163G10.1-005	Phosphopantothenate--cysteine ligase;Phosphopantothenoylcysteine synthetase	22.915	84.4959	101784	Q9HAB8	0	0	0	0.00495422	0
ENSG00000117632	HMGN5;NSBP1;RP11-196G4.1-007;RP11-196G4.1-003;RP11-196G4.1-002;RP11-196G4.1-004;RP11-196G4.1-006	cDNA, FLJ96911, highly similar to Homo sapiens nucleosomal binding protein 1 (NSBP1), mRNA;High mobility group nucleosome-binding domain-containing protein 5;Nucleosome-binding protein 1;Nucleosomal binding protein 1	22.8754	82.2065	99025.9	P82970	0	0	0	0.00481998	0
ENSG00000147065	SYNJ2BP;OMP25	Synaptojanin-2-binding protein;Mitochondrial outer membrane protein 25	22.7946	77.7289	93632.3	P57105	0	0	0	0.00455745	0
ENSG00000008018	HSPE1;hCG_21429;EPFP1	Heat shock 10kDa protein 1 (Chaperonin 10), isoform CRA_h;Putative uncharacterized protein HSPE1;Heat shock 10kDa protein 1 (Chaperonin 10), isoform CRA_b;10 kDa heat shock protein, mitochondrial;10 kDa chaperonin;Chaperonin 10;Early-pregnancy factor;Chaperonin 10-related protein	22.7188	73.751	88840.4	P61604	0	0	0	0.00432421	0
ENSG00000101182	C16orf63;PHSECRG2	cDNA FLJ32236 fis, clone PLACE6004931;LisH domain-containing protein C16orf63	22.7182	73.7177	88800.4	Q96NB1	0	0	0	0.00432226	0
ENSG00000144746	SSBP1;hCG_2014251;tcag7.401;SSBP	Single-stranded DNA binding protein 1;Single-stranded DNA binding protein 1, isoform CRA_a;cDNA, FLJ93504, Homo sapiens single-stranded DNA binding protein 1 (SSBP1), mRNA;Single-stranded DNA binding protein 1, isoform CRA_c;cDNA FLJ51825, highly similar to Single-stranded DNA-binding protein, mitochondrial;Putative uncharacterized protein SSBP1;Single-stranded DNA-binding protein, mitochondrial;…	22.7018	72.887	87799.7	Q04837	0	0	0	0.00427356	0
ENSG00000149591	INO80C;C18orf37	cDNA FLJ58388;INO80 complex subunit C	22.6742	71.5044	86134.2	Q6PI98	0	0	0	0.00419249	0
ENSG00000183684	ATP5D	ATP synthase subunit delta, mitochondrial;F-ATPase delta subunit	22.6512	70.372	84770.1	P30049	0	0	0	0.0041261	0
ENSG00000101856	DAXX;DADB-159G18.9-011;DAMC-227D19.15-011;DAQB-126H3.2-011;XXbac-BCX165D10.3-011;XXbac-BPG185D15.6-011;BING2;DAP6;DADB-159G18.9-007;DAMC-227D19.15-007;DAQB-126H3.2-007;XXbac-BCX165D10.3-007;XXbac-BPG185D15.6-007;DADB-159G18.9-005;DAMC-227D19.15-005;DAQB-126H3.2-005;XXbac-BCX165D10.3-005;XXbac-BPG185D15.6-005	Death-associated protein 6;cDNA FLJ77778, highly similar to Homo sapiens death-associated protein 6 (DAXX), mRNA;cDNA, FLJ93506, highly similar to Homo sapiens death-associated protein 6 (DAXX), mRNA;cDNA FLJ50943, highly similar to Death domain-associated protein 6;Death domain-associated protein 6;Daxx;Fas death domain-associated protein;ETS1-associated protein 1;Death-associated protein 6 vari…	22.5893	67.4198	81213.9	Q5STR5	0	0	0	0.003953	0
ENSG00000167085	NSFL1C;RP4-776F14.2-005;UBXN2C	NSFL1 (P97) cofactor (P47);cDNA FLJ55103, highly similar to NSFL1 cofactor p47;NSFL1 cofactor p47;p97 cofactor p47;UBX domain-containing protein 2C;cDNA FLJ36526 fis, clone TRACH2003347, highly similar to NSFL1 cofactor p47;p47 protein isoform a variant	22.5879	67.353	81133.4	Q9UNZ2	0	0	0	0.00394908	0
ENSG00000144785	PRKCDBP;SRBC	Protein kinase C delta-binding protein;Serum deprivation response factor-related gene product that binds to C-kinase;Cavin-3	22.5552	65.8417	79312.9	Q969G5	0	0	0	0.00386047	0
ENSG00000124529;ENSG00000158406;ENSG00000182217;ENSG00000183941;ENSG00000188987;ENSG00000196176;ENSG00000197061;ENSG00000197238;ENSG00000197837;ENSG00000197914;ENSG00000198327;ENSG00000198339;ENSG00000198518;ENSG00000198558	LRPAP1;A2MRAP	cDNA FLJ78417, highly similar to Homo sapiens low density lipoprotein receptor-related protein associated protein 1 (LRPAP1), mRNA;cDNA, FLJ93097, highly similar to Homo sapiens low density lipoprotein receptor-related protein associated protein 1 (LRPAP1), mRNA;Alpha-2-macroglobulin receptor-associated protein;Low density lipoprotein receptor-related protein-associated protein 1	22.5438	65.3257	78691.4	P30533	0	0	0	0.00383022	0
ENSG00000113387	GOLT1B;GOT1A;CGI-141;HDCMA39P;UNQ432/PRO793	Vesicle transport protein GOT1B;Golgi transport 1 homolog B;hGOT1a;Putative NF-kappa-B-activating protein 470	22.4909	62.9755	75860.3	Q9Y3E0	0	0	0	0.00369242	0
ENSG00000170270	FAM50A;DXS9928E;HXC26;XAP5;XX-FW81657B9.2-002	Protein FAM50A;Protein XAP-5;Protein HXC-26;Family with sequence similarity 50, member A;FAM50A protein	22.4576	61.5365	74126.8	Q14320	0	0	0	0.00360804	0
ENSG00000126067	C7orf44	Uncharacterized protein C7orf44;cDNA FLJ39884 fis, clone SPLEN2016304;Putative uncharacterized protein C7orf44	22.3924	58.8173	70851.4	Q9GZY4	0	0	0	0.00344862	0
ENSG00000089248	ATP5I;ATP5K	ATP synthase subunit e, mitochondrial	22.3372	56.6078	68189.8	P56385	0	0	0	0.00331907	0
ENSG00000169504	RBM7	RNA-binding protein 7;RNA-binding motif protein 7;Putative uncharacterized protein;RNA binding motif protein 7	22.3348	56.5173	68080.7	Q9Y580	0	0	0	0.00331376	0
ENSG00000186468	C9orf46;AD025;MDS030	Transmembrane protein C9orf46	22.274	54.1849	65271.2	Q9HBL7	0	0	0	0.003177	0
ENSG00000105640	SNAPC5;SNAP19	snRNA-activating protein complex subunit 5;Small nuclear RNA-activating complex polypeptide 5;snRNA-activating protein complex 19 kDa subunit	22.2655	53.8655	64886.4	O75971	0	0	0	0.00315828	0
ENSG00000173267	NDUFS4	NADH dehydrogenase [ubiquinone] iron-sulfur protein 4, mitochondrial;NADH-ubiquinone oxidoreductase 18 kDa subunit;Complex I-18 kDa;Complex I-AQDQ	22.2596	53.6453	64621.1	O43181	0	0	0	0.00314536	0
ENSG00000103769	RRP7A;CGI-96;RRP7B	Ribosomal RNA-processing protein 7 homolog A;Gastric cancer antigen Zg14;cDNA FLJ90011 fis, clone HEMBA1000443, highly similar to Gastric cancer antigen Zg14;Putative ribosomal RNA-processing protein 7 homolog B;Putative gastric cancer antigen Zg14-like protein	22.2517	53.3523	64268.2	Q9NSQ0	0	0	0	0.00312819	0
ENSG00000145335	PRCC;TPRC;RP11-66D17.11-004	Putative uncharacterized protein PRCC;Proline-rich protein PRCC;Papillary renal cell carcinoma translocation-associated gene protein;Papillary renal cell carcinoma (Translocation-associated)	22.2474	53.1936	64077	Q92733	0	0	0	0.00311888	0
ENSG00000165410	C12orf23	cDNA FLJ10869 fis, clone NT2RP4001677;UPF0444 transmembrane protein C12orf23	22.1925	51.2063	61683.1	Q8WUH6	0	0	0	0.00300236	0
ENSG00000187608	FAM133B;MGC40405;hCG_19545	Protein FAM133B;FAM133B protein;Putative uncharacterized protein MGC40405;cDNA FLJ43509 fis, clone PERIC2003699;Putative uncharacterized protein FAM133B	22.1655	50.2597	60542.8	Q5BKY9	0	0	0	0.00294686	0
ENSG00000144713	GABARAPL1;GEC1	cDNA, FLJ96471, highly similar to Homo sapiens GABA(A) receptor-associated protein like 1(GABARAPL1), mRNA;cDNA FLJ59143, highly similar to Gamma-aminobutyric acid receptor-associated protein-like 1;Gamma-aminobutyric acid receptor-associated protein-like 1;GABA(A) receptor-associated protein-like 1;Glandular epithelial cell protein 1;Early estrogen-regulated protein	22.1555	49.9115	60123.4	Q9H0R8	0	0	0	0.00292644	0
ENSG00000241553	LENG1;XXbac-BCX105G6.2-001;XXbac-BPG111L9.2-001;hCG_20953	Leukocyte receptor cluster (LRC) member 1;Leukocyte receptor cluster member 1	22.0565	46.5994	56133.7	Q96BZ8	0	0	0	0.00273225	0
ENSG00000114902	MAX;BHLHD4;max;hCG_41671	Putative uncharacterized protein MAX;Protein max;Myc-associated factor X;Class D basic helix-loop-helix protein 4;cDNA FLJ54949, highly similar to Homo sapiens MYC associated factor X (MAX), transcript variant 5, mRNA;MYC associated factor X, isoform CRA_b;Max protein;cDNA FLJ76576, highly similar to Homo sapiens MYC associated factor X (MAX), transcript variant 5, mRNA;MAX protein;MYC associated…	22.0452	46.2371	55697.2	P61244	0	0	0	0.002711	0
ENSG00000159228	ORMDL3	ORM1-like protein 3	22.039	46.0405	55460.3	Q8N138	0	0	0	0.00269947	0
ENSG00000182809	DDRGK1;C20orf116	DDRGK domain-containing protein 1	22.0283	45.6987	55048.6	Q96HY6	0	0	0	0.00267943	0
ENSG00000110696	SEC11C;SEC11L3;SPC21;SPCS4C;hCG_33729	Signal peptidase complex catalytic subunit SEC11C;SEC11 homolog C;SEC11-like protein 3;Microsomal signal peptidase 21 kDa subunit;SPC21;SEC11-like 3 (S. cerevisiae), isoform CRA_a;cDNA FLJ57851, highly similar to Microsomal signal peptidase 21 kDa subunit (EC 3.4.-.-)	21.9951	44.6593	53796.6	Q9BY50	0	0	0	0.00261849	0
ENSG00000094916	HMG20A;HMGX1;HMGXB1	High mobility group protein 20A;HMG box-containing protein 20A;HMG domain-containing protein HMGX1;HMG domain-containing protein 1;cDNA FLJ57155, highly similar to High mobility group protein 20A;cDNA, FLJ79180, highly similar to High mobility group protein 20A	21.9798	44.1879	53228.8	Q9NP66	0	0	0	0.00259085	0
ENSG00000110958	DHODH	Putative uncharacterized protein DHODH;Dihydroorotate dehydrogenase, mitochondrial;Dihydroorotate oxidase	21.9717	43.9396	52929.6	Q02127	0	0	0	0.00257629	0
ENSG00000149925	HAX1;HS1BP1;RP11-137P24.1-006	HCLS1-associated protein X-1;HS1-associating protein X-1;HS1-binding protein 1;HCLS1 associated protein X-1	21.9489	43.2521	52101.5	O00165	0	0	0	0.00253599	0
ENSG00000185624	REEP3;C10orf74	cDNA FLJ77025;Receptor expression-enhancing protein 3	21.9452	43.1399	51966.3	Q6NUK4	0	0	0	0.0025294	0
ENSG00000067560	hCG_1994066;SNRNP27	HCG1994066, isoform CRA_a;cDNA FLJ78125, highly similar to Homo sapiens putative nucleic acid binding protein RY-1 (RY1), mRNA;cDNA, FLJ92318, Homo sapiens putative nucleic acid binding protein RY-1 (RY1),mRNA;Putative uncharacterized protein SNRNP27;U4/U6.U5 small nuclear ribonucleoprotein 27 kDa protein;U4/U6.U5 tri-snRNP-associated protein 3;U4/U6.U5 tri-snRNP-associated 27 kDa protein;Nucleic…	21.9351	42.8386	51603.4	Q8WVK2	0	0	0	0.00251174	0
ENSG00000198712	C11orf57	Uncharacterized protein C11orf57;cDNA FLJ10726 fis, clone NT2RP3001216, weakly similar to CYLICIN I	21.8709	40.9764	49360.1	Q6ZUT1	0	0	0	0.00240255	0
ENSG00000167460	C20orf30;HSPC274;UNQ2432/PRO4992;RP5-1116H23.2-004	UPF0414 transmembrane protein C20orf30;Chromosome 20 open reading frame 30	21.8453	40.2554	48491.6	Q96A57	0	0	0	0.00236028	0
ENSG00000134308	PDZD11;PDZK11;HSPC227;UNQ6486/PRO21335	PDZ domain-containing protein 11	21.7132	36.7319	44247.2	Q5EBL8	0	0	0	0.00215369	0
ENSG00000135046	HMGN3;TRIP7;PNAS-24;DKFZp686E20226	High mobility group nucleosome-binding domain-containing protein 3;Thyroid receptor-interacting protein 7;Putative uncharacterized protein DKFZp686E20226	21.6664	35.5587	42834	Q15651	0	0	0	0.0020849	0
ENSG00000111229	NINJ1	Ninjurin-1;Nerve injury-induced protein 1	21.6491	35.1368	42325.8	Q92982	0	0	0	0.00206016	0
ENSG00000168374	KHDRBS3;SALP;SLM2	KH domain-containing, RNA-binding, signal transduction-associated protein 3;Sam68-like mammalian protein 2;Sam68-like phosphotyrosine protein;RNA-binding protein T-Star	21.5313	32.3804	39005.5	O75525	0	0	0	0.00189855	0
ENSG00000145050	CHMP4C;SHAX3	Charged multivesicular body protein 4c;Chromatin-modifying protein 4c;Vacuolar protein sorting-associated protein 32-3;SNF7-3;SNF7 homolog associated with Alix 3	21.4706	31.048	37400.5	Q96CF2	0	0	0	0.00182043	0
ENSG00000106588	CDCA3;C8;GRCC8;TOME1	Cell division cycle-associated protein 3;Trigger of mitotic entry protein 1;Gene-rich cluster protein C8;cDNA, FLJ93285, highly similar to Homo sapiens cell division cycle associated 3 (CDCA3), mRNA	21.4376	30.3451	36553.7	Q99618	0	0	0	0.00177921	0
ENSG00000152234	ND1;NADH1;MT-ND1;MTND1;ROPN1B	NADH-ubiquinone oxidoreductase chain 1;NADH dehydrogenase subunit 1	21.1049	24.0951	29025	P03886	0	0	0	0.00141276	0
ENSG00000164040	CGREF1;CGR11	Cell growth regulator with EF hand domain protein 1;Cell growth regulatory gene 11 protein;Hydrophobestin;cDNA FLJ60367, weakly similar to Cell growth regulator with EF hand domain 1;Putative uncharacterized protein CGREF1	20.9953	22.3323	26901.5	Q99674	0	0	0	0.0013094	0
ENSG00000075142	RP11-297I6.1;RP11-297I6.1-003;ARGLU1	cDNA FLJ53121;cDNA FLJ54293;Novel protein;Arginine and glutamate-rich protein 1	20.9889	22.2339	26783	Q9NWB6	0	0	0	0.00130363	0
ENSG00000165704	SSR2;TRAPB;HSD25;DKFZp686F19123	Translocon-associated protein subunit beta;Signal sequence receptor subunit beta;cDNA FLJ56303, highly similar to Translocon-associated protein subunit beta;Putative uncharacterized protein DKFZp686F19123	20.9875	22.2126	26757.4	P43308	0	0	0	0.00130239	0
ENSG00000104824	MAP1LC3B;hCG_32374;DKFZp762B153;MAP1ALC3	MAP1LC3B protein;Microtubule-associated protein 1 light chain 3 beta, isoform CRA_b;Microtubule-associated protein 1 light chain 3 beta, isoform CRA_c;Putative uncharacterized protein DKFZp762B153;cDNA FLJ77661, highly similar to Homo sapiens microtubule-associated protein 1 light chain 3 beta(MAP1LC3B), mRNA;Microtubule-associated proteins 1A/1B light chain 3B;Microtubule-associated protein 1 li…	20.9524	21.6785	26113.9	Q9GZQ8	0	0	0	0.00127106	0
ENSG00000100216	CFDP1;BCNT	cDNA, FLJ94590, highly similar to Homo sapiens craniofacial development protein 1 (CFDP1), mRNA;Craniofacial development protein 1;Bucentaur	20.9324	21.3803	25754.7	Q9UEE9	0	0	0	0.00125358	0
ENSG00000160201	GABARAP;FLC3B;HT004;hCG_1987397	cDNA, FLJ92494, highly similar to Homo sapiens GABA(A) receptor-associated protein (GABARAP), mRNA;Gamma-aminobutyric acid receptor-associated protein;GABA(A) receptor-associated protein;MM46;GABARAP protein;HCG1987397, isoform CRA_b	20.8689	20.4594	24645.4	O95166	0	0	0	0.00119959	0
ENSG00000187109	MTCP1;C6.1B	Protein p13 MTCP-1;Mature T-cell proliferation-1 type B1	20.8351	19.9862	24075.3	P56278	0	0	0	0.00117184	0
ENSG00000029993	SH3BGRL	cDNA, FLJ79546, highly similar to SH3 domain-binding glutamic acid-rich-likeprotein;SH3 domain-binding glutamic acid-rich-like protein	20.799	19.4915	23479.4	O75368	0	0	0	0.00114283	0
ENSG00000119421	DBI;hCG_17322	Diazepam binding inhibitor (GABA receptor modulator, acyl-Coenzyme A binding protein), isoform CRA_a;Diazepam binding inhibitor, splice form 1A(1)-B(1);Diazepam binding inhibitor, splice form 1A(1)-B(2);Diazepam binding inhibitor, splice form 1A(2)-B(1);Diazepam binding inhibitor, splice form 1A(2)-B(2);Diazepam binding inhibitor, splice form 1D(1)-B(1);Diazepam binding inhibitor, splice form 1D(…	20.7834	19.2821	23227.2	P07108	0	0	0	0.00113056	0
ENSG00000148175	CCDC56;HSPC009	Coiled-coil domain-containing protein 56	20.5409	16.2992	19634	Q9Y2R0	0	0	0	0.000955665	0
ENSG00000075618	TMSB4X;hCG_1646598;TMSL6;TMSB4L;TB4X;Thyb4;THYB4;Tmsb4;TMSB4;Tmsb4x;TMSL1;TMSL2	Thymosin beta 4, X-linked;Thymosin, beta 4, X-linked, isoform CRA_a;cDNA, FLJ92006, Homo sapiens thymosin, beta 4, X chromosome (TMSB4X), mRNA;Putative thymosin beta-4-like protein 6;Fx;Hematopoietic system regulatory peptide;Seraspenide;Thymosin beta-4;Putative thymosin beta-4-like protein 1;TMSB4X protein;Putative thymosin beta-4-like protein 2	20.5168	16.0289	19308.4	P62328	0	0	0	0.000939814	0
ENSG00000131795	UQCRB;UQBP	cDNA, FLJ92016, highly similar to Homo sapiens ubiquinol-cytochrome c reductase binding protein (UQCRB), mRNA;Cytochrome b-c1 complex subunit 7;Ubiquinol-cytochrome c reductase complex 14 kDa protein;Complex III subunit 7;Complex III subunit VII;QP-C	20.5036	15.8825	19132.1	P14927	0	0	0	0.000931235	0
ENSG00000143632	HOMER3;hCG_36784	Homer homolog 3 (Drosophila), isoform CRA_b;cDNA FLJ42459 fis, clone BRACE2018762, highly similar to Homer protein homolog 3;cDNA, FLJ94648, Homo sapiens homer homolog 3 (Drosophila) (HOMER3), mRNA;Homer protein homolog 3;Homer homolog 3 (Drosophila);Homer-3B protein	20.4823	15.6496	18851.5	Q9NSC5	0	0	0	0.000917575	0
ENSG00000223380	KIAA1704;LSR7;AD029	Uncharacterized protein KIAA1704;Lipopolysaccharide-specific response protein 7;cDNA FLJ57453	20.3934	14.7147	17725.4	Q8IXQ4	0	0	0	0.000862764	0
ENSG00000162704	CALML5;CLSP	Calmodulin-like skin protein variant;Calmodulin-like protein 5;Calmodulin-like skin protein	20.3539	14.3173	17246.7	Q9NZT1	0	0	0	0.000839462	0
ENSG00000112335	SNCB	Beta-synuclein	20.3122	13.9092	16755.1	Q16143	0	0	0	0.000815534	0
ENSG00000119396	SNRNP35;HM1;U1SNRNPBP	U11/U12 small nuclear ribonucleoprotein 35 kDa protein;U1 snRNP-binding protein homolog;Protein HM-1	20.1952	12.8258	15450	Q16560	0	0	0	0.000752012	0
ENSG00000188846	TIMM16;MAGMAS;TIM16;CGI-136	Mitochondrial import inner membrane translocase subunit Tim16;Mitochondria-associated granulocyte macrophage CSF-signaling molecule	20.1945	12.8194	15442.3	Q9Y3D7	0	0	0	0.000751637	0
ENSG00000124562	GPS2	cDNA FLJ61446, highly similar to G protein pathway suppressor 2;G protein pathway suppressor 2;GPS2 protein	20.1811	12.7008	15299.4	Q13227	0	0	0	0.000744682	0
ENSG00000120438	DNAJC15;DNAJD1;GIG22;HSD18	DnaJ homolog subfamily C member 15;Methylation-controlled J protein;Cell growth-inhibiting gene 22 protein	20.0523	11.6165	13993.2	Q9Y5T4	0	0	0	0.000681104	0
ENSG00000173674	DAP;DAP1;hCG_37855	cDNA, FLJ92044, highly similar to Homo sapiens death-associated protein (DAP), mRNA;cDNA FLJ55133, weakly similar to Death-associated protein 1;Death-associated protein 1;Death-associated protein;Death-associated protein, isoform CRA_b	19.8566	10.143	12218.2	P51397	0	0	0	0.00059471	0
ENSG00000213585	SFRS18;C6orf111;SRRP130;HSPC261;HSPC306	Splicing factor, arginine/serine-rich 18;Splicing factor, arginine/serine-rich 130;Serine/arginine-rich-splicing regulatory protein 130;SR-rich protein;SR-related protein;SFRS18 protein;SR rich protein	19.8266	9.9339	11966.4	Q8TF01	0	0	0	0.00058245	0
ENSG00000105379	TGOLN2;hCG_34605;TGN46;TGN51	Trans-golgi network protein 2, isoform CRA_a;cDNA, FLJ92838, highly similar to Homo sapiens trans-golgi network protein 2 (TGOLN2), mRNA;Trans-Golgi network integral membrane protein 2;Trans-Golgi network protein TGN51;TGN46;TGN48;TGN38 homolog;Putative uncharacterized protein TGOLN2	19.6581	8.8391	10647.6	O43493	0	0	0	0.00051826	0
ENSG00000198612	FAM103A1;C15orf18	Protein FAM103A1	19.6388	8.72158	10506	Q9BTL3	0	0	0	0.000511369	0
ENSG00000100442	LOC222171;PRR15;hCG_2011580;tcag7.123	Proline rich 15;Putative uncharacterized protein LOC222171;Putative uncharacterized protein PRR15;Proline-rich protein 15	19.6343	8.69424	10473.1	Q8IV56	0	0	0	0.000509766	0
ENSG00000164182	RCN3;UNQ239/PRO272	Reticulocalbin-3;EF-hand calcium-binding protein RLP49	19.5536	8.2216	9903.74	Q96D15	0	0	0	0.000482054	0
ENSG00000124767	RWDD1;DFRP2;CGI-24;PTD013;hCG_20867	RWD domain-containing protein 1;DRG family-regulatory protein 2;Putative uncharacterized protein RWDD1;RWD domain containing 1, isoform CRA_b;cDNA FLJ50243, highly similar to RWD domain-containing protein 1	19.5081	7.96636	9596.27	Q9H446	0	0	0	0.000467088	0
ENSG00000131981	PFDN6;DADB-159G18.5-007;DAMC-227D19.11-007;DAQB-193B15.2-007;XXbac-BCX165D10.2-006;XXbac-BPG185D15.3-007;HKE2;PFD6;DADB-159G18.5-004;DAMC-227D19.11-004;DAQB-193B15.2-001;XXbac-BCX165D10.2-004;XXbac-BPG185D15.3-004;hCG_17527	Prefoldin subunit 6;Protein Ke2;Prefoldin subunit 6, isoform CRA_b;cDNA, FLJ92435, Homo sapiens HLA class II region expressed gene KE2 (HKE2), mRNA	19.3248	7.01581	8451.25	O15212	0	0	0	0.000411355	0
ENSG00000116459	MBP	Myelin basic protein;Myelin A1 protein;Myelin membrane encephalitogenic protein;Putative uncharacterized protein MBP;cDNA FLJ77803, highly similar to Homo sapiens myelin basic protein (MBP), mRNA;cDNA FLJ54101, highly similar to Myelin basic protein	19.042	5.76675	6946.63	P02686	0	0	0	0.00033812	0
ENSG00000204628	RSRC1;BM-011	Arginine/serine-rich coiled-coil protein 1;cDNA FLJ58941, moderately similar to Arginine/serine-rich coiled coil protein 1;Putative uncharacterized protein RSRC1	19.0142	5.65689	6814.29	Q96IZ7	0	0	0	0.000331678	0
ENSG00000090013	ACYP1;ACYPE	Putative uncharacterized protein ACYP1;Acylphosphatase-1;Acylphosphate phosphohydrolase 1;Acylphosphatase, organ-common type isozyme;Acylphosphatase, erythrocyte isozyme	18.8373	5.00385	6027.64	P07311	0	0	0	0.000293389	0
ENSG00000179958	HMGN4;HMG17L3;NHC	High mobility group nucleosome-binding domain-containing protein 4;Non-histone chromosomal protein HMG-17-like 3	18.7115	4.5862	5524.54	O00479	0	0	0	0.000268901	0
ENSG00000147889	SPA17;SP17	Sperm surface protein Sp17;Sperm autoantigenic protein 17;Sp17-1;Cancer/testis antigen 22	18.6986	4.54541	5475.4	Q15506	0	0	0	0.000266509	0
ENSG00000147889	NUP62CL;RP13-383K5.2-003;RP13-383K5.2-004;NUP62L	Nucleoporin 62kDa C-terminal like;Nucleoporin-62 C-terminal-like protein	18.6536	4.40576	5307.17	Q9H1M0	0	0	0	0.000258321	0
ENSG00000108107	RBM9;FOX2;HRNBP2;RTA;RP1-41P2.9-009;RP1-41P2.9-006;RP1-41P2.9-013;RP1-41P2.9-012	RNA-binding protein 9;RNA-binding motif protein 9;Fox-1 homolog B;Hexaribonucleotide-binding protein 2;Repressor of tamoxifen transcriptional activity;Putative uncharacterized protein RBM9;RNA binding motif protein 9	18.5672	4.14956	4998.56	O43251	0	0	0	0.0002433	0
ENSG00000127445	STX3A;hCG_40920;STX3;DKFZp686L1857	cDNA FLJ52253, highly similar to Mus musculus syntaxin 3 (Stx3), transcript variant C, mRNA;Syntaxin 3A, isoform CRA_b;cDNA FLJ60699, highly similar to Syntaxin-3;Syntaxin-3;Syntaxin 3A;Syntaxin 3A, isoform CRA_c;cDNA FLJ43672 fis, clone SYNOV4007671, highly similar to Syntaxin-3;cDNA FLJ78704, highly similar to Homo sapiens syntaxin 3A (STX3A), mRNA;cDNA, FLJ93356, Homo sapiens syntaxin 3A (STX3…	18.257	3.34691	4031.69	Q13277	0	0	0	0.000196238	0
ENSG00000196419	SLC39A11;C17orf26;ZIP11	Zinc transporter ZIP11;Zrt- and Irt-like protein 11;Solute carrier family 39 member 11	18.05	2.89947	3492.7	Q8N1S5	0	0	0	0.000170004	0
ENSG00000011304	UQCR10;UCRC;HSPC119;hCG_1641518	Putative uncharacterized protein UQCR10;HSPC051;HSPC151;Cytochrome b-c1 complex subunit 9;Ubiquinol-cytochrome c reductase complex 7.2 kDa protein;Cytochrome c1 non-heme 7 kDa protein;Complex III subunit X;Complex III subunit 9;Ubiquinol-cytochrome c reductase complex (7.2 kD), isoform CRA_a	17.9492	2.70375	3256.93	Q9UDW1	0	0	0	0.000158528	0
ENSG00000143771	COX6C	Cytochrome c oxidase subunit 6C;Cytochrome c oxidase polypeptide VIc	17.5764	2.08814	2515.38	P09669	0	0	0	0.000122433	0
ENSG00000147140	MYCBP;AMY1	C-Myc-binding protein;Associate of Myc 1;MYCBP protein	17.0065	1.40663	1694.42	Q99417	0	0	0	8.24742e-05	0
ENSG00000196139	TMOD2;NTMOD	cDNA FLJ76964, highly similar to Homo sapiens tropomodulin 2 (neuronal) (TMOD2), mRNA;cDNA FLJ56546, highly similar to Tropomodulin-2;TMOD2 protein;Tropomodulin-2;Neuronal tropomodulin	16.7883	1.20919	1456.59	Q9NZR1	0	0	0	7.08979e-05	0
ENSG00000128245	ARPP19	cAMP-regulated phosphoprotein 19	16.6745	1.11752	1346.16	P56211	0	0	0	6.55231e-05	0
ENSG00000106992	ARL10;ARL10A	ADP-ribosylation factor-like protein 10	15.8658	0.637961	768.488	Q8N8L6	0	0	0	3.74053e-05	0
ENSG00000136010	CEP110;CEP1;RP11-165P4.1-002;RP11-165P4.1-003;RP11-165P4.1-008;RP11-165P4.1-007;RP11-165P4.1-005;RP11-165P4.1-004	Centriolin;110 kDa centrosomal protein;Centrosomal protein 1;Putative uncharacterized protein CEP110;Centrosomal protein 110kDa;cDNA FLJ56633, highly similar to Homo sapiens centrosomal protein 110 kDa (CEP110), mRNA	3.99077	0.000169851	0.204602	Q7Z7A1	20	1048576	0.204602	9.95878e-09	5.05631e-07
ENSG00000221866	LRP1B;LRPDIT	Putative uncharacterized protein LRP1B;Low density lipoprotein-related protein 1B variant;Candidate tumor suppressor protein;Low-density lipoprotein receptor-related protein 1B;Low-density lipoprotein receptor-related protein-deleted in tumor;cDNA FLJ30101 fis, clone BNGH41000118, highly similar to Homo sapiens low density lipoprotein receptor related protein-deleted in tumor (LRPDIT) mRNA	7.14068	0.00150759	1.81604	Q9NZR2	345	7.16718e+103	1.81604	8.83937e-08	4.48796e-06
ENSG00000154358	DKFZp434G0625;PLXNA4B;hCG_2014152;tcag7.327;PLXNA4;tcag7.1291;KIAA1550;PLXNA4A;UNQ2820/PRO34003	Plexin A4, B, isoform CRA_a;Putative uncharacterized protein DKFZp434G0625;Plexin A4;Plexin A4, B, isoform CRA_b;Putative uncharacterized protein PLXNA4;Plexin-A4	7.17373	0.00154252	1.85812	Q9HCM2	59	5.76461e+17	1.85812	9.04421e-08	4.59196e-06
ENSG00000162298	PITPNM3;NIR1	PITPNM family member 3;Membrane-associated phosphatidylinositol transfer protein 3;Phosphatidylinositol transfer protein, membrane-associated 3;Pyk2 N-terminal domain-interacting receptor 1	7.25748	0.00163472	1.96919	Q9BZ71	19	524288	1.96919	9.58481e-08	4.86644e-06
ENSG00000105220	HIST2H3A;HIST2H3C;H3F2;H3FM;HIST2H3D	Histone H3.2;Histone H3/m;Histone H3/o	29.7136	9406.22	1.13307e+07	Q71DI3	1	2	2	0.551512	4.94258e-06
ENSG00000100902	HSPB1;HSP27;HSP28	Heat shock protein beta-1;Heat shock 27 kDa protein;Stress-responsive protein 27;Estrogen-regulated 24 kDa protein;28 kDa heat shock protein;cDNA FLJ52243, highly similar to Heat-shock protein beta-1;Putative uncharacterized protein HSPB1	29.4893	8051.71	9.69909e+06	P04792	1	2	2	0.472093	4.94258e-06
ENSG00000102119	SUMO2;SMT3B;SMT3H2;Smt3b;Smt3h2;Sumo2	Small ubiquitin-related modifier 2;Ubiquitin-like protein SMT3B;SMT3 homolog 2;Sentrin-2;HSMT3;SUMO-3	29.3564	7342.98	8.84535e+06	P61956	1	2	2	0.430538	4.94258e-06
ENSG00000011052;ENSG00000239672;ENSG00000243678	VIM;RP11-124N14.1-008	Vimentin;Vimentin variant 3;Vimentin variant 4;cDNA FLJ34494 fis, clone HLUNG2005030, highly similar to VIMENTIN;Vimentin variant	29.3564	7342.98	8.84535e+06	P08670	1	2	2	0.430538	4.94258e-06
ENSG00000011052;ENSG00000239672;ENSG00000243678	PPIB;CYPB	Peptidyl-prolyl cis-trans isomerase B;Rotamase B;Cyclophilin B;S-cyclophilin;CYP-S1	29.2018	6597.12	7.94689e+06	P23284	1	2	2	0.386806	4.94258e-06
ENSG00000107833	ATP5H;My032	ATP5H protein;ATP synthase subunit d, mitochondrial	29.0977	6137.6	7.39336e+06	O75947	1	2	2	0.359864	4.94258e-06
ENSG00000065978	ARHGDIA;GDIA1	Putative uncharacterized protein ARHGDIA;cDNA FLJ50748, highly similar to Rho GDP-dissociation inhibitor 1;Rho GDP-dissociation inhibitor 1;Rho-GDI alpha;cDNA FLJ53102, moderately similar to Rho GDP-dissociation inhibitor 1	29.0756	6044.43	7.28112e+06	P52565	1	2	2	0.354401	4.94258e-06
ENSG00000107223	MYL12B;MRLC2;MYLC2B	Myosin regulatory light chain 12B;Myosin regulatory light chain MRLC2;Myosin regulatory light chain 2-B, smooth muscle isoform;MLC-2A;SHUJUN-1;Myosin regulatory light chain 20 kDa	28.9271	5453.32	6.56907e+06	O14950	1	2	2	0.319743	4.94258e-06
ENSG00000147155	RPL21;RP11-428O18.5-001;hCG_2020044	60S ribosomal protein L21;Ribosomal protein L21 variant;RPL21 protein;Ribosomal protein L21;Ribosomal protein L21, isoform CRA_a;cDNA, FLJ92056, Homo sapiens ribosomal protein L21 (RPL21), mRNA	28.8925	5323.83	6.41309e+06	P46778	1	2	2	0.31215	4.94258e-06
ENSG00000146701	RPL29;RP11-632C17__A.1-001	cDNA FLJ78093, highly similar to Homo sapiens ribosomal protein L29 (RPL29), mRNA;60S ribosomal protein L29;Cell surface heparin-binding protein HIP;Putative uncharacterized protein RPL29;Ribosomal protein L29 (RPL29) pseudogene;Ribosomal protein L29	28.8817	5284.31	6.36548e+06	P47914	1	2	2	0.309833	4.94258e-06
ENSG00000198931	RPL7;WUGSC:H_RG054D04.1	60S ribosomal protein L7;Putative uncharacterized protein RPL7;Similar to 60S ribosomal protein L7; similar to P18124 (PID:d133021)	28.8326	5107.39	6.15236e+06	P18124	1	2	2	0.29946	4.94258e-06
ENSG00000150753	RPL13;hCG_1723872;BBC1;OK/SW-cl.46	60S ribosomal protein L13;Ribosomal protein L13;Breast basic conserved protein 1	28.817	5052.35	6.08606e+06	P26373	1	2	2	0.296233	4.94258e-06
ENSG00000099810	RPL22;RPL22L2	60S ribosomal protein L22;Epstein-Barr virus small RNA-associated protein;EBER-associated protein;Heparin-binding protein HBp15;Ribosomal protein L22-like 2;Ribosomal protein L22	28.8082	5021.8	6.04926e+06	P35268	1	2	2	0.294441	4.94258e-06
ENSG00000092841	RPS25;Rps25	40S ribosomal protein S25	28.7848	4940.91	5.95181e+06	P62851	1	2	2	0.289698	4.94258e-06
ENSG00000091527	Arf1;ARF1;Arf2	cDNA FLJ61099, highly similar to ADP-ribosylation factor 1;cDNA FLJ51902, highly similar to ADP-ribosylation factor 1;ADP-ribosylation factor 1;ADP-ribosylation factor 2	28.6534	4510.81	5.43372e+06	P84077	1	2	2	0.26448	4.94258e-06
ENSG00000186940	ANXA5;ANX5;ENX2;PP4	cDNA FLJ52002, highly similar to Annexin A5;Annexin A5;Annexin-5;Annexin V;Lipocortin V;Endonexin II;Calphobindin I;Placental anticoagulant protein I;Placental anticoagulant protein 4;Thromboplastin inhibitor;Vascular anticoagulant-alpha;Anchorin CII	28.5652	4243.27	5.11144e+06	P08758	1	2	2	0.248794	4.94258e-06
ENSG00000106153	RPS9;XXbac-BCX105G6.6-001;XXbac-BPG111L9.6-001;hCG_2009111	RPS9 protein;Putative uncharacterized protein RPS9;Ribosomal protein S9;Ribosomal protein S9, isoform CRA_a;Ribosomal protein S9, isoform CRA_c;cDNA FLJ61636, highly similar to 40S ribosomal protein S9;Ribosomal protein S9, isoform CRA_e;40S ribosomal protein S9	28.5593	4225.95	5.09058e+06	P46781	1	2	2	0.247779	4.94258e-06
ENSG00000170027	KRT7;SCL	cDNA FLJ46620 fis, clone TLUNG2000654, highly similar to Keratin, type II cytoskeletal 7;Keratin, type II cytoskeletal 7;Cytokeratin-7;Keratin-7;Type-II keratin Kb7;Sarcolectin;KRT7 protein;Putative uncharacterized protein	28.3961	3774.03	4.54619e+06	P08729	1	2	2	0.221281	4.94258e-06
ENSG00000159377	RPS17	40S ribosomal protein S17	28.3096	3554.28	4.28148e+06	P08708	1	2	2	0.208396	4.94258e-06
ENSG00000243279	HNRNPA2B1;HNRPA2B1	Heterogeneous nuclear ribonucleoproteins A2/B1;Putative uncharacterized protein HNRNPA2B1	28.2839	3491.57	4.20594e+06	P22626	1	2	2	0.20472	4.94258e-06
ENSG00000129625	COPZ1;COPZ;CGI-120;HSPC181;Copz;Copz1	cDNA FLJ59844, highly similar to Coatomer subunit zeta-1;cDNA FLJ59891, moderately similar to Coatomer subunit zeta-1;Coatomer subunit zeta-1;Zeta-1-coat protein;Coatomer protein complex, subunit zeta 1 variant	28.1728	3232.92	3.89437e+06	P61923	1	2	2	0.189554	4.94258e-06
ENSG00000108829	NQO1;DIA4;NMOR1;hCG_28204	NAD(P)H dehydrogenase [quinone] 1;Quinone reductase 1;NAD(P)H:quinone oxidoreductase 1;DT-diaphorase;Azoreductase;Phylloquinone reductase;Menadione reductase;cDNA FLJ50573, highly similar to Homo sapiens NAD(P)H dehydrogenase, quinone 1 (NQO1), transcript variant 3, mRNA;cDNA FLJ50591, highly similar to Homo sapiens NAD(P)H dehydrogenase, quinone 1 (NQO1), transcript variant 3, mRNA;cDNA FLJ60804…	28.076	3023.07	3.64159e+06	P15559	1	2	2	0.177251	4.94258e-06
ENSG00000130725	RPL6;TXREB1	60S ribosomal protein L6;cDNA FLJ51013, highly similar to 60S ribosomal protein L6;Tax-responsive enhancer element-binding protein 107;Neoplasm-related protein C140	28.0696	3009.73	3.62552e+06	Q02878	1	2	2	0.176469	4.94258e-06
ENSG00000119335	PFDN5;MM1;PFD5;mm-1;hCG_23361	Prefoldin subunit 5;C-Myc-binding protein Mm-1;Myc modulator 1;MM-1 gamma;Prefoldin subunit 5, isoform CRA_c;MM-1 beta	28.0612	2992.09	3.60428e+06	Q99471	1	2	2	0.175434	4.94258e-06
ENSG00000149357	RPL13A;RPL13a;hCG_1998057	60S ribosomal protein L13a;23 kDa highly basic protein;RPL13A protein;Ribosomal protein L13a variant;FWP004;Ribosomal protein L13a;Ribosomal protein L13a, isoform CRA_b	27.9991	2866.03	3.45242e+06	P40429	1	2	2	0.168043	4.94258e-06
ENSG00000172270	NCL;hCG_33980	Nucleolin, isoform CRA_c;cDNA FLJ10452 fis, clone NT2RP1000966, highly similar to NUCLEOLIN;cDNA FLJ38578 fis, clone HCHON2007674, highly similar to NUCLEOLIN;Putative uncharacterized protein NCL;Nucleolin;Protein C23;cDNA FLJ45706 fis, clone FEBRA2028457, highly similar to Nucleolin;NCL protein	27.9436	2757.91	3.32218e+06	P19338	1	2	2	0.161704	4.94258e-06
ENSG00000095906	HIST2H3PS2;RP5-998N21.6-001	Histone H3	27.7169	2356.84	2.83905e+06	Q5TEC6	1	2	2	0.138188	4.94258e-06
ENSG00000146731	TAGLN;SM22;WS3-10;DKFZp686P11128;hCG_2032895	Transgelin;Transgelin variant 1;Smooth muscle protein 22-alpha;Protein WS3-10;22 kDa actin-binding protein;Transgelin variant;Putative uncharacterized protein DKFZp686P11128;TAGLN protein;Transgelin variant 2;Transgelin, isoform CRA_b;cDNA, FLJ94704, highly similar to Homo sapiens transgelin (TAGLN), mRNA	27.6889	2311.54	2.78448e+06	Q01995	1	2	2	0.135532	4.94258e-06
ENSG00000148229	PHB;hCG_29613	Prohibitin, isoform CRA_a;cDNA FLJ78511, highly similar to Homo sapiens prohibitin (PHB), mRNA;cDNA, FLJ93035, Homo sapiens prohibitin (PHB), mRNA;Putative uncharacterized protein PHB;cDNA FLJ51562, highly similar to Prohibitin;Prohibitin;Prohibitin variant;PHB protein	27.6638	2271.69	2.73648e+06	P35232	1	2	2	0.133195	4.94258e-06
ENSG00000137309	C14orf142	Uncharacterized protein C14orf142	27.6287	2217.19	2.67083e+06	Q9BXV9	1	2	2	0.13	4.94258e-06
ENSG00000188529;ENSG00000215699	ERP29;C12orf8;ERP28	Putative uncharacterized protein ERP29;Endoplasmic reticulum resident protein 29;Endoplasmic reticulum resident protein 31;Endoplasmic reticulum resident protein 28	27.6126	2192.53	2.64112e+06	P30040	1	2	2	0.128554	4.94258e-06
ENSG00000169045	ISG15;G1P2;UCRP	Interferon-induced 17 kDa protein;Ubiquitin cross-reactive protein;Interferon-induced 15 kDa protein	27.5439	2090.6	2.51833e+06	P05161	1	2	2	0.122577	4.94258e-06
ENSG00000112096	SMAP;C11orf58	Small acidic protein	27.4666	1981.52	2.38694e+06	O00193	1	2	2	0.116182	4.94258e-06
ENSG00000151632	PGRMC2;DG6;PMBP	Membrane-associated progesterone receptor component 2;Progesterone membrane-binding protein;Steroid receptor protein DG6;cDNA FLJ34422 fis, clone HHDPC2005185, moderately similar to STEROID RECEPTOR PROTEIN DG6	27.3466	1823.29	2.19634e+06	O15173	1	2	2	0.106904	4.94258e-06
ENSG00000075415	RBM8A;RBM8;HSPC114;MDS014	RNA-binding protein 8A;RNA-binding motif protein 8A;Ribonucleoprotein RBM8A;RNA-binding protein Y14;Binder of OVCA1-1	27.2765	1736.87	2.09223e+06	Q9Y5S9	1	2	2	0.101837	4.94258e-06
ENSG00000206053	ARPC5;ARC16;RP1-127C7.3-004	Actin-related protein 2/3 complex subunit 5;Arp2/3 complex 16 kDa subunit	27.2501	1705.35	2.05426e+06	O15511	1	2	2	0.099989	4.94258e-06
ENSG00000092621	SNX3	Sorting nexin-3;Protein SDP3	27.2261	1677.25	2.02041e+06	O60493	1	2	2	0.0983414	4.94258e-06
ENSG00000069849	COPS8;hCG_1776875;COP9;CSN8	COP9 constitutive photomorphogenic homolog subunit 8 (Arabidopsis), isoform CRA_b;Putative uncharacterized protein COPS8;cDNA FLJ75974, highly similar to Homo sapiens COP9 constitutive photomorphogenic homolog subunit 8 (Arabidopsis) (COPS8), transcript variant 2, mRNA;cDNA, FLJ93976, highly similar to Homo sapiens COP9 homolog (COP9), mRNA;cDNA FLJ60469, highly similar to COP9 signalosome comple…	27.1313	1570.62	1.89197e+06	Q99627	1	2	2	0.0920897	4.94258e-06
ENSG00000163344	FKBP3;FKBP25	Peptidyl-prolyl cis-trans isomerase FKBP3;FK506-binding protein 3;Rotamase;Immunophilin FKBP25;25 kDa FK506-binding protein;Rapamycin-selective 25 kDa immunophilin;FK506-binding protein 3 variant	27.1251	1563.89	1.88386e+06	Q00688	1	2	2	0.0916948	4.94258e-06
ENSG00000180817	LGALS3;MAC2;DKFZp686K04237	Galectin-3;Galactose-specific lectin 3;Mac-2 antigen;IgE-binding protein;35 kDa lectin;Carbohydrate-binding protein 35;Laminin-binding protein;Lectin L-29;L-31;Galactoside-binding protein;LGALS3 protein variant;LGALS3 protein;Putative uncharacterized protein DKFZp686K04237;Lectin, galactoside-binding, soluble, 3;Full-length cDNA clone CS0DI041YE05 of Placenta of Homo sapiens (human);Galectin 3	27.1047	1541.89	1.85736e+06	P17931	1	2	2	0.0904048	4.94258e-06
ENSG00000145741	ATP5F1;hCG_39985;RP11-552M11.5-005	cDNA FLJ78635, highly similar to Homo sapiens ATP synthase, H+ transporting, mitochondrial F0 complex, subunit b, isoform 1 (ATP5F1), transcript variant 1, mRNA;ATP synthase subunit b, mitochondrial;Cell proliferation-inducing protein 47;HCG39985, isoform CRA_a;cDNA, FLJ94101, Homo sapiens ATP synthase, H+ transporting, mitochondrial F0complex, subunit b, isoform 1 (ATP5F1), mRNA;ATP synthase, H+…	27.1028	1539.85	1.8549e+06	P24539	1	2	2	0.0902852	4.94258e-06
ENSG00000117862	CDKN2A;CDKN2;MTS1;MLM	Cyclin-dependent kinase inhibitor;Cyclin-dependent kinase inhibitor 2A;Cyclin-dependent kinase inhibitor 2A, isoforms 1/2/3;Cyclin-dependent kinase 4 inhibitor A;p16-INK4a;Multiple tumor suppressor 1;Cyclin-dependent kinase inhibitor 2A, isoform 4;p14ARF;p19ARF;P16;P16 protein	27.0708	1506.09	1.81423e+06	P42771	1	2	2	0.0883058	4.94258e-06
ENSG00000113558	RPL28;hCG_38234	60S ribosomal protein L28;cDNA FLJ57954, highly similar to 60S ribosomal protein L28;Putative uncharacterized protein RPL28;Ribosomal protein L28, isoform CRA_c;Ribosomal protein L28;Ribosomal protein L28 variant	27.0686	1503.74	1.81141e+06	P46779	1	2	2	0.0881682	4.94258e-06
ENSG00000127884	EMD;EDMD;STA;XX-FW88778H2.1-010;hCG_41343;XX-FW88778H2.1-001	Emerin;Emerin (Emery-Dreifuss muscular dystrophy), isoform CRA_b;EMD protein;Emerin (Emery-Dreifuss muscular dystrophy), isoform CRA_a	27.0207	1454.7	1.75234e+06	P50402	1	2	2	0.0852931	4.94258e-06
ENSG00000145912	PSMB4;PROS26	Proteasome subunit beta type-4;Macropain beta chain;Multicatalytic endopeptidase complex beta chain;Proteasome chain 3;26 kDa prosomal protein;cDNA FLJ56661, highly similar to Proteasome subunit beta type 4 (EC 3.4.25.1)	26.9454	1380.67	1.66315e+06	P28070	1	2	2	0.0809521	4.94258e-06
ENSG00000166913	POLE3;CHRAC17	DNA polymerase epsilon subunit 3;DNA polymerase II subunit 3;DNA polymerase epsilon subunit p17;Chromatin accessibility complex 17 kDa protein;Arsenic-transactivated protein	26.8917	1330.24	1.60241e+06	Q9NRF9	1	2	2	0.0779954	4.94258e-06
ENSG00000138772	SFRS13A;FUSIP1;FUSIP2;TASR;RP11-4M23.6-014;RP11-4M23.6-005	Splicing factor, arginine/serine-rich 13A;FUS-interacting serine-arginine-rich protein 1;TLS-associated protein with Ser-Arg repeats;TLS-associated serine-arginine protein;40 kDa SR-repressor protein;Splicing factor SRp38;cDNA FLJ30749 fis, clone FEBRA2000402, highly similar to FUS-interacting serine-arginine-rich protein 1;cDNA FLJ43846 fis, clone TESTI4006393, highly similar to FUS-interacting …	26.8853	1324.36	1.59532e+06	O75494	1	2	2	0.0776507	4.94258e-06
ENSG00000105968	HN1L;C16orf34;hCG_1988476;L11	Chromosome 16 open reading frame 34, isoform CRA_d;Putative uncharacterized protein HN1L;Hematological and neurological expressed 1-like protein;cDNA FLJ60660, highly similar to Hematological and neurological expressed1-like protein;cDNA FLJ53622, highly similar to Hematological and neurological expressed1-like protein;cDNA FLJ52046, moderately similar to Hematological and neurological expressed1…	26.8415	1284.72	1.54758e+06	Q9H910	1	2	2	0.0753266	4.94258e-06
ENSG00000165672	BTF3;NACB;OK/SW-cl.8	Transcription factor BTF3;RNA polymerase B transcription factor 3	26.8229	1268.27	1.52776e+06	P20290	1	2	2	0.0743622	4.94258e-06
ENSG00000057608	RPL38;Rpl38	60S ribosomal protein L38	26.7125	1174.89	1.41527e+06	P63173	1	2	2	0.0688869	4.94258e-06
ENSG00000155959	DYR;DHFR;DHFRP1	Dihydrofolate reductase;cDNA, FLJ93028, Homo sapiens dihydrofolate reductase (DHFR), mRNA;cDNA FLJ53008, highly similar to Dihydrofolate reductase (EC 1.5.1.3);cDNA FLJ51500, highly similar to Dihydrofolate reductase (EC 1.5.1.3)	26.7035	1167.52	1.40639e+06	P00374	1	2	2	0.0684547	4.94258e-06
ENSG00000163468	UBE2N;BLU;Blu;Ube2n	Ubiquitin-conjugating enzyme E2 N;Ubiquitin-protein ligase N;Ubiquitin carrier protein N;Ubc13;Bendless-like ubiquitin-conjugating enzyme	26.6967	1162.07	1.39983e+06	P61088	1	2	2	0.0681352	4.94258e-06
ENSG00000165609	G3BP1;G3BP;DKFZp313K0921;DKFZp686L1159;hCG_39146	cDNA FLJ51772, highly similar to Ras-GTPase-activating protein-binding protein 1 (EC 3.6.1.-);Ras GTPase-activating protein-binding protein 1;ATP-dependent DNA helicase VIII;GAP SH3 domain-binding protein 1;GTPase activating protein (SH3 domain) binding protein 1;Ras-GTPase-activating protein SH3-domain-binding protein variant;Putative uncharacterized protein DKFZp313K0921;cDNA FLJ50206, highly s…	26.6258	1106.3	1.33265e+06	Q13283	1	2	2	0.0648654	4.94258e-06
ENSG00000104388	CHMP5;C9orf83;SNF7DC2;CGI-34;HSPC177;PNAS-2;PNAS-114	Charged multivesicular body protein 5;Chromatin-modifying protein 5;Vacuolar protein sorting-associated protein 60;SNF7 domain-containing protein 2;cDNA FLJ50171, highly similar to Charged multivesicular body protein 5	26.5654	1060.96	1.27804e+06	Q9NZZ3	1	2	2	0.0622071	4.94258e-06
ENSG00000148248	FIS1;TTC11;CGI-135	Putative uncharacterized protein FIS1;Mitochondrial fission 1 protein;FIS1 homolog;Tetratricopeptide repeat protein 11	26.5413	1043.37	1.25684e+06	Q9Y3D6	1	2	2	0.0611753	4.94258e-06
ENSG00000153187	CDC2;DKFZp686L20222	Cell division control protein 2 homolog;p34 protein kinase;Cyclin-dependent kinase 1;cDNA FLJ50170, highly similar to Cell division control protein 2 homolog (EC 2.7.11.22);Putative uncharacterized protein DKFZp686L20222	26.5036	1016.48	1.22445e+06	P06493	1	2	2	0.0595986	4.94258e-06
ENSG00000197451	BCAP31;hCG_2004982;BAP31;DXS1357E	B-cell receptor-associated protein 31, isoform CRA_b;cDNA FLJ33051 fis, clone TRACH1000063, highly similar to B-cell receptor-associated protein 31;cDNA FLJ43643 fis, clone STOMA2008546, highly similar to B-cell receptor-associated protein 31;Putative uncharacterized protein BCAP31;B-cell receptor-associated protein 31;p28;Protein CDM;6C6-AG tumor-associated antigen;B-cell receptor-associated pro…	26.484	1002.77	1.20793e+06	P51572	1	2	2	0.0587948	4.94258e-06
ENSG00000172809	HNRNPC;HNRPC	cDNA FLJ75154, highly similar to Homo sapiens heterogeneous nuclear ribonucleoprotein C (C1/C2), mRNA;cDNA, FLJ92657, highly similar to Homo sapiens heterogeneous nuclear ribonucleoprotein C (C1/C2) (HNRPC), transcript variant 2, mRNA;cDNA, FLJ92712, highly similar to Homo sapiens heterogeneous nuclear ribonucleoprotein C (C1/C2) (HNRPC), transcript variant 1, mRNA;cDNA FLJ45003 fis, clone BRAWH3…	26.4661	990.395	1.19303e+06	P07910	1	2	2	0.0580694	4.94258e-06
ENSG00000228716	MRPS23;CGI-138;HSPC329	28S ribosomal protein S23, mitochondrial	26.4638	988.844	1.19116e+06	Q9Y3D9	1	2	2	0.0579785	4.94258e-06
ENSG00000162521	RPL36	60S ribosomal protein L36;Ribosomal protein L36	26.4241	961.964	1.15878e+06	Q9Y3U8	1	2	2	0.0564025	4.94258e-06
ENSG00000177889	FTL	Ferritin;Ferritin L-chain;Ferritin light chain;Ferritin light polypeptide	26.4099	952.595	1.1475e+06	P02792	1	2	2	0.0558532	4.94258e-06
ENSG00000100243	MAGOHB;MAGOH2	Putative uncharacterized protein MAGOHB;Protein mago nashi homolog 2	26.3529	915.642	1.10298e+06	Q96A72	1	2	2	0.0536865	4.94258e-06
ENSG00000101367	NOP16;HSPC111;hCG_1980223;CGI-117	cDNA FLJ51327, highly similar to Protein CGI-117;NOP16 protein;Putative uncharacterized protein HSPC111;Nucleolar protein 16;HBV pre-S2 trans-regulated protein 3;HSPC185	26.2649	861.472	1.03773e+06	Q9Y3C1	1	2	2	0.0505104	4.94258e-06
ENSG00000014641	EEF1E1;AIMP3;P18	Putative uncharacterized protein EEF1E1;Eukaryotic translation elongation factor 1 epsilon-1;Multisynthase complex auxiliary component p18;Elongation factor p18;Aminoacyl tRNA synthetase complex-interacting multifunctional protein 3	26.2482	851.557	1.02579e+06	O43324	1	2	2	0.049929	4.94258e-06
ENSG00000111237	TPD52;PrLZ	Putative uncharacterized protein TPD52;cDNA FLJ52544, highly similar to Homo sapiens tumor protein D52 (TPD52), transcript variant 2, mRNA;Tumor protein D52;Protein N8;Prostate leucine zipper variant 1;Prostate leucine zipper variant 2;Prostate leucine zipper isoform 3;Prostate leucine zipper isoform 4;Prostate leucine zipper isoform 5	26.2393	846.355	1.01952e+06	P55327	1	2	2	0.049624	4.94258e-06
ENSG00000196262	HADH;HAD;HADHSC;SCHAD	cDNA, FLJ95242, highly similar to Homo sapiens L-3-hydroxyacyl-Coenzyme A dehydrogenase, short chain (HADHSC), mRNA;cDNA FLJ38699 fis, clone KIDNE2002168, highly similar to Short chain 3-hydroxyacyl-CoA dehydrogenase, mitochondrial (EC 1.1.1.35);Hydroxyacyl-coenzyme A dehydrogenase, mitochondrial;Short-chain 3-hydroxyacyl-CoA dehydrogenase;Medium and short-chain L-3-hydroxyacyl-coenzyme A dehydro…	26.2065	827.33	996602	Q16836	1	2	2	0.0485086	4.94258e-06
ENSG00000130313	ATP6V1E1;ATP6E;ATP6E2;hCG_21530	Putative uncharacterized protein ATP6V1E1;cDNA FLJ51833, highly similar to Homo sapiens ATPase, H+ transporting, lysosomal 31kDa, V1 subunit E1 (ATP6V1E1), transcript variant 2, mRNA;cDNA, FLJ78840, highly similar to Homo sapiens ATPase, H+ transporting, lysosomal 31 kDa, V1 subunit 0E1 (ATP6V1E1);V-type proton ATPase subunit E 1;Vacuolar proton pump subunit E 1;V-ATPase 31 kDa subunit;ATPase, H+…	26.1347	787.136	948185	P36543	1	2	2	0.0461519	4.94258e-06
ENSG00000162384	TPD52L1	Tumor protein D53;Tumor protein D52-like 1	26.127	782.941	943131	Q16890	1	2	2	0.0459059	4.94258e-06
ENSG00000108294	MAPK1IP1L;C14orf32	MAPK-interacting and spindle-stabilizing protein-like;Mitogen-activated protein kinase 1-interacting protein 1-like	26.124	781.315	941172	Q8NDC0	1	2	2	0.0458105	4.94258e-06
ENSG00000166226	MYL9;MLC2;MRLC1;MYRL2;RP5-977B1.9-002;hCG_1645602	Myosin regulatory light polypeptide 9;Myosin regulatory light chain 9;Myosin regulatory light chain MRLC1;Myosin regulatory light chain 2, smooth muscle isoform;Myosin RLC;MLC-2C;20 kDa myosin light chain;MYL9 protein;Regulatory myosin light chain long version;Myosin, light chain 9, regulatory;Myosin, light polypeptide 9, regulatory, isoform CRA_c;Regulatory myosin light chain short version	26.1216	780.011	939601	P24844	1	2	2	0.0457341	4.94258e-06
ENSG00000072849	SPC24;SPBC24	cDNA FLJ51585, moderately similar to Homo sapiens spindle pole body component 24 homolog (SPBC24), mRNA;cDNA FLJ51584, highly similar to Homo sapiens spindle pole body component 24 homolog (SPBC24), mRNA;Putative uncharacterized protein SPC24;Kinetochore protein Spc24	26.0491	741.817	893593	Q8NBT2	1	2	2	0.0434947	4.94258e-06
ENSG00000180573	C11orf73;HSPC138;HSPC179;HSPC248	cDNA FLJ57139;Uncharacterized protein C11orf73	25.9856	709.86	855097	Q53FT3	1	2	2	0.0416209	4.94258e-06
ENSG00000145907	PQBP1;NPW38;JM26	Putative uncharacterized protein PQBP1;Polyglutamine-binding protein 1;Polyglutamine tract-binding protein 1;38 kDa nuclear protein containing a WW domain;Polyglutamine binding protein variant 12	25.9628	698.705	841660	O60828	1	2	2	0.0409669	4.94258e-06
ENSG00000053372	POLR2H	Putative uncharacterized protein POLR2H;DNA-directed RNA polymerases I, II, and III subunit RPABC3;DNA-directed RNA polymerase II subunit H;DNA-directed RNA polymerases I, II, and III 17.1 kDa polypeptide;RPB17;RPB8 homolog	25.928	682.053	821601	P52434	1	2	2	0.0399906	4.94258e-06
ENSG00000008988	UBL4A;DXS254E;GDX;UBL4;XX-FW89031B12.1-002	cDNA FLJ59175, weakly similar to Ubiquitin-like protein 4A;Ubiquitin-like protein 4A;Ubiquitin-like protein GDX;Ubiquitin-like 4A	25.8951	666.68	803082	P11441	1	2	2	0.0390892	4.94258e-06
ENSG00000171960	MRPL11;hCG_2017204;CGI-113	Mitochondrial ribosomal protein L11, isoform CRA_c;Putative uncharacterized protein MRPL11;39S ribosomal protein L11, mitochondrial;Mitochondrial ribosomal protein L11;Mitochondrial ribosomal protein L11, isoform CRA_f;Mitochondrial ribosomal protein L11 isoform a variant	25.8217	633.631	763272	Q9Y3B7	1	2	2	0.0371515	4.94258e-06
ENSG00000138175	MRPL13	39S ribosomal protein L13, mitochondrial	25.795	621.987	749245	Q9BYD1	1	2	2	0.0364687	4.94258e-06
ENSG00000100567	RHEB;RHEB2	cDNA FLJ77896, highly similar to Homo sapiens Ras homolog enriched in brain (RHEB), mRNA;GTP-binding protein Rheb;Ras homolog enriched in brain;Putative uncharacterized protein RHEB	25.7938	621.487	748643	Q15382	1	2	2	0.0364394	4.94258e-06
ENSG00000079246	NUDT21;CFIM25;CPSF25;CPSF5;DKFZp313O211	cDNA, FLJ93125, highly similar to Homo sapiens cleavage and polyadenylation specific factor 5, 25 kDa(CPSF5), mRNA;Cleavage and polyadenylation specificity factor subunit 5;Cleavage and polyadenylation specificity factor 25 kDa subunit;Pre-mRNA cleavage factor Im 25 kDa subunit;Nucleoside diphosphate-linked moiety X motif 21;Putative uncharacterized protein DKFZp313O211	25.7489	602.434	725692	O43809	1	2	2	0.0353223	4.94258e-06
ENSG00000086065	GADD45GIP1;PLINP1;PRG6	CKII beta binding protein 2;Growth arrest and DNA damage-inducible proteins-interacting protein 1;CR6-interacting factor 1;CKII beta-associating protein;Papillomavirus L2-interacting nuclear protein 1;p53-responsive gene 6 protein	25.7165	589.072	709596	Q8TAE8	1	2	2	0.0345388	4.94258e-06
ENSG00000081154	SNRNP70;RNPU1Z;RPU1;SNRP70;U1AP1;DKFZp434N041	cDNA FLJ77404, highly similar to Homo sapiens small nuclear ribonucleoprotein 70kDa polypeptide (RNP antigen) (SNRP70), transcript variant 1, mRNA;U1 small nuclear ribonucleoprotein 70 kDa;Putative uncharacterized protein DKFZp434N041;SNRNP70 protein	25.6962	580.821	699657	P08621	1	2	2	0.0340551	4.94258e-06
ENSG00000142507	SPCS3;SPC22;UNQ1841/PRO3567	Signal peptidase complex subunit 3;Microsomal signal peptidase 22/23 kDa subunit	25.6557	564.754	680303	P61009	1	2	2	0.033113	4.94258e-06
ENSG00000214253	EIF1AD	Probable RNA-binding protein EIF1AD;Eukaryotic translation initiation factor 1A domain-containing protein;Haponin	25.5775	534.968	644423	Q8N9N8	1	2	2	0.0313666	4.94258e-06
ENSG00000154917;ENSG00000175582	UBE2H;hCG_18056;tcag7.352;Ube2h	Ubiquitin carrier protein;Ubiquitin-conjugating enzyme E2H (UBC8 homolog, yeast);Ubiquitin-conjugating enzyme E2H (UBC8 homolog, yeast), isoform CRA_c;Putative uncharacterized protein UBE2H;UbcH2;UBCH2;Ubiquitin carrier protein H;Ubiquitin-conjugating enzyme E2 H;Ubiquitin-conjugating enzyme E2-20K;Ubiquitin-protein ligase H;Ubiquitin-conjugating enzyme	25.5729	533.247	642349	P62256	1	2	2	0.0312657	4.94258e-06
ENSG00000154917;ENSG00000175582	RCN2;ERC55	Reticulocalbin-2;Calcium-binding protein ERC-55;E6-binding protein;Putative uncharacterized protein RCN2	25.545	523.055	630073	Q14257	1	2	2	0.0306681	4.94258e-06
ENSG00000085871	MRPL17;LIP2	39S ribosomal protein L17, mitochondrial;LYST-interacting protein 2	25.5328	518.644	624758	Q9NRX2	1	2	2	0.0304094	4.94258e-06
ENSG00000136527	RALY;HNRPCL2;P542;hCG_37136;RP1-64K7.1-007;RP1-64K7.1-005;RP1-64K7.1-004;RP1-64K7.1-003	cDNA FLJ77421, highly similar to Homo sapiens autoantigen p542 mRNA;cDNA FLJ56677, highly similar to RNA-binding protein Raly;RNA-binding protein Raly;hnRNP associated with lethal yellow protein homolog;Autoantigen p542;Heterogeneous nuclear ribonucleoprotein C-like 2;RNA binding protein (Autoantigenic, hnRNP-associated with lethal yellow) long isoform variant;RNA binding protein, autoantigenic (…	25.518	513.343	618373	Q9UKM9	1	2	2	0.0300987	4.94258e-06
ENSG00000142089	MGST1;GST12;MGST	Microsomal glutathione S-transferase 1;Microsomal GST-I;MGST1 protein	25.5112	510.929	615465	P10620	1	2	2	0.0299571	4.94258e-06
ENSG00000129084	CWC15;C11orf5;AD-002;HSPC148	Protein CWC15 homolog	25.5095	510.31	614719	Q9P013	1	2	2	0.0299208	4.94258e-06
ENSG00000115484	CRK;hCG_28712	Putative uncharacterized protein CRK;V-crk sarcoma virus CT10 oncogene homolog (Avian);V-crk sarcoma virus CT10 oncogene homolog (Avian), isoform CRA_d;cDNA FLJ77114, highly similar to Homo sapiens v-crk sarcoma virus CT10 oncogene homolog (avian) (CRK), transcript variant I, mRNA;Adapter molecule crk;Proto-oncogene c-Crk;p38	25.4687	496.091	597591	P46108	1	2	2	0.0290871	4.94258e-06
ENSG00000170312	CCDC12	cDNA FLJ58397, moderately similar to Coiled-coil domain-containing protein 12;Putative uncharacterized protein CCDC12;Coiled-coil domain-containing protein 12	25.4628	494.059	595144	Q8WUD4	1	2	2	0.028968	4.94258e-06
ENSG00000147403	MRPL49;C11orf4;NOF1;OK/SW-cl.67	39S ribosomal protein L49, mitochondrial;Protein NOF1;Neighbor of FAU	25.449	489.369	589494	Q13405	1	2	2	0.028693	4.94258e-06
ENSG00000108774	MPHOSPH6;MPP6	M-phase phosphoprotein 6;M-phase phosphoprotein 6 variant;MPHOSPH6 protein	25.4333	484.059	583098	Q99547	1	2	2	0.0283817	4.94258e-06
ENSG00000103018	ADI1;MTCBP1;HMFT1638	1,2-dihydroxy-3-keto-5-methylthiopentene dioxygenase;Aci-reductone dioxygenase;Membrane-type 1 matrix metalloproteinase cytoplasmic tail-binding protein 1;Submergence-induced protein 2 homolog	25.3988	472.627	569327	Q9BV57	1	2	2	0.0277114	4.94258e-06
ENSG00000126698	RFK	cDNA, FLJ96841;Riboflavin kinase;ATP:riboflavin 5'-phosphotransferase;Flavokinase	25.3567	459.051	552973	Q969G6	1	2	2	0.0269154	4.94258e-06
ENSG00000164032	C9orf78;HCA59	Uncharacterized protein C9orf78;Hepatocellular carcinoma-associated antigen 59;HSPC220	25.353	457.875	551556	Q9NZ63	1	2	2	0.0268464	4.94258e-06
ENSG00000113368	MRPS34	Mitochondrial 28S ribosomal protein S34;Putative uncharacterized protein MRPS34;28S ribosomal protein S34, mitochondrial	25.3279	449.959	542021	P82930	1	2	2	0.0263823	4.94258e-06
ENSG00000185825	RAD23B;RP11-131A5.1-004;RP11-131A5.1-003;RP11-131A5.1-002	UV excision repair protein RAD23 homolog B;XP-C repair-complementing complex 58 kDa protein;cDNA FLJ56531, highly similar to UV excision repair protein RAD23 homolog B;cDNA FLJ50817, highly similar to UV excision repair protein RAD23 homolog B;cDNA, FLJ79088, highly similar to UV excision repair protein RAD23 homolog B;UV excision repair protein RAD23 homolog B variant;RAD23 homolog B (S. cerevis…	25.3035	442.416	532934	P54727	1	2	2	0.02594	4.94258e-06
ENSG00000165280	TRA2A;HSU53209;hCG_37979	cDNA FLJ50614, highly similar to Transformer-2 protein homolog;cDNA FLJ50682, highly similar to Transformer-2 protein homolog;cDNA FLJ50689, highly similar to Transformer-2 protein homolog;Transformer-2 protein homolog alpha;Transformer-2 protein homolog A;Putative MAPK activating protein;Putative uncharacterized protein HSU53209;Transformer-2 alpha, isoform CRA_a;cDNA, FLJ95674, Homo sapiens tra…	25.27	432.264	520706	Q13595	1	2	2	0.0253448	4.94258e-06
ENSG00000092199	TBCA;hCG_2016016	cDNA FLJ57496, moderately similar to Tubulin-specific chaperone A;Tubulin-specific chaperone A;Tubulin-folding cofactor A;TCP1-chaperonin cofactor A;TBCA protein;Tubulin folding cofactor A;Tubulin-specific chaperone a;cDNA, FLJ92496, Homo sapiens tubulin-specific chaperone a (TBCA), mRNA	25.2437	424.456	511299	O75347	1	2	2	0.0248869	4.94258e-06
ENSG00000181610	MRFAP1;PAM14;PGR1	cDNA FLJ90015 fis, clone HEMBA1000634, highly similar to Homo sapiens Mof4 family associated protein 1 (MRFAP1), mRNA;MORF4 family-associated protein 1;Protein PGR1;Protein associated with MRG of 14 kDa;cDNA FLJ54234, moderately similar to Homo sapiens Mof4 family associated protein 1 (MRFAP1), mRNA	25.2293	420.234	506214	Q9Y605	1	2	2	0.0246394	4.94258e-06
ENSG00000168439	PPP1R2;IPP2;PPP1R2P3	Protein phosphatase inhibitor 2;Putative protein phosphatase inhibitor 2-like protein 3;Protein phosphatase 1, regulatory subunit 2 pseudogene 3;PPP1R2 protein	25.2264	419.402	505212	P41236	1	2	2	0.0245906	4.94258e-06
ENSG00000164466	PPP1R2;IPP2;PPP1R2P3	Protein phosphatase inhibitor 2;Putative protein phosphatase inhibitor 2-like protein 3;Protein phosphatase 1, regulatory subunit 2 pseudogene 3;PPP1R2 protein	25.2264	419.402	505212	Q6NXS1	1	2	2	0.0245906	4.94258e-06
ENSG00000013583	CDKN2C;CDKN6;RP11-278J17.1-002;hCG_40289	Cyclin-dependent kinase 4 inhibitor C;p18-INK4c;Cyclin-dependent kinase 6 inhibitor;p18-INK6;CDKN2C protein;Cyclin-dependent kinase inhibitor 2C (P18, inhibits CDK4);Cyclin-dependent kinase inhibitor 2C (P18, inhibits CDK4), isoform CRA_a;cDNA FLJ33851 fis, clone CTONG2005635, highly similar to CYCLIN-DEPENDENT KINASE 6 INHIBITOR;Cyclin-dependent kinase inhibitor 2C	25.2205	417.682	503139	P42773	1	2	2	0.0244898	4.94258e-06
ENSG00000184840	NUDC;NPD011	Nuclear migration protein nudC;Nuclear distribution protein C homolog;NPD011	25.2136	415.683	500732	Q9Y266	1	2	2	0.0243726	4.94258e-06
ENSG00000108654	HNRNPH3;HNRPH3	Heterogeneous nuclear ribonucleoprotein H3;Heterogeneous nuclear ribonucleoprotein 2H9;cDNA FLJ57726, highly similar to Heterogeneous nuclear ribonucleoprotein H3;Heterogeneous nuclear ribonucleoprotein H3 isoform a variant	25.1355	393.784	474352	P31942	1	2	2	0.0230886	4.94258e-06
ENSG00000124575	PSMD7;MOV34L	cDNA, FLJ96428, highly similar to Homo sapiens proteasome (prosome, macropain) 26S subunit, non-ATPase, 7 (Mov34 homolog) (PSMD7), mRNA;cDNA FLJ51373, highly similar to 26S proteasome non-ATPase regulatory subunit 7;26S proteasome non-ATPase regulatory subunit 7;26S proteasome regulatory subunit RPN8;26S proteasome regulatory subunit S12;Proteasome subunit p40;Mov34 protein homolog	25.1049	385.535	464416	P51665	1	2	2	0.022605	4.94258e-06
ENSG00000161960	C19orf43	cDNA, FLJ96865;Uncharacterized protein C19orf43	25.0831	379.754	457451	Q9BQ61	1	2	2	0.022266	4.94258e-06
ENSG00000130255	PFDN2;RP11-544M22.10-001;hCG_1995291;PFD2;HSPC231	Prefoldin subunit 2;cDNA, FLJ96845, Homo sapiens prefoldin 2 (PFDN2), mRNA	25.0795	378.805	456308	Q9UHV9	1	2	2	0.0222103	4.94258e-06
ENSG00000041357	SAP18;GIG38	Histone deacetylase complex subunit SAP18;18 kDa Sin3-associated polypeptide;Sin3-associated polypeptide p18;Cell growth-inhibiting gene 38 protein;2HOR0202	25.0744	377.457	454685	O00422	1	2	2	0.0221313	4.94258e-06
ENSG00000077312	CA2	Carbonic anhydrase 2;Carbonic anhydrase II;Carbonate dehydratase II;Carbonic anhydrase C	25.0243	364.585	439179	P00918	1	2	2	0.0213766	4.94258e-06
ENSG00000121774	TMPO;LAP2	Lamina-associated polypeptide 2, isoform alpha;Thymopoietin isoform alpha;Thymopoietin-related peptide isoform alpha;Thymopoietin;Splenin;Thymopentin;TP5;Lamina-associated polypeptide 2, isoforms beta/gamma;Thymopoietin, isoforms beta/gamma;Thymopoietin-related peptide isoforms beta/gamma;Lamina-associated polypeptide 2, isoforms beta/gamma variant;PRO0868;cDNA FLJ51293, highly similar to Lamina-…	25.006	359.979	433631	P42167	1	2	2	0.0211065	4.94258e-06
ENSG00000087086	SUMO1;hCG_1776791;SMT3C;SMT3H3;UBL1;OK/SW-cl.43;Smt3c;Smt3h3;Sumo1;Ubl1	Putative uncharacterized protein SUMO1;SMT3 suppressor of mif two 3 homolog 1 (Yeast), isoform CRA_c;Small ubiquitin-related modifier 1;Sentrin;Ubiquitin-like protein SMT3C;SMT3 homolog 3;Ubiquitin-homology domain protein PIC1;Ubiquitin-like protein UBL1;GAP-modifying protein 1;SMT3 suppressor of mif two 3 homolog 1 (Yeast), isoform CRA_b	24.9337	342.384	412435	P63165	1	2	2	0.0200748	4.94258e-06
ENSG00000130303	DPM1;RP5-914P20.2-004;RP5-914P20.2-003;RP5-914P20.2-005	Dolichol-phosphate mannosyltransferase;Dolichol-phosphate mannose synthase;Dolichyl-phosphate beta-D-mannosyltransferase;Mannose-P-dolichol synthase;Dolichyl-phosphate mannosyltransferase polypeptide 1, catalytic subunit	24.875	328.739	395999	O60762	1	2	2	0.0192748	4.94258e-06
ENSG00000113013	G3BP2;KIAA0660	cDNA FLJ76053, highly similar to Homo sapiens Ras-GTPase activating protein SH3 domain-binding protein 2 (G3BP2), transcript variant 3, mRNA;Ras GTPase-activating protein-binding protein 2;GAP SH3 domain-binding protein 2	24.8658	326.656	393490	Q9UN86	1	2	2	0.0191527	4.94258e-06
ENSG00000077549	GINS3;PSF3	DNA replication complex GINS protein PSF3;GINS complex subunit 3	24.8615	325.673	392306	Q9BRX5	1	2	2	0.0190951	4.94258e-06
ENSG00000089157	C7orf50;hCG_1993407;FP15621	Putative uncharacterized protein C7orf50;C7orf50 protein;HCG1993407;Uncharacterized protein C7orf50	24.8449	321.956	387828	Q9BRJ6	1	2	2	0.0188771	4.94258e-06
ENSG00000089157	TMEM123;KCT3;PSEC0111;UNQ641/PRO1271	Porimin;Transmembrane protein 123;Pro-oncosis receptor inducing membrane injury;Keratinocytes-associated transmembrane protein 3	24.7461	300.641	362153	Q8N131	1	2	2	0.0176274	4.94258e-06
ENSG00000127022	CHRAC1;CHRAC15	Chromatin accessibility complex protein 1;Chromatin accessibility complex 15 kDa protein;DNA polymerase epsilon subunit p15	24.741	299.583	360877	Q9NRG0	1	2	2	0.0175653	4.94258e-06
ENSG00000124164	MRPL4;CDABP0091;CGI-28	39S ribosomal protein L4, mitochondrial	24.74	299.371	360622	Q9BYD3	1	2	2	0.0175529	4.94258e-06
ENSG00000160211	RRS1;KIAA0112;RRR	Ribosome biogenesis regulatory protein homolog	24.7182	294.883	355216	Q15050	1	2	2	0.0172898	4.94258e-06
ENSG00000156261	COX4I1;COX4	Cytochrome c oxidase subunit 4 isoform 1, mitochondrial;Cytochrome c oxidase subunit IV isoform 1;Cytochrome c oxidase polypeptide IV;COX4I1 protein	24.7032	291.837	351547	P13073	1	2	2	0.0171112	4.94258e-06
ENSG00000099797	USMG5;HCVFTP2;PD04912	Up-regulated during skeletal muscle growth protein 5;HCV F-transactivated protein 2	24.6751	286.196	344752	Q96IX5	1	2	2	0.0167804	4.94258e-06
ENSG00000139684	NDUFB11;UNQ111/PRO1064	NADH dehydrogenase [ubiquinone] 1 beta subcomplex subunit 11, mitochondrial;NADH-ubiquinone oxidoreductase ESSS subunit;Complex I-ESSS;Neuronal protein 17.3;Neuronal protein	24.6527	281.785	339438	Q9NX14	1	2	2	0.0165218	4.94258e-06
ENSG00000110195	TPD52L2;RP4-591C20.2-003;hCG_22755;RP4-591C20.2-007;DKFZp686A1765;RP4-591C20.2-005	cDNA FLJ52530, highly similar to Tumor protein D54;cDNA FLJ53635, highly similar to Homo sapiens tumor protein D52-like 2 (TPD52L2), transcript variant 6, mRNA;Tumor protein D54;Tumor protein D52-like 2;Tumor protein D52-like 2 isoform e variant;HCCR-binding protein 2;Tumor protein D52-like 2, isoform CRA_e;Tumor protein D52-like 2, isoform CRA_d;Putative uncharacterized protein DKFZp686A1765;Tum…	24.6359	278.536	335524	O43399	1	2	2	0.0163313	4.94258e-06
ENSG00000111196	EIF4B	cDNA FLJ59206, highly similar to Eukaryotic translation initiation factor 4B;cDNA FLJ54492, highly similar to Eukaryotic translation initiation factor 4B;cDNA FLJ59402, highly similar to Eukaryotic translation initiation factor 4B;cDNA FLJ59405, highly similar to Eukaryotic translation initiation factor 4B;Eukaryotic translation initiation factor 4B;EIF4B protein	24.6206	275.598	331985	P23588	1	2	2	0.016159	4.94258e-06
ENSG00000167770	PRRC1	Putative uncharacterized protein PRRC1;Protein PRRC1	24.615	274.53	330699	Q96M27	1	2	2	0.0160964	4.94258e-06
ENSG00000185883	LZIC	Protein LZIC;Leucine zipper and ICAT homologous domain-containing protein;Leucine zipper and CTNNBIP1 domain-containing protein;cDNA FLJ55829, highly similar to Homo sapiens leucine zipper and CTNNBIP1 domain containing (LZIC), mRNA	24.5992	271.528	327083	Q8WZA0	1	2	2	0.0159204	4.94258e-06
ENSG00000148834	RBPMS;HERMES	Putative uncharacterized protein RBPMS;RNA binding protein with multiple splicing;RNA-binding protein with multiple splicing;Heart and RRM expressed sequence	24.5973	271.175	326657	Q93062	1	2	2	0.0158997	4.94258e-06
ENSG00000006625	EHD1;hCG_23386;PAST;PAST1;CDABP0131	EH-domain containing 1, isoform CRA_b;cDNA FLJ40523 fis, clone TESTI2046872, highly similar to EH-domain-containing protein 1;cDNA, FLJ92624, highly similar to Homo sapiens EH-domain containing 1 (EHD1), mRNA;cDNA FLJ53363, highly similar to EH-domain-containing protein 1;cDNA FLJ53643, highly similar to EH-domain-containing protein 1;cDNA FLJ55347, highly similar to EH-domain-containing protein …	24.5733	266.699	321266	Q9H4M9	1	2	2	0.0156373	4.94258e-06
ENSG00000134419	GTF2F2;RAP30	General transcription factor IIF subunit 2;Transcription initiation factor IIF subunit beta;ATP-dependent helicase GTF2F2;Transcription initiation factor RAP30;General transcription factor IIF 30 kDa subunit	24.5702	266.132	320583	P13984	1	2	2	0.015604	4.94258e-06
ENSG00000140990	VAMP3;SYB3;hCG_21813	Vesicle-associated membrane protein 3;Synaptobrevin-3;Cellubrevin;VAMP3 protein;Vesicle-associated membrane protein 3 (Cellubrevin);cDNA, FLJ92013, Homo sapiens vesicle-associated membrane protein 3 (cellubrevin)(VAMP3), mRNA	24.5554	263.409	317302	Q15836	1	2	2	0.0154443	4.94258e-06
ENSG00000165637	MLF2;hCG_25928	cDNA FLJ78094, highly similar to Homo sapiens myeloid leukemia factor 2, mRNA;Myeloid leukemia factor 2;Myelodysplasia-myeloid leukemia factor 2;MLF2 protein;Myeloid leukemia factor 2, isoform CRA_a;cDNA, FLJ94652, Homo sapiens myeloid leukemia factor 2 (MLF2), mRNA	24.5524	262.863	316645	Q15773	1	2	2	0.0154124	4.94258e-06
ENSG00000112667	FARSLA;hCG_172485;FARSA;FARS;FARSL	cDNA FLJ50378, highly similar to Phenylalanyl-tRNA synthetase alpha chain (EC 6.1.1.20);FARSLA protein;Phenylalanine-tRNA synthetase-like, alpha subunit, isoform CRA_b;cDNA FLJ34774 fis, clone NT2NE2003309, highly similar to Phenylalanyl-tRNA synthetase alpha chain (EC 6.1.1.20);Phenylalanyl-tRNA synthetase alpha chain;Phenylalanine--tRNA ligase alpha chain;CML33	24.5503	262.488	316194	Q9Y285	1	2	2	0.0153904	4.94258e-06
ENSG00000196305	S100A9;CAGB;CFAG;MRP14	cDNA, FLJ92148, highly similar to Homo sapiens S100 calcium binding protein A9 (calgranulin B) (S100A9), mRNA;Putative uncharacterized protein S100A9;Protein S100-A9;S100 calcium-binding protein A9;Calgranulin-B;Migration inhibitory factor-related protein 14;Leukocyte L1 complex heavy chain;Calprotectin L1H subunit	24.54	260.619	313942	P06702	1	2	2	0.0152808	4.94258e-06
ENSG00000167658	POLR2F;RP5-1039K5.10-011;RP5-1039K5.10-012;RP5-1039K5.10-010;RP5-1039K5.10-009;POLRF	Polymerase (RNA) II (DNA directed) polypeptide F;cDNA, FLJ92093, highly similar to Homo sapiens polymerase (RNA) II (DNA directed) polypeptide F (POLR2F), mRNA;Putative uncharacterized protein POLR2F;DNA-directed RNA polymerases I, II, and III subunit RPABC2;DNA-directed RNA polymerase II subunit F;DNA-directed RNA polymerases I, II, and III 14.4 kDa polypeptide;RPABC14.4;RPB6 homolog;RPC15	24.527	258.28	311124	P61218	1	2	2	0.0151436	4.94258e-06
ENSG00000206394;ENSG00000213719;ENSG00000223639;ENSG00000226248;ENSG00000226417;ENSG00000226651;ENSG00000230685	SF3A1;SAP114	cDNA FLJ55438, highly similar to Splicing factor 3 subunit 1;Splicing factor 3A subunit 1;Spliceosome-associated protein 114;SF3a120	24.5158	256.272	308705	Q15459	1	2	2	0.0150259	4.94258e-06
ENSG00000135404	LOC392647;tcag7.1028;EIF4H;KIAA0038;WBSCR1;WSCR1	Similar to mKIAA0038 protein;Eukaryotic translation initiation factor 4H;Williams-Beuren syndrome chromosomal region 1 protein;cDNA FLJ60708, highly similar to Eukaryotic translation initiation factor 4H;Putative uncharacterized protein WBSCR1	24.4766	249.413	300442	Q15056	1	2	2	0.0146237	4.94258e-06
ENSG00000136950	C20orf11	cDNA FLJ52229;Protein C20orf11;Two hybrid-associated protein 1 with RanBPM	24.4643	247.287	297881	Q9NWU2	1	2	2	0.0144991	4.94258e-06
ENSG00000170584	RGS10	Regulator of G-protein signaling 10	24.4039	237.159	285682	O43665	1	2	2	0.0139052	4.94258e-06
ENSG00000078140	MRPS26;C20orf193;RPMS13	28S ribosomal protein S26, mitochondrial;28S ribosomal protein S13, mitochondrial	24.3683	231.367	278705	Q9BYN8	1	2	2	0.0135657	4.94258e-06
ENSG00000205581	MOCS2;MCBPE;MOCO1	Molybdopterin synthase catalytic subunit;Molybdenum cofactor synthesis protein 2B;Molybdenum cofactor synthesis protein 2 large subunit;Molybdopterin-synthase large subunit;MOCO1-B;Molybdopterin synthase sulfur carrier subunit;Sulfur carrier protein MOCS2A;Molybdenum cofactor synthesis protein 2A;Molybdenum cofactor synthesis protein 2 small subunit;Molybdopterin-synthase small subunit;MOCO1-A	24.3537	229.049	275912	O96033	1	2	2	0.0134297	4.94258e-06
ENSG00000100804	NAA20;NAT5;RP5-1002M8.3-006;hCG_21103;RP5-1002M8.3-007;Naa20;Nat5	N-acetyltransferase 5;N-acetyltransferase 5 (ARD1 homolog, S. cerevisiae), isoform CRA_b;Putative uncharacterized protein NAA20;N-acetyltransferase 5 (ARD1 homolog, S. cerevisiae), isoform CRA_a;N-alpha-acetyltransferase 20, NatB catalytic subunit;N-terminal acetyltransferase B complex catalytic subunit NAA20;N-terminal acetyltransferase B complex catalytic subunit NAT5	24.3487	228.259	274961	P61599	1	2	2	0.0133834	4.94258e-06
ENSG00000147684	TCEAL1;SIIR	Transcription elongation factor A protein-like 1;Transcription elongation factor S-II protein-like 1;Nuclear phosphoprotein p21/SIIR	24.3485	228.217	274910	Q15170	1	2	2	0.0133809	4.94258e-06
ENSG00000134717	CRADD;RAIDD;hCG_40089	CASP2 and RIPK1 domain containing adaptor with death domain;cDNA FLJ50762, highly similar to Death domain-containing protein CRADD;Death domain-containing protein CRADD;Caspase and RIP adapter with death domain;RIP-associated protein with a death domain;CRADD protein;cDNA, FLJ95760, Homo sapiens CASP2 and RIPK1 domain containing adaptor with deathdomain (CRADD), mRNA	24.335	226.1	272361	P78560	1	2	2	0.0132569	4.94258e-06
ENSG00000108179	MTDH;AEG1;LYRIC	Protein LYRIC;Lysine-rich CEACAM1 co-isolated protein;3D3/LYRIC;Metastasis adhesion protein;Metadherin;Astrocyte elevated gene-1 protein	24.3207	223.867	269671	Q86UE4	1	2	2	0.0131259	4.94258e-06
ENSG00000140374	C17orf49;hCG_32827	MLL1/MLL complex subunit C17orf49;HCG32827, isoform CRA_d;Putative uncharacterized protein C17orf49	24.3198	223.718	269491	Q8IXM2	1	2	2	0.0131172	4.94258e-06
ENSG00000101152	CCDC43	Coiled-coil domain-containing protein 43;CCDC43 protein	24.2924	219.52	264434	Q96MW1	1	2	2	0.012871	4.94258e-06
ENSG00000048162	ARL2BP;BART;BART1	ADP-ribosylation factor-like protein 2-binding protein;Binder of ARF2 protein 1	24.2909	219.295	264163	Q9Y2Y0	1	2	2	0.0128578	4.94258e-06
ENSG00000152700	EBNA1BP2;RP5-1034F7.2-001;hCG_2031782;EBP2	cDNA FLJ51285, highly similar to Probable rRNA-processing protein EBP2;EBNA1 binding protein 2;EBNA1 binding protein 2 variant;EBNA1 binding protein 2, isoform CRA_a;EBNA1BP2 protein;Probable rRNA-processing protein EBP2;EBNA1-binding protein 2;Nucleolar protein p40	24.2396	211.624	254922	Q99848	1	2	2	0.0124081	4.94258e-06
ENSG00000083720	NDUFAF4;C6orf66;HRPAP20;HSPC125;My013	NADH dehydrogenase [ubiquinone] 1 alpha subcomplex assembly factor 4;Hormone-regulated proliferation-associated protein of 20 kDa	24.1937	205	246943	Q9P032	1	2	2	0.0120197	4.94258e-06
ENSG00000140612	SNW1;SKIIP;SKIP	SNW domain-containing protein 1;Nuclear protein SkiP;Ski-interacting protein;Nuclear receptor coactivator NCoA-62;cDNA FLJ51388, highly similar to SNW domain-containing protein 1;cDNA, FLJ78986, highly similar to SNW domain-containing protein 1;SNW1 protein;Nuclear receptor coactivator NC0A-62	24.1735	202.147	243506	Q13573	1	2	2	0.0118524	4.94258e-06
ENSG00000140612	LYSMD2	LysM and putative peptidoglycan-binding domain-containing protein 2	24.1654	201.015	242143	Q8IV50	1	2	2	0.011786	4.94258e-06
ENSG00000124802	GINS2;PSF2;CGI-122;DC5;HSPC037	DNA replication complex GINS protein PSF2 variant;DNA replication complex GINS protein PSF2;GINS complex subunit 2	24.1507	198.974	239685	Q9Y248	1	2	2	0.0116664	4.94258e-06
ENSG00000139233	CHMP1A;CHMP1;KIAA0047;PCOLN3;PRSM1	Charged multivesicular body protein 1a;Chromatin-modifying protein 1a;Vacuolar protein sorting-associated protein 46-1;Putative uncharacterized protein CHMP1A;cDNA FLJ57657, highly similar to Charged multivesicular body protein 1a	24.1273	195.78	235837	Q9HD42	1	2	2	0.0114791	4.94258e-06
ENSG00000116649	MRPL16;PNAS-111	39S ribosomal protein L16, mitochondrial	24.1257	195.556	235567	Q9NX20	1	2	2	0.011466	4.94258e-06
ENSG00000140650	AHRR;BHLHE77;KIAA1234;PDCD6;ALG2;hCG_1985580	Aryl hydrocarbon receptor repressor;Class E basic helix-loop-helix protein 77;Programmed cell death protein 6;Apoptosis-linked gene 2 protein;Probable calcium-binding protein ALG-2;HCG1985580, isoform CRA_f;Programmed cell death 6;Programmed cell death 6 variant;PDCD6 protein	24.045	184.925	222761	O75340	1	2	2	0.0108427	4.94258e-06
ENSG00000076554	FKBP9;FKBP9L;FKBP60;FKBP63	FKBP9 protein;cDNA FLJ78517, highly similar to Homo sapiens FK506 binding protein 9, 63 kDa (FKBP9), mRNA;Putative FK506-binding protein 9-like protein;cDNA PSEC0007 fis, clone NT2RM1000634, highly similar to FK506-binding protein 9 (EC 5.2.1.8);Peptidyl-prolyl cis-trans isomerase FKBP9;FK506-binding protein 9;Rotamase;63 kDa FK506-binding protein;cDNA FLJ55188, highly similar to FK506-binding pr…	24.0227	182.084	219338	Q75LS8	1	2	2	0.0106761	4.94258e-06
ENSG00000166595	VPS24;hCG_34193;CGI149;CHMP3;NEDF;CGI-149	Putative uncharacterized protein VPS24;Vacuolar protein sorting 24 (Yeast), isoform CRA_a;cDNA FLJ78338, highly similar to Homo sapiens vacuolar protein sorting 24 homolog (S. cerevisiae) (VPS24), transcript variant 2, mRNA;cDNA, FLJ79484, highly similar to Charged multivesicular body protein 3;cDNA FLJ58988, highly similar to Charged multivesicular body protein 3;Vacuolar protein sorting 24 (Yea…	23.9711	175.684	211629	Q9Y3E7	1	2	2	0.0103008	4.94258e-06
ENSG00000148484	PDRG1;C20orf126;PDRG	p53 and DNA damage-regulated protein 1	23.9626	174.658	210393	Q9NUG6	1	2	2	0.0102407	4.94258e-06
ENSG00000130402	THRAP3;TRAP150	THRAP3 protein;Thyroid hormone receptor-associated protein 3;Thyroid hormone receptor-associated protein complex 150 kDa component	23.9447	172.5	207793	Q9Y2W1	1	2	2	0.0101141	4.94258e-06
ENSG00000108518	GTF2E2;TF2E2	Transcription initiation factor IIE subunit beta;General transcription factor IIE subunit 2	23.9006	167.308	201539	P29084	1	2	2	0.00980969	4.94258e-06
ENSG00000102024	CHMP2B;hCG_27849;CGI-84	Chromatin modifying protein 2B;cDNA FLJ11303 fis, clone PLACE1009995, highly similar to Charged multivesicular body protein 2b;cDNA FLJ11318 fis, clone PLACE1010274, highly similar to Charged multivesicular body protein 2b;cDNA, FLJ95104;cDNA FLJ57117, highly similar to Charged multivesicular body protein 2b;Putative uncharacterized protein CHMP2B;Charged multivesicular body protein 2b;Chromatin-…	23.8923	166.347	200381	Q9UQN3	1	2	2	0.00975335	4.94258e-06
ENSG00000116489	CLINT1;ENTH;EPN4;EPNR;KIAA0171	cDNA FLJ61629, highly similar to Clathrin interactor 1;Clathrin interactor 1;Epsin-4;Epsin-related protein;Enthoprotin;Clathrin-interacting protein localized in the trans-Golgi region	23.8838	165.374	199210	Q14677	1	2	2	0.00969632	4.94258e-06
ENSG00000177105	SYAP1;PRO3113	cDNA, FLJ95525, highly similar to Homo sapiens synapse associated protein 1, SAP47 homolog (Drosophila) (SYAP1), mRNA;cDNA FLJ60548, highly similar to Synapse-associated protein 1;SYAP1 protein variant;Synapse-associated protein 1	23.8733	164.177	197768	Q96A49	1	2	2	0.00962614	4.94258e-06
ENSG00000118363	CCDC53;AD-016;CGI-116;x0009	WASH complex subunit CCDC53;Coiled-coil domain-containing protein 53	23.8683	163.611	197086	Q9Y3C0	1	2	2	0.00959297	4.94258e-06
ENSG00000109519	SYF2;CBPIN;GCIPIP	cDNA, FLJ95758, highly similar to Homo sapiens GCIP-interacting protein p29 (P29), mRNA;cDNA FLJ58970, highly similar to Homo sapiens SYF2 homolog, RNA splicing factor (SYF2), transcript variant 1, mRNA;Pre-mRNA-splicing factor SYF2;CCNDBP1-interactor;p29	23.8541	161.998	195142	O95926	1	2	2	0.00949835	4.94258e-06
ENSG00000135624	NUDT16	cDNA FLJ57941, highly similar to Nucleoside diphosphate-linked moiety X motif16 (EC 3.6.1.-);U8 snoRNA-decapping enzyme;Nucleoside diphosphate-linked moiety X motif 16;U8 snoRNA-binding protein H29K	23.8349	159.862	192569	Q96DE0	1	2	2	0.00937311	4.94258e-06
ENSG00000138796	C1orf52;BAG;GM117	UPF0690 protein C1orf52;BCL10-associated gene protein	23.826	158.878	191385	Q8N6N3	1	2	2	0.00931546	4.94258e-06
ENSG00000066044	MAFG	Transcription factor MafG;V-maf musculoaponeurotic fibrosarcoma oncogene homolog G;hMAF	23.7469	150.406	181179	O15525	1	2	2	0.00881871	4.94258e-06
ENSG00000146007	GUK1;RP11-520H14.2-027;RP11-520H14.2-003;RP11-520H14.2-010;RP11-520H14.2-018;RP11-520H14.2-019;RP11-520H14.2-030;RP11-520H14.2-023;hCG_1984660;GMK;DKFZp666D023;RP11-520H14.2-001	Guanylate kinase 1;Guanylate kinase 1, isoform CRA_e;cDNA FLJ54844, highly similar to Guanylate kinase (EC 2.7.4.8);Guanylate kinase;GMP kinase;Putative uncharacterized protein DKFZp666D023;GUK1 protein;Guanylate kinase 1, isoform CRA_a	23.7205	147.676	177890	Q16774	1	2	2	0.00865862	4.94258e-06
ENSG00000111786	MXRA7;TMAP1	Matrix-remodeling-associated protein 7;Transmembrane anchor protein 1;Matrix-remodelling associated protein 7 (HBV preS1-transactivated protein 1).	23.6908	144.669	174268	P84157	1	2	2	0.00848231	4.94258e-06
ENSG00000121905	LZTFL1;hCG_15332	Leucine zipper transcription factor-like 1, isoform CRA_b;cDNA FLJ36386 fis, clone THYMU2008781, highly similar to Homo sapiens leucine zipper transcription factor-like 1 (LZTFL1), mRNA;cDNA FLJ58215, highly similar to Homo sapiens leucine zipper transcription factor-like 1 (LZTFL1), mRNA;Putative uncharacterized protein LZTFL1;Leucine zipper transcription factor-like protein 1	23.679	143.483	172840	Q9NQ48	1	2	2	0.00841281	4.94258e-06
ENSG00000115756	HINT2	PKCI-1-related HIT protein variant;Histidine triad nucleotide-binding protein 2, mitochondrial;HINT-3;HIT-17kDa;PKCI-1-related HIT protein;Protein kinase C inhibitor-2	23.6773	143.322	172646	Q9BX68	1	2	2	0.00840337	4.94258e-06
ENSG00000137168	UBE2V2;hCG_1640505;MMS2;UEV2	Ubiquitin-conjugating enzyme E2 variant 2;Ubiquitin-conjugating enzyme E2 variant 2, isoform CRA_b;cDNA, FLJ93989, Homo sapiens ubiquitin-conjugating enzyme E2 variant 2 (UBE2V2),mRNA;MMS2 homolog;Enterocyte differentiation-associated factor 1;Enterocyte differentiation-promoting factor 1;Vitamin D3-inducible protein;DDVit 1	23.6574	141.357	170279	Q15819	1	2	2	0.00828813	4.94258e-06
ENSG00000129103	NCS1;FLUP;FREQ;Flup;Freq;Ncs1	Neuronal calcium sensor 1;Frequenin homolog;Frequenin-like protein;Frequenin-like ubiquitous protein	23.615	137.265	165349	P62166	1	2	2	0.00804821	4.94258e-06
ENSG00000168393	HDGFRP3;HDGF2;CGI-142	Hepatoma-derived growth factor-related protein 3;Hepatoma-derived growth factor 2	23.5973	135.587	163329	Q9Y3E1	1	2	2	0.00794985	4.94258e-06
ENSG00000215021	ABHD11;WBSCR21;PP1226	Putative uncharacterized protein ABHD11;Abhydrolase domain-containing protein 11;Williams-Beuren syndrome chromosomal region 21 protein	23.5721	133.237	160497	Q8NFV4	1	2	2	0.00781203	4.94258e-06
ENSG00000131876	TSC22D3;DSIPI;GILZ;RP13-364K23.1-003;RP13-364K23.1-001;RP13-364K23.1-002	cDNA, FLJ92096, highly similar to Homo sapiens delta sleep inducing peptide, immunoreactor (DSIPI), mRNA;cDNA FLJ46047 fis, clone SYNOV2003326, highly similar to TSC22 domain family protein 3 (Glucocorticoid-induced leucine zipper protein);cDNA FLJ52937, highly similar to Homo sapiens TSC22 domain family, member 3 (TSC22D3), transcript variant 1, mRNA;TSC22 domain family protein 3;Glucocorticoid-…	23.5649	132.575	159699	Q99576	1	2	2	0.00777319	4.94258e-06
ENSG00000131100	H3F3A;H3F3B;hCG_1984517;hCG_1989319;CG5825;CG8989;H3.3a;H3.3A;H3.3b;H3.3B;H3F3;H3f3a;H3f3b;His3.3A;His3.3B;PP781	Histone H3;H3.3Q;H3.A/B;Histone H3.3	23.5582	131.966	158966	P84243	1	2	2	0.0077375	4.94258e-06
ENSG00000184787	SCAND1;SDP1;RAZ1	SCAN domain-containing protein 1;SCAN-related protein RAZ1	23.5558	131.742	158696	P57086	1	2	2	0.00772437	4.94258e-06
ENSG00000114209	CCDC134;RP5-821D11.6-002;RP5-821D11.6-003	Coiled-coil domain containing 134;cDNA FLJ50180;Coiled-coil domain-containing protein 134	23.5285	129.273	155723	Q9H6E4	1	2	2	0.00757963	4.94258e-06
ENSG00000175792	RGC32;C13orf15	Response gene to complement 32 protein	23.5212	128.618	154933	Q9H4X1	1	2	2	0.00754122	4.94258e-06
ENSG00000111907	RAD23A	cDNA FLJ78534, highly similar to Homo sapiens RAD23 homolog A (S. cerevisiae), mRNA;cDNA FLJ51789, highly similar to UV excision repair protein RAD23 homolog A;UV excision repair protein RAD23 homolog A;UV excision repair protein RAD23 homolog A variant;RAD23 homolog A (S. cerevisiae)	23.4799	124.989	150562	P54725	1	2	2	0.00732845	4.94258e-06
ENSG00000168175	NOL7;C6orf90;NOP27	Nucleolar protein 7;Nucleolar protein of 27 kDa	23.4566	122.991	148155	Q9UMY1	1	2	2	0.00721129	4.94258e-06
ENSG00000101335	NDUFA5;DKFZp781K1356	NADH dehydrogenase [ubiquinone] 1 alpha subcomplex subunit 5;NADH-ubiquinone oxidoreductase 13 kDa-B subunit;Complex I-13kD-B;Complex I subunit B13;Putative uncharacterized protein NDUFA5;Putative uncharacterized protein DKFZp781K1356;cDNA FLJ12147 fis, clone MAMMA1000410	23.4302	120.758	145466	Q16718	1	2	2	0.00708038	4.94258e-06
ENSG00000126524	UTP11L;CGI-94;HDCMB12P	Probable U3 small nucleolar RNA-associated protein 11;UTP11-like protein;cDNA FLJ57377, highly similar to Probable U3 small nucleolar RNA-associatedprotein 11	23.4241	120.247	144850	Q9Y3A2	1	2	2	0.00705041	4.94258e-06
ENSG00000010278	PTPLB	Putative uncharacterized protein PTPLB;Protein-tyrosine phosphatase-like member B	23.3848	117.019	140961	Q6Y1H2	1	2	2	0.00686114	4.94258e-06
ENSG00000134001	TPM1;C15orf13;TMSA;hCG_33495;DKFZp586K2222	Tropomyosin alpha-1 chain;Tropomyosin-1;Alpha-tropomyosin;Tropomyosin 1 (Alpha), isoform CRA_i;cDNA FLJ54760, highly similar to Rattus norvegicus tropomyosin 1, alpha (Tpm1), transcript variant 7, mRNA;Putative uncharacterized protein TPM1;Tropomyosin 1 (Alpha), isoform CRA_o;Tropomyosin;Tropomyosin 1 alpha variant 6;TPM1 protein variant;Tropomyosin 1 (Alpha), isoform CRA_f;cDNA FLJ16459 fis, clo…	23.3768	116.368	140177	P09493	1	2	2	0.00682296	4.94258e-06
ENSG00000104823	MDP-1;hCG_2039651;MDP1	Magnesium-dependent phosphatase 1, isoform CRA_a;cDNA, FLJ92315;Magnesium-dependent phosphatase 1	23.3704	115.854	139558	Q86V88	1	2	2	0.00679285	4.94258e-06
ENSG00000105402	COMMD2;HSPC042;My004	Putative uncharacterized protein COMMD2;COMMD2 protein;COMM domain-containing protein 2	23.3384	113.312	136496	Q86X83	1	2	2	0.00664379	4.94258e-06
ENSG00000198899	PEA15;RP11-536C5.8-002;hCG_39732;RP11-536C5.8-001;RP11-536C5.8-003	Phosphoprotein enriched in astrocytes 15;Phosphoprotein enriched in astrocytes 15, isoform CRA_b;cDNA FLJ38560 fis, clone HCHON2003642, highly similar to Astrocytic phosphoprotein PEA-15;Phosphoprotein enriched in astrocytes 15, isoform CRA_a;cDNA, FLJ92023, Homo sapiens phosphoprotein enriched in astrocytes 15 (PEA15),mRNA;Astrocytic phosphoprotein PEA-15;15 kDa phosphoprotein enriched in astroc…	23.3339	112.959	136071	Q15121	1	2	2	0.0066231	4.94258e-06
ENSG00000178035	ZBTB8OS;ARCH	cDNA FLJ75987, highly similar to Homo sapiens zinc finger and BTB domain containing 8 opposite strand (ZBTB8OS), mRNA;Protein archease;Protein ZBTB8OS;Zinc finger and BTB domain-containing opposite strand protein 8;Archease-like protein isoform ABAC	23.3156	111.539	134359	Q8IWT0	1	2	2	0.0065398	4.94258e-06
ENSG00000178952	VAMP8	Putative uncharacterized protein VAMP8;Vesicle-associated membrane protein 8;Endobrevin	23.3129	111.325	134102	Q9BV40	1	2	2	0.00652726	4.94258e-06
ENSG00000175416	FBLL1	rRNA/tRNA 2'-O-methyltransferase fibrillarin-like protein 1	23.2846	109.167	131502	A6NHQ2	1	2	2	0.00640073	4.94258e-06
ENSG00000178695	ARHGAP1;CDC42GAP;RHOGAP1	cDNA FLJ60782, highly similar to Rho-GTPase-activating protein 1;Rho GTPase-activating protein 1;Rho-type GTPase-activating protein 1;Rho-related small GTPase protein activator;GTPase-activating protein rhoOGAP;p50-RhoGAP;CDC42 GTPase-activating protein	23.2646	107.66	129687	Q07960	1	2	2	0.00631239	4.94258e-06
ENSG00000161888	BLOC1S1;BLOS1;GCN5L1;RT14	Biogenesis of lysosome-related organelles complex 1 subunit 1;GCN5-like protein 1;Protein RT14	23.2411	105.924	127596	P78537	1	2	2	0.00621062	4.94258e-06
ENSG00000064666	OPRS1;RP11-443P11.3-008;hCG_20471;SIGMAR1;SRBP;AAG8;RP11-443P11.3-002	HCG20471, isoform CRA_d;Opioid receptor, sigma 1;cDNA FLJ76396, highly similar to Homo sapiens opioid receptor, sigma 1 (OPRS1), transcript variant 2, mRNA;cDNA FLJ57078, highly similar to Homo sapiens opioid receptor, sigma 1 (OPRS1), transcript variant 1, mRNA;Sigma non-opioid intracellular receptor 1;Sigma 1-type opioid receptor;SR31747-binding protein;Aging-associated gene 8 protein;HCG20471,…	23.2381	105.703	127330	Q99720	1	2	2	0.00619763	4.94258e-06
ENSG00000109846	COMMD10;HSPC305;PTD002	COMM domain-containing protein 10	23.2056	103.353	124498	Q9Y6G5	1	2	2	0.00605983	4.94258e-06
ENSG00000100292	NDUFV3	NADH dehydrogenase [ubiquinone] flavoprotein 3, mitochondrial;NADH-ubiquinone oxidoreductase 9 kDa subunit;Complex I-9kD;Renal carcinoma antigen NY-REN-4;Mitochondrial NADH oxidoreductase-like protein;cDNA FLJ31479 fis, clone NT2NE2001634, moderately similar to NADH-UBIQUINONE OXIDOREDUCTASE 9 KD SUBUNIT (EC 1.6.5.3)	23.2055	103.343	124487	P56181	1	2	2	0.00605928	4.94258e-06
ENSG00000100522	S100A8;CAGA;CFAG;MRP8	Protein S100-A8;S100 calcium-binding protein A8;Calgranulin-A;Migration inhibitory factor-related protein 8;Cystic fibrosis antigen;Leukocyte L1 complex light chain;Calprotectin L1L subunit;Urinary stone protein band A	23.1655	100.513	121078	P05109	1	2	2	0.00589335	4.94258e-06
ENSG00000116096	DNAJB6;HSJ2;MRJ;MSJ1	DnaJ homolog subfamily B member 6;Heat shock protein J2;MSJ-1;HHDJ1;MRJ;DnaJ;cDNA FLJ76979, highly similar to Homo sapiens DnaJ (Hsp40) homolog, subfamily B, member 6 (DNAJB6), transcript variant 1, mRNA;cDNA FLJ60022, highly similar to DnaJ homolog subfamily B member 6;cDNA FLJ51000, highly similar to DnaJ homolog subfamily B member 6;cDNA FLJ51007, highly similar to DnaJ homolog subfamily B mem…	23.1377	98.5948	118767	O75190	1	2	2	0.00578087	4.94258e-06
ENSG00000187514	CCDC137	Coiled-coil domain-containing protein 137	23.131	98.1421	118222	Q6PK04	1	2	2	0.00575433	4.94258e-06
ENSG00000100220	SDR39U1;C14orf124;HCDI	Epimerase family protein SDR39U1;Short-chain dehydrogenase/reductase family 39U member 1;Full-length cDNA clone CS0DC001YO07 of Neuroblastoma of Homo sapiens (human)	23.1181	97.2651	117166	Q9NRG7	1	2	2	0.00570291	4.94258e-06
ENSG00000125691	BOD1;FAM44B	Biorientation of chromosomes in cell division protein 1;Biorientation defective protein 1;Protein FAM44B;Putative uncharacterized protein BOD1	23.1094	96.683	116464	Q96IK1	1	2	2	0.00566878	4.94258e-06
ENSG00000131467	C11orf51;HSPC020	Uncharacterized protein C11orf51;Uncharacterized protein C11orf51 homolog	23.101	96.1177	115783	P60006	1	2	2	0.00563563	4.94258e-06
ENSG00000141378	TPM3;DKFZp686J1372;RP11-205M9.1-006;hCG_1997142;RP11-205M9.1-003;RP11-205M9.1-005;RP11-205M9.1-007;RP11-205M9.1-011;RP11-205M9.1-014;RP11-205M9.1-009;RP11-205M9.1-002;RP11-205M9.1-010;OK/SW-cl.5	cDNA, FLJ96568, highly similar to Homo sapiens tropomyosin 3 (TPM3), mRNA;cDNA FLJ50720, highly similar to Homo sapiens tropomyosin 3 (TPM3), transcript variant 2, mRNA;Tropomyosin alpha-3 chain;Tropomyosin-3;Gamma-tropomyosin;Tropomyosin-5;Putative uncharacterized protein DKFZp686J1372;Tropomyosin 3;Tropomyosin 3, isoform CRA_b;TPM3 protein;cDNA FLJ32435 fis, clone SKMUS2001287, highly similar t…	23.0891	95.3281	114832	P06753	1	2	2	0.00558934	4.94258e-06
ENSG00000149196	CENPH;ICEN35;hCG_27171	Centromere protein H;Interphase centromere complex protein 35;Centromere protein H, isoform CRA_b;cDNA FLJ41767 fis, clone IMR322006495, highly similar to Centromere protein H (Kinetochore protein CENP-H)	23.0103	90.2672	108736	Q9H3R5	1	2	2	0.0052926	4.94258e-06
ENSG00000007080	BCL7B	B-cell CLL/lymphoma 7 protein family member B;Putative uncharacterized protein BCL7B	22.9763	88.1605	106198	Q9BQE9	1	2	2	0.00516908	4.94258e-06
ENSG00000174444	YAP1;YAP65;DKFZp451O0517	cDNA FLJ51091, highly similar to 65 kDa Yes-associated protein;cDNA FLJ51192, highly similar to 65 kDa Yes-associated protein;cDNA, FLJ79015, highly similar to 65 kDa Yes-associated protein;Yorkie homolog;65 kDa Yes-associated protein;Putative uncharacterized protein DKFZp451O0517	22.9648	87.4605	105355	P46937	1	2	2	0.00512804	4.94258e-06
ENSG00000102103	FAM128B;MOZART2B;MZT2B	Putative uncharacterized protein FAM128B;Mitotic-spindle organizing protein associated with a ring of gamma-tubulin 2B	22.8991	83.5663	100664	Q6NZ67	1	2	2	0.00489971	4.94258e-06
ENSG00000100823	C7orf11;hCG_1780582;tcag7.446;TTDN1	Chromosome 7 open reading frame 11;cDNA FLJ76008;TTD non-photosensitive 1 protein	22.8876	82.9051	99867.5	Q8TAP9	1	2	2	0.00486095	4.94258e-06
ENSG00000232119	C1orf122	Uncharacterized protein C1orf122;Protein ALAESM	22.8847	82.7364	99664.2	Q6ZSJ8	1	2	2	0.00485105	4.94258e-06
ENSG00000117899	UXT;RP1-212G6.2-003;HSPC024	Ubiquitously-expressed transcript;Protein UXT;Ubiquitously expressed transcript protein;Androgen receptor trapped clone 27 protein	22.8696	81.8749	98626.5	Q9UBK9	1	2	2	0.00480054	4.94258e-06
ENSG00000063241	NDUFC2;HLC1;hCG_1643251	NADH dehydrogenase [ubiquinone] 1 subunit C2;NADH-ubiquinone oxidoreductase subunit B14.5b;Complex I-B14.5b;Human lung cancer oncogene 1 protein;NADH dehydrogenase;Putative uncharacterized protein NDUFC2;HLC-2	22.8693	81.8568	98604.7	O95298	1	2	2	0.00479948	4.94258e-06
ENSG00000163882	GTF2F1;RAP74	General transcription factor IIF subunit 1;Transcription initiation factor IIF subunit alpha;Transcription initiation factor RAP74;General transcription factor IIF 74 kDa subunit;cDNA FLJ50288, highly similar to Transcription initiation factor IIF alpha subunit (EC 2.7.11.1);GTF2F1 protein	22.7757	76.7157	92411.7	P35269	1	2	2	0.00449804	4.94258e-06
ENSG00000086598	MTP18;HSPC242;My022	Putative uncharacterized protein ENSP00000347267;Putative uncharacterized protein ENSP00000383926;Mitochondrial 18 kDa protein	22.7744	76.6487	92331.1	Q9UDX5	1	2	2	0.00449412	4.94258e-06
ENSG00000167088	TXNL4B;DIM2;DLP	Thioredoxin-like 4B variant;Thioredoxin-like protein 4B;Dim1-like protein	22.7645	76.1261	91701.5	Q9NX01	1	2	2	0.00446347	4.94258e-06
ENSG00000125877	CCDC115;MGC12981;hCG_39080	cDNA FLJ55215, moderately similar to Mus musculus coiled-coil domain containing 115 (Ccdc115), mRNA;Putative uncharacterized protein CCDC115;Putative uncharacterized protein MGC12981;Coiled-coil domain-containing protein 115	22.7572	75.7424	91239.3	Q96NT0	1	2	2	0.00444098	4.94258e-06
ENSG00000196331	MYL1	Myosin light chain 1/3, skeletal muscle isoform;Myosin light chain alkali 1/2;Putative uncharacterized protein MYL1	22.7529	75.516	90966.5	P05976	1	2	2	0.0044277	4.94258e-06
ENSG00000196226	SEC61B	Protein transport protein Sec61 subunit beta;Protein translocation complex beta variant	22.71	73.3045	88302.6	P60468	1	2	2	0.00429804	4.94258e-06
ENSG00000184678	SLIRP;C14orf156;DC23;DC50;PD04872	SRA stem-loop-interacting RNA-binding protein, mitochondrial	22.6587	70.7403	85213.7	Q9GZT3	1	2	2	0.00414769	4.94258e-06
ENSG00000138363	FUNDC2;HCBP6;DC44;HCC3;PD03104;GS1-273L24.1-004	FUN14 domain-containing protein 2;Hepatitis C virus core-binding protein 6;Cervical cancer proto-oncogene 3 protein;Putative uncharacterized protein FUNDC2;FUN14 domain containing 2	22.6488	70.2575	84632.2	Q9BWH2	1	2	2	0.00411938	4.94258e-06
ENSG00000099622	TMEM43;UNQ2564/PRO6244;FLJ00144	Transmembrane protein 43;Protein LUMA;FLJ00144 protein	22.6422	69.9383	84247.6	Q9BTV4	1	2	2	0.00410066	4.94258e-06
ENSG00000102030	YIF1A;54TM;HYIF1P;YIF1	Putative uncharacterized protein YIF1A;Protein YIF1A;YIP1-interacting factor homolog A;54TMp;cDNA FLJ75931, highly similar to Homo sapiens Yip1 interacting factor homolog A (S. cerevisiae) (YIF1A), mRNA	22.6267	69.187	83342.7	O95070	1	2	2	0.00405662	4.94258e-06
ENSG00000102178	NUFIP2;hCG_29087;KIAA1321;PIG1	Nuclear fragile X mental retardation protein interacting protein 2;Nuclear fragile X mental retardation protein interacting protein 2, isoform CRA_a;cDNA FLJ75095, highly similar to Homo sapiens 82-kD FMRP Interacting Protein (182-FIP), mRNA;Nuclear fragile X mental retardation-interacting protein 2;FMRP-interacting protein 2;82 kDa FMRP-interacting protein;Cell proliferation-inducing gene 1 prot…	22.5776	66.8752	80557.9	Q7Z417	1	2	2	0.00392107	4.94258e-06
ENSG00000165264	C2orf5;COMMD1;MURR1	cDNA FLJ56664, highly similar to COMM domain-containing protein 1;MURR1 variant;Putative uncharacterized protein C2orf5;COMM domain-containing protein 1;Protein Murr1	22.5724	66.6337	80266.9	Q8N668	1	2	2	0.00390691	4.94258e-06
ENSG00000023909	SPC25;SPBC25;AD024	Kinetochore protein Spc25;Putative uncharacterized protein SPC25	22.5461	65.4295	78816.4	Q9HBM1	1	2	2	0.0038363	4.94258e-06
ENSG00000177954;ENSG00000185088;ENSG00000227081	MMGT1;TMEM32	Membrane magnesium transporter 1;Transmembrane protein 32	22.5256	64.5055	77703.3	Q8N4V1	1	2	2	0.00378213	4.94258e-06
ENSG00000118939	TMEM138;HSPC196;HSPC198	cDNA FLJ60203;Transmembrane protein 138	22.5168	64.1132	77230.8	Q9NPI0	1	2	2	0.00375913	4.94258e-06
ENSG00000163466	SF3B4;SAP49;RP11-196G18.20-002	cDNA FLJ39996 fis, clone STOMA2002166, highly similar to Splicing factor 3B subunit 4;Splicing factor 3B subunit 4;Spliceosome-associated protein 49;SF3b50;Pre-mRNA-splicing factor SF3b 49 kDa subunit;Splicing factor 3b, subunit 4 variant;Splicing factor 3b, subunit 4, 49kDa	22.4833	62.6412	75457.6	Q15427	1	2	2	0.00367282	4.94258e-06
ENSG00000143870	FAM177A1;C14orf24	Protein FAM177A1	22.4606	61.6659	74282.7	Q8N128	1	2	2	0.00361563	4.94258e-06
ENSG00000126749	MARCKSL1;MLP;MRP	MARCKS-related protein;MARCKS-like protein 1;Macrophage myristoylated alanine-rich C kinase substrate	22.4606	61.6646	74281.1	P49006	1	2	2	0.00361556	4.94258e-06
ENSG00000140319	SDC2;HSPG1;hCG_15745	Syndecan-2;Fibroglycan;Heparan sulfate proteoglycan core protein;Syndecan	22.4419	60.8717	73326.1	P34741	1	2	2	0.00356907	4.94258e-06
ENSG00000092820	HAUS1;CCDC5;HEIC	HAUS augmin-like complex subunit 1;Coiled-coil domain-containing protein 5;Enhancer of invasion-cluster	22.439	60.7499	73179.3	Q96CS2	1	2	2	0.00356193	4.94258e-06
ENSG00000139726	RPL35A;GIG33	Putative uncharacterized protein RPL35A;60S ribosomal protein L35a;Cell growth-inhibiting gene 33 protein	22.414	59.7062	71922.1	P18077	1	2	2	0.00350073	4.94258e-06
ENSG00000174547	LIN7B;hCG_16223;MALS2;VELI2;UNQ3116/PRO10200	Lin-7 homolog B (C. elegans), isoform CRA_a;Putative uncharacterized protein LIN7B;Protein lin-7 homolog B;Mammalian lin-seven protein 2;Vertebrate lin-7 homolog 2	22.3882	58.6464	70645.4	Q9HAP6	1	2	2	0.00343859	4.94258e-06
ENSG00000180879	LYSMD1;SB145	cDNA FLJ57075, highly similar to Homo sapiens LysM, peptidoglycan-binding, domain containing 1 (LYSMD1), mRNA;cDNA FLJ52686, highly similar to Homo sapiens LysM, peptidoglycan-binding, domain containing 1 (LYSMD1), mRNA;LysM and putative peptidoglycan-binding domain-containing protein 1	22.3781	58.2384	70154	Q96S90	1	2	2	0.00341467	4.94258e-06
ENSG00000205531	YIPF4;Nbla11189	Protein YIPF4;YIP1 family member 4	22.3697	57.9015	69748.2	Q9BSR8	1	2	2	0.00339492	4.94258e-06
ENSG00000143183	UFM1;C13orf20;BM-002;Ufm1;RP11-131P10.1-003;RP11-131P10.1-005	Ubiquitin-fold modifier 1	22.3482	57.0439	68715	P61960	1	2	2	0.00334463	4.94258e-06
ENSG00000006451	SARNP;HCC1;HSPC316;CIP29	SAP domain-containing ribonucleoprotein;Nuclear protein Hcc-1;Proliferation-associated cytokine-inducible protein CIP29;Cytokine-induced protein of 29 kDa;CIP29 protein	22.3421	56.8012	68422.7	P82979	1	2	2	0.0033304	4.94258e-06
ENSG00000077152	MRPL41;BMRP;MRPL27;RPML27;PIG3	39S ribosomal protein L41, mitochondrial;39S ribosomal protein L27 homolog;MRP-L27 homolog;Bcl-2-interacting mitochondrial ribosomal protein L41;Cell proliferation-inducing gene 3 protein	22.3246	56.1175	67599.2	Q8IXM3	1	2	2	0.00329032	4.94258e-06
ENSG00000143222	SMARCE1;BAF57	SWI/SNF-related matrix-associated actin-dependent regulator of chromatin subfamily E member 1;BRG1-associated factor 57;Smarce1 variant 5;cDNA FLJ55512, highly similar to SWI/SNF-related matrix-associated actin-dependent regulator of chromatin subfamily E member 1;cDNA FLJ55202, highly similar to SWI/SNF-related matrix-associatedactin-dependent regulator of chromatin subfamily E member 1;Smarce1 …	22.3035	55.3012	66615.9	Q969G3	1	2	2	0.00324246	4.94258e-06
ENSG00000212789	GOLPH3L;GPP34R;RP11-54A4.7-002	Golgi phosphoprotein 3-like;GPP34-related protein	22.3021	55.2491	66553.1	Q9H4A5	1	2	2	0.0032394	4.94258e-06
ENSG00000198431	YEATS4;GAS41	YEATS domain-containing protein 4;Glioma-amplified sequence 41;NuMA-binding protein 1	22.2617	53.7253	64717.5	O95619	1	2	2	0.00315006	4.94258e-06
ENSG00000100380	PARVB;AL031595.1-003;AL031595.1-001;hCG_17295;AL031595.1-006;AL031595.1-004;CGI-56	Putative uncharacterized protein PARVB;Parvin, beta;Parvin, beta, isoform CRA_a;Beta-parvin;Affixin;CLINT	22.252	53.3642	64282.5	Q9HBI1	1	2	2	0.00312888	4.94258e-06
ENSG00000100380	PAIP2;PAIP2A;HSPC218	Polyadenylate-binding protein-interacting protein 2;PAIP2 protein	22.2275	52.466	63200.5	Q9BPZ3	1	2	2	0.00307622	4.94258e-06
ENSG00000125870	C1orf131;RP4-609B14.1-003;hCG_14915;RP4-609B14.1-005	cDNA FLJ61512;Chromosome 1 open reading frame 131;Chromosome 1 open reading frame 131, isoform CRA_a;Uncharacterized protein C1orf131	22.2225	52.2841	62981.4	Q8NDD1	1	2	2	0.00306555	4.94258e-06
ENSG00000070756	VPS37B	Vacuolar protein sorting-associated protein 37B;ESCRT-I complex subunit VPS37B	22.2116	51.8888	62505.2	Q9H9H4	1	2	2	0.00304237	4.94258e-06
ENSG00000151846	CA13	Carbonic anhydrase 13;Carbonic anhydrase XIII;Carbonate dehydratase XIII	22.2072	51.7307	62314.9	Q8N1Q1	1	2	2	0.00303311	4.94258e-06
ENSG00000080824	SUMO3;hCG_401304;SMT3A;SMT3H1	Putative uncharacterized protein SUMO3;SMT3 suppressor of mif two 3 homolog 3 (Yeast), isoform CRA_d;Small ubiquitin-related modifier 3;Ubiquitin-like protein SMT3A;SMT3 homolog 1;SUMO-2;cDNA FLJ57440, moderately similar to Small ubiquitin-related modifier 3	22.2035	51.5982	62155.2	P55854	1	2	2	0.00302534	4.94258e-06
ENSG00000080824	ARHGDIB;GDIA2;GDID4;RAP1GN1	cDNA, FLJ92068, highly similar to Homo sapiens Rho GDP dissociation inhibitor (GDI) beta (ARHGDIB),mRNA;Rho GDP-dissociation inhibitor 2;Rho-GDI beta;Ly-GDI	22.1741	50.5598	60904.4	P52566	1	2	2	0.00296446	4.94258e-06
ENSG00000076043	CSTB;CST6;STFB;hCG_401291	Cystatin-B;Stefin-B;Liver thiol proteinase inhibitor;CPI-B;CSTB protein;Cystatin B;Cystatin B (Stefin B);Cystatin B (Stefin B), isoform CRA_a;cDNA, FLJ92415, Homo sapiens cystatin B (stefin B) (CSTB), mRNA	22.1688	50.373	60679.4	P04080	1	2	2	0.0029535	4.94258e-06
ENSG00000172172	ABI2;ARGBPIA;argBPIB;ABI-2	cDNA FLJ51071, highly similar to Abl interactor 2;cDNA FLJ52114, highly similar to Abl interactor 2;cDNA FLJ52274, highly similar to Homo sapiens abl interactor 2 (ABI2), mRNA;cDNA FLJ59236, highly similar to Abl interactor 2;cDNA FLJ51051, moderately similar to Abl interactor 2;cDNA FLJ51162, highly similar to Abl interactor 2;cDNA, FLJ78899, weakly similar to Abl interactor 2;cDNA, FLJ79242, hi…	22.1653	50.2499	60531.1	Q9NYB9	1	2	2	0.00294629	4.94258e-06
ENSG00000106615	BCL2L1;BCL2L;BCLX;RP5-857M17.3-005;RP5-857M17.3-009;RP5-857M17.3-002;hCG_38811;RP5-857M17.3-003;RP5-857M17.3-006	Bcl-2-like protein 1;Apoptosis regulator Bcl-X;BCL2-like 1;BCL2-like 1, isoform CRA_c;cDNA FLJ77105, highly similar to Homo sapiens BCL2-like 1 (BCL2L1), nuclear gene encoding mitochondrial protein, transcript variant 2, mRNA	22.154	49.8589	60060.1	Q07817	1	2	2	0.00292336	4.94258e-06
ENSG00000131475	MORF4L2;KIAA0026;MRGX;RP5-1055C14.2-006;RP5-1055C14.2-009;RP5-1055C14.2-008;RP5-1055C14.2-001;RP5-1055C14.2-007	Mortality factor 4-like protein 2;MORF-related gene X protein;Transcription factor-like protein MRGX;Protein MSL3-2;cDNA FLJ44127 fis, clone THYMU2006420, highly similar to Mortality factor 4-like protein 2;cDNA FLJ44463 fis, clone UTERU2024969, highly similar to Mortality factor 4-like protein 2;cDNA FLJ52940, highly similar to Mortality factor 4-like protein 2;MORF-related gene X variant;Mortal…	22.1404	49.3922	59497.8	Q15014	1	2	2	0.00289599	4.94258e-06
ENSG00000134153	GTF2A1;TF2A1	Putative uncharacterized protein GTF2A1;Transcription initiation factor IIA subunit 1;General transcription factor IIA subunit 1;Transcription initiation factor TFIIA 42 kDa subunit;TFIIAL;Transcription initiation factor IIA alpha chain;TFIIA p35 subunit;Transcription initiation factor IIA beta chain;TFIIA p19 subunit	22.0495	46.3751	55863.5	P52655	1	2	2	0.0027191	4.94258e-06
ENSG00000116560	WASH1;WASH;WASH6P;CXYorf1;FAM39A;FAM39E;WASH3P;FAM39DP;WASH2P;FAM39B;DKFZp686C24272;DKFZp434K1323	Putative uncharacterized protein WASH1;Actin nucleation promoting factor;cDNA FLJ52226;cDNA FLJ50976;cDNA, FLJ79386;WAS protein family homolog 6;Protein FAM39A;cDNA FLJ37864 fis, clone BRSSN2015982;cDNA FLJ77647;cDNA FLJ77846;Putative uncharacterized protein ENSP00000392456;Putative uncharacterized protein ENSP00000344022;WAS protein family homolog 1;Protein FAM39E;CXYorf1-like protein on chromos…	22.0244	45.575	54899.6	Q9NQA3	1	2	2	0.00267218	4.94258e-06
ENSG00000134202	WASH1;WASH;WASH6P;CXYorf1;FAM39A;FAM39E;WASH3P;FAM39DP;WASH2P;FAM39B;DKFZp686C24272;DKFZp434K1323	Putative uncharacterized protein WASH1;Actin nucleation promoting factor;cDNA FLJ52226;cDNA FLJ50976;cDNA, FLJ79386;WAS protein family homolog 6;Protein FAM39A;cDNA FLJ37864 fis, clone BRSSN2015982;cDNA FLJ77647;cDNA FLJ77846;Putative uncharacterized protein ENSP00000392456;Putative uncharacterized protein ENSP00000344022;WAS protein family homolog 1;Protein FAM39E;CXYorf1-like protein on chromos…	22.0244	45.575	54899.6	A8K0Z3	1	2	2	0.00267218	4.94258e-06
ENSG00000213619	WASH1;WASH;WASH6P;CXYorf1;FAM39A;FAM39E;WASH3P;FAM39DP;WASH2P;FAM39B;DKFZp686C24272;DKFZp434K1323	Putative uncharacterized protein WASH1;Actin nucleation promoting factor;cDNA FLJ52226;cDNA FLJ50976;cDNA, FLJ79386;WAS protein family homolog 6;Protein FAM39A;cDNA FLJ37864 fis, clone BRSSN2015982;cDNA FLJ77647;cDNA FLJ77846;Putative uncharacterized protein ENSP00000392456;Putative uncharacterized protein ENSP00000344022;WAS protein family homolog 1;Protein FAM39E;CXYorf1-like protein on chromos…	22.0244	45.575	54899.6	C4AMC7	1	2	2	0.00267218	4.94258e-06
ENSG00000149257	WASH1;WASH;WASH6P;CXYorf1;FAM39A;FAM39E;WASH3P;FAM39DP;WASH2P;FAM39B;DKFZp686C24272;DKFZp434K1323	Putative uncharacterized protein WASH1;Actin nucleation promoting factor;cDNA FLJ52226;cDNA FLJ50976;cDNA, FLJ79386;WAS protein family homolog 6;Protein FAM39A;cDNA FLJ37864 fis, clone BRSSN2015982;cDNA FLJ77647;cDNA FLJ77846;Putative uncharacterized protein ENSP00000392456;Putative uncharacterized protein ENSP00000344022;WAS protein family homolog 1;Protein FAM39E;CXYorf1-like protein on chromos…	22.0244	45.575	54899.6	Q6VEQ5	1	2	2	0.00267218	4.94258e-06
ENSG00000092010	C1orf83	Uncharacterized protein C1orf83	22.0062	45.0052	54213.3	Q96MN5	1	2	2	0.00263877	4.94258e-06
ENSG00000145817	PALMD;C1orf11;PALML	Palmdelphin;Paralemnin-like protein	22.0037	44.9251	54116.8	Q9NP74	1	2	2	0.00263408	4.94258e-06
ENSG00000112208	PLCXD3	PI-PLC X domain-containing protein 3;cDNA FLJ45199 fis, clone BRCAN2003814, highly similar to Homo sapiens phosphatidylinositol-specific phospholipase C, X domain containing 3 (PLCXD3), mRNA	21.9601	43.5898	52508.3	Q63HM9	1	2	2	0.00255579	4.94258e-06
ENSG00000135778	CD99;hCG_1733152;MIC2;MIC2X;MIC2Y	Putative uncharacterized protein CD99;CD99 antigen, isoform CRA_b;cDNA, FLJ94187, highly similar to Homo sapiens CD99 antigen (CD99), mRNA;CD99 antigen;T-cell surface glycoprotein E2;E2 antigen;Protein MIC2;12E7	21.9555	43.4508	52340.8	P14209	1	2	2	0.00254763	4.94258e-06
ENSG00000105518	S100A6;CACY	cDNA, FLJ92369, highly similar to Homo sapiens S100 calcium binding protein A6 (calcyclin) (S100A6),mRNA;Protein S100-A6;S100 calcium-binding protein A6;Calcyclin;Prolactin receptor-associated protein;Growth factor-inducible protein 2A9;MLN 4	21.9277	42.6197	51339.7	P06703	1	2	2	0.00249891	4.94258e-06
ENSG00000167005	MEST;PEG1	Mesoderm-specific transcript homolog protein;Paternally-expressed gene 1 protein;cDNA FLJ52984, highly similar to Homo sapiens mesoderm specific transcript homolog (MEST), transcript variant 1, mRNA;Putative uncharacterized protein MEST	21.9223	42.4626	51150.4	Q5EB52	1	2	2	0.00248969	4.94258e-06
ENSG00000168461	GOLIM4;GIMPC;GOLPH4;GPP130	Putative uncharacterized protein GOLIM4;Golgi integral membrane protein 4;Golgi phosphoprotein 4;Golgi integral membrane protein, cis;Golgi-localized phosphoprotein of 130 kDa	21.8946	41.6551	50177.7	O00461	1	2	2	0.00244235	4.94258e-06
ENSG00000153048	CALD1;CAD;CDM;DKFZp779D0769;DKFZp686P03208;hCG_17453	cDNA FLJ76646, highly similar to Homo sapiens caldesmon 1 (CALD1), transcript variant 3, mRNA;cDNA FLJ59374, highly similar to Homo sapiens caldesmon 1 (CALD1), transcript variant 2, mRNA;cDNA FLJ55017, highly similar to Caldesmon;cDNA FLJ53193, highly similar to Homo sapiens caldesmon 1 (CALD1), transcript variant 5, mRNA;Putative uncharacterized protein CALD1;Caldesmon;CALD1 protein;Putative un…	21.828	39.7755	47913.6	Q05682	1	2	2	0.00233214	4.94258e-06
ENSG00000074201	PYCARD;ASC;CARD5;TMS1	cDNA, FLJ95208, highly similar to Homo sapiens PYD and CARD domain containing (PYCARD), transcript variant 1, mRNA;Apoptosis-associated speck-like protein containing a CARD;PYD and CARD domain-containing protein;Target of methylation-induced silencing 1;Caspase recruitment domain-containing protein 5	21.8137	39.3813	47438.7	Q9ULZ3	1	2	2	0.00230903	4.94258e-06
ENSG00000166598	STX6	Syntaxin-6;cDNA FLJ57566, highly similar to Syntaxin-6	21.7903	38.7491	46677.1	O43752	1	2	2	0.00227196	4.94258e-06
ENSG00000162433	SERBP1;PAIRBP1;CGI-55;RP11-393N21.3-001;DKFZp686P17171	Plasminogen activator inhibitor 1 RNA-binding protein;PAI1 RNA-binding protein 1;SERPINE1 mRNA-binding protein 1;PAI-1 mRNA-binding protein variant;SERPINE1 mRNA binding protein 1;cDNA, FLJ92551, Homo sapiens PAI-1 mRNA-binding protein (PAI-RBP1), mRNA;Putative uncharacterized protein DKFZp686P17171	21.7725	38.2737	46104.5	Q8NC51	1	2	2	0.00224409	4.94258e-06
ENSG00000100300	WIPF1;WASPIP;WIP	cDNA FLJ61061, highly similar to Wiskott-Aldrich syndrome protein-interactingprotein;Putative uncharacterized protein WIPF1;WAS/WASL-interacting protein family member 1;Wiskott-Aldrich syndrome protein-interacting protein;Protein PRPL-2;WIPF1 protein	21.7426	37.4894	45159.7	O43516	1	2	2	0.0021981	4.94258e-06
ENSG00000184897	POLR3G	DNA-directed RNA polymerase III subunit RPC7;DNA-directed RNA polymerase III subunit G;RNA polymerase III 32 kDa subunit	21.7369	37.3397	44979.5	O15318	1	2	2	0.00218933	4.94258e-06
ENSG00000114779	C9orf40	Uncharacterized protein C9orf40	21.7195	36.8931	44441.4	Q8IXQ3	1	2	2	0.00216314	4.94258e-06
ENSG00000110107	FYTTD1;UIF	UAP56-interacting factor;Forty-two-three domain-containing protein 1	21.7065	36.5609	44041.3	Q96QD9	1	2	2	0.00214366	4.94258e-06
ENSG00000139921	MED4;ARC36;DRIP36;VDRIP;HSPC126;RP11-90M2.2-003	cDNA FLJ50738, highly similar to Mediator complex subunit 4;Mediator of RNA polymerase II transcription subunit 4;Mediator complex subunit 4;Vitamin D3 receptor-interacting protein complex 36 kDa component;Activator-recruited cofactor 36 kDa component;TRAP/SMCC/PC2 subunit p36 subunit	21.682	35.9455	43300	Q9NPJ6	1	2	2	0.00210758	4.94258e-06
ENSG00000179271	HTRA2;OMI;PRSS25	cDNA FLJ75762, highly similar to Homo sapiens protease, serine, 25 (PRSS25), nuclear gene encodingmitochondrial protein, transcript variant 1, mRNA;Mitochondrial serine protease;Serine protease HTRA2, mitochondrial;High temperature requirement protein A2;Omi stress-regulated endoprotease;Serine proteinase OMI;Serine protease 25	21.6608	35.4231	42670.7	O43464	1	2	2	0.00207695	4.94258e-06
ENSG00000102317	COPZ2	Coatomer subunit zeta-2;Zeta-2-coat protein	21.6108	34.2158	41216.3	Q9P299	1	2	2	0.00200616	4.94258e-06
ENSG00000213465	ABT1	Activator of basal transcription 1;Basal transcriptional activator	21.5799	33.4914	40343.8	Q9ULW3	1	2	2	0.00196369	4.94258e-06
ENSG00000183093	SFRS12;SRRP86;DKFZp667P103	Splicing factor, arginine/serine-rich 12;Serine/arginine-rich-splicing regulatory protein 86;Splicing regulatory protein 508;cDNA FLJ34439 fis, clone HLUNG2001146, highly similar to Splicing factor, arginine/serine-rich 12;Splicing factor, arginine/serine-rich 12 variant;Putative uncharacterized protein DKFZp667P103	21.5796	33.4828	40333.4	Q8WXA9	1	2	2	0.00196319	4.94258e-06
ENSG00000121022	QIL1;C19orf70	Protein QIL1;Protein P117	21.5618	33.0736	39840.5	Q5XKP0	1	2	2	0.00193919	4.94258e-06
ENSG00000183527	ORC2L;ORC2	cDNA FLJ60060, highly similar to Origin recognition complex subunit 2;cDNA, FLJ79332, highly similar to Origin recognition complex subunit 2;Putative uncharacterized protein ORC2L;Origin recognition complex subunit 2	21.49	31.4679	37906.3	Q13416	1	2	2	0.00184505	4.94258e-06
ENSG00000106554	FAM168B;KIAA0280L;DKFZp586F1418	Protein FAM168B;p20;Putative uncharacterized protein FAM168B;Putative uncharacterized protein DKFZp586F1418	21.4412	30.4198	36643.7	A1KXE4	1	2	2	0.00178359	4.94258e-06
ENSG00000134285	BLOC1S2;BLOS2;CEAP	Biogenesis of lysosome-related organelles complex 1 subunit 2;Centrosome-associated protein	21.4139	29.8504	35957.8	Q6QNY1	1	2	2	0.00175021	4.94258e-06
ENSG00000104852	UBL7;BMSCUBP;SB132	Ubiquitin-like protein 7;Ubiquitin-like protein SB132;Bone marrow stromal cell ubiquitin-like protein	21.3962	29.4856	35518.4	Q96S82	1	2	2	0.00172882	4.94258e-06
ENSG00000128951	SNAPIN;SNAP25BP;SNAPAP	SNARE-associated protein Snapin;Synaptosomal-associated protein 25-binding protein	21.3886	29.3323	35333.7	O95295	1	2	2	0.00171983	4.94258e-06
ENSG00000183207	FAM168A;KIAA0280;TCRP1	Protein FAM168A;Tongue cancer chemotherapy resistance-associated protein 1	21.3879	29.3173	35315.6	Q92567	1	2	2	0.00171895	4.94258e-06
ENSG00000211460	CUEDC2;C10orf66;HOYS6	CUE domain-containing protein 2	21.3628	28.8108	34705.5	Q9H467	1	2	2	0.00168925	4.94258e-06
ENSG00000134440	UBQLN4;RP11-336K24.8-002;C1orf6;UBIN	Putative uncharacterized protein UBQLN4;Ubiquilin 4;Ubiquilin-4;Ataxin-1 ubiquitin-like-interacting protein A1U;cDNA FLJ54206, highly similar to Ubiquilin-4;Ataxin-1 ubiquitin-like interacting protein variant	21.2662	26.9455	32458.5	Q9NRR5	1	2	2	0.00157988	4.94258e-06
ENSG00000100316	BIN3	Bridging integrator 3 variant;Bridging integrator 3	21.199	25.7202	30982.5	Q9NQY0	1	2	2	0.00150804	4.94258e-06
ENSG00000053770	C9orf58;RP11-544A12.2-010;AIF1L;IBA2;UNQ672/PRO1306;RP11-544A12.2-005;RP11-544A12.2-006	Chromosome 9 open reading frame 58;Allograft inflammatory factor 1-like;Ionized calcium-binding adapter molecule 2	21.1686	25.1837	30336.3	Q9BQI0	1	2	2	0.00147659	4.94258e-06
ENSG00000185608	RAB43;RAB41;ISY1;KIAA1160	Ras-related protein Rab-43;Ras-related protein Rab-41;Putative uncharacterized protein RAB43;Pre-mRNA-splicing factor ISY1 homolog	21.1489	24.8408	29923.2	Q9ULR0	1	2	2	0.00145648	4.94258e-06
ENSG00000117505	NDNL2;HCA4;MAGEG1	Melanoma-associated antigen G1;MAGE-G1 antigen;Necdin-like protein 2;Hepatocellular carcinoma-associated protein 4	21.1451	24.7767	29846	Q96MG7	1	2	2	0.00145272	4.94258e-06
ENSG00000144867	KKLC1;CXorf61	Kita-kyushu lung cancer antigen 1;Cancer/testis antigen 83	21.1335	24.5781	29606.7	Q5H943	1	2	2	0.00144108	4.94258e-06
ENSG00000143727	RBPMS2	RBPMS2 protein;RNA-binding protein with multiple splicing 2	21.1235	24.4081	29402	Q6ZRY4	1	2	2	0.00143111	4.94258e-06
ENSG00000105568	ATP5C1;ATP5C;ATP5CL1;RP11-401E9.1-001;hCG_25112	ATP synthase subunit gamma, mitochondrial;F-ATPase gamma subunit;cDNA FLJ59861, highly similar to ATP synthase gamma chain, mitochondrial (EC 3.6.3.14);ATP synthase gamma chain	21.0895	23.8398	28717.4	P36542	1	2	2	0.00139779	4.94258e-06
ENSG00000198805	C19orf25	UPF0449 protein C19orf25;cDNA FLJ55618	21.0894	23.8377	28714.8	Q9UFG5	1	2	2	0.00139766	4.94258e-06
ENSG00000108528	MAFK;hCG_18899;tcag7.535	V-maf musculoaponeurotic fibrosarcoma oncogene homolog K (Avian);V-maf musculoaponeurotic fibrosarcoma oncogene homolog K (Avian), isoform CRA_a;cDNA FLJ35095 fis, clone PLACE6006186, highly similar to TRANSCRIPTION FACTOR MAFK;Transcription factor MafK;Erythroid transcription factor NF-E2 p18 subunit	21.0125	22.6005	27224.5	O60675	1	2	2	0.00132512	4.94258e-06
ENSG00000163453	PIN4;PAR14;AL135749.5-002;AL135749.5-003	Peptidyl-prolyl cis-trans isomerase NIMA-interacting 4;Peptidyl-prolyl cis-trans isomerase Pin4;Rotamase Pin4;Parvulin-14;Parvulin-17;Peptidyl-prolyl cis/trans isomerase EPVH;Parvulin;cDNA FLJ45703 fis, clone FEBRA2026582, moderately similar to Peptidyl-prolyl cis-trans isomerase NIMA-interacting 4 (EC 5.2.1.8);Protein (Peptidylprolyl cis/trans isomerase) NIMA-interacting, 4 (Parvulin)	20.9821	22.1294	26657	Q9Y237	1	2	2	0.0012975	4.94258e-06
ENSG00000112245	C12orf45	Uncharacterized protein C12orf45	20.9801	22.0982	26619.5	Q8N5I9	1	2	2	0.00129568	4.94258e-06
ENSG00000129128	DGCR14;DGCR13;DGSH;DGSI;ES2	Protein DGCR14;DiGeorge syndrome critical region 14;DiGeorge syndrome critical region 13;DiGeorge syndrome protein H;Protein ES2	20.9779	22.0652	26579.7	Q96DF8	1	2	2	0.00129374	4.94258e-06
ENSG00000037241	MAP1LC3B2	Microtubule-associated proteins 1A/1B light chain 3 beta 2;Microtubule-associated proteins 1A/1B light chain 3B-like	20.9526	21.6816	26117.7	A6NCE7	1	2	2	0.00127125	4.94258e-06
ENSG00000113407	FHIT;hCG_1997982	FHIT;Fragile histidine triad protein;cDNA FLJ75908, highly similar to Homo sapiens fragile histidine triad gene (FHIT), mRNA;Diadenosine triphosphate hydrolase;Bis(5'-adenosyl)-triphosphatase;Diadenosine 5',5'''-P1,P3-triphosphate hydrolase;Dinucleosidetriphosphatase;AP3A hydrolase;Fragile histidine triad;Diadenosine triphosphate hydroxylase;Tumor suppressor protein;FHIT protein	20.9298	21.3419	25708.5	P49789	1	2	2	0.00125133	4.94258e-06
ENSG00000091164	HDDC3	HD domain-containing protein 3	20.9233	21.2457	25592.6	Q8N4P3	1	2	2	0.00124569	4.94258e-06
ENSG00000106049	BCL7C	B-cell CLL/lymphoma 7 protein family member C	20.9051	20.9794	25271.8	Q8WUZ0	1	2	2	0.00123008	4.94258e-06
ENSG00000067225	MAGOH;RP5-1024G6.4-002;hCG_33396;MAGOHA;Magoh	Mago-nashi homolog, proliferation-associated (Drosophila);Mago-nashi homolog, proliferation-associated (Drosophila), isoform CRA_a;cDNA FLJ55283, moderately similar to Protein mago nashi homolog;Protein mago nashi homolog	20.9031	20.9497	25236	P61326	1	2	2	0.00122834	4.94258e-06
ENSG00000160075	LRRC20;UNQ2429/PRO4989	Leucine-rich repeat-containing protein 20	20.8937	20.8141	25072.7	Q8TCA0	1	2	2	0.00122039	4.94258e-06
ENSG00000110108	C6orf153;HSPC253	cDNA, FLJ94435;UPF0399 protein C6orf153	20.8785	20.5961	24810.1	Q96EU6	1	2	2	0.0012076	4.94258e-06
ENSG00000176890	NDUFAF1;CIA30;CGI-65	Complex I intermediate-associated protein 30, mitochondrial;NADH dehydrogenase [ubiquinone] 1 alpha subcomplex assembly factor 1	20.773	19.1432	23059.9	Q9Y375	1	2	2	0.00112242	4.94258e-06
ENSG00000198898	NDUFB4	NADH dehydrogenase (Ubiquinone) 1 beta subcomplex, 4, 15kDa;NADH dehydrogenase [ubiquinone] 1 beta subcomplex subunit 4;NADH-ubiquinone oxidoreductase B15 subunit;Complex I-B15;Putative uncharacterized protein NDUFB4	20.7452	18.7777	22619.6	O95168	1	2	2	0.00110099	4.94258e-06
ENSG00000143314	SRRM1;RP11-373M8.1-002;SRM160	Putative uncharacterized protein SRRM1;Serine/arginine repetitive matrix 1;cDNA FLJ57710, highly similar to Serine/arginine repetitive matrix protein 1;cDNA FLJ61739, highly similar to Serine/arginine repetitive matrix protein 1;Serine/arginine repetitive matrix protein 1;Ser/Arg-related nuclear matrix protein;SR-related nuclear matrix protein of 160 kDa	20.7281	18.5566	22353.3	Q8IYB3	1	2	2	0.00108802	4.94258e-06
ENSG00000113719	CHMP6;VPS20	Charged multivesicular body protein 6;Chromatin-modifying protein 6;Vacuolar protein sorting-associated protein 20	20.7192	18.4423	22215.6	Q96FZ7	1	2	2	0.00108132	4.94258e-06
ENSG00000147274	FLJ11021;hCG_33182;RSRC2	Similar to splicing factor, arginine/serine-rich 4, isoform CRA_f;cDNA FLJ11021 fis, clone PLACE1003704, weakly similar to SPLICING FACTOR, ARGININE/SERINE-RICH 4;Arginine/serine-rich coiled-coil protein 2;HSPC314	20.6728	17.859	21513	Q7L4I2	1	2	2	0.00104712	4.94258e-06
ENSG00000137106	IWS1;IWS1L	cDNA FLJ53983, highly similar to IWS1 homolog;cDNA FLJ59547, highly similar to IWS1 homolog;cDNA FLJ54017, highly similar to IWS1 homolog;Putative uncharacterized protein IWS1;Protein IWS1 homolog;IWS1-like protein	20.6058	17.0481	20536.1	Q96ST2	1	2	2	0.000999575	4.94258e-06
ENSG00000128050	PARVA;MXRA2	Alpha-parvin;Calponin-like integrin-linked kinase-binding protein;CH-ILKBP;Matrix-remodeling-associated protein 2;Actopaxin	20.5304	16.1806	19491.1	Q9NVD7	1	2	2	0.000948709	4.94258e-06
ENSG00000108439	KIAA1068;tcag7.818;NUDCD3	KIAA1068 protein;NudC-like protein;Putative uncharacterized protein NUDCD3;NudC domain-containing protein 3	20.4619	15.4306	18587.7	Q8IVD9	1	2	2	0.000904735	4.94258e-06
ENSG00000151247	SERPINB3;SCCA;SCCA1	Serpin B3;Squamous cell carcinoma antigen 1;Protein T4-A;Squamous cell carcinoma antigen-1 isoform SCCA-PD;SCCA2/SCCA1 fusion protein isoform 1	20.4334	15.1282	18223.4	P29508	1	2	2	0.000887007	4.94258e-06
ENSG00000101294	CDC42EP4;hCG_27835;BORG4;CEP4	CDC42 effector protein (Rho GTPase binding) 4, isoform CRA_a;cDNA FLJ14479 fis, clone MAMMA1002143, highly similar to Cdc42 effector protein 4 (Binder of Rho GTPases 4);cDNA, FLJ92905, Homo sapiens CDC42 effector protein (Rho GTPase binding) 4(CDC42EP4), mRNA;cDNA FLJ40516 fis, clone TESTI2046569, highly similar to Cdc42 effector protein 4 (Binder of RhoGTPases 4);Cdc42 effector protein 4;Binder …	20.4206	14.9947	18062.6	Q9H3Q1	1	2	2	0.000879178	4.94258e-06
ENSG00000179091	TPR;Tpr;NTRK1;TRK;GS1-174L6.3-003;tpr;TFG	TPR protein;Nucleoprotein TPR;Tpr protein;High affinity nerve growth factor receptor;Neurotrophic tyrosine kinase receptor type 1;p140-TrkA;TRK1-transforming tyrosine kinase protein;Translocated promoter region (To activated MET oncogene);Tpr;Putative uncharacterized protein TFG;Protein TFG;TRK-fused gene protein;Putative MAPK activating protein;Tyrosine-protein kinase receptor	20.379	14.5684	17549.1	Q92734	1	2	2	0.000854183	4.94258e-06
ENSG00000100345	CCDC90B;CUA003;MDS011;MDS025;hCG_27349	Coiled-coil domain-containing protein 90B, mitochondrial;cDNA, FLJ96903;Putative uncharacterized protein MDS025;cDNA FLJ31410 fis, clone NT2NE2000195, highly similar to Homo sapiens MDS025 mRNA	20.2732	13.5384	16308.4	Q9GZT6	1	2	2	0.000793795	4.94258e-06
ENSG00000178982	PRRX1;PMX1	Paired mesoderm homeobox protein 1;Paired-related homeobox protein 1;Homeobox protein PHOX1	20.2521	13.3419	16071.6	P54821	1	2	2	0.000782269	4.94258e-06
ENSG00000165916	WIPF2;WICH;WIRE;PP10631	WAS/WASL-interacting protein family member 2;WIP-related protein;WASP-interacting protein-related protein;WIP- and CR16-homologous protein;Putative uncharacterized protein WIPF2;cDNA FLJ30495 fis, clone BRAWH2000323, moderately similar to WIP-related protein	20.2426	13.2543	15966.1	Q8TF74	1	2	2	0.000777135	4.94258e-06
ENSG00000069275	FAM50B;X5L	Protein FAM50B;Protein XAP-5-like	20.2169	13.0203	15684.2	Q9Y247	1	2	2	0.000763414	4.94258e-06
ENSG00000170860	VPS37C;PML39	Vacuolar protein sorting-associated protein 37C;ESCRT-I complex subunit VPS37C;cDNA FLJ61465, highly similar to Homo sapiens vacuolar protein sorting 37C (VPS37C), mRNA	20.0701	11.7607	14166.9	A5D8V6	1	2	2	0.000689559	4.94258e-06
ENSG00000124145	COX7A2L;COX7AR;COX7RP;hCG_1783904	Putative uncharacterized protein COX7A2L;Cytochrome c oxidase subunit 7A-related protein, mitochondrial;Cytochrome c oxidase subunit VIIa-related protein;COX7a-related protein;EB1;COX7A2L protein;Cytochrome c oxidase subunit VIIa polypeptide 2 like, isoform CRA_a;cDNA FLJ35592 fis, clone SPLEN2007695, highly similar to Cytochrome c oxidase subunit VIIa-related protein, mitochondrial	20.0308	11.4445	13786	O14548	1	2	2	0.00067102	4.94258e-06
ENSG00000175376	MRAS;RRAS3;hCG_17104	cDNA FLJ50163, highly similar to Ras-related protein M-Ras;cDNA, FLJ78970, highly similar to Ras-related protein M-Ras;Putative uncharacterized protein MRAS;Ras-related protein M-Ras;Ras-related protein R-Ras3;MRAS protein;Muscle RAS oncogene homolog, isoform CRA_a;cDNA FLJ42964 fis, clone BRSTN2013741, highly similar to Ras-related protein M-Ras	19.9744	11.0053	13257	O14807	1	2	2	0.000645271	4.94258e-06
ENSG00000063244	C2orf49	Ashwin;cDNA FLJ55159;Putative uncharacterized protein C2orf49	19.9435	10.7724	12976.5	Q9BVC5	1	2	2	0.000631615	4.94258e-06
ENSG00000186591	PEX14	Peroxisomal membrane protein PEX14;Peroxisomal membrane anchor protein PEX14;Peroxin-14;PTS1 receptor-docking protein;cDNA FLJ51918, highly similar to Peroxisomal membrane protein PEX14	19.8447	10.0591	12117.2	O75381	1	2	2	0.000589792	4.94258e-06
ENSG00000184117	FAM128A;MOZART2A;MZT2A	Putative uncharacterized protein LOC646836;Mitotic-spindle organizing protein associated with a ring of gamma-tubulin 2A	19.8241	9.91677	11945.7	Q6P582	1	2	2	0.000581446	4.94258e-06
ENSG00000109919	C6orf35;BM-033;HSPC287;RP11-96F3.3-002	UPF0463 transmembrane protein C6orf35;Chromosome 6 open reading frame 35	19.7919	9.69815	11682.4	Q9NWH2	1	2	2	0.000568628	4.94258e-06
ENSG00000108861	VAMP4;RP4-560B9.3-004;hCG_37824	Vesicle-associated membrane protein 4;VAMP4 protein;Vesicle-associated membrane protein 4, isoform CRA_b;cDNA FLJ76098, highly similar to Homo sapiens vesicle-associated membrane protein 4 (VAMP4), transcript variant 2, mRNA	19.7587	9.47765	11416.8	O75379	1	2	2	0.0005557	4.94258e-06
ENSG00000107262	UBLCP1	Ubiquitin-like domain-containing CTD phosphatase 1	19.7469	9.39999	11323.2	Q8WVY7	1	2	2	0.000551146	4.94258e-06
ENSG00000173457	GOLGA5;RETII;RFG5;PIG31	cDNA FLJ76981, highly similar to Homo sapiens golgi autoantigen, golgin subfamily a, 5 (GOLGA5), mRNA;cDNA FLJ54399, highly similar to Golgin subfamily A member 5;Putative uncharacterized protein GOLGA5;Golgin subfamily A member 5;Golgin-84;RET-fused gene 5 protein;Protein Ret-II;Cell proliferation-inducing gene 31 protein	19.746	9.39446	11316.6	Q8TBA6	1	2	2	0.000550822	4.94258e-06
ENSG00000117906	C14orf179	cDNA FLJ32173 fis, clone PLACE6000953;cDNA FLJ57680;Uncharacterized protein C14orf179	19.7165	9.20425	11087.4	Q96FT9	1	2	2	0.000539669	4.94258e-06
ENSG00000175183	ZWINT	Putative uncharacterized protein ZWINT;cDNA FLJ36489 fis, clone THYMU2018126, highly similar to ZW10 interactor;cDNA FLJ60420, highly similar to ZW10 interactor;cDNA FLJ55119, highly similar to Homo sapiens ZW10 interactor (ZWINT), transcript variant 3, mRNA;ZW10 interactor;ZW10-interacting protein 1	19.5998	8.48903	10225.9	O95229	1	2	2	0.000497734	4.94258e-06
ENSG00000101444	MNT;BHLHD3;ROX	Max-binding protein MNT;Protein ROX;Myc antagonist MNT;Class D basic helix-loop-helix protein 3	19.4786	7.80468	9401.52	Q99583	1	2	2	0.000457609	4.94258e-06
ENSG00000158042	CWC25;CCDC49	Pre-mRNA-splicing factor CWC25 homolog;Spliceosome-associated protein homolog CWC25;Coiled-coil domain-containing protein 49;cDNA FLJ52308;cDNA FLJ55385;cDNA, FLJ78976	19.4478	7.63988	9203	Q9NXE8	1	2	2	0.000447946	4.94258e-06
ENSG00000197157	RILPL1	RILP-like protein 1;Rab-interacting lysosomal-like protein 1	19.3563	7.17043	8637.5	Q5EBL4	1	2	2	0.000420421	4.94258e-06
ENSG00000112312	CYB5R2	cDNA FLJ75913, highly similar to Homo sapiens cytochrome b5 reductase 2 (CYB5R2), transcript variant 1, mRNA;Cytochrome b5 reductase b5R.2 isoform 2 variant;NADH-cytochrome b5 reductase 2	19.3018	6.90461	8317.29	Q6BCY4	1	2	2	0.000404835	4.94258e-06
ENSG00000071127	SPIN4	cDNA FLJ44984 fis, clone BRAWH3004350, moderately similar to Spindlin-1;Spindlin-4	19.2652	6.7316	8108.89	Q56A73	1	2	2	0.000394691	4.94258e-06
ENSG00000116918	CENPQ;C6orf139	Centromere protein Q	19.26	6.70771	8080.1	Q7L2Z9	1	2	2	0.00039329	4.94258e-06
ENSG00000132603	COX1;COI;COXI;cox1;CO1;MT-CO1;MTCO1	Cytochrome c oxidase subunit 1;Cytochrome c oxidase polypeptide I	19.2456	6.64091	7999.63	P00395	1	2	2	0.000389374	4.94258e-06
ENSG00000163807	SNIP1;RP3-423B22.3-001;hCG_25684	Smad nuclear interacting protein 1;cDNA, FLJ96650, Homo sapiens Smad nuclear interacting protein (SNIP1), mRNA;cDNA FLJ51792, highly similar to Smad nuclear-interacting protein 1;cDNA FLJ57163, moderately similar to Smad nuclear-interacting protein 1;cDNA FLJ57162, highly similar to Smad nuclear-interacting protein 1;Smad nuclear-interacting protein 1;FHA domain-containing protein SNIP1	19.2179	6.51475	7847.67	Q8TAD8	1	2	2	0.000381977	4.94258e-06
ENSG00000125970	HSPA13;STCH	Heat shock 70 kDa protein 13;Stress-70 protein chaperone microsome-associated 60 kDa protein;Microsomal stress-70 protein ATPase core;cDNA FLJ46699 fis, clone TRACH3013700, highly similar to Stress 70 protein chaperonemicrosome-associated 60 kDa protein;cDNA FLJ54131, highly similar to Stress 70 protein chaperone microsome-associated 60 kDa protein;Stress 70 protein chaperone, microsome-associate…	19.1294	6.12691	7380.48	P48723	1	2	2	0.000359237	4.94258e-06
ENSG00000168291	CALML3	Calmodulin-like protein 3;Calmodulin-related protein NB-1;CaM-like protein	19.0435	5.77299	6954.15	P27482	1	2	2	0.000338486	4.94258e-06
ENSG00000160209	TSC22D1;KIAA1994;TGFB1I4;TSC22;hucep-2	cDNA FLJ78231, highly similar to Homo sapiens TSC22 domain family, member 1 (TSC22D1), transcript variant 2, mRNA;cDNA FLJ34535 fis, clone HLUNG2008348, highly similar to Homo sapiens TSC22 domain family, member 1 (TSC22D1), transcript variant 1, mRNA;TSC22 domain family, member 1;Putative uncharacterized protein TSC22D1;TSC22 domain family protein 1;Transforming growth factor beta-1-induced tran…	18.979	5.52031	6649.77	Q15714	1	2	2	0.00032367	4.94258e-06
ENSG00000008394	C1orf43;NICE3;NS5ATP4;HSPC012;NS5ATP4A;hCG_1818084	Uncharacterized protein C1orf43;Hepatitis C virus NS5A-transactivated protein 4;Protein NICE-3;S863-3;Chromosome 1 open reading frame 43, isoform CRA_b;NS5ATP4A	18.8614	5.08815	6129.18	Q9BWL3	1	2	2	0.000298331	4.94258e-06
ENSG00000141543	PEX16	Putative uncharacterized protein PEX16;Peroxisomal membrane protein PEX16;Peroxin-16;Peroxisomal biogenesis factor 16	18.7194	4.61132	5554.8	Q9Y5Y5	1	2	2	0.000270374	4.94258e-06
ENSG00000169564	ARFIP1;hCG_26981	cDNA FLJ60846, highly similar to Arfaptin-1;ADP-ribosylation factor interacting protein 1 (Arfaptin 1), isoform CRA_b;ARFIP1 protein;cDNA FLJ53696, highly similar to Arfaptin-1;cDNA, FLJ79024, highly similar to Arfaptin-1;Arfaptin-1;ADP-ribosylation factor-interacting protein 1;ADP-ribosylation factor interacting protein 1;ADP-ribosylation factor interacting protein 1 (Arfaptin 1), isoform CRA_a;…	18.7069	4.57157	5506.91	P53367	1	2	2	0.000268043	4.94258e-06
ENSG00000150316	SDHAF2;C11orf79;PGL2;SDH5	Succinate dehydrogenase assembly factor 2, mitochondrial;Succinate dehydrogenase subunit 5, mitochondrial	18.7008	4.55225	5483.64	Q9NX18	1	2	2	0.00026691	4.94258e-06
ENSG00000130811	SNX15	cDNA, FLJ96730, highly similar to Homo sapiens sorting nexin 15 (SNX15), transcript variant A, mRNA;cDNA FLJ39128 fis, clone NTONG2007658, highly similar to Sorting nexin-15;Putative uncharacterized protein;Sorting nexin-15	18.6029	4.25365	5123.94	Q9NRS6	1	2	2	0.000249402	4.94258e-06
ENSG00000163382	TFEB;RP4-696P19.3-010;RP4-696P19.3-015;RP4-696P19.3-009;RP4-696P19.3-002;RP4-696P19.3-008;RP4-696P19.3-004;RP4-696P19.3-006;RP4-696P19.3-003;BHLHE35;RP4-696P19.3-011;RP4-696P19.3-014;AlphaTFEB	Transcription factor EB;cDNA FLJ37742 fis, clone BRHIP2022054, highly similar to Transcription factor EB;cDNA FLJ55171, highly similar to Transcription factor EB;Class E basic helix-loop-helix protein 35;TFEB transcription factor	18.4914	3.93717	4742.72	P19484	1	2	2	0.000230847	4.94258e-06
ENSG00000108064	APOL2;Z95114.1-006	Apolipoprotein L2;Apolipoprotein L-II;Apolipoprotein L, 2;cDNA FLJ55764, highly similar to Apolipoprotein-L2	18.3445	3.55609	4283.66	Q9BQE5	1	2	2	0.000208503	4.94258e-06
ENSG00000143862	TSC22D4;TILZ2;hCG_1770615	TSC22 domain family protein 4;TSC22-related-inducible leucine zipper protein 2;Tsc-22-like protein THG-1;HCG1770615, isoform CRA_b;Putative uncharacterized protein TSC22D4;cDNA FLJ57331, highly similar to TSC22 domain family protein 4;TSC22D4 protein	18.2881	3.41977	4119.46	Q9Y3Q8	1	2	2	0.00020051	4.94258e-06
ENSG00000054116	MFF;C2orf33;AD030;AD033;GL004	Putative uncharacterized protein MFF;Mitochondrial fission factor	18.2716	3.38077	4072.47	Q9GZY8	1	2	2	0.000198223	4.94258e-06
ENSG00000177733	TFE3;BHLHE33	Transcription factor E3;Class E basic helix-loop-helix protein 33;cDNA FLJ59531, highly similar to Transcription factor E3;Putative uncharacterized protein TFE3	18.2355	3.29733	3971.97	P19532	1	2	2	0.000193331	4.94258e-06
ENSG00000102978	STX2;EPIM;STX2A;STX2B;STX2C	Syntaxin-2;Epimorphin	18.2155	3.25192	3917.26	P32856	1	2	2	0.000190668	4.94258e-06
ENSG00000169908	ALS2CR4	cDNA FLJ58225, highly similar to Amyotrophic lateral sclerosis 2 chromosomalregion candidate gene 4 protein;cDNA FLJ58229, highly similar to Amyotrophic lateral sclerosis 2 chromosomalregion candidate gene 4 protein;Amyotrophic lateral sclerosis 2 chromosomal region candidate gene 4 protein;Potential LAG1 interactor	18.2111	3.24188	3905.17	Q96Q45	1	2	2	0.00019008	4.94258e-06
ENSG00000172922	MXD4;BHLHC12;MAD4	Max dimerization protein 4;Max-interacting transcriptional repressor MAD4;Max-associated protein 4;Class C basic helix-loop-helix protein 12;MXD4 protein	18.0477	2.89477	3487.04	Q14582	1	2	2	0.000169728	4.94258e-06
ENSG00000163902	SDPR	cDNA FLJ78516;Serum deprivation-response protein;Phosphatidylserine-binding protein;PS-p68;Cavin-2	17.7868	2.41591	2910.21	O95810	1	2	2	0.000141651	4.94258e-06
ENSG00000167193	NDUFB1	NADH dehydrogenase [ubiquinone] 1 beta subcomplex subunit 1;NADH-ubiquinone oxidoreductase MNLL subunit;Complex I-MNLL;NDUFB1 protein	17.7766	2.39883	2889.63	O75438	1	2	2	0.00014065	4.94258e-06
ENSG00000106636	RBMXL1;RP4-531M19.2-002;CCBL2;DKFZp547N1117;RP4-531M19.2-001;hCG_23341	Putative uncharacterized protein RBMXL1;RBM1;RNA binding motif protein, X-linked-like 1;RNA-binding motif protein X-linked-like 1 (Kynurenine aminotransferase III) (Protein RBM1).	17.5839	2.09894	2528.38	Q96E39	1	2	2	0.000123066	4.94258e-06
ENSG00000160799	HMX3;NKX-5.1;NKX5-1	Homeobox protein HMX3;Homeobox protein H6 family member 3;Homeobox protein Nkx-5.1	17.5764	2.08814	2515.38	A6NHT5	1	2	2	0.000122433	4.94258e-06
ENSG00000147853	TAF8;TAFII43;TBN	cDNA FLJ57866, highly similar to Homo sapiens TAF8 RNA polymerase II, TATA box binding protein (TBP)-associated factor, mRNA;Putative uncharacterized protein TAF8;Transcription initiation factor TFIID subunit 8;TBP-associated factor 8;Transcription initiation factor TFIID 43 kDa subunit;TBP-associated factor 43 kDa;Protein taube nuss	17.5678	2.07575	2500.44	Q7Z7C8	1	2	2	0.000121706	4.94258e-06
ENSG00000137124	BUD13	BUD13 homolog;cDNA FLJ76180	17.4385	1.89776	2286.04	Q9BRD0	1	2	2	0.000111271	4.94258e-06
ENSG00000084623	SKA2;FAM33A	Spindle and kinetochore-associated protein 2;Protein FAM33A;Family with sequence similarity 33 member A	17.3932	1.8391	2215.38	Q8WVK7	1	2	2	0.000107831	4.94258e-06
ENSG00000166741	TAF13;TAF2K;TAFII18	Transcription initiation factor TFIID subunit 13;Transcription initiation factor TFIID 18 kDa subunit;TAF13 RNA polymerase II, TATA box binding protein (TBP)-associated factor, 18kDa	17.3779	1.81966	2191.96	Q15543	1	2	2	0.000106692	4.94258e-06
ENSG00000110442	RUNDC2B;RUNDC2L	Putative uncharacterized protein ENSP00000348682;RUN domain-containing protein 2B;RUNDC2-like protein	17.2394	1.65309	1991.32	Q8IUI4	1	2	2	9.69253e-05	4.94258e-06
ENSG00000149792	CCDC112;MBC1	Coiled-coil domain-containing protein 112;Mutated in bladder cancer protein 1	17.218	1.62874	1961.99	Q8NEF3	1	2	2	9.54976e-05	4.94258e-06
ENSG00000100097	SH3BGRL3;P1725;RP11-569G9.2-002	SH3 domain-binding glutamic acid-rich-like protein 3;SH3 domain-binding protein 1;SH3 domain binding glutamic acid-rich protein like 3;Putative uncharacterized protein	17.0638	1.46368	1763.15	Q9H299	1	2	2	8.58193e-05	4.94258e-06
ENSG00000049449	SNRPF;PBSCF;Snrpf	Small nuclear ribonucleoprotein F;Sm protein F	17.0151	1.41507	1704.59	P62306	1	2	2	8.29691e-05	4.94258e-06
ENSG00000130204	ND6;NADH6;MT-ND6;MTND6	NADH-ubiquinone oxidoreductase chain 6;NADH dehydrogenase subunit 6	16.7611	1.18665	1429.43	P03923	1	2	2	6.95762e-05	4.94258e-06
ENSG00000197448	EHD3;EHD2;PAST3	cDNA FLJ58167, highly similar to EH-domain-containing protein 3;cDNA, FLJ78905, highly similar to EH-domain-containing protein 3;EH domain-containing protein 3;PAST homolog 3	16.6979	1.13578	1368.16	Q9NZN3	1	2	2	6.65936e-05	4.94258e-06
ENSG00000134684	PEX13;hCG_15153	Peroxisomal membrane protein PEX13;Peroxin-13;Peroxisome biogenesis factor 13, isoform CRA_a;Putative uncharacterized protein PEX13;Peroxisome biogenesis factor 13, isoform CRA_e	16.2838	0.852393	1026.79	Q92968	1	2	2	4.9978e-05	4.94258e-06
ENSG00000102054	BRP44;RP1-295C6.1-003	Brain protein 44;cDNA, FLJ92180, highly similar to Homo sapiens brain protein 44 (BRP44), mRNA	14.7348	0.291292	350.891	O95563	1	2	2	1.70792e-05	4.94258e-06
ENSG00000073910	MEGF8;C19orf49;EGFL4;KIAA0817	Multiple epidermal growth factor-like domains protein 8;Epidermal growth factor-like protein 4;MEGF8 protein	7.41439	0.00182254	2.19544	Q7Z7M0	195	5.02168e+58	2.19544	1.06861e-07	5.42556e-06
ENSG00000198108	TP73;P73	cDNA FLJ50534, highly similar to Tumor protein p73;cDNA FLJ52358, highly similar to Tumor protein p73;Cellular tumor antigen p53;Tumor protein p73;p53-like transcription factor;p53-related protein;Putative uncharacterized protein TP73	7.46205	0.00188376	2.26918	O15350	11	2048	2.26918	1.1045e-07	5.6078e-06
ENSG00000074181	NOTCH3	Notch 3-like protein;Neurogenic locus notch homolog protein 3;Notch 3 extracellular truncation;Notch 3 intracellular domain	7.63387	0.00212201	2.55617	Q9UM47	231	3.45087e+69	2.55617	1.24419e-07	6.31705e-06
ENSG00000130707	SPTLC3;C20orf38;SPTLC2L;RP5-1077I2.1-003;RP5-1077I2.1-001;RP5-1077I2.1-002	Serine palmitoyltransferase 3;Serine-palmitoyl-CoA transferase 3;Long chain base biosynthesis protein 3;Long chain base biosynthesis protein 2b;Serine palmitoyltransferase, long chain base subunit 2-like (Aminotransferase 2);cDNA FLJ52240, moderately similar to Serine palmitoyltransferase 2 (EC 2.3.1.50);Putative uncharacterized protein SPTLC3;cDNA FLJ90790 fis, clone THYRO1001529, moderately sim…	7.87246	0.00250363	3.01588	Q9NUV7	6	64	3.01588	1.46795e-07	7.45311e-06
ENSG00000174233	TBCK;TBCKL;HSPC302;DKFZp313C1916	TBC domain-containing protein kinase-like protein;Putative uncharacterized protein TBCK;Putative uncharacterized protein DKFZp313C1916	8.07452	0.00288002	3.46928	Q8TEA7	24	16777216	3.46928	1.68863e-07	8.57359e-06
ENSG00000197045	HIST1H3A;H3FA;HIST1H3B;H3FL;HIST1H3C;H3FC;HIST1H3D;H3FB;HIST1H3E;H3FD;HIST1H3F;H3FI;HIST1H3G;H3FH;HIST1H3H;H3FK;HIST1H3I;H3FF;HIST1H3J;H3FJ;H3.1-221;H3.1-291;H3.1-I;H3.2;H3.2-221;H3.2-614;H3.2-615;H3.2-616;H3-143;H3-53;H3a;H3b;H3-B;H3f;H3-F;H3g;H3h;H3i;Hist1h3a;Hist1h3b;Hist1h3c;Hist1h3d;Hist1h3e;Hist1h3f;Hist1h3g;Hist1h3h;Hist1h3i;Hist2h3b;Hist2h3c1;Hist2h3c2;Hist2h3ca1;Hist2h3ca2	Histone H3.1;Histone H3/a;Histone H3/b;Histone H3/c;Histone H3/d;Histone H3/f;Histone H3/h;Histone H3/i;Histone H3/j;Histone H3/k;Histone H3/l;Histone H3.2	29.7033	9339.31	1.12501e+07	P68431	2	4	4	0.547588	9.88517e-06
ENSG00000132581		Histone H3-like	29.6279	8863.8	1.06773e+07	Q6NXT2	2	4	4	0.519708	9.88517e-06
ENSG00000135698	RPLP1;hCG_38799;RRP1	Putative uncharacterized protein RPLP1;Ribosomal protein, large, P1, isoform CRA_b;60S acidic ribosomal protein P1;RPLP1 protein;Acidic ribosomal phosphoprotein P1	29.5733	8534.43	1.02806e+07	P05386	2	4	4	0.500396	9.88517e-06
ENSG00000182481	PRDX6;AOP2;KIAA0106	Peroxiredoxin 6;Peroxiredoxin-6;Antioxidant protein 2;1-Cys peroxiredoxin;Acidic calcium-independent phospholipase A2;Non-selenium glutathione peroxidase;24 kDa protein;Liver 2D page spot 40;Red blood cells page spot 12;cDNA FLJ51310, moderately similar to Peroxiredoxin-6 (EC 1.11.1.15)	29.3387	7253.54	8.73762e+06	P30041	2	4	4	0.425294	9.88517e-06
ENSG00000105011	TPT1;RP11-290D2.1-004;RP11-290D2.1-002;hCG_32792	Translationally-controlled tumor protein;p23;Histamine-releasing factor;Fortilin;cDNA FLJ57738, highly similar to Translationally-controlled tumor protein;cDNA FLJ57742;Tumor protein, translationally-controlled 1;TPT1 protein;Tumor protein, translationally-controlled 1, isoform CRA_a	29.1923	6553.54	7.8944e+06	P13693	2	4	4	0.384252	9.88517e-06
ENSG00000150593	RPL18	Ribosomal protein L18;60S ribosomal protein L18	29.1079	6181.41	7.44612e+06	Q07020	2	4	4	0.362432	9.88517e-06
ENSG00000066322	CACYBP;RP1-102G20.6-003;S100A6BP;SIP;PNAS-107;RP1-102G20.6-002;RP1-102G20.6-001;hCG_2024873	Calcyclin binding protein;Calcyclin-binding protein;Siah-interacting protein;S100A6-binding protein;cDNA FLJ36106 fis, clone TESTI2021531, highly similar to Calcyclin-binding protein;Calcyclin binding protein, isoform CRA_a;Growth-inhibiting gene 5 protein;cDNA, FLJ93790, Homo sapiens Siah-interacting protein (SIP), mRNA	28.9766	5643.72	6.79842e+06	Q9HB71	2	4	4	0.330906	9.88517e-06
ENSG00000109180	RPL9;hCG_37461;OK/SW-cl.103;RPL9P7;RPL9P8;RPL9P9	Ribosomal protein L9, isoform CRA_d;cDNA FLJ51990, highly similar to 60S ribosomal protein L9;cDNA FLJ52179, highly similar to 60S ribosomal protein L9;60S ribosomal protein L9;NPC-A-16;Ribosomal protein L9;Ribosomal protein L9 isoform;Ribosomal protein L9, isoform CRA_b;cDNA, FLJ92535, Homo sapiens ribosomal protein L9 (RPL9), mRNA	28.8817	5284.31	6.36548e+06	P32969	2	4	4	0.309833	9.88517e-06
ENSG00000009844	PEBP1;PBP;PEBP	Phosphatidylethanolamine-binding protein 1;Prostatic-binding protein;HCNPpp;Neuropolypeptide h3;Raf kinase inhibitor protein;Hippocampal cholinergic neurostimulating peptide;cDNA FLJ51535, highly similar to Phosphatidylethanolamine-binding protein 1	28.7853	4942.62	5.95388e+06	P30086	2	4	4	0.289799	9.88517e-06
ENSG00000123595	RPL24;hCG_2023003;Rpl24	60S ribosomal protein L24;60S ribosomal protein L30;Putative uncharacterized protein RPL24;Ribosomal protein L24, isoform CRA_e;L30	28.6784	4589.75	5.52881e+06	P83731	2	4	4	0.269109	9.88517e-06
ENSG00000166165	hCG_2015269;PGAM1;PGAMA;CDABP0006;RP11-452K12.8-001;hCG_25778	cDNA FLJ53048, highly similar to Phosphoglycerate mutase 1 (EC 5.4.2.1);HCG2015269, isoform CRA_c;cDNA FLJ53061, highly similar to Phosphoglycerate mutase 1 (EC 5.4.2.1);cDNA, FLJ78809, highly similar to Phosphoglycerate mutase 1 (EC 5.4.2.1);Putative uncharacterized protein;Phosphoglycerate mutase 1;Phosphoglycerate mutase isozyme B;BPG-dependent PGAM 1;Phosphoglycerate mutase	28.6559	4518.6	5.4431e+06	P18669	2	4	4	0.264937	9.88517e-06
ENSG00000103024	RPSA;LAMBR;LAMR1;LAMR1P15	Putative uncharacterized protein RPSA;40S ribosomal protein SA;Laminin receptor 1;37/67 kDa laminin receptor;Laminin-binding protein precursor p40;37 kDa laminin receptor precursor;67 kDa laminin receptor;Colon carcinoma laminin-binding protein;NEM/1CHD4;Multidrug resistance-associated protein MGr1-Ag;Laminin receptor-like protein LAMRL5	28.4529	3925.52	4.72869e+06	P08865	2	4	4	0.230164	9.88517e-06
ENSG00000170473	RPL19;Rpl19	60S ribosomal protein L19;Ribosomal protein L19	28.4107	3812.39	4.5924e+06	P84098	2	4	4	0.22353	9.88517e-06
ENSG00000146733	RPL27A;L27a	60S ribosomal protein L27a;Ribosomal protein L27a	28.3758	3721.27	4.48264e+06	P46776	2	4	4	0.218188	9.88517e-06
ENSG00000131238	SFRS1;ASF;SF2;SF2P33;OK/SW-cl.3	cDNA FLJ77645, highly similar to Homo sapiens splicing factor, arginine/serine-rich 1 (splicing factor 2, alternate splicing factor) (SFRS1), mRNA;Splicing factor, arginine/serine-rich 1;pre-mRNA-splicing factor SF2, P33 subunit;Alternative-splicing factor 1	28.3486	3651.82	4.39898e+06	Q07955	2	4	4	0.214116	9.88517e-06
ENSG00000008282	EC45;Rpl15;RPL15;TCBAP0781;hCG_1996483	Ribosomal protein L15;60S ribosomal protein L15	28.1753	3238.36	3.90093e+06	P61313	2	4	4	0.189874	9.88517e-06
ENSG00000160679	RPS16;Rps16	40S ribosomal protein S16;RPS16 protein	28.049	2966.88	3.5739e+06	P62249	2	4	4	0.173956	9.88517e-06
ENSG00000182890	SAR1A;RP11-367H5.4-004;RP11-367H5.4-001;hCG_1787550;RP11-367H5.4-005;SARA1;SAR1;SARA	cDNA, FLJ92825, highly similar to Homo sapiens SAR1a gene homolog 1 (S. cerevisiae) (SARA1), mRNA;cDNA FLJ58922, highly similar to GTP-binding protein SAR1a;SAR1 gene homolog A (S. cerevisiae);SAR1 gene homolog A (S. cerevisiae), isoform CRA_a;Small GTP-binding protein;SARA1 protein;GTP binding protein;GTP-binding protein Sara;Masra2;GTP-binding protein SAR1a;COPII-associated small GTPase	28.0312	2930.66	3.53027e+06	Q9NR31	2	4	4	0.171832	9.88517e-06
ENSG00000148672	SNX12;hCG_1990496	Putative uncharacterized protein SNX12;Sorting nexin 12;Sorting nexin 12, isoform CRA_a;cDNA, FLJ93438, Homo sapiens sorting nexin 12 (SNX12), mRNA;Sorting nexin-12	27.9856	2839.42	3.42036e+06	Q9UMY4	2	4	4	0.166483	9.88517e-06
ENSG00000182551	CLTA	Clathrin light chain A;cDNA FLJ60566, highly similar to Clathrin light chain A;Putative uncharacterized protein CLTA	27.9764	2821.37	3.39862e+06	P09496	2	4	4	0.165424	9.88517e-06
ENSG00000172062;ENSG00000205571	SFN;HME1	14-3-3 protein sigma;Stratifin;Epithelial cell marker protein 1	27.9674	2803.84	3.37751e+06	P31947	2	4	4	0.164397	9.88517e-06
ENSG00000196531	HSPA5;GRP78	78 kDa glucose-regulated protein;Heat shock 70 kDa protein 5;Immunoglobulin heavy chain-binding protein;Endoplasmic reticulum lumenal Ca(2+)-binding protein grp78;cDNA FLJ60062, highly similar to 78 kDa glucose-regulated protein;HSPA5 protein	27.8269	2543.69	3.06413e+06	P11021	2	4	4	0.149143	9.88517e-06
ENSG00000196531	ATP5O;ATPO	ATP synthase subunit O, mitochondrial;Oligomycin sensitivity conferral protein;ATP synthase	27.8118	2517.19	3.03221e+06	P48047	2	4	4	0.14759	9.88517e-06
ENSG00000196531	HDGF;HMG1L2;RP11-66D17.10-003;RP11-66D17.10-002;hCG_1775235	cDNA FLJ75113;cDNA, FLJ96580, highly similar to Homo sapiens hepatoma-derived growth factor (high-mobility group protein 1-like) (HDGF), mRNA;cDNA FLJ39092 fis, clone NT2RP7019835, highly similar to HEPATOMA-DERIVED GROWTH FACTOR;cDNA FLJ53700, highly similar to Hepatoma-derived growth factor;Hepatoma-derived growth factor;High mobility group protein 1-like 2;Hepatoma-derived growth factor (High-…	27.7216	2364.53	2.84832e+06	P51858	2	4	4	0.138639	9.88517e-06
ENSG00000140264	MSN	Moesin;Membrane-organizing extension spike protein;MSN protein	27.708	2342.41	2.82167e+06	P26038	2	4	4	0.137342	9.88517e-06
ENSG00000140264	PGRMC1;HPR6.6;PGRMC;hCG_23188	Membrane-associated progesterone receptor component 1;PGRMC1 protein;Progesterone receptor membrane component 1;Progesterone receptor membrane component 1, isoform CRA_a;cDNA, FLJ94602, Homo sapiens progesterone receptor membrane component 1 (PGRMC1),mRNA	27.6646	2272.96	2.73801e+06	O00264	2	4	4	0.13327	9.88517e-06
ENSG00000013275	RAB11A;RAB11;Rab11;Rab11a	Ras-related protein Rab-11A;YL8;cDNA FLJ61136, highly similar to Ras-related protein Rab-11A;cDNA FLJ57160, highly similar to Ras-related protein Rab-11A;24KG	27.5778	2140.27	2.57817e+06	P62491	2	4	4	0.12549	9.88517e-06
ENSG00000165175	CFL2;hCG_21174	Cofilin 2 (Muscle), isoform CRA_a;Cofilin 2 (Muscle), isoform CRA_c;Cofilin isoform;cDNA, FLJ94864, Homo sapiens cofilin 2 (muscle) (CFL2), mRNA;Cofilin-2;Cofilin, muscle isoform	27.5449	2091.99	2.52001e+06	Q9Y281	2	4	4	0.122659	9.88517e-06
ENSG00000196923	RPL32;PP9932;Rpl32	60S ribosomal protein L32;Putative uncharacterized protein RPL32	27.5256	2064.2	2.48654e+06	P62910	2	4	4	0.12103	9.88517e-06
ENSG00000099783	ARPC4;Arc20;ARC20;Arpc4	Putative uncharacterized protein ARPC4;Actin-related protein 2/3 complex subunit 4;Arp2/3 complex 20 kDa subunit	27.507	2037.78	2.4547e+06	P59998	2	4	4	0.11948	9.88517e-06
ENSG00000189060	TPM4	cDNA FLJ52936, weakly similar to Tropomyosin alpha-4 chain;cDNA FLJ54184, highly similar to Tropomyosin alpha-4 chain;Tropomyosin alpha-4 chain;Tropomyosin-4;TM30p1	27.4213	1920.31	2.3132e+06	P67936	2	4	4	0.112593	9.88517e-06
ENSG00000087302	ARF4;ARF2	ADP-ribosylation factor 4;Putative uncharacterized protein ARF4	27.3728	1856.84	2.23674e+06	P18085	2	4	4	0.108871	9.88517e-06
ENSG00000152147	PSMA2;HC3;PSC3;DKFZp686D09174;hCG_19883	Putative uncharacterized protein PSMA2;Proteasome subunit alpha type-2;Proteasome component C3;Macropain subunit C3;Multicatalytic endopeptidase complex subunit C3;Proteasome subunit alpha type;Proteasome (Prosome, macropain) subunit, alpha type, 2, isoform CRA_a;Putative uncharacterized protein DKFZp686D09174	27.3687	1851.5	2.23032e+06	P25787	2	4	4	0.108558	9.88517e-06
ENSG00000135002	ATP5A1;ATP5A;ATP5AL2;ATPM	ATP synthase subunit alpha;cDNA FLJ54625, highly similar to ATP synthase subunit alpha, mitochondrial (EC 3.6.3.14);ATP synthase subunit alpha, mitochondrial	27.3626	1843.7	2.22092e+06	P25705	2	4	4	0.108101	9.88517e-06
ENSG00000117984	RPL14	RPL14 protein;cDNA FLJ76611, highly similar to Homo sapiens ribosomal protein L14 (RPL14), mRNA;cDNA FLJ75556, highly similar to Homo sapiens ribosomal protein L14, mRNA;cDNA FLJ51325, highly similar to 60S ribosomal protein L14;60S ribosomal protein L14;CAG-ISL 7;Ribosomal protein L14 variant	27.2091	1657.59	1.99673e+06	P50914	2	4	4	0.0971888	9.88517e-06
ENSG00000085662	EIF1AX;EIF1A;EIF4C	Eukaryotic translation initiation factor 1A, X-chromosomal;Eukaryotic translation initiation factor 4C	27.1481	1589	1.91411e+06	P47813	2	4	4	0.093167	9.88517e-06
ENSG00000136819	VDAC1;VDAC	cDNA FLJ38670 fis, clone HSYRA2000190, highly similar to Voltage-dependent anion-selective channel protein 1;Voltage-dependent anion-selective channel protein 1;Outer mitochondrial membrane protein porin 1;Plasmalemmal porin;Porin 31HL;Porin 31HM;cDNA FLJ57715, highly similar to Voltage-dependent anion-selective channel protein 1;Putative uncharacterized protein VDAC1	27.1378	1577.67	1.90046e+06	P21796	2	4	4	0.0925029	9.88517e-06
ENSG00000112304	BLVRB;FLR	Flavin reductase;NADPH-dependent diaphorase;NADPH-flavin reductase;Biliverdin reductase B;Biliverdin-IX beta-reductase;Green heme-binding protein	27.0994	1536.22	1.85053e+06	P30043	2	4	4	0.0900727	9.88517e-06
ENSG00000179950	DCTPP1;XTP3TPA;CDA03	dCTP pyrophosphatase 1;Deoxycytidine-triphosphatase 1;XTP3-transactivated gene A protein;RS21C6	27.0956	1532.16	1.84564e+06	Q9H773	2	4	4	0.0898345	9.88517e-06
ENSG00000197296	PIN1	Peptidyl-prolyl cis-trans isomerase NIMA-interacting 1;Peptidyl-prolyl cis-trans isomerase Pin1;Rotamase Pin1;cDNA FLJ40239 fis, clone TESTI2023436, highly similar to Peptidyl-prolyl cis-trans isomerase NIMA-interacting 1 (EC 5.2.1.8);PIN1 protein;Prolyl isomerase	27.0681	1503.31	1.81089e+06	Q13526	2	4	4	0.0881432	9.88517e-06
ENSG00000105185	NONO;NRB54	cDNA FLJ76817, highly similar to Homo sapiens non-POU domain containing, octamer-binding (NONO), mRNA;cDNA FLJ56109, highly similar to Non-POU domain-containing octamer-binding protein;Putative uncharacterized protein NONO;Non-POU domain-containing octamer-binding protein;54 kDa nuclear RNA- and DNA-binding protein;p54(nrb);55 kDa nuclear protein;NMT55;DNA-binding p52/p100 complex, 52 kDa subunit	27.0389	1473.18	1.7746e+06	Q15233	2	4	4	0.0863765	9.88517e-06
ENSG00000150782	AK1;RP11-203J24.1-009;RP11-203J24.1-011;RP11-203J24.1-008;hCG_2039407	Adenylate kinase isoenzyme 1;ATP-AMP transphosphorylase 1;Myokinase;Adenylate kinase 1 variant;Adenylate kinase 1;AK1 protein;Adenylate kinase 1, isoform CRA_b;cDNA, FLJ94359, Homo sapiens adenylate kinase 1 (AK1), mRNA	27.0342	1468.38	1.76881e+06	P00568	2	4	4	0.086095	9.88517e-06
ENSG00000093010	NME2;NM23B;NME1;NME1-NME2;hCG_2001850;NDPKA;NM23	Nucleoside diphosphate kinase B;nm23-H2;C-myc purine-binding transcription factor PUF;Putative uncharacterized protein NME1;Nucleoside diphosphate kinase;Nucleoside diphosphate kinase A;Tumor metastatic process-associated protein;Metastasis inhibition factor nm23;nm23-H1;Granzyme A-activated DNase	27.0204	1454.38	1.75195e+06	P22392	2	4	4	0.0852742	9.88517e-06
ENSG00000130193	C11orf59;PP7157	cDNA FLJ51311;RhoA activator C11orf59;p27Kip1-releasing factor from RhoA	26.928	1364.11	1.6432e+06	Q6IAA8	2	4	4	0.0799811	9.88517e-06
ENSG00000120992	YWHAB;RP1-148E22.1-004;RP1-148E22.1-003	14-3-3 protein beta/alpha;Protein kinase C inhibitor protein 1;Protein 1054;14-3-3 protein beta/alpha, N-terminally processed;Tyrosine 3-monooxygenase/tryptophan 5-monooxygenase activation protein, beta polypeptide;Tyrosine 3-monooxygenase/tryptophan 5-monooxygenase activation protein, beta polypeptide variant	26.7691	1221.9	1.4719e+06	P31946	2	4	4	0.0716432	9.88517e-06
ENSG00000100764	HNRNPAB;ABBP1;HNRPAB	Heterogeneous nuclear ribonucleoprotein A/B;APOBEC1-binding protein 1;cDNA FLJ60713, highly similar to Homo sapiens heterogeneous nuclear ribonucleoprotein A/B (HNRPAB), transcript variant 1, mRNA;Putative uncharacterized protein HNRNPAB;Heterogeneous nuclear ribonucleoprotein AB isoform a variant	26.7135	1175.64	1.41618e+06	Q99729	2	4	4	0.0689308	9.88517e-06
ENSG00000137876	DERL2;DER2;FLANA;CGI-101;SBBI53	Derlin-2;Der1-like protein 2;Degradation in endoplasmic reticulum protein 2;F-LAN-1;F-LANa	26.6351	1113.46	1.34128e+06	Q9GZP9	2	4	4	0.0652853	9.88517e-06
ENSG00000180957	MRTO4;C1orf33;MRT4	mRNA turnover protein 4 homolog	26.6212	1102.78	1.32841e+06	Q9UKD2	2	4	4	0.0646589	9.88517e-06
ENSG00000134184	RPS20;Rps20	40S ribosomal protein S20;cDNA FLJ58953, highly similar to 40S ribosomal protein S20	26.6041	1089.85	1.31284e+06	P60866	2	4	4	0.063901	9.88517e-06
ENSG00000142252	RAB6B;RAB6A;RAB6;RAB6A'	Ras-related protein Rab-6B;cDNA FLJ57728, highly similar to Ras-related protein Rab-6B;Putative uncharacterized protein RAB6B;RAB6B protein;GTP-binding protein RAB6B;Ras-related protein Rab-6A;cDNA FLJ51066, highly similar to Ras-related protein Rab-6A;cDNA FLJ52284, highly similar to Ras-related protein Rab-6A;Rab6A variant 3;RAB6A, member RAS oncogene family isoform a variant;RAB6A protein;GTP-…	26.5311	1036.04	1.24801e+06	Q9NRW1	2	4	4	0.0607456	9.88517e-06
ENSG00000074071	RAB6B;RAB6A;RAB6;RAB6A'	Ras-related protein Rab-6B;cDNA FLJ57728, highly similar to Ras-related protein Rab-6B;Putative uncharacterized protein RAB6B;RAB6B protein;GTP-binding protein RAB6B;Ras-related protein Rab-6A;cDNA FLJ51066, highly similar to Ras-related protein Rab-6A;cDNA FLJ52284, highly similar to Ras-related protein Rab-6A;Rab6A variant 3;RAB6A, member RAS oncogene family isoform a variant;RAB6A protein;GTP-…	26.5311	1036.04	1.24801e+06	P20340	2	4	4	0.0607456	9.88517e-06
ENSG00000140395	TRA2B;SFRS10;Sfrs10;Silg41;Tra2b;DKFZp686F18120	cDNA, FLJ96718, highly similar to Homo sapiens splicing factor, arginine/serine-rich 10 (transformer 2 homolog, Drosophila) (SFRS10), mRNA;Transformer-2 protein homolog beta;Transformer-2 protein homolog B;Splicing factor, arginine/serine-rich 10;RA301;Silica-induced gene 41 protein;Splicing factor, arginine/serine-rich 10 (Transformer 2 homolog, Drosophila) variant;Putative uncharacterized prote…	26.523	1030.28	1.24107e+06	P62995	2	4	4	0.060408	9.88517e-06
ENSG00000114850	CYB5B;CYB5M;OMB5;DKFZp686M0619	Cytochrome b5 type B;Cytochrome b5 outer mitochondrial membrane isoform;Putative uncharacterized protein DKFZp686M0619	26.4974	1012.16	1.21925e+06	O43169	2	4	4	0.0593455	9.88517e-06
ENSG00000085063	HEBP1;HBP	Heme-binding protein 1;p22HBP	26.446	976.719	1.17656e+06	Q9NRV9	2	4	4	0.0572676	9.88517e-06
ENSG00000196656;ENSG00000197728;ENSG00000212994	TMED9;GP25L2	cDNA, FLJ93804, highly similar to Homo sapiens gp25L2 protein (HSGP25L2G), mRNA;cDNA FLJ56646, highly similar to Transmembrane emp24 domain-containing protein 9;Transmembrane emp24 domain-containing protein 9;Glycoprotein 25L2	26.4417	973.772	1.17301e+06	Q9BVK6	2	4	4	0.0570948	9.88517e-06
ENSG00000196933	KHDRBS1;hCG_41606;SAM68	cDNA, FLJ93365, highly similar to Homo sapiens KH domain containing, RNA binding, signal transduction associated 1 (KHDRBS1), mRNA;cDNA FLJ54590, highly similar to KH domain-containing, RNA-binding, signaltransduction-associated protein 1;KH domain containing, RNA binding, signal transduction associated 1, isoform CRA_b;cDNA FLJ52899, highly similar to KH domain-containing, RNA-binding, signaltra…	26.41	952.628	1.14754e+06	Q07666	2	4	4	0.0558551	9.88517e-06
ENSG00000117519	hCG_1994130;OK/SW-cl.82;Rps15a;RPS15A	cDNA FLJ77670, highly similar to Homo sapiens ribosomal protein S15a (RPS15A), mRNA;HCG1994130, isoform CRA_a;cDNA FLJ30359 fis, clone BRACE2007760, highly similar to 40S RIBOSOMAL PROTEIN S15A;cDNA, FLJ92249, Homo sapiens ribosomal protein S15a (RPS15A), mRNA;40S ribosomal protein S15a	26.326	898.771	1.08266e+06	P62244	2	4	4	0.0526973	9.88517e-06
ENSG00000158716	C6orf108;RCL	Putative uncharacterized protein C6orf108;Deoxyribonucleoside 5'-monophosphate N-glycosidase;c-Myc-responsive protein Rcl	26.3134	890.931	1.07322e+06	O43598	2	4	4	0.0522376	9.88517e-06
ENSG00000079739	UBE2K;HIP2;LIG;hCG_38552;Hip2;Ube2k	Ubiquitin-conjugating enzyme E2 K;Ubiquitin-conjugating enzyme E2-25 kDa;Ubiquitin-protein ligase;Ubiquitin carrier protein;Huntingtin-interacting protein 2;Huntingtin interacting protein 2, isoform CRA_a;cDNA FLJ36214 fis, clone THYMU2000672, highly similar to Ubiquitin-conjugating enzyme E2-25 kDa (EC 6.3.2.19);cDNA FLJ57995, moderately similar to Ubiquitin-conjugating enzyme E2-25 kDa (EC 6.3.…	26.2857	874.006	1.05283e+06	P61086	2	4	4	0.0512453	9.88517e-06
ENSG00000010256	SAR1B;SARA2;SARB;DKFZp434B2017	SAR1a gene homolog 2 variant;GTP-binding protein SAR1b;GTP-binding protein B;Putative uncharacterized protein DKFZp434B2017;cDNA FLJ32259 fis, clone PROST1000298, highly similar to GTP-binding protein SAR1b	26.2616	859.533	1.03539e+06	Q9Y6B6	2	4	4	0.0503967	9.88517e-06
ENSG00000119318	LLPH;C12orf31	Protein LLP homolog;Protein LAPS18-like	26.2476	851.191	1.02535e+06	Q9BRT6	2	4	4	0.0499076	9.88517e-06
ENSG00000171135	FAM96B;CGI-128;HSPC118	Protein FAM96B	26.2386	845.933	1.01901e+06	Q9Y3D0	2	4	4	0.0495993	9.88517e-06
ENSG00000143179	SFRS9;SRP30C	cDNA FLJ76387, highly similar to Homo sapiens splicing factor, arginine/serine-rich 9 (SFRS9), mRNA;cDNA FLJ56571, highly similar to Splicing factor, arginine/serine-rich 9;Splicing factor, arginine/serine-rich 9;Pre-mRNA-splicing factor SRp30C	26.1992	823.16	991579	Q13242	2	4	4	0.0482641	9.88517e-06
ENSG00000239900	HPCA;BDR2;Hpca	Neuron-specific calcium-binding protein hippocalcin;Calcium-binding protein BDR-2;P23K;Hippocalcin	26.1894	817.565	984839	P84074	2	4	4	0.047936	9.88517e-06
ENSG00000147471	HPCAL1;BDR1;DKFZp781K1922;hCG_23828	Putative uncharacterized protein HPCAL1;BDP-1 protein;Hippocalcin-like protein 1;Visinin-like protein 3;Calcium-binding protein BDR-1;HLP2;Putative uncharacterized protein DKFZp781K1922;HPCAL1 protein;Hippocalcin-like 1;Hippocalcin-like 1, isoform CRA_a;cDNA FLJ78291, highly similar to Homo sapiens hippocalcin-like 1 (HPCAL1), transcript variant 2, mRNA	26.1833	814.116	980684	P37235	2	4	4	0.0477337	9.88517e-06
ENSG00000034510	PPIL1;CYPL1;CGI-124;UNQ2425/PRO4984	Peptidyl-prolyl cis-trans isomerase-like 1;Rotamase PPIL1	26.1794	811.935	978057	Q9Y3C6	2	4	4	0.0476059	9.88517e-06
ENSG00000148943	SUMF2;PSEC0171;UNQ1968/PRO4500;DKFZP566I1024	Putative uncharacterized protein SUMF2;cDNA FLJ54722, highly similar to Sulfatase-modifying factor 2;cDNA FLJ54105, highly similar to Sulfatase-modifying factor 2;cDNA FLJ59949, highly similar to Homo sapiens sulfatase modifying factor 2 (SUMF2), transcript variant 4, mRNA;Sulfatase-modifying factor 2;C-alpha-formylglycine-generating enzyme 2;cDNA FLJ59089, highly similar to Homo sapiens sulfatas…	26.1738	808.761	974234	Q8NBJ7	2	4	4	0.0474198	9.88517e-06
ENSG00000165527	SNRPA1;hCG_1992004	U2 small nuclear ribonucleoprotein A';U2 snRNP-specific A' protein;Small nuclear ribonucleoprotein polypeptide A' variant;SNRPA1 protein;Small nuclear ribonucleoprotein polypeptide A', isoform CRA_d;cDNA FLJ75425, highly similar to Homo sapiens small nuclear ribonucleoprotein polypeptide A', mRNA	26.1359	787.77	948947	P09661	2	4	4	0.046189	9.88517e-06
ENSG00000004478	CLTB	cDNA FLJ60885, moderately similar to Clathrin light chain B;Clathrin light chain B	26.0599	747.391	900307	P09497	2	4	4	0.0438215	9.88517e-06
ENSG00000124733	RPL23;Rpl23	Putative uncharacterized protein RPL23;60S ribosomal protein L17;60S ribosomal protein L23;Similar to ribosomal protein L23	26.0068	720.363	867749	P62829	2	4	4	0.0422368	9.88517e-06
ENSG00000117448	PSME3;Psme3	Proteasome activator complex subunit 3;Proteasome activator 28 subunit gamma;Activator of multicatalytic protease subunit 3;11S regulator complex subunit gamma;Ki nuclear autoantigen;cDNA FLJ32659 fis, clone TESTI1000045, highly similar to Proteasome activator complex subunit 3;PSME3 protein	25.9998	716.901	863579	P61289	2	4	4	0.0420338	9.88517e-06
ENSG00000164548	TMED2;RNP24;hCG_1743563	cDNA FLJ52153, highly similar to Transmembrane emp24 domain-containing protein 2;cDNA FLJ52154, moderately similar to Transmembrane emp24 domain-containing protein 2;Transmembrane emp24 domain-containing protein 2;Membrane protein p24A;RNP24 protein;Transmembrane emp24 domain trafficking protein 2, isoform CRA_a;cDNA, FLJ93436, Homo sapiens coated vesicle membrane protein (RNP24), mRNA	25.9248	680.58	819826	Q15363	2	4	4	0.0399042	9.88517e-06
ENSG00000114978	ARPC2;ARC34;PRO2446;hCG_16304	Putative uncharacterized protein ARPC2;Actin-related protein 2/3 complex subunit 2;Arp2/3 complex 34 kDa subunit;Actin related protein 2/3 complex, subunit 2, 34kDa, isoform CRA_a;cDNA FLJ76076, highly similar to Homo sapiens actin related protein 2/3 complex, subunit 2, 34kDa (ARPC2), transcript variant 2, mRNA;PNAS-139	25.8477	645.158	777158	O15144	2	4	4	0.0378273	9.88517e-06
ENSG00000087842	SRP14	Signal recognition particle 14 kDa protein;18 kDa Alu RNA-binding protein	25.829	636.828	767123	P37108	2	4	4	0.0373389	9.88517e-06
ENSG00000155438	EZR;VIL2	cDNA, FLJ92973, highly similar to Homo sapiens villin 2 (ezrin) (VIL2), mRNA;cDNA FLJ53435, highly similar to Ezrin;cDNA FLJ54141, highly similar to Ezrin;cDNA, FLJ78930, highly similar to Ezrin;Ezrin;p81;Cytovillin;Villin-2;Cytovillin 2	25.8279	636.356	766554	P15311	2	4	4	0.0373112	9.88517e-06
ENSG00000163528	UBE2T;HSPC150;PIG50	Ubiquitin-conjugating enzyme E2 T;Ubiquitin-protein ligase T;Ubiquitin carrier protein T;Cell proliferation-inducing gene 50 protein	25.8119	629.337	758100	Q9NPD8	2	4	4	0.0368997	9.88517e-06
ENSG00000177885	HSP90AA1;HSP90A;HSPC1;HSPCA;HSP90AA2;HSPCAL3	Heat shock protein HSP 90-alpha;Heat shock 86 kDa;Renal carcinoma antigen NY-REN-38;cDNA FLJ57431, highly similar to Heat shock protein HSP 90-alpha;Hsp89-alpha-delta-N;Putative heat shock protein HSP 90-alpha A2;Heat shock 90 kDa protein 1 alpha-like 3;HSP90AA1 protein;Full-length cDNA 5-PRIME end of clone CS0DN005YI08 of Adult brain of Homo sapiens (human);Full-length cDNA clone CS0CAP007YF18 o…	25.7972	622.97	750430	Q14568	2	4	4	0.0365264	9.88517e-06
ENSG00000138326	VPS25;DERP9;EAP20	Vacuolar protein-sorting-associated protein 25;ESCRT-II complex subunit VPS25;ELL-associated protein of 20 kDa;Dermal papilla-derived protein 9	25.7907	620.161	747046	Q9BRG1	2	4	4	0.0363617	9.88517e-06
ENSG00000124783	SFPQ;PSF	Splicing factor, proline- and glutamine-rich;Polypyrimidine tract-binding protein-associated-splicing factor;DNA-binding p52/p100 complex, 100 kDa subunit;100 kDa DNA-pairing protein;SFPQ protein;Splicing factor proline/glutamine-rich (Polypyrimidine tract binding protein associated)	25.7821	616.454	742581	P23246	2	4	4	0.0361443	9.88517e-06
ENSG00000214753	NDUFS3;DKFZp586K0821	NADH dehydrogenase [ubiquinone] iron-sulfur protein 3, mitochondrial;NADH-ubiquinone oxidoreductase 30 kDa subunit;Complex I-30kD;cDNA FLJ57965, highly similar to NADH-ubiquinone oxidoreductase 30 kDa subunit, mitochondrial (EC 1.6.5.3);NADH dehydrogenase (Ubiquinone) Fe-S protein 3, 30kDa (NADH-coenzyme Q reductase) variant;Putative uncharacterized protein DKFZp586K0821	25.7815	616.228	742308	O75489	2	4	4	0.0361311	9.88517e-06
ENSG00000164904	SERPINH1;CBP1;CBP2;HSP47;SERPINH2;PIG14;ra-a47	cDNA FLJ78501, highly similar to Homo sapiens serpin peptidase inhibitor, clade H (heat shock protein 47), member 1, (collagen binding protein 1) (SERPINH1), mRNA;Serpin H1;Collagen-binding protein;47 kDa heat shock protein;Rheumatoid arthritis-related antigen RA-A47;Arsenic-transactivated protein 3;Cell proliferation-inducing gene 14 protein;cDNA FLJ52569, highly similar to Collagen-binding prot…	25.7758	613.794	739376	P50454	2	4	4	0.0359883	9.88517e-06
ENSG00000091483	AK3L1;AK3;AK4;AK3L2	Adenylate kinase isoenzyme 4, mitochondrial;Adenylate kinase 3-like;ATP-AMP transphosphorylase	25.7366	597.328	719541	P27144	2	4	4	0.0350229	9.88517e-06
ENSG00000089280;ENSG00000123268	TSPO;RP3-526I14.4-005;PBRS;PBR;BZRP;MBR	Translocator protein (18kDa);Peripheral benzodiazepine receptor-related protein;Peripheral-type benzodiazepine receptor;Translocator protein;PKBS;Mitochondrial benzodiazepine receptor;Peripheral-type Benzodiazepine Receptor	25.7341	596.31	718316	P30536	2	4	4	0.0349632	9.88517e-06
ENSG00000089280;ENSG00000123268	ABHD14B;CIB	Putative uncharacterized protein ABHD14B;cDNA FLJ52511, highly similar to Abhydrolase domain-containing protein 14B;cDNA FLJ52710, highly similar to Abhydrolase domain-containing protein 14B;cDNA FLJ52723, highly similar to Abhydrolase domain-containing protein 14B;Abhydrolase domain-containing protein 14B;CCG1-interacting factor B	25.7249	592.499	713725	Q96IU4	2	4	4	0.0347398	9.88517e-06
ENSG00000105254	TSN;hCG_37642	Translin, isoform CRA_b;cDNA FLJ34596 fis, clone KIDNE2009191, highly similar to TRANSLIN;cDNA FLJ59957, highly similar to Translin;Translin;Translin variant	25.6824	575.312	693020	Q15631	2	4	4	0.033732	9.88517e-06
ENSG00000107819	MRPL24	39S ribosomal protein L24, mitochondrial	25.6183	550.321	662917	Q96A35	2	4	4	0.0322668	9.88517e-06
ENSG00000111276	PPP1R14B;PLCB3N;PNG	Protein phosphatase 1 regulatory subunit 14B;Phospholipase C-beta-3 neighbouring gene protein	25.5496	524.7	632054	Q96C90	2	4	4	0.0307646	9.88517e-06
ENSG00000171530	GMNN	Geminin;Putative uncharacterized protein GMNN;Geminin variant	25.5322	518.428	624498	O75496	2	4	4	0.0303968	9.88517e-06
ENSG00000116521	TSNAX;RP11-17H4.1-001;hCG_14691;RP11-17H4.1-003;DKFZp686G1650;TRAX;DISC1	Translin-associated factor X;Translin-associated factor X, isoform CRA_c;cDNA, FLJ93547, Homo sapiens translin-associated factor X (TSNAX), mRNA;Putative uncharacterized protein DKFZp686G1650;Translin-associated factor X, isoform CRA_a;Translin-associated protein X;Disrupted in schizophrenia 1 isoform 52;Translin associated factor X	25.5305	517.821	623767	Q99598	2	4	4	0.0303612	9.88517e-06
ENSG00000215301	RNASEH2C;AYP1	Ribonuclease H2 subunit C;Ribonuclease HI subunit C;Aicardi-Goutieres syndrome 3 protein;RNase H1 small subunit	25.4796	499.849	602119	Q8TDP1	2	4	4	0.0293075	9.88517e-06
ENSG00000067048	RPN1	Dolichyl-diphosphooligosaccharide--protein glycosyltransferase subunit 1;Dolichyl-diphosphooligosaccharide--protein glycosyltransferase 67 kDa subunit;Ribophorin-1;Ribophorin I;cDNA FLJ51740, highly similar to Dolichyl-diphosphooligosaccharide--proteinglycosyltransferase 67 kDa subunit (EC 2.4.1.119);cDNA FLJ51908, highly similar to Dolichyl-diphosphooligosaccharide--proteinglycosyltransferase 67…	25.4698	496.486	598067	P04843	2	4	4	0.0291103	9.88517e-06
ENSG00000130985	GSTK1;LOC51064;hCG_20682;tcag7.883;HDCMD47P	cDNA FLJ37944 fis, clone CTONG2008720, highly similar to Glutathione S-transferase kappa 1 (EC 2.5.1.18);cDNA FLJ57730, highly similar to Glutathione S-transferase kappa 1 (EC 2.5.1.18);cDNA FLJ60871, highly similar to Glutathione S-transferase kappa 1 (EC 2.5.1.18);Putative uncharacterized protein GSTK1;GSTK1 protein;Glutathione S-transferase kappa 1;Glutathione S-transferase kappa 1, isoform CR…	25.4415	486.849	586458	Q9Y2Q3	2	4	4	0.0285452	9.88517e-06
ENSG00000135486	ELOVL1;SSC1;CGI-88	cDNA FLJ51720, highly similar to Elongation of very long chain fatty acids protein 1;ELOVL1 protein;Elongation of very long chain fatty acids protein 1	25.4236	480.832	579211	Q9BW60	2	4	4	0.0281925	9.88517e-06
ENSG00000179010	PSMC4;hCG_43346;MIP224;TBP7	Proteasome (Prosome, macropain) 26S subunit, ATPase, 4, isoform CRA_b;cDNA FLJ78505, highly similar to Homo sapiens proteasome (prosome, macropain) 26S subunit, ATPase, 4 (PSMC4), transcript variant 1, mRNA;cDNA, FLJ93682, Homo sapiens proteasome (prosome, macropain) 26S subunit, ATPase, 4(PSMC4), transcript variant 1, mRNA;26S protease regulatory subunit 6B;Proteasome 26S subunit ATPase 4;26S pr…	25.388	469.103	565081	P43686	2	4	4	0.0275047	9.88517e-06
ENSG00000239306	MID1IP1;MIG12	Mid1-interacting protein 1;Gastrulation-specific G12-like protein;Mid1-interacting G12-like protein;Protein STRAIT11499	25.3876	468.976	564928	Q9NPA3	2	4	4	0.0274973	9.88517e-06
ENSG00000166347	C14orf166;hCG_22667;CGI-99	CLE7;Chromosome 14 open reading frame 166, isoform CRA_a;Lcrp369;cDNA, FLJ92278;CLE;UPF0568 protein C14orf166	25.3715	463.781	558671	Q9Y224	2	4	4	0.0271927	9.88517e-06
ENSG00000143155	ACOT13;THEM2;HT012;PNAS-27	Acyl-coenzyme A thioesterase 13;Thioesterase superfamily member 2	25.3521	457.586	551208	Q9NPJ3	2	4	4	0.0268295	9.88517e-06
ENSG00000184203	GEMIN7	Gem-associated protein 7;SIP3	25.3309	450.899	543153	Q9H840	2	4	4	0.0264374	9.88517e-06
ENSG00000184203	LIN7C;MALS3;VELI3	Lin-7 homolog C variant;Protein lin-7 homolog C;Mammalian lin-seven protein 3;Vertebrate lin-7 homolog 3	25.2801	435.31	524375	Q9NUP9	2	4	4	0.0255234	9.88517e-06
ENSG00000108468	Arf6;ARF6;hCG_2013574	ADP-ribosylation factor 6;ARF6 protein;cDNA, FLJ94403, Homo sapiens ADP-ribosylation factor 6 (ARF6), mRNA	25.2794	435.087	524106	P62330	2	4	4	0.0255103	9.88517e-06
ENSG00000123080	PIR	Pirin;PIR protein	25.2674	431.486	519768	O00625	2	4	4	0.0252992	9.88517e-06
ENSG00000156709	GRB2;hCG_27179;Ash;ASH;Grb2	Growth factor receptor-bound protein 2;Growth factor receptor-bound protein 2, isoform CRA_a;cDNA, FLJ96637, Homo sapiens growth factor receptor-bound protein 2 (GRB2), mRNA;cDNA FLJ33691 fis, clone BRAWH2002976, highly similar to GROWTH FACTOR RECEPTOR-BOUND PROTEIN 2;Adapter protein GRB2;Protein Ash;SH2/SH3 adapter GRB2;GRB2 protein	25.2654	430.876	519034	P62993	2	4	4	0.0252634	9.88517e-06
ENSG00000142634	FUS;TLS;hCG_21147;ATF1	Putative uncharacterized protein FUS;cDNA FLJ78268, highly similar to Homo sapiens fusion (involved in t(12;16) in malignant liposarcoma), transcript variant 1, mRNA;cDNA FLJ58049, highly similar to RNA-binding protein FUS;cDNA FLJ57206, moderately similar to RNA-binding protein FUS;RNA-binding protein FUS;Oncogene FUS;Oncogene TLS;Translocated in liposarcoma protein;POMp75;75 kDa DNA-pairing pro…	25.2528	427.147	514542	P18846	2	4	4	0.0250448	9.88517e-06
ENSG00000090273	HNRNPA1;HNRPA1;HNRPA1L3	Heterogeneous nuclear ribonucleoprotein A1;hnRNP core protein A1;Helix-destabilizing protein;Single-strand RNA-binding protein;Putative heterogeneous nuclear ribonucleoprotein A1-like 3;hnRNP core protein A1-like 3;HNRPA1 protein;Putative uncharacterized protein	25.2302	420.514	506551	P09651	2	4	4	0.0246558	9.88517e-06
ENSG00000002330	CBX1;Cbx;CBX;Cbx1;hCG_2000655	Putative uncharacterized protein CBX1;Chromobox protein homolog 1;Heterochromatin protein 1 homolog beta;Heterochromatin protein p25;HP1Hsbeta;M31;Modifier 1 protein;p25beta;CBX1 protein;Chromobox homolog 1 (HP1 beta homolog Drosophila ), isoform CRA_a;cDNA, FLJ92997, Homo sapiens chromobox homolog 1 (HP1 beta homolog Drosophila ) (CBX1), mRNA;Heterochromatin-specific nonhistone protein	25.2248	418.931	504645	P83916	2	4	4	0.024563	9.88517e-06
ENSG00000206075	EFHD2;RP3-467K16.3-002;SWS1	Putative uncharacterized protein EFHD2;EF-hand domain family, member D2;EF-hand domain-containing protein D2;Swiprosin-1	25.2143	415.896	500989	Q96C19	2	4	4	0.0243851	9.88517e-06
ENSG00000177156	BAX;BCL2L4	Apoptosis regulator BAX;Bcl-2-like protein 4;Bax epsilon;Bax protein;BCL2-associated X protein	25.2053	413.313	497876	Q07812	2	4	4	0.0242336	9.88517e-06
ENSG00000144524	CXorf26	Putative uncharacterized protein CXorf26;UPF0368 protein Cxorf26;HSPC245	25.1737	404.358	487090	Q9BVG4	2	4	4	0.0237086	9.88517e-06
ENSG00000087088	PPIC;CYPC	Peptidyl-prolyl cis-trans isomerase C;Rotamase C;Cyclophilin C;Peptidyl-prolyl cis-trans isomerase;cDNA FLJ57929, moderately similar to Peptidyl-prolyl cis-trans isomerase C (EC5.2.1.8)	25.1441	396.155	477208	P45877	2	4	4	0.0232276	9.88517e-06
ENSG00000125814	TPRKB;CGI-121;My019	cDNA FLJ76394, highly similar to Homo sapiens CGI-121 protein (CGI-121), mRNA;CGI-121;cDNA FLJ59202, moderately similar to Homo sapiens CGI-121 protein (CGI-121), mRNA;TP53RK-binding protein;PRPK-binding protein	25.1414	395.417	476319	Q9Y3C4	2	4	4	0.0231843	9.88517e-06
ENSG00000115091	APOO;FAM121B;My025;UNQ1866/PRO4302	Apolipoprotein O;Protein FAM121B;Putative uncharacterized protein APOO	25.1134	387.79	467131	Q9BUR5	2	4	4	0.0227371	9.88517e-06
ENSG00000101421	TTC9C	Tetratricopeptide repeat protein 9C;Tetratricopeptide repeat protein 9C (TPR repeat protein 9C).	25.0949	382.864	461198	Q8N5M4	2	4	4	0.0224483	9.88517e-06
ENSG00000101421	PFDN4;PFD4	cDNA, FLJ92340, highly similar to Homo sapiens prefoldin 4 (PFDN4), mRNA;Prefoldin subunit 4;Protein C-1	25.0943	382.713	461016	Q9NQP4	2	4	4	0.0224395	9.88517e-06
ENSG00000169223	MRPS7	28S ribosomal protein S7, mitochondrial;bMRP-27a;Mitochondrial ribosomal protein S7	25.0737	377.287	454480	Q9Y2R9	2	4	4	0.0221213	9.88517e-06
ENSG00000131148	MRRF	Ribosome-recycling factor, mitochondrial;Ribosome-releasing factor, mitochondrial	25.0481	370.631	446462	Q96E11	2	4	4	0.0217311	9.88517e-06
ENSG00000179051	POLR2E;hCG_21572	DNA-directed RNA polymerases I, II, and III subunit RPABC1;DNA-directed RNA polymerase II subunit E;RPB5 homolog;DNA-directed RNA polymerase II 23 kDa polypeptide;XAP4;Polymerase (RNA) II (DNA directed) polypeptide E, 25kDa, isoform CRA_c;cDNA FLJ55074, highly similar to DNA-directed RNA polymerase II 23 kDa polypeptide (EC 2.7.7.6)	25.0154	362.34	436475	P19388	2	4	4	0.0212449	9.88517e-06
ENSG00000120837	UBE2G1;UBE2G;Ubc7;Ube2g;Ube2g1	Ubiquitin-conjugating enzyme E2 G1;Ubiquitin-protein ligase G1;Ubiquitin carrier protein G1;E217K;UBC7	25.0076	360.374	434106	P62253	2	4	4	0.0211297	9.88517e-06
ENSG00000100911	EEF1D;EF1D;hCG_1994718	cDNA, FLJ95068, highly similar to Homo sapiens eukaryotic translation elongation factor 1 delta (guanine nucleotide exchange protein) (EEF1D), transcript variant 1, mRNA;cDNA FLJ57946, highly similar to Elongation factor 1-delta;Elongation factor 1-delta;Antigen NY-CO-4;EEF1D protein;Eukaryotic translation elongation factor 1 delta (Guanine nucleotide exchange protein), isoform CRA_a;FP1047;cDNA:…	25.0017	358.91	432344	P29692	2	4	4	0.0210439	9.88517e-06
ENSG00000057757	UBE2C;hCG_38372;UBCH10	Putative uncharacterized protein UBE2C;Ubiquitin-conjugating enzyme E2C, isoform CRA_d;Ubiquitin carrier protein;Ubiquitin-conjugating enzyme E2 C;Ubiquitin-protein ligase C;Ubiquitin carrier protein C;UbcH10	25.0005	358.6	431969	O00762	2	4	4	0.0210256	9.88517e-06
ENSG00000155380	PLDN;PA	cDNA, FLJ96657, highly similar to Homo sapiens pallidin homolog (mouse) (PLDN), mRNA;cDNA FLJ46785 fis, clone TRACH3028597, weakly similar to Pallidin;Pallidin;Pallid protein homolog;Syntaxin 13-interacting protein	24.9617	349.091	420515	Q9UL45	2	4	4	0.0204681	9.88517e-06
ENSG00000157020	IMP3;C15orf12;MRPS4	U3 small nucleolar ribonucleoprotein protein IMP3;BRMS2;Mitochondrial ribosomal protein S4	24.9395	343.76	414094	Q9NV31	2	4	4	0.0201556	9.88517e-06
ENSG00000109534	PSIP1;DFS70;LEDGF;PSIP2;hCG_27254	PC4 and SFRS1-interacting protein;Lens epithelium-derived growth factor;Transcriptional coactivator p75/p52;Dense fine speckles 70 kDa protein;CLL-associated antigen KW-7;PSIP1 protein;PC4 and SFRS1 interacting protein 1, isoform CRA_a	24.9347	342.619	412718	O75475	2	4	4	0.0200886	9.88517e-06
ENSG00000173726	PAFAH1B3;PAFAHG	Platelet-activating factor acetylhydrolase IB subunit gamma;PAF acetylhydrolase 29 kDa subunit;PAF-AH subunit gamma	24.9283	341.1	410889	Q15102	2	4	4	0.0199996	9.88517e-06
ENSG00000164978	HSPB11;C1orf41;HSPC034;hCG_1780523	Putative uncharacterized protein HSPB11;Heat shock protein beta-11;Placental protein 25;Chromosome 1 open reading frame 41, isoform CRA_b	24.9139	337.714	406811	Q9Y547	2	4	4	0.0198011	9.88517e-06
ENSG00000159335	RPN2;RP3-343K2.2-007;RP3-343K2.2-006;RP3-343K2.2-004;RP3-343K2.2-003;hCG_37142;RP3-343K2.2-002	Putative uncharacterized protein RPN2;cDNA, FLJ96923, highly similar to Homo sapiens ribophorin II (RPN2), mRNA;cDNA FLJ60278, highly similar to Dolichyl-diphosphooligosaccharide--proteinglycosyltransferase 63 kDa subunit (EC 2.4.1.119);Dolichyl-diphosphooligosaccharide--protein glycosyltransferase subunit 2;Dolichyl-diphosphooligosaccharide--protein glycosyltransferase 63 kDa subunit;Ribophorin-…	24.8584	324.967	391455	P04844	2	4	4	0.0190537	9.88517e-06
ENSG00000107438	HSD17B12;hCG_16453	Estradiol 17-beta-dehydrogenase 12;17-beta-hydroxysteroid dehydrogenase 12;3-ketoacyl-CoA reductase;cDNA FLJ90530 fis, clone NT2RP4002187, highly similar to Homo sapiens hydroxysteroid (17-beta) dehydrogenase 12 (HSD17B12), mRNA;cDNA FLJ61181, highly similar to Homo sapiens hydroxysteroid (17-beta) dehydrogenase 12 (HSD17B12), mRNA;HSD17B12 protein;Hydroxysteroid (17-beta) dehydrogenase 12, isofo…	24.8562	324.476	390864	Q53GQ0	2	4	4	0.0190249	9.88517e-06
ENSG00000102390	GINS4;SLD5	DNA replication complex GINS protein SLD5;GINS complex subunit 4;cDNA FLJ50176, moderately similar to Homo sapiens SLD5 homolog (SLD5), mRNA	24.8261	317.788	382807	Q9BRT9	2	4	4	0.0186327	9.88517e-06
ENSG00000130726	SFRS6;SRP55	cDNA FLJ76823, highly similar to Homo sapiens splicing factor, arginine/serine-rich 6 (SFRS6), mRNA;Splicing factor arginine/serine-rich 6;Splicing factor, arginine/serine-rich 6;Pre-mRNA-splicing factor SRP55	24.801	312.307	376205	Q13247	2	4	4	0.0183114	9.88517e-06
ENSG00000167969	FLYWCH2	FLYWCH family member 2	24.787	309.284	372564	Q96CP2	2	4	4	0.0181342	9.88517e-06
ENSG00000178896	NUP35;MP44;NUP53	cDNA FLJ76599, highly similar to Homo sapiens nucleoporin 35kDa (NUP35), transcript variant 2, mRNA;cDNA FLJ76613, highly similar to Homo sapiens nucleoporin 35kDa (NUP35), transcript variant 1, mRNA;cDNA FLJ60753, highly similar to Nucleoporin NUP53;cDNA FLJ57668, highly similar to Nucleoporin NUP53;Putative uncharacterized protein NUP35;Nucleoporin NUP53;Nuclear pore complex protein Nup53;Nucle…	24.7829	308.398	371496	Q8NFH5	2	4	4	0.0180822	9.88517e-06
ENSG00000142546	DCD;AIDD;DSEP;PIF;hCG_1820620	Dermcidin isoform 1;Dermcidin isoform 2;Dermcidin;Preproteolysin;Survival-promoting peptide;DCD-1;Proteolysis inducing factor	24.7776	307.276	370144	P81605	2	4	4	0.0180164	9.88517e-06
ENSG00000109814	TAF10;TAF2A;TAF2H;TAFII30	Transcription initiation factor TFIID subunit 10;Transcription initiation factor TFIID 30 kDa subunit;STAF28	24.7717	306.026	368639	Q12962	2	4	4	0.0179431	9.88517e-06
ENSG00000168938	C6orf120	UPF0669 protein C6orf120;cDNA FLJ55847	24.7677	305.183	367623	Q7Z4R8	2	4	4	0.0178937	9.88517e-06
ENSG00000115364	POP7;RPP20	Ribonuclease P protein subunit p20;Ribonucleases P/MRP protein subunit POP7 homolog;Putative uncharacterized protein POP7	24.754	302.296	364146	O75817	2	4	4	0.0177244	9.88517e-06
ENSG00000146223	CKAP4	cDNA FLJ41699 fis, clone HCHON2004776, highly similar to Homo sapiens cytoskeleton-associated protein 4 (CKAP4), mRNA;Cytoskeleton-associated protein 4;63 kDa membrane protein;Similar to cytoskeleton-associated protein 4	24.7407	299.52	360802	Q07065	2	4	4	0.0175617	9.88517e-06
ENSG00000144034	SFRS5;HRS;SRP40;DKFZp686L2175;hCG_21965	cDNA FLJ57379, highly similar to Splicing factor, arginine/serine-rich 5;Splicing factor arginine/serine-rich 5;Putative uncharacterized protein SFRS5;Splicing factor, arginine/serine-rich 5;Pre-mRNA-splicing factor SRP40;Delayed-early protein HRS;Putative uncharacterized protein DKFZp686L2175;SFRS5 protein;cDNA, FLJ92066, Homo sapiens splicing factor, arginine/serine-rich 5 (SFRS5), mRNA;Full-le…	24.691	289.37	348575	Q13243	2	4	4	0.0169665	9.88517e-06
ENSG00000122545	NIPSNAP3A;NIPSNAP4;HSPC299	Protein NipSnap homolog 3A;Protein NipSnap homolog 4;Target for Salmonella secreted protein C;cDNA FLJ58863, highly similar to Protein NipSnap3A	24.6494	281.143	338665	Q9UFN0	2	4	4	0.0164841	9.88517e-06
ENSG00000185896	SPAG7	Sperm-associated antigen 7	24.6355	278.451	335422	O75391	2	4	4	0.0163263	9.88517e-06
ENSG00000134970;ENSG00000243414	MRPS10;MSTP040	28S ribosomal protein S10, mitochondrial;cDNA FLJ57413, highly similar to Mitochondrial 28S ribosomal protein S10;PNAS-122	24.6307	277.522	334303	P82664	2	4	4	0.0162719	9.88517e-06
ENSG00000096746	SF3A2;SAP62	Splicing factor 3A subunit 2;Spliceosome-associated protein 62;SF3a66;SF3A2 protein	24.6234	276.133	332630	Q15428	2	4	4	0.0161904	9.88517e-06
ENSG00000074695	PDCL3;VIAF1	Phosducin-like protein 3;PhPL3;Viral IAP-associated factor 1;HTPHLP;cDNA FLJ51322, highly similar to Phosducin-like protein 3;Putative uncharacterized protein PDCL3	24.612	273.954	330005	Q9H2J4	2	4	4	0.0160626	9.88517e-06
ENSG00000143401	ARF5;hCG_32325;tcag7.6;Arf5	ADP-ribosylation factor 5;ADP-ribosylation factor 5, isoform CRA_a;cDNA, FLJ92389, Homo sapiens ADP-ribosylation factor 5 (ARF5), mRNA;Putative uncharacterized protein ARF5	24.6119	273.931	329978	P84085	2	4	4	0.0160613	9.88517e-06
ENSG00000184831	PPPDE2;FAM152B	PPPDE peptidase domain-containing protein 2;Protein FAM152B	24.6065	272.906	328742	Q6ICB0	2	4	4	0.0160012	9.88517e-06
ENSG00000011009	RPA2;REPA2;RPA32;RPA34;RP4-547C9.3-005;RP4-547C9.3-003	cDNA, FLJ93412, highly similar to Homo sapiens replication protein A2, 32kDa (RPA2), mRNA;cDNA FLJ51490, highly similar to Replication protein A 32 kDa subunit;cDNA FLJ61154, highly similar to Replication protein A 32 kDa subunit;cDNA FLJ57152, highly similar to Replication protein A 32 kDa subunit;Replication protein A 32 kDa subunit;Replication protein A 34 kDa subunit;Replication factor A prot…	24.6018	272.02	327676	P15927	2	4	4	0.0159493	9.88517e-06
ENSG00000176894	YIF1B;PP4519;UNQ3073/PRO9905	Protein YIF1B;YIP1-interacting factor homolog B	24.5829	268.484	323415	Q5BJH7	2	4	4	0.0157419	9.88517e-06
ENSG00000180185	TTC33	Tetratricopeptide repeat protein 33;Osmosis-responsive factor;cDNA FLJ61006, highly similar to Homo sapiens osmosis responsive factor (OSRF), mRNA	24.5792	267.8	322591	Q6PID6	2	4	4	0.0157018	9.88517e-06
ENSG00000103035	FBL;FIB1;FLRN	cDNA FLJ56738, highly similar to Fibrillarin;rRNA 2'-O-methyltransferase fibrillarin;34 kDa nucleolar scleroderma antigen;FBL protein;Putative uncharacterized protein	24.5691	265.918	320325	P22087	2	4	4	0.0155915	9.88517e-06
ENSG00000125977	FKBP14;FKBP22;UNQ322/PRO381	Peptidyl-prolyl cis-trans isomerase FKBP14;FK506-binding protein 14;Rotamase;22 kDa FK506-binding protein	24.5495	262.33	316003	Q9NWM8	2	4	4	0.0153811	9.88517e-06
ENSG00000162222	BCAS2;hCG_38455;DAM1	Breast carcinoma amplified sequence 2;Breast carcinoma amplified sequence 2, isoform CRA_a;cDNA, FLJ93631, Homo sapiens breast carcinoma amplified sequence 2 (BCAS2), mRNA;Pre-mRNA-splicing factor SPF27;Spliceosome-associated protein SPF 27;Breast carcinoma-amplified sequence 2;DNA amplified in mammary carcinoma 1 protein;Breast carcinoma amplified sequence 2 variant	24.5094	255.15	307353	O75934	2	4	4	0.0149601	9.88517e-06
ENSG00000078369	C10orf58;PRO2290;PSEC0139;UNQ611/PRO1198	Putative uncharacterized protein C10orf58;cDNA, FLJ96497;Uncharacterized protein C10orf58	24.5018	253.804	305732	Q9BRX8	2	4	4	0.0148812	9.88517e-06
ENSG00000101132	PSMD3	26S proteasome non-ATPase regulatory subunit 3;26S proteasome regulatory subunit S3;26S proteasome regulatory subunit RPN3;Proteasome subunit p58;cDNA FLJ30049 fis, clone ADRGL1000033, highly similar to 26S proteasome non-ATPase regulatory subunit 3;cDNA FLJ56054, highly similar to 26S proteasome non-ATPase regulatory subunit 3;cDNA FLJ54148, highly similar to 26S proteasome non-ATPase regulatory…	24.4957	252.735	304444	O43242	2	4	4	0.0148185	9.88517e-06
ENSG00000158825	MED9;MED25	Mediator of RNA polymerase II transcription subunit 9;Mediator complex subunit 9	24.4873	251.26	302668	Q9NWA0	2	4	4	0.0147321	9.88517e-06
ENSG00000025772	SPIN;hCG_29747;SPIN1;OCR	Spindlin, isoform CRA_a;cDNA FLJ78312, highly similar to Homo sapiens spindlin, mRNA;cDNA FLJ78729;cDNA, FLJ79503, highly similar to Spindlin-1;cDNA FLJ34698 fis, clone MESAN2002147, highly similar to Spindlin-1;Spindlin-1;Ovarian cancer-related protein	24.4694	248.173	298949	Q9Y657	2	4	4	0.014551	9.88517e-06
ENSG00000168090	FAIM;FAIM1	Putative uncharacterized protein FAIM;Fas apoptotic inhibitory molecule 1	24.4287	241.261	290623	Q9NVQ4	2	4	4	0.0141458	9.88517e-06
ENSG00000123144	COMMD8;MDS022	Putative uncharacterized protein COMMD8;COMM domain-containing protein 8	24.4099	238.141	286864	Q9NX08	2	4	4	0.0139628	9.88517e-06
ENSG00000143256	MRPL48;CGI-118;HSPC290	cDNA FLJ60720, highly similar to Homo sapiens mitochondrial ribosomal protein L48 (MRPL48), transcript variant 1, mRNA;39S ribosomal protein L48, mitochondrial	24.3936	235.47	283647	Q96GC5	2	4	4	0.0138062	9.88517e-06
ENSG00000003056	SF3B2;SAP145;DKFZp781L0540	Splicing factor 3B subunit 2;Pre-mRNA-splicing factor SF3b 145 kDa subunit;SF3b150;Spliceosome-associated protein 145;Putative uncharacterized protein DKFZp781L0540	24.3658	230.973	278230	Q13435	2	4	4	0.0135425	9.88517e-06
ENSG00000172354	RDX;hCG_39182;DKFZp434I0812	Radixin isoform b;Radixin isoform e;Radixin isoform f;Radixin, isoform CRA_a;Radixin isoform c;Radixin isoform d;Radixin;Radixin, isoform CRA_b;cDNA, FLJ93349, Homo sapiens radixin (RDX), mRNA;cDNA FLJ58499, highly similar to Radixin;cDNA, FLJ78960, highly similar to Radixin;RDX protein;Putative uncharacterized protein DKFZp434I0812	24.3512	228.654	275436	P35241	2	4	4	0.0134066	9.88517e-06
ENSG00000082515	RER1;RP4-740C4.2-002;hCG_24604;RP4-740C4.2-006;RP4-740C4.2-004;RP4-740C4.2-001	Protein RER1;RER1 retention in endoplasmic reticulum 1 homolog (S. cerevisiae);RER1 retention in endoplasmic reticulum 1 homolog (S. cerevisiae), isoform CRA_b;RER1 retention in endoplasmic reticulum 1 homolog (S. cerevisiae), isoform CRA_a;Similar to S. cerevisiae RER1;cDNA FLJ78405, highly similar to Homo sapiens RER1 retention in endoplasmic reticulum 1 homolog (S. cerevisiae), mRNA;RER1 prote…	24.3458	227.788	274394	O15258	2	4	4	0.0133558	9.88517e-06
ENSG00000150459	EIF4EBP1	Eukaryotic translation initiation factor 4E-binding protein 1;Phosphorylated heat- and acid-stable protein regulated by insulin 1	24.3099	222.19	267650	Q13541	2	4	4	0.0130276	9.88517e-06
ENSG00000125445	STOML2;SLP2;HSPC108	cDNA FLJ61039, highly similar to Stomatin-like protein 2;Stomatin-like protein 2;EPB72-like protein 2	24.3063	221.645	266994	Q9UJZ1	2	4	4	0.0129957	9.88517e-06
ENSG00000183431	CUTA;ACHAP;C6orf82	Protein CutA;Brain acetylcholinesterase putative membrane anchor;Acetylcholinesterase-associated protein;Putative uncharacterized protein CUTA	24.2954	219.968	264973	O60888	2	4	4	0.0128973	9.88517e-06
ENSG00000205937	OSTC;DC2;HDCMD45P;HSPC307;OSTCL	Oligosaccharyltransferase complex subunit OSTC;Hydrophobic protein HSF-28;Oligosaccharyltransferase complex subunit-like	24.2953	219.957	264961	Q9NRP0	2	4	4	0.0128967	9.88517e-06
ENSG00000131051	UBXN1;SAKS1;LOC51035;hCG_1818009	cDNA FLJ58850, highly similar to UBA/UBX 33.3 kDa protein;cDNA, FLJ78911, highly similar to UBA/UBX 33.3 kDa protein;cDNA FLJ58945, highly similar to UBA/UBX 33.3 kDa protein;cDNA FLJ53007, highly similar to UBA/UBX 33.3 kDa protein;UBX domain-containing protein 1;SAPK substrate protein 1;UBA/UBX 33.3 kDa protein;Putative uncharacterized protein LOC51035;UBXN1 protein;cDNA FLJ30270 fis, clone BRA…	24.2572	214.23	258062	Q04323	2	4	4	0.0125609	9.88517e-06
ENSG00000084733	HINT1;HINT;PKCI1;PRKCNH1	Histidine triad nucleotide-binding protein 1;Adenosine 5'-monophosphoramidase;Protein kinase C inhibitor 1;Protein kinase C-interacting protein 1	24.2185	208.547	251216	P49773	2	4	4	0.0122277	9.88517e-06
ENSG00000143153	BRI3BP;KG19	BRI3-binding protein;Cervical cancer 1 proto-oncogene-binding protein KG19;HCCR-1	24.2077	206.998	249349	Q8WY22	2	4	4	0.0121368	9.88517e-06
ENSG00000092531	C4orf32	Uncharacterized protein C4orf32	24.1874	204.102	245862	Q8N8J7	2	4	4	0.0119671	9.88517e-06
ENSG00000055044	WBP2;DKFZp564D012	cDNA FLJ59459, highly similar to WW domain-binding protein 2;cDNA FLJ57063, highly similar to WW domain-binding protein 2;cDNA FLJ59865, highly similar to WW domain-binding protein 2;cDNA FLJ59995, highly similar to WW domain-binding protein 2;WW domain-binding protein 2;Putative uncharacterized protein DKFZp564D012;WW-domain binding protein 2	24.1424	197.832	238308	Q969T9	2	4	4	0.0115994	9.88517e-06
ENSG00000135018	EIF3F;EIF3S5;hCG_1784554	Eukaryotic translation initiation factor 3 subunit F;Eukaryotic translation initiation factor 3 subunit 5;eIF-3-epsilon;eIF3 p47;HCG1784554, isoform CRA_a;cDNA FLJ36192 fis, clone TESTI2027450, highly similar to Eukaryotic translation initiation factor 3 subunit 5;cDNA FLJ52478, highly similar to Eukaryotic translation initiation factor 3 subunit 5;cDNA FLJ52696, highly similar to Eukaryotic tran…	24.134	196.689	236931	O00303	2	4	4	0.0115324	9.88517e-06
ENSG00000148187	SLC31A1;COPT1;CTR1;RP11-110L1.1-002	High affinity copper uptake protein 1;Copper transporter 1;Solute carrier family 31 member 1;Solute carrier family 31 (Copper transporters), member 1;SLC31A1 protein;Putative uncharacterized protein	24.118	194.519	234318	O15431	2	4	4	0.0114052	9.88517e-06
ENSG00000072042	EIF4E2;hCG_33450;EIF4EL3;tmp_locus_9	cDNA FLJ59146, moderately similar to Eukaryotic translation initiation factor 4E type 3;Putative uncharacterized protein EIF4E2;Eukaryotic translation initiation factor 4E member 2, isoform CRA_b;Eukaryotic translation initiation factor 4E type 2;mRNA cap-binding protein type 3;Eukaryotic translation initiation factor 4E-like 3;Eukaryotic translation initiation factor 4E homologous protein;mRNA c…	24.1178	194.498	234292	O60573	2	4	4	0.0114039	9.88517e-06
ENSG00000113552	DERL1;DER1;UNQ243/PRO276	cDNA FLJ42092 fis, clone TESOP2002273, highly similar to Derlin-1;cDNA FLJ57771, highly similar to Derlin-1;Derlin-1;Der1-like protein 1;Degradation in endoplasmic reticulum protein 1	24.0971	191.72	230946	Q9BUN8	2	4	4	0.0112411	9.88517e-06
ENSG00000168092	CREG1;CREG;UNQ727/PRO1409	Protein CREG1;Cellular repressor of E1A-stimulated genes 1;cDNA PSEC0065 fis, clone NT2RP2000997, highly similar to Protein CREG1	24.082	189.723	228540	O75629	2	4	4	0.0111239	9.88517e-06
ENSG00000166411	CCDC50;C3orf6	Coiled-coil domain-containing protein 50;Protein Ymer	24.0375	183.964	221603	Q8IVM0	2	4	4	0.0107863	9.88517e-06
ENSG00000154639	POLE4	Putative uncharacterized protein POLE4;DNA polymerase epsilon subunit 4;DNA polymerase epsilon subunit p12;DNA polymerase II subunit 4	24.0283	182.8	220200	Q9NR33	2	4	4	0.010718	9.88517e-06
ENSG00000167699	PSPC1;PSP1	cDNA FLJ57805, highly similar to Homo sapiens paraspeckle component 1 (PSPC1), transcript variant alpha, mRNA;Paraspeckle component 1;Paraspeckle protein 1	23.9682	175.331	211204	Q8WXF1	2	4	4	0.0102801	9.88517e-06
ENSG00000105669	NUDT1;MTH1;hCG_18431;tcag7.546	7,8-dihydro-8-oxoguanine triphosphatase;8-oxo-dGTPase;Nucleoside diphosphate-linked moiety X motif 1;Putative uncharacterized protein NUDT1;NUDT1 protein;Nudix (Nucleoside diphosphate linked moiety X)-type motif 1;Nudix (Nucleoside diphosphate linked moiety X)-type motif 1, isoform CRA_a	23.9617	174.552	210265	P36639	2	4	4	0.0102344	9.88517e-06
ENSG00000013588	FAM195A;C16orf14	Protein FAM195A;HTB	23.9521	173.387	208862	Q9BUT9	2	4	4	0.0101661	9.88517e-06
ENSG00000104267	UBE2A;hCG_23186;RAD6A;HR6A	Ubiquitin carrier protein;Putative uncharacterized protein UBE2A;Ubiquitin-conjugating enzyme E2A (RAD6 homolog), isoform CRA_a;cDNA FLJ50812, highly similar to Homo sapiens ubiquitin-conjugating enzyme E2A (UBE2A), transcript variant 2, mRNA;Ubiquitin-conjugating enzyme E2 A;Ubiquitin-protein ligase A;Ubiquitin carrier protein A;RAD6 homolog A	23.9515	173.323	208785	P49459	2	4	4	0.0101624	9.88517e-06
ENSG00000105401	STMN2;SCG10;SCGN10	Stathmin-2;Superior cervical ganglion-10 protein;Stathmin	23.8928	166.41	200458	Q93045	2	4	4	0.00975706	9.88517e-06
ENSG00000142657	SRA1;hCG_20299;PP7684	Steroid receptor RNA activator 1, isoform CRA_a;cDNA FLJ30398 fis, clone BRACE2008402, highly similar to Steroid receptor RNA activator 1;Steroid receptor RNA activator 1;Steroid receptor RNA activator protein	23.8847	165.47	199326	Q9HD15	2	4	4	0.00970197	9.88517e-06
ENSG00000108946	COTL1;CLP	Coactosin-like protein	23.8751	164.38	198012	Q14019	2	4	4	0.00963802	9.88517e-06
ENSG00000100554	VHL	Putative uncharacterized protein;Mutant VHL;Von Hippel-Lindau disease tumor suppressor;pVHL;Protein G7;cDNA FLJ51515, highly similar to Von Hippel-Lindau disease tumor suppressor	23.8684	163.622	197099	P40337	2	4	4	0.00959357	9.88517e-06
ENSG00000130724	ZNF593;RP11-96L14.6-002	Zinc finger protein 593;Zinc finger protein T86	23.8625	162.949	196289	O00488	2	4	4	0.00955415	9.88517e-06
ENSG00000099817	IK;RED;RER;CSA2;DKFZp564B112	cDNA, FLJ92684, highly similar to Homo sapiens IK cytokine, down-regulator of HLA II (IK), mRNA;cDNA FLJ53904, highly similar to Protein Red;Protein Red;Protein RER;IK factor;Cytokine IK;IK cytokine, down-regulator of HLA II;Clone TCCCIA00142 mRNA sequence;Chondrosarcoma-associated protein 2;Putative uncharacterized protein DKFZp564B112	23.8539	161.976	195117	Q13123	2	4	4	0.0094971	9.88517e-06
ENSG00000136522	CALU;hCG_41656;tcag7.422	cDNA FLJ14554 fis, clone NT2RM2001839, highly similar to Calumenin;Calumenin, isoform CRA_c;cDNA FLJ31776 fis, clone NT2RI2008141, highly similar to CALUMENIN;cDNA FLJ90381 fis, clone NT2RP2005035, highly similar to Calumenin;cDNA FLJ90608 fis, clone PLACE1001777, highly similar to Calumenin;Calumenin;Crocalbin;IEF SSP 9302;CALU protein;Calumenin, isoform CRA_b;cDNA, FLJ92797, Homo sapiens calume…	23.8531	161.891	195014	O43852	2	4	4	0.0094921	9.88517e-06
ENSG00000015475	DCTN3;DCTN22;RP11-296L22.3-007;hCG_20473	Dynactin subunit 3;Dynactin complex subunit 22 kDa subunit;Dynactin 3 (P22);Dynactin 3 (P22), isoform CRA_a;cDNA FLJ34342 fis, clone FEBRA2009986, moderately similar to Dynactin 3 (p22); dynactin light chain	23.8215	158.387	190793	O75935	2	4	4	0.00928664	9.88517e-06
ENSG00000091140	SC5DL;hCG_1641241	Lathosterol oxidase;Lathosterol 5-desaturase;Delta(7)-sterol 5-desaturase;C-5 sterol desaturase;Sterol-C5-desaturase;Sterol-C5-desaturase (ERG3 delta-5-desaturase homolog, S. cerevisiae)-like;Sterol-C5-desaturase (ERG3 delta-5-desaturase homolog, fungal)-like variant;Sterol-C5-desaturase (ERG3 delta-5-desaturase homolog, fungal)-like, isoform CRA_b;cDNA, FLJ93018, highly similar to Homo sapiens s…	23.8024	156.304	188284	O75845	2	4	4	0.00916451	9.88517e-06
ENSG00000138758	STX10;SYN10	Syntaxin-10;Syntaxin 10	23.796	155.609	187446	O60499	2	4	4	0.00912375	9.88517e-06
ENSG00000132388	BAK1;BAK1P1;BAK2;BCL2L7P1;BAK;BCL2L7;CDN1;DKFZp686D0345	cDNA FLJ75165, highly similar to Homo sapiens BCL2-antagonist/killer 1 (BAK1), mRNA;cDNA FLJ34488 fis, clone HLUNG2004388, highly similar to BCL-2 HOMOLOGOUS ANTAGONIST/KILLER;cDNA FLJ55169, highly similar to Bcl-2 homologous antagonist/killer;cDNA FLJ56706, highly similar to Bcl-2 homologous antagonist/killer;Putative uncharacterized protein BAK1;Putative Bcl-2 homologous antagonist/killer 2;Bcl…	23.7856	154.487	186095	Q16611	2	4	4	0.00905797	9.88517e-06
ENSG00000120802	STX12;RP3-426I6.4-002;RP3-426I6.4-001;hCG_20170	cDNA, FLJ79529, highly similar to Syntaxin-12;Syntaxin 12;Syntaxin 12, isoform CRA_a;cDNA FLJ50021, highly similar to Syntaxin-12;cDNA FLJ54877, highly similar to Syntaxin-12;Syntaxin-12;STX12 protein	23.7532	151.058	181965	Q86Y82	2	4	4	0.00885693	9.88517e-06
ENSG00000120802	GLIPR2;RP11-421H8.5-004;C9orf19;GAPR1	Putative uncharacterized protein GLIPR2;GLI pathogenesis-related 2;Golgi-associated plant pathogenesis-related protein 1;Glioma pathogenesis-related protein 2	23.7442	150.118	180832	Q9H4G4	2	4	4	0.00880179	9.88517e-06
ENSG00000104529	MED18	cDNA FLJ51219, highly similar to Homo sapiens mediator of RNA polymerase II transcription, subunit 18 homolog (MED18), mRNA;Mediator of RNA polymerase II transcription subunit 18;Mediator complex subunit 18;p28b	23.692	144.786	174409	Q9BUE0	2	4	4	0.00848919	9.88517e-06
ENSG00000175063	TP53RK;C20orf64;PRPK;RP1-28H20.1-002	cDNA, FLJ96161;TP53-regulating kinase;p53-related protein kinase;Nori-2;TP53 regulating kinase	23.6724	142.836	172061	Q96S44	2	4	4	0.00837487	9.88517e-06
ENSG00000107371	TMED5;RP5-976O13.2-004;RP5-976O13.2-005;CGI-100;UNQ397/PRO733	Transmembrane emp24 protein transport domain containing 5;Transmembrane emp24 domain-containing protein 5;cDNA FLJ54845, highly similar to Transmembrane emp24 domain-containing protein 5;TMED5 protein	23.667	142.297	171411	Q9Y3A6	2	4	4	0.00834324	9.88517e-06
ENSG00000101160	TCEAL6;TCEAL3;MSTP072	Transcription elongation factor A protein-like 6;Transcription elongation factor S-II protein-like 6;Transcription elongation factor A protein-like 3;Transcription elongation factor S-II protein-like 3	23.6109	136.87	164873	Q6IPX3	2	4	4	0.00802503	9.88517e-06
ENSG00000147400	TCEAL6;TCEAL3;MSTP072	Transcription elongation factor A protein-like 6;Transcription elongation factor S-II protein-like 6;Transcription elongation factor A protein-like 3;Transcription elongation factor S-II protein-like 3	23.6109	136.87	164873	Q969E4	2	4	4	0.00802503	9.88517e-06
ENSG00000137547	UPF3B;RENT3B;UPF3X	cDNA FLJ36409 fis, clone THYMU2010448, highly similar to Regulator of nonsense transcripts 3B;UPF3B protein;Regulator of nonsense transcripts 3B;Nonsense mRNA reducing factor 3B;Up-frameshift suppressor 3 homolog B;Up-frameshift suppressor 3 homolog on chromosome X	23.6017	136.004	163831	Q9BZI7	2	4	4	0.0079743	9.88517e-06
ENSG00000169021	DKFZp686K20216;PIGS;UNQ1873/PRO4316	cDNA, FLJ95416, highly similar to Homo sapiens phosphatidylinositol glycan, class S (PIGS), mRNA;cDNA FLJ45226 fis, clone BRCAN2020412, highly similar to GPI transamidase component PIG-S;cDNA FLJ58583, highly similar to GPI transamidase component PIG-S;Putative uncharacterized protein DKFZp686K20216;GPI transamidase component PIG-S;Phosphatidylinositol-glycan biosynthesis class S protein;cDNA PSE…	23.5882	134.733	162299	Q96S52	2	4	4	0.00789975	9.88517e-06
ENSG00000169021	CSTF2	BetaCstF-64 variant 2;cDNA FLJ58787, highly similar to Cleavage stimulation factor 64 kDa subunit;Cleavage stimulation factor subunit 2;Cleavage stimulation factor 64 kDa subunit;CF-1 64 kDa subunit	23.5648	132.564	159687	P33240	2	4	4	0.0077726	9.88517e-06
ENSG00000136930	PDE6D;hCG_32951;PDED;tmp_locus_12	Phosphodiesterase 6D, cGMP-specific, rod, delta, isoform CRA_a;Putative uncharacterized protein PDE6D;Retinal rod rhodopsin-sensitive cGMP 3',5'-cyclic phosphodiesterase subunit delta;Protein p17;PDE6D protein;Phosphodiesterase 6D, cGMP-specific, rod, delta, isoform CRA_b;Putative uncharacterized protein tmp_locus_12	23.5613	132.244	159301	O43924	2	4	4	0.00775382	9.88517e-06
ENSG00000115514	CYCS;CYC	Cytochrome c;Putative uncharacterized protein CYCS	23.5416	130.449	157139	P99999	2	4	4	0.00764855	9.88517e-06
ENSG00000196975	MANEAL	cDNA FLJ51701, moderately similar to Mus musculus mannosidase, endo-alpha (Manea), mRNA;Glycoprotein endo-alpha-1,2-mannosidase-like protein	23.5287	129.295	155748	Q5VSG8	2	4	4	0.00758089	9.88517e-06
ENSG00000168496	SNX2;TRG9	cDNA FLJ11308 fis, clone PLACE1010074, highly similar to Sorting nexin-2;Sorting nexin-2;Transformation-related gene 9 protein;cDNA FLJ13654 fis, clone PLACE1011477, highly similar to Sorting nexin-2;cDNA FLJ51799, highly similar to Sorting nexin-2;cDNA FLJ50790, highly similar to Sorting nexin-2;Sorting nexin 2 variant	23.5151	128.077	154282	O60749	2	4	4	0.0075095	9.88517e-06
ENSG00000086061	GPN1;MBDIN;XAB1;HUSSY-23;MBDin;hCG_21230	cDNA FLJ51045, highly similar to XPA-binding protein 1;cDNA FLJ61157, highly similar to XPA-binding protein 1;cDNA FLJ51142, highly similar to XPA-binding protein 1;cDNA, FLJ79303, highly similar to XPA-binding protein 1;cDNA FLJ51176, highly similar to Zinc finger protein 512;Putative uncharacterized protein GPN1;GPN-loop GTPase 1;XPA-binding protein 1;MBD2-interacting protein;Putative uncharact…	23.5094	127.575	153677	Q9HCN4	2	4	4	0.00748005	9.88517e-06
ENSG00000137575	LAGE3;XX-FW81657B9.4-002;DXS9879E;ESO3;ITBA2	L antigen family, member 3;L antigen family member 3;Protein ITBA2;Protein ESO-3	23.4997	126.72	152647	Q14657	2	4	4	0.00742992	9.88517e-06
ENSG00000136279	MRPS31;IMOGN38	28S ribosomal protein S31, mitochondrial;Imogen 38	23.4953	126.336	152184	Q92665	2	4	4	0.0074074	9.88517e-06
ENSG00000115233	MRPS15;RPMS15;DC37	28S ribosomal protein S15, mitochondrial	23.4894	125.812	151554	P82914	2	4	4	0.00737671	9.88517e-06
ENSG00000104164	TAF9;TAF2G;TAFII31	Transcription initiation factor TFIID subunit 9;Transcription initiation factor TFIID 31 kDa subunit;Transcription initiation factor TFIID 32 kDa subunit;RNA polymerase II TBP-associated factor subunit G;STAF31/32	23.4601	123.291	148516	Q16594	2	4	4	0.00722885	9.88517e-06
ENSG00000240344	C12orf43	cDNA FLJ58610;cDNA FLJ52172;Uncharacterized protein C12orf43	23.4529	122.671	147769	Q96C57	2	4	4	0.00719252	9.88517e-06
ENSG00000178127	DRAP1	Putative uncharacterized protein DRAP1;Dr1-associated corepressor;Dr1-associated protein 1;Negative co-factor 2-alpha	23.4466	122.137	147127	Q14919	2	4	4	0.00716123	9.88517e-06
ENSG00000168906	C19orf50;MST096	UPF0459 protein C19orf50;MSTP096	23.4224	120.107	144681	Q9BQD3	2	4	4	0.00704221	9.88517e-06
ENSG00000147224	SDF4;CAB45;PSEC0034;RP5-902P8.6-007;hCG_19193;RP5-902P8.6-006	45 kDa calcium-binding protein;Cab45;Stromal cell-derived factor 4;Stromal cell derived factor 4;Stromal cell derived factor 4, isoform CRA_b	23.4224	120.107	144681	Q9BRK5	2	4	4	0.00704221	9.88517e-06
ENSG00000110711	GOSR1;GS28	cDNA FLJ77138, highly similar to Homo sapiens golgi SNAP receptor complex member 1 (GOSR1), transcript variant 1, mRNA;cDNA FLJ58038, highly similar to Golgi SNAP receptor complex member 1;Golgi SNAP receptor complex member 1;28 kDa Golgi SNARE protein;28 kDa cis-Golgi SNARE p28;Cis-golgi SNARE	23.4122	119.263	143664	O95249	2	4	4	0.00699269	9.88517e-06
ENSG00000184007	VPS26A;VPS26	cDNA FLJ78510;Putative uncharacterized protein VPS26A;Vacuolar protein sorting-associated protein 26A;Vesicle protein sorting 26A	23.4051	118.676	142957	O75436	2	4	4	0.00695826	9.88517e-06
ENSG00000140939	TCEB2;hCG_1778969	Putative uncharacterized protein TCEB2;Transcription elongation factor B (SIII), polypeptide 2 (18kDa, elongin B), isoform CRA_a;Transcription elongation factor B (SIII), polypeptide 2 (18kDa, elongin B), isoform CRA_b;Transcription elongation factor B polypeptide 2;RNA polymerase II transcription factor SIII subunit B;SIII p18;Elongin-B;Elongin 18 kDa subunit	23.3811	116.72	140601	Q15370	2	4	4	0.00684361	9.88517e-06
ENSG00000145354	LASS2;RP11-316M1.2-003;RP11-316M1.2-005;RP11-316M1.2-006;RP11-316M1.2-004;TMSG1;RP11-316M1.2-002;hCG_37078	cDNA FLJ75329, highly similar to Homo sapiens LAG1 longevity assurance homolog 2 (S. cerevisiae), transcript variant 2, mRNA;LAG1 homolog, ceramide synthase 2;LAG1 longevity assurance homolog 2;Tumor metastasis-suppressor gene 1 protein;SP260;LAG1 longevity assurance homolog 2 (S. cerevisiae), isoform CRA_c	23.3496	114.198	137563	Q96G23	2	4	4	0.00669575	9.88517e-06
ENSG00000171311	ENAH;MENA	Putative uncharacterized protein ENAH;cDNA FLJ77490, highly similar to Homo sapiens enabled homolog (Drosophila) (ENAH), transcript variant 2, mRNA;Enabled-like protein variant hMenaDv6;Protein enabled homolog;cDNA FLJ45654 fis, clone CTONG2012123, moderately similar to Mus musculus enabled homolog (Drosophila) (Enah)	23.3361	113.13	136277	Q8N8S7	2	4	4	0.00663312	9.88517e-06
ENSG00000169288	PAWR;PAR4	PRKC apoptosis WT1 regulator protein;Prostate apoptosis response 4 protein	23.3265	112.382	135376	Q96IZ0	2	4	4	0.00658926	9.88517e-06
ENSG00000100568	ANP32A;C15orf1;LANP;MAPM;PHAP1	Acidic leucine-rich nuclear phosphoprotein 32 family member A;Potent heat-stable protein phosphatase 2A inhibitor I1PP2A;Acidic nuclear phosphoprotein pp32;Leucine-rich acidic nuclear protein;Putative HLA-DR-associated protein I;Mapmodulin;ANP32A protein;Hepatopoietin PCn127	23.3092	111.047	133768	P39687	2	4	4	0.00651099	9.88517e-06
ENSG00000114023	PURA;PUR1	Transcriptional activator protein Pur-alpha;Purine-rich single-stranded DNA-binding protein alpha;PURA protein;Purine-rich element binding protein A	23.3087	111.004	133716	Q00577	2	4	4	0.00650846	9.88517e-06
ENSG00000177971	CCDC86;CYCLON	cDNA FLJ51395;cDNA FLJ41781 fis, clone IMR322018117;Coiled-coil domain-containing protein 86;Cytokine-induced protein with coiled-coil domain	23.2973	110.128	132660	Q9H6F5	2	4	4	0.0064571	9.88517e-06
ENSG00000100201	GOSR2;GS27	cDNA FLJ61028, highly similar to Golgi SNAP receptor complex member 2;Golgi SNAP receptor complex member 2;27 kDa Golgi SNARE protein;Membrin;cDNA FLJ77098, highly similar to Homo sapiens golgi SNAP receptor complex member 2 (GOSR2), transcript variant C, mRNA	23.2956	110	132506	O14653	2	4	4	0.00644959	9.88517e-06
ENSG00000164985	LXN	Latexin;Endogenous carboxypeptidase inhibitor;Tissue carboxypeptidase inhibitor;MUM	23.2938	109.861	132339	Q9BS40	2	4	4	0.00644146	9.88517e-06
ENSG00000116030	CD2BP2;KIAA1178	CD2 antigen cytoplasmic tail-binding protein 2;FWP010	23.2816	108.942	131232	O95400	2	4	4	0.00638757	9.88517e-06
ENSG00000145293	SNRPD3;Snrpd3	cDNA FLJ51872, highly similar to Small nuclear ribonucleoprotein Sm D3;Small nuclear ribonucleoprotein Sm D3;snRNP core protein D3	23.2798	108.803	131065	P62318	2	4	4	0.00637943	9.88517e-06
ENSG00000085733	SNRPD2;SNRPD1;Snrpd2	Small nuclear ribonucleoprotein Sm D2;snRNP core protein D2	23.2601	107.329	129289	P62316	2	4	4	0.006293	9.88517e-06
ENSG00000079462	CRKL	Crk-like protein	23.2523	106.749	128590	P46109	2	4	4	0.00625898	9.88517e-06
ENSG00000167986	TMEM160	Transmembrane protein 160	23.2522	106.74	128579	Q9NX00	2	4	4	0.00625846	9.88517e-06
ENSG00000071655	PABPN1;PAB2;PABP2	cDNA FLJ57714, highly similar to Poly(A)-binding protein 2;Polyadenylate-binding protein 2;Poly(A)-binding protein II;Polyadenylate-binding nuclear protein 1;Nuclear poly(A)-binding protein 1	23.2409	105.907	127576	Q86U42	2	4	4	0.00620963	9.88517e-06
ENSG00000160131	NDUFB8;RP11-411B6.5-003;RP11-411B6.5-006;hCG_24658	NADH dehydrogenase [ubiquinone] 1 beta subcomplex subunit 8, mitochondrial;NADH-ubiquinone oxidoreductase ASHI subunit;Complex I-ASHI;NADH dehydrogenase (Ubiquinone) 1 beta subcomplex, 8, 19kDa;cDNA FLJ52503, highly similar to NADH dehydrogenase (ubiquinone) 1 beta subcomplex subunit 8, mitochondrial (EC 1.6.5.3) (EC 1.6.99.3) (NADH-ubiquinone oxidoreductase ASHI subunit) (Complex I-ASHI) (CI-ASH…	23.2202	104.397	125757	O95169	2	4	4	0.00612108	9.88517e-06
ENSG00000055070	NDFIP1;N4WBP5;PSEC0192;PSEC0223	NEDD4 family-interacting protein 1;NEDD4 WW domain-binding protein 5;Putative MAPK-activating protein PM13;Putative NF-kappa-B-activating protein 164;Putative NFKB and MAPK-activating protein;Breast cancer-associated protein SGA-1M	23.1858	101.938	122795	Q9BT67	2	4	4	0.0059769	9.88517e-06
ENSG00000095139	TRMT112;AD-001;HSPC152;HSPC170	tRNA methyltransferase 112 homolog;TRM112-like protein	23.1855	101.922	122775	Q9UI30	2	4	4	0.00597595	9.88517e-06
ENSG00000197345	ABI1;SSH3BP1;SSH3BP;RP13-16H11.4-003;hCG_25238	Putative uncharacterized protein ABI1;Abl interactor 1;Abelson interactor 1;Spectrin SH3 domain-binding protein 1;Eps8 SH3 domain-binding protein;e3B1;Nap1-binding protein;Abl-binding protein 4;cDNA FLJ44853 fis, clone BRACE3052321, highly similar to Abl interactor 1;cDNA FLJ52931, highly similar to Homo sapiens abl-interactor 1 (ABI1), transcript variant 3, mRNA;Abl-interactor 1 variant 41;Abl-i…	23.1842	101.83	122665	Q8IZP0	2	4	4	0.00597056	9.88517e-06
ENSG00000081870	UTP3;CRLZ1;SAS10	Something about silencing protein 10;Disrupter of silencing SAS10;UTP3 homolog;Charged amino acid-rich leucine zipper 1	23.183	101.745	122562	Q9NQZ2	2	4	4	0.00596556	9.88517e-06
ENSG00000183010	STX7	cDNA FLJ53760, highly similar to Syntaxin-7;cDNA FLJ50258, weakly similar to Syntaxin-7;Syntaxin-7	23.1677	100.666	121263	O15400	2	4	4	0.00590234	9.88517e-06
ENSG00000180370	PTTG1;PTTG;PTTG2;EAP1;TUTR1;hCG_16307	Pituitary tumor-transforming protein 1;Pituitary tumor transforming gene protein;Securin-2;Pituitary tumor-transforming gene 2 protein;Securin;Pituitary tumor-transforming gene 1 protein;Esp1-associated protein;PTTG1 protein;Pituitary tumor-transforming 1;Pituitary tumor-transforming 1, isoform CRA_a;cDNA, FLJ92498, Homo sapiens pituitary tumor-transforming 1 (PTTG1), mRNA	23.1641	100.422	120968	O95997	2	4	4	0.005888	9.88517e-06
ENSG00000148362	PTTG1;PTTG;PTTG2;EAP1;TUTR1;hCG_16307	Pituitary tumor-transforming protein 1;Pituitary tumor transforming gene protein;Securin-2;Pituitary tumor-transforming gene 2 protein;Securin;Pituitary tumor-transforming gene 1 protein;Esp1-associated protein;PTTG1 protein;Pituitary tumor-transforming 1;Pituitary tumor-transforming 1, isoform CRA_a;cDNA, FLJ92498, Homo sapiens pituitary tumor-transforming 1 (PTTG1), mRNA	23.1641	100.422	120968	Q9NZH5	2	4	4	0.005888	9.88517e-06
ENSG00000181467	DAB2;DOC2	Disabled homolog 2;Differentially-expressed protein 2;DOC-2;cDNA, FLJ95154, highly similar to Homo sapiens disabled homolog 2, mitogen-responsive phosphoprotein (Drosophila) (DAB2), mRNA;cDNA FLJ53147, highly similar to Disabled homolog 2	23.1135	96.9575	116795	P98082	2	4	4	0.00568487	9.88517e-06
ENSG00000168385	UBFD1;UBPH	Putative uncharacterized protein UBFD1;cDNA FLJ35377 fis, clone SKMUS2004908, highly similar to Homo sapiens ubiquitin family domain containing 1 (UBFD1), mRNA;cDNA FLJ42145 fis, clone TESTI4000228, highly similar to Mus musculus ubiquitin family domain containing 1 (Ubfd1), mRNA;Ubiquitin domain-containing protein UBFD1;Ubiquitin-binding protein homolog	23.0619	93.549	112689	O14562	2	4	4	0.00548502	9.88517e-06
ENSG00000104805	RPRD1B;RP5-1057B20.2-004;C20orf77;CREPT	Regulation of nuclear pre-mRNA domain containing 1B;Regulation of nuclear pre-mRNA domain-containing protein 1B;Cell cycle-related and expression-elevated protein in tumor	23.0461	92.53	111462	Q9NQG5	2	4	4	0.00542528	9.88517e-06
ENSG00000167862	NUCB2;NEFA;Nucb2	Nucleobindin 2;Nucleobindin-2;DNA-binding protein NEFA;Gastric cancer antigen Zg4;Nucb2 splice variant	23.024	91.124	109768	P80303	2	4	4	0.00534284	9.88517e-06
ENSG00000116473	C1orf109	cDNA FLJ55172;cDNA, FLJ78992;Uncharacterized protein C1orf109	23.0178	90.7339	109298	Q9NX04	2	4	4	0.00531997	9.88517e-06
ENSG00000108010	SFRS11;DKFZp686M13204;RP4-677H15.3-004;RP4-677H15.3-003;DKFZp686D02116;DKFZp686P22142;RP4-677H15.3-002;hCG_22837	cDNA FLJ58939, highly similar to Splicing factor arginine/serine-rich 11;cDNA FLJ52287, highly similar to Splicing factor arginine/serine-rich 11;Splicing factor, arginine/serine-rich 11;Arginine-rich 54 kDa nuclear protein;SFRS11 protein;Putative uncharacterized protein DKFZp686M13204;Putative uncharacterized protein DKFZp686D02116;Putative uncharacterized protein DKFZp686P22142;Splicing factor,…	23.0166	90.6572	109206	Q05519	2	4	4	0.00531547	9.88517e-06
ENSG00000156136	FLJ90652;hCG_1770728;INO80E;CCDC95;FLJ00210	LP9167 protein;Putative uncharacterized protein FLJ90652;INO80 complex subunit E;Coiled-coil domain-containing protein 95;FLJ00210 protein	22.9969	89.4327	107731	Q8NBZ0	2	4	4	0.00524367	9.88517e-06
ENSG00000197785	CSNK2A1;hCG_39868;CK2A1;hCG_21984	cDNA, FLJ92904, highly similar to Homo sapiens casein kinase 2, alpha 1 polypeptide (CSNK2A1), mRNA;Casein kinase 2, alpha 1 polypeptide, isoform CRA_b;cDNA FLJ57289, highly similar to Casein kinase II subunit alpha (EC 2.7.11.1);Casein kinase II alpha 1 subunit isoform a;Casein kinase II subunit alpha;Casein kinase 2 alpha isoform;CSNK2A1 protein;Casein kinase II alpha subunit;HCG21984	22.9769	88.2008	106247	P68400	2	4	4	0.00517144	9.88517e-06
ENSG00000000419	CSNK2A1;hCG_39868;CK2A1;hCG_21984	cDNA, FLJ92904, highly similar to Homo sapiens casein kinase 2, alpha 1 polypeptide (CSNK2A1), mRNA;Casein kinase 2, alpha 1 polypeptide, isoform CRA_b;cDNA FLJ57289, highly similar to Casein kinase II subunit alpha (EC 2.7.11.1);Casein kinase II alpha 1 subunit isoform a;Casein kinase II subunit alpha;Casein kinase 2 alpha isoform;CSNK2A1 protein;Casein kinase II alpha subunit;HCG21984	22.9769	88.2008	106247	Q8NEV1	2	4	4	0.00517144	9.88517e-06
ENSG00000072682	ACTR1A;CTRN1;Actr1a;Ctrn1	Alpha-centractin;Centrosome-associated actin homolog;Actin-RPV;ARP1;cDNA FLJ55002, highly similar to Alpha-centractin;cDNA FLJ52695, highly similar to Alpha-centractin;cDNA FLJ52800, highly similar to Alpha-centractin	22.9578	87.0384	104846	P61163	2	4	4	0.00510329	9.88517e-06
ENSG00000031698	LIN7A;MALS1;VELI1	Protein lin-7 homolog A;Mammalian lin-seven protein 1;Vertebrate lin-7 homolog 1;Tax interaction protein 33	22.9253	85.0972	102508	O14910	2	4	4	0.00498947	9.88517e-06
ENSG00000104524	NUP54;DKFZp434L1613	Nucleoporin p54;54 kDa nucleoporin;cDNA FLJ60840, highly similar to Nucleoporin p54;cDNA FLJ52746, highly similar to Nucleoporin p54;Nucleoporin 54kDa variant;Putative uncharacterized protein DKFZp434L1613	22.9177	84.653	101973	Q7Z3B4	2	4	4	0.00496343	9.88517e-06
ENSG00000138757	PRKACB;RP11-82H13.1-007;RP11-82H13.1-009;RP11-82H13.1-010;RP11-82H13.1-008;RP11-82H13.1-011;RP11-82H13.1-013;RP11-82H13.1-012;RP11-82H13.1-003;RP11-82H13.1-005;hCG_23660	Protein kinase, cAMP-dependent, catalytic, beta;cDNA FLJ34101 fis, clone FCBBF3007631, highly similar to cAMP-dependent protein kinase, beta-catalytic subunit (EC 2.7.11.11);Protein kinase, cAMP-dependent, catalytic, beta, isoform CRA_a;cAMP-dependent protein kinase catalytic subunit beta isoform 2;cDNA, FLJ95374, Homo sapiens protein kinase, cAMP-dependent, catalytic, beta(PRKACB), transcript va…	22.9056	83.9443	101119	P22694	2	4	4	0.00492187	9.88517e-06
ENSG00000125656	MRPL46;C15orf4;LIECG2;FLJ00124	39S ribosomal protein L46, mitochondrial;P2ECSL;FLJ00124 protein	22.8926	83.1912	100212	Q9H2W6	2	4	4	0.00487772	9.88517e-06
ENSG00000181938	CYBA	cDNA FLJ57889, highly similar to Cytochrome b-245 light chain;Cytochrome b-245 light chain;p22 phagocyte B-cytochrome;Neutrophil cytochrome b 22 kDa polypeptide;p22-phox;Cytochrome b(558) alpha chain;Cytochrome b558 subunit alpha;Superoxide-generating NADPH oxidase light chain subunit	22.8778	82.3445	99192.2	P13498	2	4	4	0.00482807	9.88517e-06
ENSG00000182552	SFRS4;hCG_23483;SRP75	Splicing factor, arginine/serine-rich 4, isoform CRA_b;cDNA FLJ76859, highly similar to Homo sapiens splicing factor, arginine/serine-rich 4 (SFRS4), mRNA;cDNA FLJ50118, highly similar to Splicing factor, arginine/serine-rich 4;Splicing factor, arginine/serine-rich 4;Pre-mRNA-splicing factor SRP75;SRP001LB;Splicing factor, arginine/serine-rich 4 variant	22.8682	81.7972	98532.9	Q08170	2	4	4	0.00479599	9.88517e-06
ENSG00000118705	PPP1R7;SDS22	Protein phosphatase 1 regulatory subunit 7;Protein phosphatase 1 regulatory subunit 22;Putative uncharacterized protein PPP1R7	22.8573	81.1804	97789.9	Q15435	2	4	4	0.00475982	9.88517e-06
ENSG00000149084	S100A7A;S100A15;S100A7L1	Protein S100-A7A;S100 calcium-binding protein A7A;S100 calcium-binding protein A7-like 1;S100 calcium-binding protein A15	22.8149	78.8282	94956.4	Q86SG5	2	4	4	0.0046219	9.88517e-06
ENSG00000166847	S100A7;PSOR1;S100A7C	Protein S100-A7;S100 calcium-binding protein A7;Psoriasin	22.8146	78.8151	94940.6	P31151	2	4	4	0.00462114	9.88517e-06
ENSG00000113384	AKTIP;FTS;DKFZp434G1122	cDNA FLJ57463, highly similar to Fused toes protein;AKT-interacting protein;Fused toes protein homolog;Ft1;Putative uncharacterized protein DKFZp434G1122	22.8105	78.5931	94673.2	Q9H8T0	2	4	4	0.00460812	9.88517e-06
ENSG00000102007	C14orf1;hCG_21643;AD-011;HSPC288;x0006	C14orf1 protein;Chromosome 14 open reading frame 1, isoform CRA_a;cDNA, FLJ92025;Full-length cDNA clone CS0DC006YI13 of Neuroblastoma of Homo sapiens (human);Probable ergosterol biosynthetic protein 28	22.7967	77.8411	93767.4	Q9UKR5	2	4	4	0.00456403	9.88517e-06
ENSG00000164022	CDCA8;PESCRG3	cDNA FLJ78084, highly similar to Homo sapiens cell division cycle associated 8, mRNA;cDNA FLJ56590, highly similar to Borealin;Borealin;Dasra-B;Cell division cycle-associated protein 8;Pluripotent embryonic stem cell-related gene 3 protein	22.7867	77.3045	93121	Q53HL2	2	4	4	0.00453256	9.88517e-06
ENSG00000139579	POLR2D	DNA-directed RNA polymerase II subunit RPB4;DNA-directed RNA polymerase II subunit D;RNA polymerase II 16 kDa subunit;Putative uncharacterized protein POLR2D	22.7833	77.1209	92899.8	O15514	2	4	4	0.0045218	9.88517e-06
ENSG00000176014	RBM42	cDNA FLJ60187;RNA-binding protein 42;RNA-binding motif protein 42	22.7665	76.2307	91827.5	Q9BTD8	2	4	4	0.0044696	9.88517e-06
ENSG00000213551	SERPINB1;ELANH2;MNEI;PI2	Leukocyte elastase inhibitor;Monocyte/neutrophil elastase inhibitor;Peptidase inhibitor 2;Serpin B1;cDNA FLJ57130, highly similar to Leukocyte elastase inhibitor;cDNA FLJ53963, highly similar to Leukocyte elastase inhibitor	22.7663	76.2212	91816	P30740	2	4	4	0.00446905	9.88517e-06
ENSG00000146540	SELS;VIMP;AD-015;SBBI8;hCG_28037	Selenoprotein S;VCP-interacting membrane protein;VIMP	22.76	75.888	91414.7	Q9BQE4	2	4	4	0.00444951	9.88517e-06
ENSG00000110717	PNN;DRS;MEMA	cDNA FLJ75071, highly similar to Homo sapiens pinin, desmosome associated protein (PNN), mRNA;cDNA FLJ56361, highly similar to Pinin;Pinin;140 kDa nuclear and cell adhesion-related phosphoprotein;Domain-rich serine protein;Melanoma metastasis clone A protein;Desmosome-associated protein;SR-like protein;Nuclear protein SDK3;cDNA FLJ52602, highly similar to Pinin;Neutrophil protein	22.7565	75.7031	91191.9	Q9H307	2	4	4	0.00443867	9.88517e-06
ENSG00000203879	DCTN2;hCG_2016464;DCTN50	Dynactin 2 (P50), isoform CRA_b;cDNA FLJ31120 fis, clone IMR322000730, highly similar to Dynactin subunit 2;cDNA FLJ77785;cDNA, FLJ95559, Homo sapiens dynactin 2 (p50) (DCTN2), mRNA;cDNA FLJ38923 fis, clone NT2NE2011823, highly similar to Dynactin subunit 2;Dynactin subunit 2;Dynactin complex 50 kDa subunit;50 kDa dynein-associated polypeptide;p50 dynamitin;Dynactin 2 variant	22.7144	73.5269	88570.5	Q13561	2	4	4	0.00431107	9.88517e-06
ENSG00000093144	LOH12CR1	Loss of heterozygosity 12 chromosomal region 1 protein	22.7098	73.2918	88287.3	Q969J3	2	4	4	0.00429729	9.88517e-06
ENSG00000242485	FIP1L1;FIP1;RHE	cDNA FLJ56493, highly similar to Pre-mRNA 3'-end-processing factor FIP1;Pre-mRNA 3'-end-processing factor FIP1;Factor interacting with PAP;FIP1-like 1 protein;Rearranged in hypereosinophilia	22.704	73.0003	87936.1	Q6UN15	2	4	4	0.0042802	9.88517e-06
ENSG00000169599	NECAP2	cDNA FLJ52763, highly similar to Adaptin ear-binding coat-associated protein 2;cDNA FLJ53612, highly similar to Adaptin ear-binding coat-associated protein 2;Putative uncharacterized protein;Adaptin ear-binding coat-associated protein 2;NECAP endocytosis-associated protein 2	22.7023	72.9143	87832.6	Q9NVZ3	2	4	4	0.00427516	9.88517e-06
ENSG00000110917	ATP5J2;ATP5JL;hCG_2023419;tcag7.652	Putative uncharacterized protein ATP5J2;ATP synthase subunit f, mitochondrial;ATP synthase, H+ transporting, mitochondrial F0 complex, subunit f isoform 2a variant;ATP synthase, H+ transporting, mitochondrial F0 complex, subunit F2;ATP synthase, H+ transporting, mitochondrial F0 complex, subunit f, isoform 2;ATP5J2 protein	22.6963	72.6087	87464.4	P56134	2	4	4	0.00425724	9.88517e-06
ENSG00000125818	S100A11;MLN70;S100C	cDNA, FLJ92471, highly similar to Homo sapiens S100 calcium binding protein A11 (calgizzarin) (S100A11), mRNA;Protein S100-A11;S100 calcium-binding protein A11;Protein S100-C;Calgizzarin;Metastatic lymph node gene 70 protein	22.6771	71.6488	86308.1	P31949	2	4	4	0.00420096	9.88517e-06
ENSG00000147536	MRPL30;MRPL28;RPML28;HSPC249;hCG_1989457;C2orf15	39S ribosomal protein L30, mitochondrial;39S ribosomal protein L28, mitochondrial;HCG1989457, isoform CRA_a;Putative uncharacterized protein MRPL30;cDNA, FLJ94831;Uncharacterized protein C2orf15	22.6286	69.2821	83457.2	Q8TCC3	2	4	4	0.00406219	9.88517e-06
ENSG00000171490	STX8	Syntaxin-8	22.6021	68.0192	81935.9	Q9UNK0	2	4	4	0.00398814	9.88517e-06
ENSG00000103415	QKI;HKQ;QK3	cDNA FLJ52494, highly similar to Mus musculus quaking (Qk), mRNA;Protein quaking;Quaking protein 3	22.589	67.4062	81197.5	Q96PU8	2	4	4	0.0039522	9.88517e-06
ENSG00000138018	EIF1AY	Putative uncharacterized protein EIF1AY;Eukaryotic translation initiation factor 1A, Y-chromosomal;Eukaryotic translation initiation factor 4C	22.5702	66.5312	80143.5	O14602	2	4	4	0.0039009	9.88517e-06
ENSG00000104325	GLTSCR2	cDNA FLJ52137, moderately similar to Glioma tumor suppressor candidate region gene 2 protein;cDNA FLJ57014, highly similar to Glioma tumor suppressor candidate region gene 2 protein;PreS1 binding protein;Glioma tumor suppressor candidate region gene 2;GLTSCR2 protein;Glioma tumor suppressor candidate region gene 2 protein;p60	22.5634	66.2179	79766.1	Q9NZM5	2	4	4	0.00388253	9.88517e-06
ENSG00000103266	CDC73;C1orf28;HRPT2	Parafibromin;Cell division cycle protein 73 homolog;Hyperparathyroidism 2 protein;cDNA FLJ57893, highly similar to Parafibromin	22.5605	66.0854	79606.5	Q6P1J9	2	4	4	0.00387476	9.88517e-06
ENSG00000159840	HYI;SB156;HT036;RP11-506B15.5-005;RP11-506B15.5-004;RP11-506B15.5-003	Putative hydroxypyruvate isomerase;Endothelial cell apoptosis protein E-CE1;Hydroxypyruvate isomerase homolog (E. coli);cDNA FLJ38925 fis, clone NT2NE2012243, highly similar to Homo sapiens hydroxypyruvate isomerase homolog (E. coli) (HYI), mRNA	22.5591	66.0245	79533.1	Q5T013	2	4	4	0.00387119	9.88517e-06
ENSG00000213024	UBE2S;E2EPF;OK/SW-cl.73	Ubiquitin-conjugating enzyme E2 S;Ubiquitin-protein ligase S;Ubiquitin carrier protein S;Ubiquitin-conjugating enzyme E2-24 kDa;Ubiquitin-conjugating enzyme E2-EPF5;E2-EPF;Ubiquitin carrier protein;UBE2S protein	22.5544	65.8057	79269.5	Q16763	2	4	4	0.00385836	9.88517e-06
ENSG00000131368	CDC42EP3;BORG2;CEP3	Cdc42 effector protein 3;Binder of Rho GTPases 2;MSE55-related Cdc42-binding protein;cDNA FLJ46903 fis, clone MESAN2003661, highly similar to Cdc42 effector protein 3 (Binder of Rho GTPases 2);Putative uncharacterized protein CDC42EP3	22.4881	62.8526	75712.2	Q9UKI2	2	4	4	0.00368521	9.88517e-06
ENSG00000221914	UBE2V1;CROC1;UBE2V;UEV1;P/OKcl.19	Ubiquitin-conjugating enzyme E2 variant 1;CROC-1;TRAF6-regulated IKK activator 1 beta Uev1A	22.4829	62.6251	75438.2	Q13404	2	4	4	0.00367188	9.88517e-06
ENSG00000186432	TUSC1	Tumor suppressor candidate gene 1 protein;TSG-9	22.4382	60.7149	73137.2	Q2TAM9	2	4	4	0.00355988	9.88517e-06
ENSG00000124193	RPA3;hCG_17407;tcag7.136;REPA3;RPA14	Replication protein A3, 14kDa;Replication protein A3, 14kDa, isoform CRA_b;cDNA, FLJ92105, Homo sapiens replication protein A3, 14kDa (RPA3), mRNA;Putative uncharacterized protein RPA3;Replication protein A3, 14kDa, isoform CRA_a;Replication protein A 14 kDa subunit;Replication factor A protein 3	22.3979	59.0436	71124	P35244	2	4	4	0.00346188	9.88517e-06
ENSG00000134851	C15orf38	UPF0552 protein C15orf38	22.3861	58.5598	70541.2	Q7Z6K5	2	4	4	0.00343352	9.88517e-06
ENSG00000198860	IGBP1;IBP1	Immunoglobulin-binding protein 1;CD79a-binding protein 1;B-cell signal transduction molecule alpha 4;Renal carcinoma antigen NY-REN-16	22.3722	58.0008	69867.7	P78318	2	4	4	0.00340074	9.88517e-06
ENSG00000137161	IMP4;MGC19606;BXDC4	Putative uncharacterized protein IMP4;Putative uncharacterized protein MGC19606;cDNA FLJ78128, highly similar to Homo sapiens IMP4, U3 small nucleolar ribonucleoprotein, homolog (yeast) (IMP4), mRNA;cDNA FLJ78357, highly similar to Homo sapiens IMP4, U3 small nucleolar ribonucleoprotein, homolog (yeast) (IMP4), mRNA;cDNA, FLJ93237, Homo sapiens U3 snoRNP protein 4 homolog (IMP4), mRNA;U3 small nu…	22.3696	57.8963	69741.9	Q96G21	2	4	4	0.00339461	9.88517e-06
ENSG00000173876	MPHOSPH10;MPP10	U3 small nucleolar ribonucleoprotein protein MPP10;M phase phosphoprotein 10;cDNA FLJ32300 fis, clone PROST2002227, highly similar to U3 small nucleolar ribonucleoprotein protein MPP10;Putative uncharacterized protein MPHOSPH10	22.3633	57.6445	69438.5	O00566	2	4	4	0.00337985	9.88517e-06
ENSG00000185057	ARL1	cDNA FLJ51704, highly similar to ADP-ribosylation factor-like protein 1;cDNA FLJ50309, highly similar to ADP-ribosylation factor-like protein 1;ADP-ribosylation factor-like protein 1	22.3609	57.5458	69319.7	P40616	2	4	4	0.00337406	9.88517e-06
ENSG00000166797	PRKACA;PKACA;KIN27	cDNA FLJ77368, highly similar to Homo sapiens protein kinase, cAMP-dependent, catalytic, alpha (PRKACA), transcript variant 2, mRNA;cAMP-dependent protein kinase catalytic subunit alpha;Protein kinase A-alpha	22.3588	57.4637	69220.8	P17612	2	4	4	0.00336925	9.88517e-06
ENSG00000143420	AATF;CHE1;DED;HSPC277	Protein AATF;Apoptosis-antagonizing transcription factor;Rb-binding protein Che-1	22.3284	56.2671	67779.4	Q9NY61	2	4	4	0.00329909	9.88517e-06
ENSG00000140740	POU2F1;OCT1;OTF1;RP11-52A20.1-007;oct-1B	POU domain, class 2, transcription factor 1;Octamer-binding transcription factor 1;Octamer-binding protein 1;NF-A1;POU class 2 homeobox 1;cDNA FLJ34119 fis, clone FCBBF3009464, highly similar to POU domain, class 2, transcription factor 1;cDNA FLJ59165, highly similar to POU domain, class 2, transcription factor 1;cDNA FLJ57693, highly similar to POU domain, class 2, transcription factor 1;Oct-1B	22.3047	55.3503	66675	P14859	2	4	4	0.00324533	9.88517e-06
ENSG00000143942	CSDC2;PIPPIN	cDNA, FLJ93943, highly similar to Homo sapiens RNA-binding protein pippin (PIPPIN), mRNA;Cold shock domain-containing protein C2;RNA-binding protein PIPPin	22.2852	54.6068	65779.4	Q9Y534	2	4	4	0.00320174	9.88517e-06
ENSG00000162076	CLN6	Ceroid-lipofuscinosis neuronal protein 6;cDNA FLJ57253, highly similar to Ceroid-lipofuscinosis neuronal protein 6;cDNA FLJ57025, highly similar to Ceroid-lipofuscinosis neuronal protein 6;cDNA FLJ90272 fis, clone NT2RP1000050, highly similar to Ceroid-lipofuscinosis neuronal protein 6	22.2594	53.6367	64610.8	Q9NWW5	2	4	4	0.00314486	9.88517e-06
ENSG00000163002	TAF12;TAF15;TAF2J;TAFII20	Transcription initiation factor TFIID subunit 12;Transcription initiation factor TFIID 20/15 kDa subunits	22.2569	53.5469	64502.5	Q16514	2	4	4	0.00313959	9.88517e-06
ENSG00000125726	EPN1	cDNA FLJ55368, highly similar to Epsin-1;Epsin-1;EPS-15-interacting protein 1;EH domain-binding mitotic phosphoprotein	22.2463	53.1527	64027.7	Q9Y6I3	2	4	4	0.00311648	9.88517e-06
ENSG00000161634	BNIP3L;BNIP3A;BNIP3H;NIX;hCG_17158	cDNA, FLJ79214, highly similar to BCL2/adenovirus E1B 19 kDa protein-interacting protein 3;cDNA, FLJ79519, highly similar to BCL2/adenovirus E1B 19 kDaprotein-interacting protein 3;cDNA FLJ51086, highly similar to BCL2/adenovirus E1B 19 kDa protein-interacting protein 3;BCL2/adenovirus E1B 19 kDa protein-interacting protein 3-like;NIP3-like protein X;BCL2/adenovirus E1B 19 kDa protein-interacting…	22.2363	52.7862	63586.3	O60238	2	4	4	0.003095	9.88517e-06
ENSG00000184270	RDBP;DADB-122G4.4-007;DAMC-178C20.5-007;DAQB-331I12.3-007;DASS-107J21.4-007;XXbac-BCX116I9.1-007;XXbac-BPG116M5.4-007;DADB-122G4.4-011;DAMC-178C20.5-011;DAQB-331I12.3-011;DASS-107J21.4-011;XXbac-BCX116I9.1-011;XXbac-BPG116M5.4-011;DADB-122G4.4-010;DAMC-178C20.5-010;DAQB-331I12.3-010;DASS-107J21.4-010;XXbac-BCX116I9.1-010;XXbac-BPG116M5.4-010;DADB-122G4.4-009;DAMC-178C20.5-009;DAQB-331I12.3-009;DA…	RD RNA binding protein;Negative elongation factor E;RNA-binding protein RD;cDNA FLJ52247, highly similar to Negative elongation factor E;cDNA FLJ56180, highly similar to Negative elongation factor E;RD RNA binding protein, isoform CRA_a;cDNA FLJ56553, highly similar to Negative elongation factor E;Nuclear protein;cDNA FLJ61007, highly similar to Negative elongation factor E	22.2156	52.0321	62677.9	P18615	2	4	4	0.00305078	9.88517e-06
ENSG00000113643	MYL6B;MLC1SA	cDNA FLJ60058, highly similar to Myosin light chain 1, slow-twitch muscle A isoform;Myosin light chain 6B;Smooth muscle and nonmuscle myosin light chain alkali 6B;Myosin light chain 1 slow-twitch muscle A isoform	22.1999	51.4711	62002.1	P14649	2	4	4	0.00301788	9.88517e-06
ENSG00000166337	TRAPPC4;SBDN;CGI-104;HSPC172;PTD009	Trafficking protein particle complex subunit 4;Synbindin;TRS23 homolog;Hematopoietic stem/progenitor cell protein 172;cDNA FLJ59189, highly similar to Trafficking protein particle complex subunit 4;cDNA FLJ55104, moderately similar to Trafficking protein particle complex subunit4	22.1824	50.8505	61254.5	Q9Y296	2	4	4	0.0029815	9.88517e-06
ENSG00000169813	S100A10;ANX2LG;CAL1L;CLP11	Protein S100-A10;S100 calcium-binding protein A10;Calpactin-1 light chain;Calpactin I light chain;p10 protein;p11;Cellular ligand of annexin II;S100A10 protein	22.1676	50.3322	60630.2	P60903	2	4	4	0.00295111	9.88517e-06
ENSG00000143641	RBM18	Probable RNA-binding protein 18;RNA-binding motif protein 18;cDNA FLJ50191, weakly similar to Homo sapiens RNA binding motif protein 18 (RBM18), mRNA;cDNA FLJ51605, moderately similar to Homo sapiens RNA binding motif protein 18 (RBM18), mRNA	22.1664	50.2876	60576.4	Q96H35	2	4	4	0.00294849	9.88517e-06
ENSG00000185127	FAM133A	Protein FAM133A	22.1653	50.252	60533.6	Q8N9E0	2	4	4	0.00294641	9.88517e-06
ENSG00000138777	STX4;STX4A;hCG_21149	Putative uncharacterized protein STX4;Syntaxin 4A (Placental), isoform CRA_c;cDNA FLJ34514 fis, clone HLUNG2006599, highly similar to Syntaxin-4;Syntaxin 4A (Placental), isoform CRA_a;cDNA FLJ57517, highly similar to Syntaxin-4;Syntaxin-4;Renal carcinoma antigen NY-REN-31	22.1059	48.2233	58089.8	Q12846	2	4	4	0.00282746	9.88517e-06
ENSG00000107164	IKIP;IKBIP	IKIP protein;Inhibitor of nuclear factor kappa-B kinase-interacting protein	22.1006	48.0472	57877.6	Q70UQ0	2	4	4	0.00281713	9.88517e-06
ENSG00000066583	SNX1;hCG_33348	Putative uncharacterized protein SNX1;Sorting nexin 1, isoform CRA_d;Sorting nexin-1;Sorting nexin 1 isoform a variant;cDNA FLJ46302 fis, clone TESTI4036048, highly similar to Sorting nexin 1	22.0865	47.5812	57316.3	Q13596	2	4	4	0.00278981	9.88517e-06
ENSG00000104687	BCLAF1;BTF;KIAA0164	Bcl-2-associated transcription factor 1;cDNA, FLJ79533, highly similar to Bcl-2-associated transcription factor 1;BCLAF1 protein	22.0711	47.0747	56706.2	Q9NYF8	2	4	4	0.00276011	9.88517e-06
ENSG00000147419	STX5;STX5A;hCG_1734926	Syntaxin-5;Syntaxin 5A, isoform CRA_c;cDNA FLJ57518, highly similar to Syntaxin-5;Putative uncharacterized protein STX5	22.0609	46.7447	56308.6	Q13190	2	4	4	0.00274076	9.88517e-06
ENSG00000024422	SAP30BP;HCNGP;HTRG;HTRP;DKFZp586L2022	SAP30-binding protein;Transcriptional regulator protein HCNGP;cDNA FLJ53632, highly similar to SAP30-binding protein;Putative uncharacterized protein DKFZp586L2022	22.0522	46.4627	55968.9	Q9UHR5	2	4	4	0.00272423	9.88517e-06
ENSG00000126945	DCAKD	Dephospho-CoA kinase domain-containing protein	22.0312	45.7916	55160.5	Q8WVC6	2	4	4	0.00268488	9.88517e-06
ENSG00000150093	RALB;hCG_17321	cDNA FLJ55177, highly similar to Ras-related protein Ral-B;cDNA FLJ54954, highly similar to Ras-related protein Ral-B;Putative uncharacterized protein RALB;Ras-related protein Ral-B;V-ral simian leukemia viral oncogene homolog B (Ras related; GTP binding protein), isoform CRA_a;cDNA, FLJ92808, Homo sapiens v-ral simian leukemia viral oncogene homolog B (rasrelated; GTP binding protein) (RALB), mR…	22.0191	45.4072	54697.5	P11234	2	4	4	0.00266234	9.88517e-06
ENSG00000123374	TAF9B;TAF9L	cDNA, FLJ92954, highly similar to Homo sapiens TAF9-like RNA polymerase II, TATA box binding protein (TBP)-associated factor, 31kDa (TAF9L), mRNA;Transcription initiation factor TFIID subunit 9B;Transcription initiation factor TFIID subunit 9-like;Transcription-associated factor TAFII31L;Neuronal cell death-related protein 7	21.9936	44.6132	53741.1	Q9HBM6	2	4	4	0.00261579	9.88517e-06
ENSG00000172336	C6orf125;RP11-6B20.2-002	Uncharacterized protein C6orf125;Breast cancer-associated protein SGA-81M;OTTHUMP00000016217	21.9824	44.2661	53322.9	Q9BRT2	2	4	4	0.00259544	9.88517e-06
ENSG00000164109	IMMP2L;hCG_2039401;tcag7.50	IMP2 inner mitochondrial membrane peptidase-like (S. cerevisiae), isoform CRA_a;IMP2 inner mitochondrial membrane protease-like (S. cerevisiae);cDNA, FLJ92240, Homo sapiens IMP2 inner mitochondrial membrane protease-like (S.cerevisiae) (IMMP2L), mRNA;Putative uncharacterized protein IMMP2L;Mitochondrial inner membrane protease subunit 2;IMP2-like protein	21.9522	43.3515	52221.2	Q96T52	2	4	4	0.00254181	9.88517e-06
ENSG00000100714	GIPC1;hCG_27513;C19orf3;GIPC;RGS19IP1	GIPC PDZ domain containing family, member 1, isoform CRA_b;Putative uncharacterized protein GIPC1;cDNA FLJ76166, highly similar to Homo sapiens GIPC PDZ domain containing family, member 1 (GIPC1), transcript variant 2, mRNA;cDNA FLJ76072, highly similar to Homo sapiens GIPC PDZ domain containing family, member 1 (GIPC1), transcript variant 1, mRNA;PDZ domain-containing protein GIPC1;RGS19-interac…	21.9359	42.8633	51633.1	O14908	2	4	4	0.00251319	9.88517e-06
ENSG00000062485	KIAA0101;PAF;NS5ATP9;L5	Putative uncharacterized protein KIAA0101;PCNA-associated factor;p15PAF;Overexpressed in anaplastic thyroid carcinoma 1;Hepatitis C virus NS5A-transactivated protein 9	21.9015	41.8524	50415.5	Q15004	2	4	4	0.00245392	9.88517e-06
ENSG00000128567	BLOC1S3;BLOS3	Biogenesis of lysosome-related organelles complex 1 subunit 3	21.8554	40.5373	48831.3	Q6QNY0	2	4	4	0.00237681	9.88517e-06
ENSG00000152558	TAF7;TAF2F;TAFII55	Transcription initiation factor TFIID subunit 7;Transcription initiation factor TFIID 55 kDa subunit;RNA polymerase II TBP-associated factor subunit F	21.8313	39.8664	48023	Q15545	2	4	4	0.00233747	9.88517e-06
ENSG00000153310	RAB11B;YPT3	RAB11B protein;Ras-related protein Rab-11B;GTP-binding protein YPT3;cDNA FLJ61134, highly similar to Ras-related protein Rab-11B;cDNA FLJ51542, highly similar to Ras-related protein Rab-11B;RAB11B, member RAS oncogene family	21.7102	36.6561	44155.9	Q15907	2	4	4	0.00214924	9.88517e-06
ENSG00000104472	TPM2;TMSB;TPM2b;RP11-112J3.4-006;RP11-112J3.4-005	Tropomyosin beta chain;Tropomyosin-2;Beta-tropomyosin;Beta tropomyosin isoform;cDNA FLJ56690, highly similar to Tropomyosin beta chain;cDNA FLJ57036, highly similar to Homo sapiens tropomyosin 2 (beta) (TPM2), transcript variant 2, mRNA;Tropomyosin 2 (Beta)	21.688	36.0951	43480.1	P07951	2	4	4	0.00211635	9.88517e-06
ENSG00000136026	ARFIP2;POR1	cDNA FLJ52523, highly similar to Arfaptin-2;cDNA FLJ51138, highly similar to Arfaptin-2;cDNA FLJ51194, highly similar to Arfaptin-2;Arfaptin-2;ADP-ribosylation factor-interacting protein 2;Partner of RAC1	21.6768	35.8174	43145.7	P53365	2	4	4	0.00210007	9.88517e-06
ENSG00000170606	TIPIN	TIMELESS-interacting protein;cDNA FLJ53020, highly similar to Homo sapiens timeless-interacting protein, mRNA	21.6511	35.1848	42383.6	Q9BVW5	2	4	4	0.00206298	9.88517e-06
ENSG00000105364	UBL3;hCG_29152;PNSC1	Ubiquitin-like 3, isoform CRA_a;cDNA FLJ32018 fis, clone NTONG1000087, highly similar to Ubiquitin-like protein 3;cDNA, FLJ92110, Homo sapiens ubiquitin-like 3 (UBL3), mRNA;Putative uncharacterized protein UBL3;Ubiquitin-like protein 3;Membrane-anchored ubiquitin-fold protein;Protein HCG-1	21.6317	34.7148	41817.5	O95164	2	4	4	0.00203542	9.88517e-06
ENSG00000115866	NECAP1;hCG_22219	NECAP endocytosis associated 1, isoform CRA_a;cDNA FLJ78563;cDNA FLJ52944, highly similar to Adaptin ear-binding coat-associated protein 1;Adaptin ear-binding coat-associated protein 1;NECAP endocytosis-associated protein 1	21.6026	34.0214	40982.2	Q8NC96	2	4	4	0.00199476	9.88517e-06
ENSG00000140105	RCOR1;KIAA0071;RCOR	REST corepressor 1;Protein CoREST	21.5818	33.5353	40396.7	Q9UKL0	2	4	4	0.00196626	9.88517e-06
ENSG00000067064	ITGB3BP;CENPR;NRIF3	Centromere protein R;Nuclear receptor-interacting factor 3;Integrin beta-3-binding protein;Beta-3-endonexin	21.5792	33.4742	40323.1	Q13352	2	4	4	0.00196268	9.88517e-06
ENSG00000070761	FAM176B;C1orf78	Protein FAM176B	21.5614	33.0631	39827.8	Q9NVM1	2	4	4	0.00193858	9.88517e-06
ENSG00000123297	FADS2	Fatty acid desaturase 2;Delta(6) fatty acid desaturase;cDNA FLJ14553 fis, clone NT2RM2001785, highly similar to Homo sapiens fatty acid desaturase 2 (FADS2), mRNA;cDNA FLJ14671 fis, clone NT2RP2003466, highly similar to Homo sapiens fatty acid desaturase 2 (FADS2), mRNA;cDNA FLJ90444 fis, clone NT2RP3001159, highly similar to Homo sapiens fatty acid desaturase 2 (FADS2), mRNA;cDNA FLJ41246 fis, c…	21.5504	32.812	39525.3	O95864	2	4	4	0.00192385	9.88517e-06
ENSG00000179041	NGRN;FI58G;HT020	Neugrin;Neurite outgrowth-associated protein;Mesenchymal stem cell protein DSC92;Spinal cord-derived protein FI58G	21.5499	32.8013	39512.4	Q9NPE2	2	4	4	0.00192322	9.88517e-06
ENSG00000148344	CDC42EP1;BORG5;CEP1;MSE55;RP5-1177I5.4-003;RP5-1177I5.4-004;RP5-1177I5.4-002	Cdc42 effector protein 1;Binder of Rho GTPases 5;Serum protein MSE55;CDC42 effector protein (Rho GTPase binding) 1	21.5392	32.5598	39221.5	Q00587	2	4	4	0.00190907	9.88517e-06
ENSG00000135446	DDTL;DDT;hCG_41098	D-dopachrome decarboxylase-like protein;D-dopachrome tautomerase-like protein;Putative uncharacterized protein DDT;Putative uncharacterized protein DDTL;D-dopachrome tautomerase, isoform CRA_a;cDNA FLJ51263, moderately similar to D-dopachrome decarboxylase (EC 4.1.1.84);D-dopachrome decarboxylase;D-dopachrome tautomerase;Phenylpyruvate tautomerase II;D-dopachrome tautomerase, isoform CRA_b;cDNA F…	21.5269	32.2832	38888.3	P30046	2	4	4	0.00189285	9.88517e-06
ENSG00000111875	RPS19BP1;AROS	Active regulator of SIRT1;40S ribosomal protein S19-binding protein 1	21.5017	31.7233	38213.9	Q86WX3	2	4	4	0.00186002	9.88517e-06
ENSG00000101843	RFXANK;ANKRA1;RFXB	DNA-binding protein RFXANK;Regulatory factor X subunit B;Regulatory factor X-associated ankyrin-containing protein;Ankyrin repeat family A protein 1;RFXANK protein	21.498	31.6431	38117.3	O14593	2	4	4	0.00185532	9.88517e-06
ENSG00000105447	MORF4L1;MRG15;FWP006;HSPC008;HSPC061;PP368	Mortality factor 4 like 1;cDNA FLJ38504 fis, clone HCHON2000156, highly similar to Mortality factor 4-like protein 1;Mortality factor 4-like protein 1;MORF-related gene 15 protein;Transcription factor-like protein MRG15;Protein MSL3-1;cDNA FLJ50694, highly similar to Mortality factor 4-like protein 1;MORF4L1 protein	21.498	31.642	38116	Q9UBU8	2	4	4	0.00185525	9.88517e-06
ENSG00000116478	C19orf10;IL25	UPF0556 protein C19orf10;Stromal cell-derived growth factor SF20;Interleukin-25	21.4444	30.4893	36727.4	Q969H8	2	4	4	0.00178767	9.88517e-06
ENSG00000131143	TSEN34;LENG5;SEN34;XXbac-BCX105G6.5-005;XXbac-BPG111L9.5-005;XXbac-BCX105G6.5-004;XXbac-BPG111L9.5-004	tRNA-splicing endonuclease subunit Sen34;tRNA-intron endonuclease Sen34;Leukocyte receptor cluster member 5;tRNA splicing endonuclease 34 homolog (S. cerevisiae);cDNA FLJ54848, highly similar to tRNA-splicing endonuclease subunit Sen34 (EC 3.1.27.9)	21.365	28.8548	34758.5	Q9BSV6	2	4	4	0.00169183	9.88517e-06
ENSG00000128739	TCEAL4;GHc-857G6.6-008;NPD017	Transcription elongation factor A (SII)-like 4;Transcription elongation factor A (SII)-like 4 variant 1;Transcription elongation factor A protein-like 4;Transcription elongation factor S-II protein-like 4	21.3398	28.3569	34158.8	Q96EI5	2	4	4	0.00166264	9.88517e-06
ENSG00000125835	FAM100A;PP11303	Protein FAM100A	21.2899	27.391	32995.2	Q8TB05	2	4	4	0.00160601	9.88517e-06
ENSG00000162959	TMEM199;C17orf32;hCG_31819	cDNA FLJ76619;Chromosome 17 open reading frame 32, isoform CRA_b;Putative uncharacterized protein TMEM199;Putative uncharacterized protein;Transmembrane protein 199	21.2897	27.3878	32991.3	Q8N511	2	4	4	0.00160582	9.88517e-06
ENSG00000124610	EPS15L1;hCG_36964;DKFZp586A0524;EPS15R	EPS15L1 protein;Epidermal growth factor receptor pathway substrate 15-like 1, isoform CRA_a;cDNA FLJ14104 fis, clone MAMMA1001198, highly similar to Epidermal growth factor receptor substrate 15-like 1;cDNA FLJ77869;cDNA FLJ60624, highly similar to Epidermal growth factor receptor substrate 15-like 1;cDNA FLJ56111, highly similar to Epidermal growth factor receptor substrate 15-like 1;cDNA FLJ561…	21.2856	27.311	32898.8	Q9UBC2	2	4	4	0.00160132	9.88517e-06
ENSG00000117118	SPIN2B;SPIN-2;RP3-323P24.2-005;hCG_1642309;RP3-323P24.2-003;SPIN2	Spindlin family, member 2B;Spindlin-like protein 2, isoform CRA_b;Spindlin-2B;Spindlin-like protein 2B	21.2244	26.1752	31530.7	Q9BPZ2	2	4	4	0.00153472	9.88517e-06
ENSG00000100650	SPIN2A;DXF34;SPIN2	Putative uncharacterized protein SPIN2A;Spindlin-2A;Spindlin-like protein 2A;Protein DXF34	21.223	26.1507	31501.2	Q99865	2	4	4	0.00153329	9.88517e-06
ENSG00000152795	BCAP29;tcag7.984;hCG_17195;BAP29	B-cell receptor-associated protein 29;Putative uncharacterized protein BCAP29;B-cell receptor-associated protein 29, isoform CRA_b;cDNA FLJ76637, highly similar to Homo sapiens B-cell receptor-associated protein 29 (BCAP29), transcript variant 2, mRNA;B-cell receptor-associated protein 29, isoform CRA_a;cDNA FLJ52159, highly similar to B-cell receptor-associated protein 29;cDNA FLJ53907, highly s…	21.1944	25.6367	30882	Q9UHQ4	2	4	4	0.00150315	9.88517e-06
ENSG00000108515	UXS1;hCG_1812089;UNQ2538/PRO6079;DKFZp434L1215	cDNA FLJ78230;UDP-glucuronate decarboxylase 1, isoform CRA_a;cDNA FLJ16164 fis, clone BRCAN2027150, highly similar to UDP-glucuronic acid decarboxylase 1 (EC 4.1.1.35);cDNA FLJ57788, highly similar to UDP-glucuronic acid decarboxylase 1 (EC 4.1.1.35);Putative uncharacterized protein UXS1;UDP-glucuronic acid decarboxylase 1;UDP-glucuronate decarboxylase 1;Putative uncharacterized protein DKFZp434L…	21.1652	25.1239	30264.3	Q8NBZ7	2	4	4	0.00147308	9.88517e-06
ENSG00000115919	TMOD1;D9S57E;TMOD;RP11-244N9.1-002	cDNA, FLJ95355, highly similar to Homo sapiens tropomodulin 1 (TMOD1), mRNA;Tropomodulin-1;Erythrocyte tropomodulin;Tropomodulin 1;cDNA FLJ38429 fis, clone FEBRA2013465, highly similar to Tropomodulin-1	21.1508	24.8751	29964.5	P28289	2	4	4	0.00145849	9.88517e-06
ENSG00000055950	SULT1A1;STP;STP1;OK/SW-cl.88;SULT1A3;STM;SULT1A4;ST1A5	Sulfotransferase 1A1;Aryl sulfotransferase 1;Phenol sulfotransferase 1;Phenol-sulfating phenol sulfotransferase 1;Thermostable phenol sulfotransferase;HAST1/HAST2;ST1A3;Phenol-sulfating phenol sulfotransferase 1 variant;Phenol sulfotransferase;cDNA FLJ37450 fis, clone BRAWH2010354, highly similar to Monoamine-sulfating phenol sulfotransferase (EC 2.8.2.1);Sulfotransferase 1A3/1A4;Monoamine-sulfat…	21.122	24.3824	29371.1	P50225	2	4	4	0.00142961	9.88517e-06
ENSG00000136938	MRPL28;Z97634.1-012;Z97634.1-010;Z97634.1-011;MAAT1;Z97634.1-009;Z97634.1-001	Mitochondrial ribosomal protein L28;39S ribosomal protein L28, mitochondrial;Melanoma antigen p15;Melanoma-associated antigen recognized by T lymphocytes;Putative uncharacterized protein MRPL28;MRPL28 protein	21.1111	24.1987	29149.8	Q13084	2	4	4	0.00141884	9.88517e-06
ENSG00000196591	FNTA;hCG_1993221	Protein farnesyltransferase/geranylgeranyltransferase type-1 subunit alpha;CAAX farnesyltransferase subunit alpha;Ras proteins prenyltransferase subunit alpha;FTase-alpha;Type I protein geranyl-geranyltransferase subunit alpha;Putative uncharacterized protein FNTA;Farnesyltransferase, CAAX box, alpha, isoform CRA_c;cDNA FLJ16794 fis, clone TBAES2007504, highly similar to Protein farnesyltransfera…	21.0688	23.5	28308.1	P49354	2	4	4	0.00137787	9.88517e-06
ENSG00000121552	C1orf198	cDNA FLJ75046;cDNA FLJ38847 fis, clone MESAN2007597;Uncharacterized protein C1orf198	21.0629	23.4038	28192.2	Q9H425	2	4	4	0.00137223	9.88517e-06
ENSG00000173915	EIF3J;EIF3S1;PRO0391	cDNA FLJ57599, moderately similar to Eukaryotic translation initiation factor 3 subunit 1;Eukaryotic translation initiation factor 3 subunit J;Eukaryotic translation initiation factor 3 subunit 1;eIF-3-alpha;eIF3 p35	20.9934	22.3034	26866.6	O75822	2	4	4	0.0013077	9.88517e-06
ENSG00000111652	A2LD1	AIG2-like domain-containing protein 1;Gamma-glutamylaminecyclotransferase	20.9772	22.0545	26566.8	Q9BVM4	2	4	4	0.00129311	9.88517e-06
ENSG00000151414	SF4;hCG_38578	Splicing factor 4;cDNA FLJ75478, highly similar to Homo sapiens splicing factor 4 (SF4), transcript variant a, mRNA;Splicing factor 4, isoform CRA_d;cDNA FLJ35426 fis, clone SMINT2001683, highly similar to Splicing factor 4;cDNA FLJ58060, highly similar to Splicing factor 4;cDNA FLJ57089, highly similar to Splicing factor 4;RNA-binding protein RBP;SF4 protein	20.9563	21.737	26184.4	Q8IWZ8	2	4	4	0.0012745	9.88517e-06
ENSG00000183386	BET1;hCG_19198;tcag7.252;DKFZp781C0425	Putative uncharacterized protein BET1;BET1 homolog;Golgi vesicular membrane-trafficking protein p18;BET1 homolog (S. cerevisiae);BET1 homolog (S. cerevisiae), isoform CRA_d;cDNA, FLJ94635, Homo sapiens BET1 homolog (S. cerevisiae) (BET1), mRNA;Putative uncharacterized protein DKFZp781C0425;BET1 homolog (S. cerevisiae), isoform CRA_c;BET1 protein	20.9559	21.7308	26176.9	O15155	2	4	4	0.00127413	9.88517e-06
ENSG00000160789	TRAPPC5	Trafficking protein particle complex subunit 5	20.9511	21.6592	26090.7	Q8IUR0	2	4	4	0.00126994	9.88517e-06
ENSG00000163541	USE1;USE1L;MDS032	Vesicle transport protein USE1;USE1-like protein;Putative MAPK-activating protein PM26;p31	20.9447	21.5631	25974.9	Q9NZ43	2	4	4	0.0012643	9.88517e-06
ENSG00000065427	CBX8;PC3;RC1	Putative uncharacterized protein CBX8;Chromobox protein homolog 8;Polycomb 3 homolog;Rectachrome 1	20.9442	21.5556	25965.9	Q9HC52	2	4	4	0.00126386	9.88517e-06
ENSG00000163110	ANKRD49;FGIF	Ankyrin repeat domain-containing protein 49;Fetal globin-inducing factor	20.9261	21.2862	25641.4	Q8WVL7	2	4	4	0.00124807	9.88517e-06
ENSG00000138594	LEO1;RDL	cDNA FLJ60738, highly similar to RNA polymerase-associated protein LEO1;RNA polymerase-associated protein LEO1;Replicative senescence down-regulated leo1-like protein	20.9184	21.1741	25506.3	Q8WVC0	2	4	4	0.00124149	9.88517e-06
ENSG00000147123	DOLPP1;RP11-167N5.4-003;hCG_30602;LSFR2	Dolichyldiphosphatase 1;Dolichyl pyrophosphate phosphatase 1;Dolichyl pyrophosphate phosphatase 1, isoform CRA_d;cDNA FLJ60437, highly similar to Dolichyldiphosphatase 1 (EC 3.6.1.43);DOLPP1 protein;LSFR2 protein	20.9155	21.1315	25454.9	Q86YN1	2	4	4	0.00123899	9.88517e-06
ENSG00000114353	CCDC9	cDNA FLJ60947, highly similar to Coiled-coil domain-containing protein 9;Coiled-coil domain-containing protein 9	20.8867	20.7126	24950.5	Q9Y3X0	2	4	4	0.00121444	9.88517e-06
ENSG00000214078	PLA2G16;HRASLS3;HREV107	Group XVI phospholipase A2;Adipose-specific phospholipase A2;HRAS-like suppressor 3;H-rev 107 protein homolog;HREV107-3;Renal carcinoma antigen NY-REN-65	20.8822	20.6486	24873.3	P53816	2	4	4	0.00121068	9.88517e-06
ENSG00000021826	bcl-2;BCL2;hCG_34092	B-cell leukemia/lymphoma-2-alpha protein;B-cell CLL/lymphoma 2, isoform CRA_b;Putative uncharacterized protein BCL2;Apoptosis regulator Bcl-2;BCL2 protein	20.8698	20.4723	24660.9	P10415	2	4	4	0.00120034	9.88517e-06
ENSG00000127483	HS1BP3	HCLS1-binding protein 3;HS1-binding protein 3;Putative uncharacterized protein HS1BP3;cDNA FLJ14249 fis, clone OVARC1001200, weakly similar to Mus musculus HS1 binding protein 3	20.8587	20.3152	24471.7	Q53T59	2	4	4	0.00119114	9.88517e-06
ENSG00000136783	SRFBP1	Serum response factor-binding protein 1;SRF-dependent transcription regulation-associated protein;p49/STRAP	20.857	20.2906	24442.1	Q8NEF9	2	4	4	0.00118969	9.88517e-06
ENSG00000114021	ATP6V1G1;ATP6G;ATP6G1;ATP6J;RP11-402G3.1-001;hCG_29854	V-type proton ATPase subunit G 1;Vacuolar proton pump subunit G 1;V-ATPase 13 kDa subunit 1;Vacuolar proton pump subunit M16;ATP6V1G1 protein;ATPase, H+ transporting, lysosomal 13kDa, V1 subunit G1;ATPase, H+ transporting, lysosomal 13kDa, V1 subunit G1, isoform CRA_a	20.8337	19.9658	24050.8	O75348	2	4	4	0.00117065	9.88517e-06
ENSG00000136810	BCL2L13;hCG_19914;DKFZp451F173;MIL1;CD003	cDNA FLJ77667, highly similar to Homo sapiens BCL2-like 13 (apoptosis facilitator), mRNA;Putative uncharacterized protein BCL2L13;BCL2-like 13 (Apoptosis facilitator), isoform CRA_c;cDNA, FLJ95299, highly similar to Homo sapiens BCL2-like 13 (apoptosis facilitator) (BCL2L13),nuclear gene encoding mitochondrial protein, mRNA;cDNA FLJ31686 fis, clone NT2RI2005382, highly similar to Bcl-2-like 13 pr…	20.8336	19.9647	24049.5	Q9BXK5	2	4	4	0.00117058	9.88517e-06
ENSG00000148688	PP3439;C17orf62	Putative uncharacterized protein PP3439;Uncharacterized protein C17orf62	20.8175	19.7436	23783.1	Q9BQA9	2	4	4	0.00115762	9.88517e-06
ENSG00000155008	REEP1;C2orf23	cDNA FLJ53036, moderately similar to Receptor expression-enhancing protein 1;cDNA FLJ59926, moderately similar to Receptor expression-enhancing protein 1;cDNA FLJ59719, highly similar to Receptor expression-enhancing protein 1;cDNA FLJ59929, highly similar to Receptor expression-enhancing protein 1;cDNA FLJ51725, highly similar to Receptor expression-enhancing protein 1;Receptor expression-enhanc…	20.8121	19.6699	23694.4	Q9H902	2	4	4	0.0011533	9.88517e-06
ENSG00000099194	DULLARD	Serine/threonine-protein phosphatase dullard	20.8066	19.594	23602.9	O95476	2	4	4	0.00114885	9.88517e-06
ENSG00000100353	MED8	Mediator of RNA polymerase II transcription subunit 8;Mediator complex subunit 8;Activator-recruited cofactor 32 kDa component	20.8024	19.5374	23534.8	Q96G25	2	4	4	0.00114553	9.88517e-06
ENSG00000116791	NUPL1;KIAA0410;RP11-206I15.1-004	Putative uncharacterized protein NUPL1;cDNA FLJ41961 fis, clone PUAEN2004083, highly similar to Nucleoporin p58/p45;cDNA FLJ55656, highly similar to Nucleoporin p58/p45;cDNA FLJ52820, highly similar to Nucleoporin p58/p45;Nucleoporin p58/p45;Nucleoporin-like protein 1;Nucleoporin like 1	20.7177	18.423	22192.4	Q9BVL2	2	4	4	0.00108019	9.88517e-06
ENSG00000101150	SNF8;EAP30	Vacuolar-sorting protein SNF8;ESCRT-II complex subunit VPS22;ELL-associated protein of 30 kDa	20.7131	18.3654	22123	Q96H20	2	4	4	0.00107681	9.88517e-06
ENSG00000164237	CYBRD1;DCYTB;FRRS3	Cytochrome b reductase 1;Duodenal cytochrome b;Ferric-chelate reductase 3;cDNA FLJ56257, highly similar to Homo sapiens cytochrome b reductase 1 (CYBRD1), mRNA;Putative uncharacterized protein CYBRD1;cDNA FLJ46645 fis, clone TRACH3003872	20.6919	18.0973	21800	Q53TN4	2	4	4	0.00106109	9.88517e-06
ENSG00000091640	DNAJC17	DnaJ homolog subfamily C member 17	20.6881	18.0492	21742	Q9NVM6	2	4	4	0.00105827	9.88517e-06
ENSG00000128789	FGFR1OP;FOP	FGFR1 oncogene partner;cDNA FLJ52986, highly similar to FGFR1 oncogene partner	20.6331	17.3739	20928.6	O95684	2	4	4	0.00101868	9.88517e-06
ENSG00000074696	MAP7	Putative uncharacterized protein MAP7;cDNA, FLJ93207, highly similar to Homo sapiens microtubule-associated protein 7 (MAP7), mRNA;cDNA FLJ50486, highly similar to Homo sapiens microtubule-associated protein 7 (MAP7), mRNA;cDNA FLJ50537, highly similar to Homo sapiens microtubule-associated protein 7 (MAP7), mRNA;cDNA FLJ50557, highly similar to Homo sapiens microtubule-associated protein 7 (MAP7…	20.5783	16.7265	20148.7	Q14244	2	4	4	0.000980716	9.88517e-06
ENSG00000048544	SNX24;SBBI31;UNQ654/PRO1284	Putative uncharacterized protein SNX24;Sorting nexin-24	20.5515	16.4188	19778.1	Q9Y343	2	4	4	0.000962679	9.88517e-06
ENSG00000114302	NSMCE4A;C10orf86;PP4762	cDNA FLJ51359;Non-structural maintenance of chromosomes element 4 homolog A	20.4946	15.7842	19013.7	Q9NXX6	2	4	4	0.000925469	9.88517e-06
ENSG00000123728	PA1;C16orf53	PAXIP1-associated protein 1;PTIP-associated protein 1	20.4406	15.2041	18314.9	Q9BTK6	2	4	4	0.000891457	9.88517e-06
ENSG00000163281	PTBP2;NPTB;PTB;PTBLP	cDNA FLJ55578, highly similar to Polypyrimidine tract-binding protein 2;cDNA FLJ60858, highly similar to Polypyrimidine tract-binding protein 2;cDNA FLJ55936, highly similar to Polypyrimidine tract-binding protein 2;cDNA FLJ55583, highly similar to Polypyrimidine tract-binding protein 2;PTBP2;Polypyrimidine tract-binding protein 2;Neurally-enriched homolog of PTB;Neural polypyrimidine tract-bindi…	20.3991	14.7725	17794.9	Q9UKA9	2	4	4	0.000866149	9.88517e-06
ENSG00000067955	FAM119A;LOC151194;hCG_15462;HCA557B	Putative uncharacterized protein FAM119A;Similar to hepatocellular carcinoma-associated antigen HCA557b, isoform CRA_c;Protein FAM119A;Hepatocellular carcinoma-associated antigen 557b	20.3991	14.7725	17794.9	Q8WXB1	2	4	4	0.000866149	9.88517e-06
ENSG00000120705	GLRX5;C14orf87	Glutaredoxin-related protein 5, mitochondrial;Monothiol glutaredoxin-5	20.3003	13.7949	16617.3	Q86SX6	2	4	4	0.000808829	9.88517e-06
ENSG00000104897	C19orf29	Uncharacterized protein C19orf29;Renal carcinoma antigen NY-REN-24;Cactin;Putative uncharacterized protein C19orf29	20.2832	13.6325	16421.7	Q8WUQ7	2	4	4	0.00079931	9.88517e-06
ENSG00000063046	PRRX2;PMX2;PRX2	Paired mesoderm homeobox protein 2;Paired-related homeobox protein 2	20.2569	13.3867	16125.6	Q99811	2	4	4	0.000784898	9.88517e-06
ENSG00000204435;ENSG00000206406;ENSG00000224398;ENSG00000224774;ENSG00000228875;ENSG00000230700;ENSG00000232960;ENSG00000239285;ENSG00000239497;ENSG00000240053;ENSG00000240433;ENSG00000241132;ENSG00000241713;ENSG00000244672	C19orf55	Putative uncharacterized protein C19orf55;Uncharacterized protein C19orf55	20.1624	12.5374	15102.6	Q2NL68	2	4	4	0.000735102	9.88517e-06
ENSG00000164244	HMG20B;BRAF35;HMGX2;HMGXB2;SMARCE1R;pp8857	HMG20B protein;SWI/SNF-related matrix-associated actin-dependent regulator of chromatin subfamily E member 1-related;HMG box-containing protein 20B;HMG domain-containing protein HMGX2;HMG domain-containing protein 2;Structural DNA-binding protein BRAF35;BRCA2-associated factor 35;Sox-like transcriptional factor;cDNA FLJ75952, highly similar to Homo sapiens high-mobility group 20B, mRNA;Putative u…	20.0704	11.7628	14169.5	Q9P0W2	2	4	4	0.000689684	9.88517e-06
ENSG00000123136	HSP90AA4P;HSP90AD;HSPCAL2	Putative heat shock protein HSP 90-alpha A4;Heat shock protein 90-alpha D;Heat shock 90 kDa protein 1 alpha-like 2	20.0544	11.6336	14013.8	Q58FG1	2	4	4	0.000682106	9.88517e-06
ENSG00000141526	NKAP	NKAP protein;NF-kappa-B-activating protein	20.0503	11.6005	13973.9	Q8N5F7	2	4	4	0.000680165	9.88517e-06
ENSG00000115539	LSM14B;RP5-1005F21.2-003;RP5-1005F21.2-006;RP5-1005F21.2-002;C20orf40;FAM61B;RAP55B	LSM14 homolog B (SCD6, S. cerevisiae);Putative uncharacterized protein LSM14B;cDNA FLJ52017, moderately similar to Protein FAM61B;Protein LSM14 homolog B;Protein FAM61B;RNA-associated protein 55B	20.008	11.265	13569.8	Q9BX40	2	4	4	0.000660494	9.88517e-06
ENSG00000004059	IGF2BP2;IMP2;VICKZ2	Insulin-like growth factor 2 mRNA-binding protein 2;IGF-II mRNA-binding protein 2;Hepatocellular carcinoma autoantigen p62;VICKZ family member 2;cDNA FLJ53054, highly similar to Insulin-like growth factor 2 mRNA-binding protein 2;Putative uncharacterized protein IGF2BP2	19.9216	10.6105	12781.4	Q9Y6M1	2	4	4	0.000622121	9.88517e-06
ENSG00000124588	USF2;BHLHB12	cDNA FLJ60670, highly similar to Upstream stimulatory factor 2;Upstream stimulatory factor 2;Upstream transcription factor 2;FOS-interacting protein;Major late transcription factor 2;Class B basic helix-loop-helix protein 12;Upstream stimulatory factor 2c	19.8071	9.80046	11805.6	Q15853	2	4	4	0.000574627	9.88517e-06
ENSG00000112306	YTHDF3;DKFZp451J085;DKFZp451A052	YTH domain family protein 3;cDNA FLJ56221, highly similar to YTH domain protein 3;Putative uncharacterized protein DKFZp451J085;Putative uncharacterized protein DKFZp451A052;cDNA FLJ35762 fis, clone TESTI2004793, moderately similar to Homo sapiens NY-REN-2 antigen mRNA;cDNA FLJ31657 fis, clone NT2RI2004304, moderately similar to Homo sapiens NY-REN-2 antigen mRNA	19.7893	9.68056	11661.2	Q7Z739	2	4	4	0.000567596	9.88517e-06
ENSG00000100418	C6orf203;HSPC230	Uncharacterized protein C6orf203	19.7786	9.60909	11575.1	Q9P0P8	2	4	4	0.000563406	9.88517e-06
ENSG00000178307	CNRIP1;C2orf32	CB1 cannabinoid receptor-interacting protein 1;Putative uncharacterized protein CNRIP1	19.7728	9.57034	11528.4	Q96F85	2	4	4	0.000561134	9.88517e-06
ENSG00000117748	SURF6;SURF-6	cDNA FLJ30322 fis, clone BRACE2006703, highly similar to Surfeit locus protein 6;Surfeit locus protein 6	19.7661	9.52586	11474.9	O75683	2	4	4	0.000558526	9.88517e-06
ENSG00000162441	DNAJC30;WBSCR18	cDNA FLJ36986 fis, clone BRACE2006598, highly similar to Williams-Beuren syndrome chromosome region 18 protein;DnaJ homolog subfamily C member 30;Williams-Beuren syndrome chromosomal region 18 protein	19.756	9.4598	11395.3	Q96LL9	2	4	4	0.000554653	9.88517e-06
ENSG00000157110	SRP9;hCG_1781062;hCG_1984300;DKFZp564M2223	HCG1781062;Signal recognition particle 9kDa, isoform CRA_a;cDNA FLJ76514, highly similar to Homo sapiens signal recognition particle 9kDa (SRP9), mRNA;Signal recognition particle 9 kDa protein;SRP9 protein;Signal recognition particle 9 kDa isoform;Signal recognition particle 9kDa, isoform CRA_b;Similar to signal recognition particle 9kD;Putative uncharacterized protein DKFZp564M2223	19.7538	9.44499	11377.4	P49458	2	4	4	0.000553785	9.88517e-06
ENSG00000115241	VPS26B	Vacuolar protein sorting-associated protein 26B;Vesicle protein sorting 26B	19.7196	9.22417	11111.4	Q4G0F5	2	4	4	0.000540838	9.88517e-06
ENSG00000099246	CASC4;UNQ2573/PRO6308	cDNA FLJ77420, highly similar to Homo sapiens cancer susceptibility candidate 4 (CASC4), transcript variant 2, mRNA;cDNA FLJ53496, highly similar to Homo sapiens cancer susceptibility candidate 4 (CASC4), transcript variant 1, mRNA;Protein CASC4;Cancer susceptibility candidate gene 4 protein	19.7144	9.1906	11071	Q6P4E1	2	4	4	0.000538869	9.88517e-06
ENSG00000002549	RP11-739C15.1-008;RBM34;KIAA0117;RP11-739C15.1-007	Novel protein;RNA-binding protein 34;RNA-binding motif protein 34	19.7096	9.1604	11034.6	P42696	2	4	4	0.000537098	9.88517e-06
ENSG00000136238	JDP2	Jun dimerization protein 2	19.6035	8.51101	10252.4	Q8WYK2	2	4	4	0.000499023	9.88517e-06
ENSG00000114573	PPP3R1;CNA2;CNB;Cna2;Cnb;Ppp3r1;HZGJ;DKFZp434B156;WDR92	Calcineurin subunit B type 1;Protein phosphatase 2B regulatory subunit 1;Protein phosphatase 3 regulatory subunit B alpha isoform 1;Putative uncharacterized protein PPP3R1;Putative uncharacterized protein;HZGJ;Putative uncharacterized protein DKFZp434B156;WDR92 protein;WD repeat-containing protein 92;WD repeat-containing protein Monad;cDNA FLJ25361 fis, clone TST01713	19.5855	8.40501	10124.7	P63098	2	4	4	0.000492808	9.88517e-06
ENSG00000183506	TFAP4;BHLHC41	Transcription factor AP-4;Activating enhancer-binding protein 4;Class C basic helix-loop-helix protein 41;Transcription factor AP-4 (Activating enhancer binding protein 4) variant;TFAP4 protein	19.5618	8.26818	9959.85	Q01664	2	4	4	0.000484785	9.88517e-06
ENSG00000183506	IQCD	Putative uncharacterized protein IQCD;IQ domain-containing protein D	19.5601	8.25833	9947.98	Q96DY2	2	4	4	0.000484207	9.88517e-06
ENSG00000133313	SPIN3	Spindlin-3;Spindlin-like protein 3	19.5099	7.97608	9607.99	Q5JUX0	2	4	4	0.000467658	9.88517e-06
ENSG00000130713	SYT-SSX1;SYT-SSX2;SS18;SSXT;SYT;SSX2;SSX2A;SSX2B;hCG_37175	Fusion protein SYT-SSX1;Fusion protein SYT-SSX2;cDNA FLJ78732, highly similar to Homo sapiens synovial sarcoma translocation, chromosome 18 (SS18), transcript variant 1, mRNA;Protein SSXT;Synovial sarcoma translocated to X chromosome protein;Protein SYT;cDNA FLJ58120, highly similar to SSXT protein;cDNA FLJ59390, highly similar to SSXT protein;cDNA FLJ58566, highly similar to SSXT protein;cDNA, F…	19.4898	7.86562	9474.92	Q15532	2	4	4	0.000461182	9.88517e-06
ENSG00000167645	HERPUD1;HERP;KIAA0025;MIF1	Homocysteine-inducible endoplasmic reticulum stress-inducible ubiquitin-like domain member 1 protein;cDNA FLJ76864, highly similar to Homo sapiens homocysteine-inducible, endoplasmic reticulumstress-inducible, ubiquitin-like domain member 1 (HERPUD1), mRNA;cDNA FLJ78602, highly similar to Homo sapiens homocysteine-inducible, endoplasmic reticulum stress-inducible, ubiquitin-like domain member 1 (…	19.488	7.85586	9463.17	Q15011	2	4	4	0.00046061	9.88517e-06
ENSG00000123416;ENSG00000127824;ENSG00000167552	BCL2L2;BCLW;KIAA0271	Bcl-2-like protein 2;Apoptosis regulator Bcl-W	19.4678	7.74658	9331.53	Q92843	2	4	4	0.000454202	9.88517e-06
ENSG00000123416;ENSG00000127824;ENSG00000167552	HAUS8;HICE1	HAUS augmin-like complex subunit 8;HEC1/NDC80-interacting centrosome-associated protein 1;Sarcoma antigen NY-SAR-48;Putative uncharacterized protein HAUS8	19.4292	7.54243	9085.61	Q9BT25	2	4	4	0.000442233	9.88517e-06
ENSG00000049247	JUND	Transcription factor jun-D	19.3695	7.23644	8717.01	P17535	2	4	4	0.000424291	9.88517e-06
ENSG00000023734	GOLGA1;RP11-175D17.2-004;RP11-175D17.2-005	cDNA FLJ51573, highly similar to Golgin subfamily A member 1;Golgin 97 variant;Golgi autoantigen, golgin subfamily a, 1;Golgin subfamily A member 1;Golgin-97	19.3508	7.1433	8604.81	Q92805	2	4	4	0.00041883	9.88517e-06
ENSG00000113638	GLT8D1;GALA4A;AD-017;MSTP137;UNQ572/PRO1134	Putative uncharacterized protein GLT8D1;Glycosyltransferase 8 domain-containing protein 1;MSTP139	19.1442	6.19017	7456.68	Q68CQ7	2	4	4	0.000362946	9.88517e-06
ENSG00000070669	TOB1;TOB;TROB1	Protein Tob1;Transducer of erbB-2 1;PIG49	19.0105	5.64221	6796.6	P50616	2	4	4	0.000330817	9.88517e-06
ENSG00000110047	C17orf85	Uncharacterized protein C17orf85;Protein ELG	18.8472	5.03834	6069.19	Q53F19	2	4	4	0.000295411	9.88517e-06
ENSG00000143799	DNAJB2;HSJ1;HSPF3;hCG_15578	cDNA FLJ78532, highly similar to Homo sapiens DnaJ (Hsp40) homolog, subfamily B, member 2 (DNAJB2), mRNA;DnaJ homolog subfamily B member 2;Heat shock 40 kDa protein 3;DnaJ protein homolog 1;Heat shock protein J1;cDNA FLJ57912, highly similar to DnaJ homolog subfamily B member 2;cDNA FLJ57513, highly similar to Homo sapiens DnaJ (Hsp40) homolog, subfamily B, member 2 (DNAJB2), mRNA;Putative unchar…	18.8245	4.95972	5974.48	P25686	2	4	4	0.000290802	9.88517e-06
ENSG00000144635	PPHLN1;HSPC206;HSPC232	cDNA FLJ52742, highly similar to Periphilin-1;cDNA FLJ52823, highly similar to Periphilin-1;cDNA FLJ58824, highly similar to Periphilin-1;Periphilin-1;Gastric cancer antigen Ga50	18.8236	4.95684	5971.01	Q8NEY8	2	4	4	0.000290632	9.88517e-06
ENSG00000109084	MRPS17;RPMS17;HSPC011;ZNF713	28S ribosomal protein S17, mitochondrial;MRPS17 protein;Zinc finger protein 713;Mitochondrial ribosomal protein S17	18.8198	4.94383	5955.34	Q9Y2R5	2	4	4	0.00028987	9.88517e-06
ENSG00000188342	AIFM2;AMID;PRG3	Apoptosis-inducing factor 2;Apoptosis-inducing factor-like mitochondrion-associated inducer of death;Apoptosis-inducing factor homologous mitochondrion-associated inducer of death;p53-responsive gene 3 protein;Putative uncharacterized protein AIFM2	18.8033	4.88761	5887.62	Q9BRQ8	2	4	4	0.000286574	9.88517e-06
ENSG00000105202	DGUOK;DGK;hCG_40733	Putative uncharacterized protein DGUOK;Deoxyguanosine kinase, mitochondrial;HCG40733, isoform CRA_e;DGUOK protein;HCG40733, isoform CRA_a	18.7726	4.78451	5763.42	Q16854	2	4	4	0.000280528	9.88517e-06
ENSG00000214026	TCF3-ZNF384 fusion;TCF3;BHLHB21;E2A;ITF1	E2A-NMP4 fusion protein;Transcription factor E2-alpha;Immunoglobulin enhancer-binding factor E12/E47;Transcription factor 3;Immunoglobulin transcription factor 1;Transcription factor ITF-1;Kappa-E2-binding factor;Class B basic helix-loop-helix protein 21;TCF3 protein	18.7483	4.70469	5667.27	P15923	2	4	4	0.000275848	9.88517e-06
ENSG00000049245	P14;SF3B14;hCG_22386;CGI-110;HSPC175;HT006	Putative uncharacterized protein P14;Splicing factor 3B, 14 kDa subunit;cDNA, FLJ92174, Homo sapiens CGI-110 protein (CGI-110), mRNA;Pre-mRNA branch site protein p14;SF3b 14 kDa subunit	18.7015	4.55449	5486.34	Q9Y3B4	2	4	4	0.000267042	9.88517e-06
ENSG00000089693	CRTC1;KIAA0616;MECT1;TORC1;WAMTP1;KIAA1819;MAML2	CREB-regulated transcription coactivator 1;Transducer of regulated cAMP response element-binding protein 1;Mucoepidermoid carcinoma translocated protein 1;Mastermind-like protein 2;MAML2 protein	18.6955	4.53549	5463.46	Q6UUV9	2	4	4	0.000265928	9.88517e-06
ENSG00000179115	SYT12;DKFZp434D2429	cDNA FLJ75353, highly similar to Homo sapiens synaptotagmin XII (SYT12), mRNA;cDNA FLJ77747, highly similar to Homo sapiens synaptotagmin XII (SYT12), mRNA;cDNA, FLJ79459, highly similar to Synaptotagmin-12;Synaptotagmin-12;Synaptotagmin XII;Putative uncharacterized protein DKFZp434D2429	18.5995	4.24349	5111.7	Q8IV01	2	4	4	0.000248807	9.88517e-06
ENSG00000106080	A2BP1;FOX1;A2BP;HRNBP1;DKFZp547L059	A2BP1 protein;Putative uncharacterized protein ENSP00000391269;Fox-1 homolog A;Ataxin-2-binding protein 1;Hexaribonucleotide-binding protein 1;Putative uncharacterized protein DKFZp547L059	18.5665	4.14764	4996.24	Q9NWB1	2	4	4	0.000243187	9.88517e-06
ENSG00000119655	C10orf84;RP11-319I23.1;RP11-319I23.1-007;FLJ13188	Uncharacterized protein C10orf84;Novel protein;FLJ13188 protein	18.5568	4.11976	4962.66	Q9H8W3	2	4	4	0.000241552	9.88517e-06
ENSG00000138297;ENSG00000204152	ATG12;hCG_36968;APG12;APG12L	cDNA, FLJ93837, highly similar to Homo sapiens APG12 autophagy 12-like (S. cerevisiae) (APG12L),mRNA;ATG12 autophagy related 12 homolog (S. cerevisiae), isoform CRA_b;Atg12;Autophagy-related protein 12;APG12-like	18.5307	4.04593	4873.72	O94817	2	4	4	0.000237223	9.88517e-06
ENSG00000138297;ENSG00000204152	SDC1;SDC	Syndecan-1;Syndecan 1 variant	18.5008	3.96283	4773.62	P18827	2	4	4	0.000232351	9.88517e-06
ENSG00000035403	C3orf19	Uncharacterized protein C3orf19;HSPC212	18.3952	3.68312	4436.69	Q6PII3	2	4	4	0.000215951	9.88517e-06
ENSG00000163220	TXNL4A;DIM1;TXNL4;Dim1;Txnl4;Txnl4a;hCG_16170	Thioredoxin-like protein 4A;Thioredoxin-like U5 snRNP protein U5-15kD;Spliceosomal U5 snRNP-specific 15 kDa protein;DIM1 protein homolog;Dim1p homolog;Thioredoxin-like 4A, isoform CRA_a	18.3804	3.64574	4391.65	P83876	2	4	4	0.000213759	9.88517e-06
ENSG00000111911	RPF1;BXDC5	Ribosome production factor 1;Ribosome biogenesis protein RPF1;Brix domain-containing protein 5	18.2594	3.35234	4038.23	Q9H9Y2	2	4	4	0.000196557	9.88517e-06
ENSG00000049860	SPRYD4	SPRY domain-containing protein 4;cDNA FLJ53756, highly similar to SPRY domain-containing protein 4	18.2394	3.30619	3982.64	Q8WW59	2	4	4	0.000193851	9.88517e-06
ENSG00000163938	MANEA	Glycoprotein endo-alpha-1,2-mannosidase;Mandaselin;Mandaselin long form	18.2042	3.22661	3886.78	Q5SRI9	2	4	4	0.000189185	9.88517e-06
ENSG00000131116	MTRF1L;MTRF1A;RP1-101K10.1-011	Peptide chain release factor 1-like, mitochondrial;Mitochondrial translational release factor 1-like;mtRF1a	18.1505	3.10865	3744.68	Q9UGC7	2	4	4	0.000182268	9.88517e-06
ENSG00000105835;ENSG00000229644	SAV1;WW45	Protein salvador homolog 1;45 kDa WW domain protein;cDNA FLJ38584 fis, clone HCHON2008989, highly similar to Salvador homolog 1 protein (45 kDa WW domain protein)	18.1317	3.06839	3696.18	Q9H4B6	2	4	4	0.000179908	9.88517e-06
ENSG00000100142	SPTY2D1	cDNA FLJ52075, moderately similar to Mus musculus SPT2, Suppressor of Ty, domain containing 1, mRNA;Putative uncharacterized protein SPTY2D1;Protein SPT2 homolog;SPT2 domain-containing protein 1;Protein KU002155	18.0491	2.89764	3490.5	Q68D10	2	4	4	0.000169896	9.88517e-06
ENSG00000167461	HABP4	cDNA FLJ30599 fis, clone BRAWH2009298, highly similar to Homo sapiens hyaluronan binding protein 4 (HABP4), mRNA;cDNA FLJ33923 fis, clone CTONG2017021, highly similar to Homo sapiens hyaluronan binding protein 4 (HABP4), mRNA;Intracellular hyaluronan-binding protein 4;Ki-1/57 intracellular antigen	18.0369	2.87328	3461.16	Q5JVS0	2	4	4	0.000168468	9.88517e-06
ENSG00000101361	FGFR1OP2;HSPC123	FGFR1 oncogene partner 2	17.996	2.79283	3364.25	Q9NVK5	2	4	4	0.000163751	9.88517e-06
ENSG00000099995	KIF3B;KIAA0359	Kinesin-like protein KIF3B;Microtubule plus end-directed kinesin motor 3B;HH0048;cDNA FLJ55620, highly similar to Kinesin-like protein KIF3B;cDNA FLJ61470, highly similar to Kinesin-like protein KIF3B	17.9955	2.79198	3363.22	O15066	2	4	4	0.000163701	9.88517e-06
ENSG00000135829	SOX9	cDNA FLJ58176, highly similar to Transcription factor SOX-9;Transcription factor SOX-9	17.9643	2.73216	3291.16	P48436	2	4	4	0.000160193	9.88517e-06
ENSG00000116752	GABPB1;E4TF1B;GABPB;GABPB2	GA-binding protein subunit beta-1;GABP subunit beta-2;Transcription factor E4TF1-53;Transcription factor E4TF1-47;Nuclear respiratory factor 2;cDNA FLJ60177, highly similar to GA-binding protein beta chain;cDNA FLJ57282, highly similar to GA-binding protein beta chain	17.9034	2.61922	3155.12	Q06547	2	4	4	0.000153572	9.88517e-06
ENSG00000105974	UBAP2L;KIAA0144;NICE4;RP11-205M9.4-005;RP11-205M9.4-006;RP11-205M9.4-007;RP11-205M9.4-003;RP11-205M9.4-004;RP11-205M9.4-013;NICE-4	cDNA FLJ55671, highly similar to Ubiquitin-associated protein 2-like;cDNA FLJ54706, highly similar to Ubiquitin-associated protein 2-like;Ubiquitin-associated protein 2-like;Protein NICE-4;Putative uncharacterized protein UBAP2L;Ubiquitin associated protein 2-like;NICE-4 protein	17.7393	2.33772	2816.01	Q14157	2	4	4	0.000137066	9.88517e-06
ENSG00000122378	SUDS3;SAP45;SDS3	SUDS3 protein;Sin3 histone deacetylase corepressor complex component SDS3;Suppressor of defective silencing 3 protein homolog;45 kDa Sin3-associated polypeptide	17.7127	2.29498	2764.53	Q9H7L9	2	4	4	0.000134561	9.88517e-06
ENSG00000037897	NIPSNAP3B;NIPSNAP3	Protein NipSnap homolog 3B;SNAP1	17.7003	2.27532	2740.85	Q9BS92	2	4	4	0.000133408	9.88517e-06
ENSG00000108344	C2orf79	Uncharacterized protein C2orf79	17.683	2.24818	2708.16	Q6GMV3	2	4	4	0.000131817	9.88517e-06
ENSG00000169100	ALKBH6;ABH6	Probable alpha-ketoglutarate-dependent dioxygenase ABH6;Alkylated DNA repair protein alkB homolog 6;cDNA, FLJ79543;cDNA, FLJ94854;cDNA FLJ52298	17.6492	2.19615	2645.49	Q3KRA9	2	4	4	0.000128766	9.88517e-06
ENSG00000171202	SLC25A17;PMP34;RP3-362J20.2-004;RP3-362J20.2-010	Peroxisomal membrane protein PMP34;34 kDa peroxisomal membrane protein;Solute carrier family 25 member 17;Solute carrier family 25 (Mitochondrial carrier; peroxisomal membrane protein, 34kDa), member 17;cDNA FLJ57596, highly similar to Peroxisomal membrane protein PMP34	17.5618	2.06713	2490.07	O43808	2	4	4	0.000121201	9.88517e-06
ENSG00000141026	KCT2;C5orf15;HTGN29	Keratinocyte-associated transmembrane protein 2;cDNA FLJ51928, highly similar to Keratinocytes-associated transmembrane protein 2	17.5219	2.01069	2422.08	Q8NC54	2	4	4	0.000117892	9.88517e-06
ENSG00000102144	POM121B;POM121C;KIAA0618;NUP121;POM121;POM121A	Putative nuclear envelope pore membrane protein POM 121B;Nuclear envelope pore membrane protein POM 121C;Pore membrane protein of 121 kDa C;Nuclear pore membrane protein 121-2;Putative uncharacterized protein POM121C;cDNA FLJ56876, highly similar to Nuclear envelope pore membrane protein POM 121;cDNA FLJ59484, highly similar to Nuclear envelope pore membrane protein POM 121;Nuclear envelope pore …	17.412	1.86325	2244.47	A6NF01	2	4	4	0.000109247	9.88517e-06
ENSG00000124333	ACTR1B;CTRN2	Beta-centractin;Actin-related protein 1B	17.077	1.47713	1779.35	P42025	2	4	4	8.66082e-05	9.88517e-06
ENSG00000106682	EIF4EBP2	cDNA, FLJ94321, highly similar to Homo sapiens eukaryotic translation initiation factor 4E binding protein 2 (EIF4EBP2), mRNA;Eukaryotic translation initiation factor 4E-binding protein 2;EIF4EBP2 protein	17.0698	1.46977	1770.48	Q13542	2	4	4	8.61764e-05	9.88517e-06
ENSG00000171793	MED6;ARC33	cDNA FLJ76264, highly similar to Homo sapiens mediator of RNA polymerase II transcription, subunit 6 homolog (yeast) (MED6), mRNA;cDNA FLJ57086, highly similar to RNA polymerase transcriptional regulation mediator, subunit 6 homolog;cDNA FLJ52756, highly similar to RNA polymerase transcriptional regulation mediator, subunit 6 homolog;cDNA FLJ59149, highly similar to RNA polymerase transcriptional…	17.0241	1.42393	1715.27	O75586	2	4	4	8.34888e-05	9.88517e-06
ENSG00000106723	CLUAP1;KIAA0643	cDNA FLJ53730, highly similar to Clusterin-associated protein 1;Clusterin-associated protein 1	16.9896	1.39027	1674.72	Q96AJ1	2	4	4	8.15154e-05	9.88517e-06
ENSG00000101193	TCHP	cDNA FLJ58860, highly similar to Homo sapiens trichoplein, mRNA;Trichoplein keratin filament-binding protein;Tumor suppressor protein	16.954	1.35641	1633.93	Q9BT92	2	4	4	7.95297e-05	9.88517e-06
ENSG00000143819	MTERFD1;CGI-12	cDNA FLJ10939 fis, clone OVARC1001065, highly similar to Homo sapiens MTERF domain containing 1 (MTERFD1), mRNA;mTERF domain-containing protein 1, mitochondrial	16.9085	1.31431	1583.22	Q96E29	2	4	4	7.70617e-05	9.88517e-06
ENSG00000119953	PSRC1;RP11-297O4.2-006;RP11-297O4.2-005;DDA3;FP3214	cDNA FLJ78057, highly similar to Homo sapiens differential display and activated by p53 (DDA3),mRNA;Proline/serine-rich coiled-coil 1;Proline/serine-rich coiled-coil protein 1	16.9079	1.31379	1582.59	Q6PGN9	2	4	4	7.70307e-05	9.88517e-06
ENSG00000134375	CANT1;SHAPY	cDNA FLJ53010, highly similar to Soluble calcium-activated nucleotidase 1 (EC 3.6.1.6);Soluble calcium-activated nucleotidase 1;Apyrase homolog;Putative MAPK-activating protein PM09;Putative NF-kappa-B-activating protein 107	16.0652	0.732545	882.424	Q8WVQ1	2	4	4	4.2951e-05	9.88517e-06
ENSG00000163320	UBXN2B	UBX domain-containing protein 2B;NSFL1 cofactor p37;p97 cofactor p37	15.9588	0.680482	819.709	Q14CS0	2	4	4	3.98985e-05	9.88517e-06
ENSG00000109133	RAB11FIP2;KIAA0941	Rab11 family-interacting protein 2;NRip11;RAB11-FIP2 long isoform	15.8138	0.615384	741.292	Q7L804	2	4	4	3.60816e-05	9.88517e-06
ENSG00000124207	CASC3;MLN51	Protein CASC3;Cancer susceptibility candidate gene 3 protein;Metastatic lymph node gene 51 protein;Protein barentsz;cDNA FLJ60283, highly similar to Protein CASC3	15.5135	0.499744	601.991	O15234	2	4	4	2.93013e-05	9.88517e-06
ENSG00000072210	HOMER1;SYN47	Homer protein homolog 1;Homer 1 variant;Homer homolog 1 (Drosophila);HOMER1F	15.0746	0.368664	444.093	Q86YM7	2	4	4	2.16158e-05	9.88517e-06
ENSG00000089597	TMEM143;UNQ5922/PRO19813	Transmembrane protein 143;cDNA FLJ57361;cDNA FLJ58915;cDNA FLJ57400;cDNA FLJ57548;cDNA FLJ58971	14.6578	0.276155	332.656	Q96AN5	2	4	4	1.61917e-05	9.88517e-06
ENSG00000155366	USF1;RP11-544M22.5-003;hCG_20846;BHLHB11;USF;usf1-bd	Upstream transcription factor 1;Upstream transcription factor 1, isoform CRA_b;Upstream stimulatory factor 1;Major late transcription factor 1;Class B basic helix-loop-helix protein 11;Upstream stimulatory factor 1 BD	13.9826	0.172949	208.335	P22415	2	4	4	1.01405e-05	9.88517e-06
ENSG00000167644	ALG11;GT8;UTP14C;KIAA0266;RP11-248G5.6-003	Asparagine-linked glycosylation 11, alpha-1,2-mannosyltransferase homolog (Yeast);Asparagine-linked glycosylation protein 11 homolog;UTP14, U3 small nucleolar ribonucleoprotein, homolog C (Yeast);U3 small nucleolar RNA-associated protein 14 homolog C	13.091	0.0932224	112.296	Q5TAP6	2	4	4	5.46587e-06	9.88517e-06
ENSG00000130826	C12orf66	UPF0536 protein C12orf66	12.547	0.0639363	77.0177	Q96MD2	2	4	4	3.74876e-06	9.88517e-06
ENSG00000158234	IFT74;CCDC2;CMG1	IFT74 protein;Intraflagellar transport protein 74 homolog;Coiled-coil domain-containing protein 2;Capillary morphogenesis gene 1 protein	12.5284	0.0631178	76.0316	Q96LB3	2	4	4	3.70076e-06	9.88517e-06
ENSG00000110400	MYO5B;KIAA1119	Myosin-Vb;cDNA FLJ35830 fis, clone TESTI2006465, highly similar to Myosin-5B;cDNA FLJ58435, highly similar to Myosin-5B;MYO5B protein;Myosin;Myosin 5B;cDNA: FLJ21683 fis, clone COL09335	8.53931	0.00397479	4.78803	Q9ULV0	28	268435456	4.78803	2.33052e-07	1.18326e-05
ENSG00000083093	FRY;RP11-37E23.6-003;WUGSC:H_248O15.1;RP11-37E23.6-004;RP11-37E23.6-005;C13orf14;214K23.2;WUGSC:H_2G3A.1	Putative uncharacterized protein FRY;Furry homolog (Drosophila);cDNA FLJ58597;WUGSC:H_248O15.1 protein;Protein furry homolog;cDNA FLJ34103 fis, clone FCBBF3007859, moderately similar to Human putative protein B2 mRNA;214K23.2.1 (Novel protein, isoform 1);214K23.2.2 (Novel protein, isoform 2);WUGSC:H_2G3A.1 protein	8.80297	0.0047718	5.74811	Q5TBA9	60	1.15292e+18	5.74811	2.79783e-07	1.42053e-05
ENSG00000091409	MITF;BHLHE32;MITF-C	cDNA FLJ76841, highly similar to Homo sapiens microphthalmia-associated transcription factor (MITF), transcript variant 1, mRNA;cDNA FLJ58577, highly similar to Microphthalmia-associated transcription factor;cDNA FLJ53142, highly similar to Microphthalmia-associated transcription factor;Putative uncharacterized protein MITF;Microphthalmia-associated transcription factor;Class E basic helix-loop-h…	8.8678	0.00499113	6.01232	O75030	10	1024	6.01232	2.92643e-07	1.48582e-05
ENSG00000115109	LTBP1	Latent-transforming growth factor beta-binding protein 1;Transforming growth factor beta-1-binding protein 1;cDNA FLJ51010, highly similar to Latent-transforming growth factor beta-binding protein, isoform 1S;cDNA FLJ51055, highly similar to Latent-transforming growth factor beta-binding protein, isoform 1S;cDNA FLJ51078, highly similar to Latent-transforming growth factor beta-bindingprotein, is…	8.88044	0.00503505	6.06522	Q14766	148	3.56812e+44	6.06522	2.95218e-07	1.49889e-05
ENSG00000154642	STON1;SALF;SBLF;STN1	cDNA, FLJ95267, highly similar to Homo sapiens stoned B-like factor (SBLF), mRNA;STON1 protein;Stonin-1;Stoned B-like factor	9.15348	0.00608408	7.32889	Q9Y6Q2	21	2097152	7.32889	3.56726e-07	1.81118e-05
ENSG00000170950	TNFRSF11B;OCIF;OPG	Tumor necrosis factor receptor superfamily member 11B;Osteoprotegerin;Osteoclastogenesis inhibitory factor	9.15348	0.00608408	7.32889	O00300	25	33554432	7.32889	3.56726e-07	1.81118e-05
ENSG00000143499	EPB41L5;KIAA1548	cDNA FLJ52267, highly similar to Band 4.1-like protein 5;Putative uncharacterized protein EPB41L5;Band 4.1-like protein 5	9.16141	0.00611763	7.3693	Q9HCM4	10	1024	7.3693	3.58693e-07	1.82117e-05
ENSG00000157077	CACNA1I;KIAA1120	Putative uncharacterized protein CACNA1I;Voltage-dependent T-type calcium channel subunit alpha-1I;Voltage-gated calcium channel subunit alpha Cav3.3	9.25769	0.00653985	7.87791	Q9P0X4	59	5.76461e+17	7.87791	3.83449e-07	1.94686e-05
ENSG00000187446	TAGLN2;KIAA0120;CDABP0035	Transgelin-2;SM22-alpha homolog	30.5408	16689.1	2.01037e+07	P37802	3	8	8	0.978526	1.97703e-05
ENSG00000136371	GAPDH;GAPD;CDABP0047;OK/SW-cl.12	Glyceraldehyde-3-phosphate dehydrogenase;Glyceraldehyde 3-phosphate dehydrogenase	30.2233	13392.1	1.61321e+07	P04406	3	8	8	0.785211	1.97703e-05
ENSG00000147416	PRDX2;hCG_172488;NKEFB;TDPX1	Peroxiredoxin 2, isoform CRA_a;Putative uncharacterized protein PRDX2;Peroxiredoxin 2, isoform CRA_d;cDNA FLJ76507, highly similar to Homo sapiens peroxiredoxin 2 (PRDX2), transcript variant 3, mRNA;cDNA FLJ60461, highly similar to Peroxiredoxin-2 (EC 1.11.1.15);Peroxiredoxin-2;Thioredoxin peroxidase 1;Thioredoxin-dependent peroxide reductase 1;Thiol-specific antioxidant protein;PRP;Natural kille…	29.6254	8847.96	1.06583e+07	P32119	3	8	8	0.518779	1.97703e-05
ENSG00000196510	ANXA2P2;ANX2L2;ANX2P2;LPC2B;ANXA2;ANX2;ANX2L4;CAL1H;LPC2D	Putative annexin A2-like protein;Annexin A2 pseudogene 2;Lipocortin II pseudogene;cDNA FLJ34687 fis, clone MESAN2000620, highly similar to Annexin A2;Annexin A2;Annexin-2;Annexin II;Lipocortin II;Calpactin-1 heavy chain;Calpactin I heavy chain;Chromobindin-8;p36;Protein I;Placental anticoagulant protein IV	29.367	7397.23	8.9107e+06	A6NMY6	3	8	8	0.433719	1.97703e-05
ENSG00000101558	RPS3;OK/SW-cl.26	RPS3 protein;40S ribosomal protein S3;Ribosomal protein S3 variant;Ribosomal protein S3	29.0706	6023.6	7.25603e+06	P23396	3	8	8	0.353179	1.97703e-05
ENSG00000104889	PARK7	Protein DJ-1;Oncogene DJ1;Parkinson disease protein 7	29.0106	5778.1	6.9603e+06	Q99497	3	8	8	0.338785	1.97703e-05
ENSG00000169019	RPS5	40S ribosomal protein S5;40S ribosomal protein S5, N-terminally processed;Ribosomal protein S5 variant	28.9742	5634.3	6.78707e+06	P46782	3	8	8	0.330354	1.97703e-05
ENSG00000148908	CBX3;CCDC32;hCG_1745364;hCG_1999239;tcag7.173	Chromobox homolog 3 (HP1 gamma homolog, Drosophila);Chromobox homolog 3 (HP1 gamma homolog, Drosophila), isoform CRA_a;Coiled-coil domain containing 32, isoform CRA_c;Chromobox homolog 3 (HP1 gamma homolog, Drosophila), isoform CRA_b;Putative uncharacterized protein CBX3;Chromobox protein homolog 3;Heterochromatin protein 1 homolog gamma;Modifier 2 protein;HECH	28.8817	5284.31	6.36548e+06	Q13185	3	8	8	0.309833	1.97703e-05
ENSG00000124795	UBE2L3;UBCE7;UBCH7;Ubce7;Ube2l3	Ubiquitin carrier protein;Ubiquitin-conjugating enzyme E2 L3;Ubiquitin-protein ligase L3;Ubiquitin carrier protein L3;UbcH7;Ubiquitin-conjugating enzyme E2-F1;L-UBC;UbcM4	28.8326	5107.39	6.15236e+06	P68036	3	8	8	0.29946	1.97703e-05
ENSG00000168003	RPL10A;NEDD6;Rpl10a	60S ribosomal protein L10a;CSA-19;Neural precursor cell expressed developmentally down-regulated protein 6;Ribosomal protein L1	28.7875	4950.09	5.96288e+06	P62906	3	8	8	0.290237	1.97703e-05
ENSG00000175581	RPS11;Rps11	40S ribosomal protein S11	28.7693	4888.14	5.88825e+06	P62280	3	8	8	0.286604	1.97703e-05
ENSG00000197111	YWHAE;Ywhae	14-3-3 protein epsilon;cDNA FLJ51975, moderately similar to 14-3-3 protein epsilon (14-3-3E);cDNA, FLJ79100, highly similar to 14-3-3 protein epsilon (14-3-3E);Putative uncharacterized protein YWHAE;Mitochondrial import stimulation factor L subunit;14-3-3 protein epsilon isoform transcript variant 1;cDNA FLJ51851, highly similar to 14-3-3 protein epsilon (14-3-3E);cDNA, FLJ79084, highly similar t…	28.766	4877.14	5.875e+06	P62258	3	8	8	0.28596	1.97703e-05
ENSG00000137285	RANBP1;hCG_17886	RAN binding protein 1, isoform CRA_f;cDNA FLJ40340 fis, clone TESTI2032681, moderately similar to RAN-SPECIFIC GTPASE-ACTIVATING PROTEIN;cDNA FLJ57507, highly similar to Ran-specific GTPase-activating protein;cDNA FLJ54173, highly similar to Ran-specific GTPase-activating protein;Putative uncharacterized protein RANBP1;Ran-specific GTPase-activating protein;Ran-binding protein 1;RAN binding prote…	28.7398	4789.2	5.76907e+06	P43487	3	8	8	0.280804	1.97703e-05
ENSG00000182446	YWHAZ	14-3-3 protein zeta/delta;Protein kinase C inhibitor protein 1;cDNA, FLJ79516, highly similar to 14-3-3 protein zeta/delta;cDNA FLJ50142, highly similar to 14-3-3 protein zeta/delta (Protein kinase Cinhibitor protein 1);Tyrosine 3-monooxygenase/tryptophan 5-monooxygenase activation protein zeta polypeptide;Tyrosine 3-monooxygenasea/tryptophan 5-monooxygenase activation protein zeta;14-3-3 protein…	28.7112	4695.39	5.65607e+06	P63104	3	8	8	0.275303	1.97703e-05
ENSG00000109475	RPL12	60S ribosomal protein L12;Ribosomal protein L12 variant	28.6793	4592.42	5.53203e+06	P30050	3	8	8	0.269266	1.97703e-05
ENSG00000110367	HMGB1;RP11-550P23.1-005;HMG1;RP11-550P23.1-003;RP11-550P23.1-002;HMGB1L10;HMG1L10	High-mobility group box 1;High mobility group 1 protein;High mobility group protein HMG1;High mobility group protein B1;High mobility group protein 1;cDNA FLJ56337, highly similar to High mobility group protein B1;High-mobility group box 1 variant;Putative high mobility group protein 1-like 10	28.6784	4589.75	5.52881e+06	P09429	3	8	8	0.269109	1.97703e-05
ENSG00000125458	RAN;hCG_1744585;ARA24;OK/SW-cl.81;Ran;Rasl2-8;TC4;RANP1	RAN, member RAS oncogene family, isoform CRA_b;cDNA FLJ78394, highly similar to Homo sapiens RAN, member RAS oncogene family (RAN), mRNA;cDNA, FLJ92821, Homo sapiens RAN, member RAS oncogene family (RAN), mRNA;cDNA FLJ52168, highly similar to GTP-binding nuclear protein Ran;cDNA, FLJ79092, highly similar to GTP-binding nuclear protein Ran;Putative uncharacterized protein RAN;RAN, member RAS oncog…	28.6784	4589.75	5.52881e+06	P62826	3	8	8	0.269109	1.97703e-05
ENSG00000118508	PGAM4;PGAM3	PGAM-B;Probable phosphoglycerate mutase 4	28.654	4512.71	5.43602e+06	Q8N0Y7	3	8	8	0.264592	1.97703e-05
ENSG00000198356	RPS10P5;RPS10L	Putative 40S ribosomal protein S10-like	28.4762	3989.33	4.80554e+06	Q9NQ39	3	8	8	0.233905	1.97703e-05
ENSG00000125037	Rpl7a;RPL7A;SURF3;SURF-3;RP11-244N20.10-005;RP11-244N20.10-004;RP11-244N20.10-009;hCG_2032998;RP-L7a	60S ribosomal protein L7a;PLA-X polypeptide;Surfeit locus protein 3;Ribosomal protein L7a;Ribosomal protein L7a, isoform CRA_c;cDNA FLJ78489, highly similar to Homo sapiens ribosomal protein L7a (RPL7A), mRNA;cDNA, FLJ92002, Homo sapiens ribosomal protein L7a (RPL7A), mRNA	28.3513	3658.66	4.40722e+06	P62424	3	8	8	0.214517	1.97703e-05
ENSG00000125901	LOC392793;hCG_19809;tcag7.1190;EEF1B2;EEF1B;EF1B	HCG19809;Similar to eukaryotic translation elongation factor 1 beta 2; eukaryotic translation elongation factor 1 beta 1;Elongation factor 1-beta;Putative uncharacterized protein EEF1B2	28.2534	3418.48	4.1179e+06	P24534	3	8	8	0.200435	1.97703e-05
ENSG00000087365	RPS14;PRO2640;Rps14	40S ribosomal protein S14	28.1396	3159.3	3.80569e+06	P62263	3	8	8	0.185238	1.97703e-05
ENSG00000174100	CALR;CRTC	cDNA FLJ53009, highly similar to Calreticulin;cDNA FLJ58668, highly similar to Calreticulin;Calreticulin;CRP55;Calregulin;HACBP;Endoplasmic reticulum resident protein 60;grp60;Calreticulin variant	28.0833	3038.47	3.66014e+06	P27797	3	8	8	0.178153	1.97703e-05
ENSG00000162972	FTH1;FTH;FTHL6;OK/SW-cl.84;PIG15	Ferritin;Ferritin heavy chain;Cell proliferation-inducing gene 15 protein	28.0561	2981.72	3.59178e+06	P02794	3	8	8	0.174826	1.97703e-05
ENSG00000108588	PCMT1	Protein-L-isoaspartate(D-aspartate) O-methyltransferase;Protein-beta-aspartate methyltransferase;Protein L-isoaspartyl/D-aspartyl methyltransferase;L-isoaspartyl protein carboxyl methyltransferase;Protein-L-isoaspartate O-methyltransferase;Putative uncharacterized protein PCMT1	27.9849	2838.04	3.4187e+06	P22061	3	8	8	0.166402	1.97703e-05
ENSG00000148334	PSMA5;hCG_39916	Proteasome subunit alpha type-5;Proteasome zeta chain;Macropain zeta chain;Multicatalytic endopeptidase complex zeta chain;Proteasome (Prosome, macropain) subunit, alpha type, 5, isoform CRA_c;cDNA FLJ52182, highly similar to Proteasome subunit alpha type 5 (EC 3.4.25.1);Proteasome subunit alpha type	27.955	2779.92	3.3487e+06	P28066	3	8	8	0.162994	1.97703e-05
ENSG00000105281	HMGB2;HMG2	High mobility group protein B2;High mobility group protein 2;High-mobility group box 2	27.8383	2563.79	3.08834e+06	P26583	3	8	8	0.150321	1.97703e-05
ENSG00000164172	TMED10;TMP21	Transmembrane emp24 domain-containing protein 10;21 kDa transmembrane-trafficking protein;Transmembrane protein Tmp21;Tmp-21-I;p24delta;S31III125;cDNA FLJ52032, highly similar to Transmembrane emp24 domain-containing protein 10;Full-length cDNA 5-PRIME end of clone CS0DF013YM24 of Fetal brain of Homo sapiens (Human) variant	27.7788	2460.25	2.96362e+06	P49755	3	8	8	0.144251	1.97703e-05
ENSG00000164172	PSMA7;HSPC;RP5-1005F21.4-006;RP5-1005F21.4-005	Proteasome subunit alpha type-7;Proteasome subunit RC6-1;Proteasome subunit XAPC7;Proteasome subunit alpha type;Proteasome (Prosome, macropain) subunit, alpha type, 7	27.6913	2315.39	2.78912e+06	O14818	3	8	8	0.135757	1.97703e-05
ENSG00000137710	PSMB2;hCG_1812781	Proteasome (Prosome, macropain) subunit, beta type, 2, isoform CRA_b;cDNA FLJ51890, highly similar to Proteasome subunit beta type 2 (EC 3.4.25.1);Proteasome subunit beta type-2;Proteasome component C7-I;Macropain subunit C7-I;Multicatalytic endopeptidase complex subunit C7-I;Proteasome beta 2 subunit variant	27.6178	2200.43	2.65064e+06	P49721	3	8	8	0.129017	1.97703e-05
ENSG00000055211	RPS23;hCG_38189;Rps23	Ribosomal protein S23, isoform CRA_a;cDNA FLJ77921, highly similar to Homo sapiens ribosomal protein S23 (RPS23), mRNA;cDNA, FLJ92033, Homo sapiens ribosomal protein S23 (RPS23), mRNA;40S ribosomal protein S23	27.601	2174.89	2.61988e+06	P62266	3	8	8	0.12752	1.97703e-05
ENSG00000173418	CBX5;HP1A	Chromobox protein homolog 5;Heterochromatin protein 1 homolog alpha;Antigen p25;CBX5 protein	27.455	1965.59	2.36775e+06	P45973	3	8	8	0.115248	1.97703e-05
ENSG00000172465	COX2;MT-CO2;CO2;COII;COXII;MTCO2	Cytochrome c oxidase subunit 2;Cytochrome c oxidase polypeptide II;Sarcoma antigen NY-SAR-71	27.4219	1921.05	2.3141e+06	P00403	3	8	8	0.112636	1.97703e-05
ENSG00000129255	HMGB3;HMG2A;HMG4	High mobility group protein B3;High mobility group protein 4;High mobility group protein 2a;Non-histone chromosomal protein	27.294	1758.12	2.11783e+06	O15347	3	8	8	0.103083	1.97703e-05
ENSG00000157916	STOM;RP11-342H3.1-002;BND7;EPB72	Stomatin;cDNA FLJ61192, highly similar to Erythrocyte band 7 integral membrane protein;cDNA FLJ52062, highly similar to Erythrocyte band 7 integral membrane protein;cDNA FLJ53133, highly similar to Erythrocyte band 7 integral membrane protein;Erythrocyte band 7 integral membrane protein;Protein 7.2b	27.285	1747.12	2.10458e+06	P27105	3	8	8	0.102438	1.97703e-05
ENSG00000072778	SEC22B;SEC22L1	Vesicle-trafficking protein SEC22b;SEC22 vesicle-trafficking protein homolog B;SEC22 vesicle-trafficking protein-like 1;ER-Golgi SNARE of 24 kDa	27.2735	1733.23	2.08785e+06	O75396	3	8	8	0.101624	1.97703e-05
ENSG00000114491	SNRPC;RP3-375P9.1-003;RP3-375P9.1-002;RP3-375P9.1-001;hCG_16077	U1 small nuclear ribonucleoprotein C;Small nuclear ribonucleoprotein polypeptide C	27.1818	1626.49	1.95928e+06	P09234	3	8	8	0.0953656	1.97703e-05
ENSG00000244038	CDKN2A;CDKN2;MTS1;MLM	Cyclin-dependent kinase inhibitor;Cyclin-dependent kinase inhibitor 2A;Cyclin-dependent kinase inhibitor 2A, isoforms 1/2/3;Cyclin-dependent kinase 4 inhibitor A;p16-INK4a;Multiple tumor suppressor 1;Cyclin-dependent kinase inhibitor 2A, isoform 4;p14ARF;p19ARF;P16;P16 protein	27.0708	1506.09	1.81423e+06	Q8N726	3	8	8	0.0883058	1.97703e-05
ENSG00000169372	PTBP1;hCG_20560;PTB	Polypyrimidine tract binding protein 1, isoform CRA_e;Putative uncharacterized protein PTBP1;Polypyrimidine tract-binding protein 1;Heterogeneous nuclear ribonucleoprotein I;57 kDa RNA-binding protein PPTB-1;Polypyrimidine tract-binding protein 1 isoform c variant;Polypyrimidine tract binding protein 1;Polypyrimidine tract binding protein 1, isoform CRA_c	27.0554	1490.06	1.79493e+06	P26599	3	8	8	0.0873664	1.97703e-05
ENSG00000141756	YWHAH;LL22NC03-44A4.1-002;LL22NC03-44A4.1-004;YWHA1	Tyrosine 3-monooxygenase/tryptophan 5-monooxygenase activation protein, eta polypeptide;cDNA, FLJ93036, highly similar to Homo sapiens tyrosine 3-monooxygenase/tryptophan 5-monooxygenaseactivation protein, eta polypeptide (YWHAH), mRNA;Putative uncharacterized protein YWHAH;14-3-3 protein eta;Protein AS1;Homo sapiens clone CDABP0046 mRNA sequence	27.0358	1469.98	1.77074e+06	Q04917	3	8	8	0.0861887	1.97703e-05
ENSG00000124570	NME2;NM23B;NME1;NME1-NME2;hCG_2001850;NDPKA;NM23	Nucleoside diphosphate kinase B;nm23-H2;C-myc purine-binding transcription factor PUF;Putative uncharacterized protein NME1;Nucleoside diphosphate kinase;Nucleoside diphosphate kinase A;Tumor metastatic process-associated protein;Metastasis inhibition factor nm23;nm23-H1;Granzyme A-activated DNase	27.0204	1454.38	1.75195e+06	P15531	3	8	8	0.0852742	1.97703e-05
ENSG00000126602	APRT	Adenine phosphoribosyltransferase	26.987	1421.05	1.71179e+06	P07741	3	8	8	0.0833198	1.97703e-05
ENSG00000164039	MYL6	cDNA FLJ56329, highly similar to Myosin light polypeptide 6;Myosin light polypeptide 6;Smooth muscle and nonmuscle myosin light chain alkali 6;Myosin light chain alkali 3;Myosin light chain 3;17 kDa myosin light chain;MYL6 protein	26.974	1408.33	1.69647e+06	P60660	3	8	8	0.0825741	1.97703e-05
ENSG00000175606	Ywhag;YWHAG	cDNA FLJ14168 fis, clone NT2RP2001440, highly similar to 14-3-3 protein gamma;cDNA FLJ52141, highly similar to 14-3-3 protein gamma;cDNA FLJ51843, highly similar to 14-3-3 protein gamma;14-3-3 protein gamma;14-3-3 protein gamma, N-terminally processed;Protein kinase C inhibitor protein 1	26.9532	1388.14	1.67216e+06	P61981	3	8	8	0.0813905	1.97703e-05
ENSG00000092964	SOD2;RP1-56L9.2-003;DKFZp564M2422	Superoxide dismutase [Mn], mitochondrial;Superoxide dismutase;Superoxide dismutase 2, mitochondrial;Manganese superoxide dismutase;MnSOD;SOD2 protein;Putative uncharacterized protein DKFZp564M2422	26.8718	1312.07	1.58052e+06	P04179	3	8	8	0.0769302	1.97703e-05
ENSG00000075624;ENSG00000184009;ENSG00000196834;ENSG00000222038	PMVK;PMKI;RP11-307C12.5-001;hCG_1739272	Phosphomevalonate kinase;PMVK protein;Phosphomevalonate kinase, isoform CRA_a;cDNA, FLJ93228, Homo sapiens phosphomevalonate kinase (PMVK), mRNA	26.8311	1275.54	1.53651e+06	Q15126	3	8	8	0.0747881	1.97703e-05
ENSG00000075624;ENSG00000184009;ENSG00000196834;ENSG00000222038	TXNDC12;TLP19;UNQ713/PRO1376	Thioredoxin domain-containing protein 12;Thioredoxin-like protein p19;Endoplasmic reticulum resident protein 19;Endoplasmic reticulum resident protein 18;hTLP19	26.8151	1261.43	1.51952e+06	O95881	3	8	8	0.0739612	1.97703e-05
ENSG00000184047	SKP1;EMC19;OCP2;SKP1A;TCEB1L	S-phase kinase-associated protein 1;Cyclin-A/CDK2-associated protein p19;p19skp1;p19A;RNA polymerase II elongation factor-like protein;Organ of Corti protein 2;Organ of Corti protein II;Transcription elongation factor B;SIII;OCP2	26.7889	1238.78	1.49224e+06	P63208	3	8	8	0.0726332	1.97703e-05
ENSG00000147649	ANXA3;ANX3	Annexin A3;Annexin-3;Annexin III;Lipocortin III;Placental anticoagulant protein III;35-alpha calcimedin;Inositol 1,2-cyclic phosphate 2-phosphohydrolase	26.765	1218.38	1.46766e+06	P12429	3	8	8	0.0714369	1.97703e-05
ENSG00000136231	VBP1;PFDN3;Pfdn3;Vbp1;hCG_17616	Prefoldin subunit 3;Von Hippel-Lindau-binding protein 1;HIBBJ46;VBP1 protein;von Hippel-Lindau binding protein 1, isoform CRA_a	26.747	1203.31	1.4495e+06	P61758	3	8	8	0.0705531	1.97703e-05
ENSG00000161939	RAB2A;RAB2	Putative uncharacterized protein RAB2A;Ras-related protein Rab-2A;cDNA FLJ51998, highly similar to Ras-related protein Rab-2A;RAB2	26.7307	1189.75	1.43317e+06	P61019	3	8	8	0.069758	1.97703e-05
ENSG00000100417	MAPRE1	MAPRE1 protein;Microtubule-associated protein RP/EB family member 1;APC-binding protein EB1;End-binding protein 1;cDNA FLJ52068, highly similar to Microtubule-associated protein RP/EB family member 1	26.6905	1157.09	1.39383e+06	Q15691	3	8	8	0.067843	1.97703e-05
ENSG00000197498	VPS29;DC7;DC15;MDS007;DKFZp667O202	VPS29 protein;Vacuolar protein sorting-associated protein 29;Vesicle protein sorting 29;PEP11 homolog;Putative uncharacterized protein DKFZp667O202	26.6676	1138.89	1.3719e+06	Q9UBQ0	3	8	8	0.066776	1.97703e-05
ENSG00000109062	ARL3;ARFL3	ADP-ribosylation factor-like protein 3	26.5898	1079.06	1.29984e+06	P36405	3	8	8	0.0632681	1.97703e-05
ENSG00000187840	MGST2;GST2	Microsomal glutathione S-transferase 2;Microsomal GST-II	26.5233	1030.49	1.24133e+06	Q99735	3	8	8	0.0604205	1.97703e-05
ENSG00000084072	IFITM3;hCG_2036716	Interferon-induced transmembrane protein 3;Interferon-inducible protein 1-8U;HCG2036716;Interferon induced transmembrane protein 3 (1-8U);cDNA FLJ76420, highly similar to Homo sapiens interferon induced transmembrane protein 3 (1-8U) (IFITM3), mRNA	26.5166	1025.73	1.23559e+06	Q01628	3	8	8	0.060141	1.97703e-05
ENSG00000165283	RPLP0	cDNA FLJ75549, highly similar to Homo sapiens ribosomal protein, large, P0 (RPLP0), transcript variant 1, mRNA;60S acidic ribosomal protein P0;60S ribosomal protein L10E;RPLP0 protein;Ribosomal protein P0 variant;60S acidic ribosomal protein P0-like	26.3954	943.037	1.13598e+06	P05388	3	8	8	0.0552927	1.97703e-05
ENSG00000232838	RPLP0	cDNA FLJ75549, highly similar to Homo sapiens ribosomal protein, large, P0 (RPLP0), transcript variant 1, mRNA;60S acidic ribosomal protein P0;60S ribosomal protein L10E;RPLP0 protein;Ribosomal protein P0 variant;60S acidic ribosomal protein P0-like	26.3954	943.037	1.13598e+06	Q8NHW5	3	8	8	0.0552927	1.97703e-05
ENSG00000112514;ENSG00000226492	NUDCD2;hCG_1979333	NudC domain containing 2;NudC-like protein 2;cDNA, FLJ92225;NudC domain-containing protein 2	26.2969	880.824	1.06104e+06	Q8WVJ2	3	8	8	0.051645	1.97703e-05
ENSG00000198856	PSMB5;LMPX;MB1;X	Proteasome subunit beta type-5;Proteasome epsilon chain;Macropain epsilon chain;Multicatalytic endopeptidase complex epsilon chain;Proteasome subunit X;Proteasome chain 6;Proteasome subunit MB1;Proteasome subunit beta type;Full-length cDNA clone CS0DK007YN03 of HeLa cells of Homo sapiens (human)	26.2756	867.909	1.04548e+06	P28074	3	8	8	0.0508878	1.97703e-05
ENSG00000113194	PFN1;hCG_32691	Profilin-1;Profilin I;Profilin	26.2279	839.659	1.01145e+06	P07737	3	8	8	0.0492314	1.97703e-05
ENSG00000115540	CAPZA1	cDNA FLJ75422, highly similar to Homo sapiens capping protein (actin filament) muscle Z-line, alpha 1, mRNA;F-actin-capping protein subunit alpha-1;CapZ alpha-1	26.221	835.641	1.00661e+06	P52907	3	8	8	0.0489958	1.97703e-05
ENSG00000148335	ELAVL1;HUR	cDNA FLJ60076, highly similar to ELAV-like protein 1;ELAV-like protein 1;Hu-antigen R	26.2036	825.652	994580	Q15717	3	8	8	0.0484101	1.97703e-05
ENSG00000180329	ZMAT2	Zinc finger matrin-type protein 2	26.2018	824.594	993306	Q96NC0	3	8	8	0.0483481	1.97703e-05
ENSG00000102931	DTYMK;CDC8;TMPK;TYMK;tmp_locus_5;hCG_93868	Thymidylate kinase;dTMP kinase;Deoxythymidylate kinase (Thymidylate kinase) variant;DTYMK protein;Deoxythymidylate kinase (Thymidylate kinase);Deoxythymidylate kinase (Thymidylate kinase), isoform CRA_b;Putative uncharacterized protein tmp_locus_5	26.1697	806.494	971503	P23919	3	8	8	0.0472869	1.97703e-05
ENSG00000143198	UBE2G2;hCG_1641424;Ube2g2;DKFZp586L2318	Ubiquitin carrier protein;Ubiquitin-conjugating enzyme E2 G2;Ubiquitin-protein ligase G2;Ubiquitin carrier protein G2;Putative uncharacterized protein DKFZp586L2318;cDNA FLJ16170 fis, clone BRHIP2003062, moderately similar to Ubiquitin-conjugating enzyme E2 G2 (EC 6.3.2.19)	26.1297	784.408	944897	P60604	3	8	8	0.0459919	1.97703e-05
ENSG00000099341	MESDC2;KIAA0081;MESD;UNQ1911/PRO4369	cDNA FLJ50892, moderately similar to Mesoderm development candidate 2;LDLR chaperone MESD;Mesoderm development protein;Mesoderm development candidate 2;Renal carcinoma antigen NY-REN-61	25.9572	696.027	838434	Q14696	3	8	8	0.0408099	1.97703e-05
ENSG00000164346	NAA10;ARD1A;hCG_39228;ARD1;TE2	ARD1 homolog A, N-acetyltransferase (S. cerevisiae), isoform CRA_b;Putative uncharacterized protein NAA10;cDNA FLJ60470, highly similar to N-terminal acetyltransferase complex ARD1 subunit homolog A (EC 2.3.1.88);cDNA FLJ60638, highly similar to N-terminal acetyltransferase complex ARD1 subunit homolog A (EC 2.3.1.88);ARD1 homolog A, N-acetyltransferase (S. cerevisiae), isoform CRA_a;cDNA, FLJ788…	25.8955	666.869	803311	P41227	3	8	8	0.0391003	1.97703e-05
ENSG00000117394	UCHL3;RP11-173B14.3-003	Ubiquitin carboxyl-terminal hydrolase isozyme L3;Ubiquitin thioesterase L3;Ubiquitin carboxyl-terminal esterase L3 (Ubiquitin thiolesterase)	25.8488	645.619	777713	P15374	3	8	8	0.0378543	1.97703e-05
ENSG00000136448	SSR4;TRAPD	Putative uncharacterized protein SSR4;Translocon-associated protein subunit delta;Signal sequence receptor subunit delta	25.8204	633.043	762564	P51571	3	8	8	0.037117	1.97703e-05
ENSG00000108424	NAP1L4;NAP1L4b;NAP2	Nucleosome assembly protein 1-like 4;Putative uncharacterized protein NAP1L4;Nucleosome assembly protein 1-like 4b;cDNA, FLJ92975, highly similar to Homo sapiens nucleosome assembly protein 1-like 4 (NAP1L4), mRNA;cDNA FLJ59403, highly similar to Nucleosome assembly protein 1-like 4;cDNA, FLJ79141, highly similar to Nucleosome assembly protein 1-like 4;cDNA, FLJ79223, highly similar to Nucleosome…	25.8193	632.556	761977	Q99733	3	8	8	0.0370884	1.97703e-05
ENSG00000113312	RALA;RAL	Ras-related protein Ral-A;Putative uncharacterized protein RALA	25.8123	629.529	758331	P11233	3	8	8	0.036911	1.97703e-05
ENSG00000161057	UFC1;CGI-126;HSPC155	Ubiquitin-fold modifier-conjugating enzyme 1	25.8106	628.749	757391	Q9Y3C8	3	8	8	0.0368652	1.97703e-05
ENSG00000182307	ST13;RP3-408N23.5-003;FAM10A1;HIP;SNC6;AAG2;hCG_1790973;FAM10A4	Suppression of tumorigenicity 13 (Colon carcinoma) (Hsp70 interacting protein);cDNA FLJ53687, highly similar to Hsc70-interacting protein;cDNA, FLJ79054, highly similar to Hsc70-interacting protein;Hsc70-interacting protein;Suppression of tumorigenicity 13 protein;Putative tumor suppressor ST13;Protein FAM10A1;Progesterone receptor-associated p48 protein;Renal carcinoma antigen NY-REN-33;ST13 pro…	25.8	624.176	751883	P50502	3	8	8	0.0365971	1.97703e-05
ENSG00000085365	ST13;RP3-408N23.5-003;FAM10A1;HIP;SNC6;AAG2;hCG_1790973;FAM10A4	Suppression of tumorigenicity 13 (Colon carcinoma) (Hsp70 interacting protein);cDNA FLJ53687, highly similar to Hsc70-interacting protein;cDNA, FLJ79054, highly similar to Hsc70-interacting protein;Hsc70-interacting protein;Suppression of tumorigenicity 13 protein;Putative tumor suppressor ST13;Protein FAM10A1;Progesterone receptor-associated p48 protein;Renal carcinoma antigen NY-REN-33;ST13 pro…	25.8	624.176	751883	Q8IZP2	3	8	8	0.0365971	1.97703e-05
ENSG00000162191	PSME1;IFI5111;hCG_40175	Putative uncharacterized protein PSME1;Proteasome activator complex subunit 1;Proteasome activator 28 subunit alpha;Activator of multicatalytic protease subunit 1;11S regulator complex subunit alpha;Interferon gamma up-regulated I-5111 protein;PSME1 protein;Proteasome (Prosome, macropain) activator subunit 1 (PA28 alpha), isoform CRA_a;cDNA, FLJ92500, Homo sapiens proteasome (prosome, macropain) …	25.7683	610.598	735527	Q06323	3	8	8	0.035801	1.97703e-05
ENSG00000110880	BAG2;RP3-496N17.2-002	BCL2-associated athanogene 2;cDNA FLJ10153 fis, clone HEMBA1003417, highly similar to BAG family molecular chaperone regulator 2;cDNA FLJ13673 fis, clone PLACE1011858, highly similar to BAG family molecular chaperone regulator 2;cDNA FLJ50277, highly similar to BAG family molecular chaperone regulator 2;BAG family molecular chaperone regulator 2;Bcl-2-associated athanogene 2	25.7528	604.061	727652	O95816	3	8	8	0.0354177	1.97703e-05
ENSG00000100664	CLNS1A;CLCI;ICLN	Methylosome subunit pICln;Chloride conductance regulatory protein ICln;Chloride channel, nucleotide sensitive 1A;Chloride ion current inducer protein;Reticulocyte pICln;PRO1478	25.7384	598.078	720445	P54105	3	8	8	0.0350669	1.97703e-05
ENSG00000173598	ARL2;hCG_23373	ADP-ribosylation factor-like protein 2;ADP-ribosylation factor-like 2;ADP-ribosylation factor-like 2 variant;HCG23373, isoform CRA_a	25.7124	587.384	707563	P36404	3	8	8	0.0344399	1.97703e-05
ENSG00000184743	FKBP11;hCG_1642966;FKBP19;UNQ336/PRO535	cDNA FLJ53772, highly similar to FK506-binding protein 11 (EC 5.2.1.8);FK506 binding protein 11, 19 kDa, isoform CRA_b;FKBP11 protein;Peptidyl-prolyl cis-trans isomerase FKBP11;FK506-binding protein 11;Rotamase;19 kDa FK506-binding protein	25.6965	580.942	699802	Q9NYL4	3	8	8	0.0340621	1.97703e-05
ENSG00000073578	RUVBL2;hCG_16214;INO80J;TIP48;TIP49B;CGI-46	RuvB-like 2 (E. coli), isoform CRA_d;cDNA FLJ14856 fis, clone PLACE1001054, highly similar to RuvB-like 2 (EC 3.6.1.-);RuvB-like 2 (E. coli), isoform CRA_a;cDNA FLJ32936 fis, clone TESTI2007533, highly similar to RuvB-like 2 (EC 3.6.1.-);cDNA FLJ56743, highly similar to RuvB-like 2 (EC 3.6.1.-);RuvB-like 2;48 kDa TATA box-binding protein-interacting protein;TIP49b;Repressing pontin 52;51 kDa eryt…	25.693	579.53	698102	Q9Y230	3	8	8	0.0339794	1.97703e-05
ENSG00000196368	SLC25A11;SLC20A4;hCG_32694	Mitochondrial 2-oxoglutarate/malate carrier protein;Solute carrier family 25 member 11;SLC25A11 protein;Solute carrier family 25 (Mitochondrial carrier; oxoglutarate carrier), member 11, isoform CRA_b;cDNA FLJ76014, highly similar to Homo sapiens solute carrier family 25 (mitochondrial carrier; oxoglutarate carrier), member 11 (SLC25A11), mRNA	25.6578	565.577	681294	Q02978	3	8	8	0.0331613	1.97703e-05
ENSG00000122824	NIPSNAP1	cDNA FLJ78131, highly similar to Homo sapiens nipsnap homolog 1 (C. elegans) (NIPSNAP1), mRNA;Protein NipSnap homolog 1;cDNA FLJ58042, highly similar to Protein NipSnap1;Putative uncharacterized protein NIPSNAP1	25.552	525.567	633098	Q9BPW8	3	8	8	0.0308153	1.97703e-05
ENSG00000108671	NIP7;CGI-37;HSPC031;HSPC180;OK/SW-cl.76;OK/SW-cl.78	60S ribosome subunit biogenesis protein NIP7 homolog;KD93;cDNA FLJ10296 fis, clone NT2RM1001044, highly similar to Homo sapiens HSPC031 mRNA	25.5292	517.351	623201	Q9Y221	3	8	8	0.0303337	1.97703e-05
ENSG00000117395	TRAPPC3;hCG_38279;BET3;CDABP0066	Putative uncharacterized protein TRAPPC3;Trafficking protein particle complex 3, isoform CRA_a;Trafficking protein particle complex subunit 3;BET3 homolog	25.4846	501.613	604243	O43617	3	8	8	0.0294109	1.97703e-05
ENSG00000090487	HNRNPA0;HNRPA0	Heterogeneous nuclear ribonucleoprotein A0	25.4843	501.505	604113	Q13151	3	8	8	0.0294045	1.97703e-05
ENSG00000116120	YKT6;hCG_18297;tcag7.798	SNARE protein Ykt6;SNARE protein Ykt6, isoform CRA_a;cDNA, FLJ93006, Homo sapiens SNARE protein Ykt6 (YKT6), mRNA;cDNA FLJ50174, highly similar to Homo sapiens SNARE protein Ykt6 (YKT6), mRNA;YKT6 v-SNARE protein;Synaptobrevin homolog YKT6	25.4655	495.012	596291	O15498	3	8	8	0.0290239	1.97703e-05
ENSG00000101557	GMFB	Glia maturation factor beta;GMFB protein;Glia maturation factor, beta	25.436	484.969	584194	P60983	3	8	8	0.028435	1.97703e-05
ENSG00000120948	OCIAD1;OCIA	cDNA FLJ58028, highly similar to Homo sapiens OCIA domain containing 1 (OCIAD1), mRNA;Putative uncharacterized protein OCIAD1;OCIA domain-containing protein 1;Ovarian carcinoma immunoreactive antigen	25.4215	480.116	578348	Q9NX40	3	8	8	0.0281505	1.97703e-05
ENSG00000203624;ENSG00000204568;ENSG00000223775;ENSG00000226111;ENSG00000227420;ENSG00000229861;ENSG00000233813	PSPH	Phosphoserine phosphatase;O-phosphoserine phosphohydrolase;L-3-phosphoserine phosphatase;Putative uncharacterized protein PSPH;Phosphoserine phosphatase variant	25.4115	476.816	574373	P78330	3	8	8	0.027957	1.97703e-05
ENSG00000151552	GEMIN6;hCG_1818032	Gem-associated protein 6;SIP2;Gem (Nuclear organelle) associated protein 6, isoform CRA_b;Putative uncharacterized protein GEMIN6	25.3648	461.613	556059	Q8WXD5	3	8	8	0.0270656	1.97703e-05
ENSG00000135926	PUF60;FIR;ROBPI;SIAHBP1	Poly(U)-binding-splicing factor PUF60;60 kDa poly(U)-binding-splicing factor;FUSE-binding protein-interacting repressor;Siah-binding protein 1;Ro-binding protein 1	25.3512	457.298	550861	Q9UHX1	3	8	8	0.0268126	1.97703e-05
ENSG00000131462	Psmc1;PSMC1;hCG_2029049	cDNA FLJ58247, highly similar to 26S protease regulatory subunit 4;26S protease regulatory subunit 4;26S proteasome AAA-ATPase subunit RPT2;Proteasome 26S subunit ATPase 1;Proteasome 26S ATPase subunit 1 variant;Proteasome (Prosome, macropain) 26S subunit, ATPase, 1;Proteasome (Prosome, macropain) 26S subunit, ATPase, 1, isoform CRA_a;Proteasome 26S ATPase subunit 1;cDNA, FLJ93843, Homo sapiens p…	25.3381	453.152	545866	P62191	3	8	8	0.0265695	1.97703e-05
ENSG00000026508	WDR61	WD repeat-containing protein 61;Meiotic recombination REC14 protein homolog	25.3229	448.409	540153	Q9GZS3	3	8	8	0.0262914	1.97703e-05
ENSG00000169567	CNN3;hCG_31913	cDNA FLJ50126, highly similar to Calponin-3;cDNA, FLJ79297, highly similar to Calponin-3;cDNA FLJ53072, highly similar to Calponin-3;Calponin-3;Calponin, acidic isoform;CNN3 protein;Calponin 3, acidic;cDNA, FLJ92692, Homo sapiens calponin 3, acidic (CNN3), mRNA;DJ639P13.2.2 (Acidic calponin 3)	25.3149	445.941	537181	Q15417	3	8	8	0.0261467	1.97703e-05
ENSG00000136463	UCK2;UMPK	Uridine kinase;Uridine-cytidine kinase 2;Uridine monophosphokinase 2;Cytidine monophosphokinase 2;Testis-specific protein TSA903	25.2946	439.692	529653	Q9BZX2	3	8	8	0.0257803	1.97703e-05
ENSG00000142444	MOBKL1B;C2orf6;MOB4B;MOBK1B	Putative uncharacterized protein MOBKL1B;Mps one binder kinase activator-like 1B;Mob1 homolog 1B;Mob1 alpha;Protein Mob4B	25.269	431.971	520352	Q9H8S9	3	8	8	0.0253276	1.97703e-05
ENSG00000175324	MKI67IP;NIFK;NOPP34	MKI67 FHA domain-interacting nucleolar phosphoprotein;Nucleolar protein interacting with the FHA domain of pKI-67;Nucleolar phosphoprotein Nopp34;cDNA FLJ57495, highly similar to MKI67 FHA domain-interacting nucleolar phosphoprotein;Putative uncharacterized protein MKI67IP	25.2662	431.142	519354	Q9BYG3	3	8	8	0.025279	1.97703e-05
ENSG00000112110	FH;RP11-527D7.2-001;hCG_40671	Fumarate hydratase;Fumarate hydratase, isoform CRA_c;cDNA, FLJ92753, Homo sapiens fumarate hydratase (FH), nuclear gene encodingmitochondrial protein, mRNA;Fumarate hydratase, mitochondrial	25.2552	427.844	515380	P07954	3	8	8	0.0250856	1.97703e-05
ENSG00000143753	RBM14;SIP	RNA-binding protein 14;RNA-binding motif protein 14;RRM-containing coactivator activator/modulator;Synaptotagmin-interacting protein;Paraspeckle protein 2;cDNA FLJ59137, highly similar to RNA-binding protein 14;Putative uncharacterized protein RBM14;Coactivator regulator	25.2289	420.118	506074	Q96PK6	3	8	8	0.0246326	1.97703e-05
ENSG00000184992	TALDO1;TAL;TALDO;TALDOR;hCG_18330;TALH	Transaldolase;Transaldolase 1, isoform CRA_c;cDNA FLJ57988, highly similar to Transaldolase (EC 2.2.1.2)	25.2087	414.299	499065	P37837	3	8	8	0.0242915	1.97703e-05
ENSG00000159079	NFYB;HAP3	Nuclear transcription factor Y subunit beta;Nuclear transcription factor Y subunit B;CAAT box DNA-binding protein subunit B	25.1949	410.333	494287	P25208	3	8	8	0.0240589	1.97703e-05
ENSG00000078237	PSME2	Putative uncharacterized protein PSME2;Proteasome activator complex subunit 2;Proteasome activator 28 subunit beta;Activator of multicatalytic protease subunit 2;11S regulator complex subunit beta;Cell migration-inducing protein 22;PSME2 protein;Full-length cDNA clone CS0DJ015YJ12 of T cells (Jurkat cell line) of Homo sapiens (human)	25.1936	409.969	493848	Q9UL46	3	8	8	0.0240375	1.97703e-05
ENSG00000155463	GAR1;NOLA1	H/ACA ribonucleoprotein complex subunit 1;snoRNP protein GAR1;Nucleolar protein family A member 1	25.1898	408.89	492549	Q9NY12	3	8	8	0.0239743	1.97703e-05
ENSG00000196715	TOMM20;KIAA0016	Mitochondrial import receptor subunit TOM20 homolog;Mitochondrial 20 kDa outer membrane protein;Outer mitochondrial membrane receptor Tom20	25.187	408.097	491594	Q15388	3	8	8	0.0239278	1.97703e-05
ENSG00000123545	RPL7L1	cDNA FLJ77818;60S ribosomal protein L7-like 1;cDNA FLJ11842 fis, clone HEMBA1006652, highly similar to Ribosomal protein L7-like 1;cDNA FLJ51993, highly similar to Ribosomal protein L7-like 1;cDNA FLJ50850, highly similar to Ribosomal protein L7-like 1	25.1429	395.812	476795	Q6DKI1	3	8	8	0.0232075	1.97703e-05
ENSG00000197894	MRPL22;MRPL25;RPML25;HSPC158	Putative uncharacterized protein MRPL22;cDNA FLJ55384, highly similar to Homo sapiens mitochondrial ribosomal protein L22 (MRPL22), transcript variant 1, mRNA;39S ribosomal protein L22, mitochondrial;39S ribosomal protein L25, mitochondrial	25.0745	377.489	454723	Q9NWU5	3	8	8	0.0221332	1.97703e-05
ENSG00000163931	GNPDA1;GNPI;HLN;KIAA0060	cDNA FLJ76269, highly similar to Homo sapiens glucosamine-6-phosphate deaminase 1 (GNPDA1), mRNA;cDNA FLJ12717 fis, clone NT2RP1001253, highly similar to Glucosamine-6-phosphate isomerase (EC 3.5.99.6);Glucosamine-6-phosphate isomerase 1;Glucosamine-6-phosphate deaminase 1;Oscillin	25.0442	369.638	445266	P46926	3	8	8	0.0216729	1.97703e-05
ENSG00000174749	PAFAH1B2;PAFAHB;hCG_39271	Intracellular platelet-activating factor acetylhydrolase alpha 2 subunit variant 5;Intracellular platelet-activating factor acetylhydrolase alpha 2 subunit variant 2;Intracellular platelet-activating factor acetylhydrolase alpha 2 subunit variant 3;Platelet-activating factor acetylhydrolase IB subunit beta;PAF acetylhydrolase 30 kDa subunit;PAF-AH subunit beta;Intracellular platelet-activating fa…	25.0425	369.211	444751	P68402	3	8	8	0.0216478	1.97703e-05
ENSG00000111361	MRPL47;NCM1;CGI-204	39S ribosomal protein L47, mitochondrial;Nasopharyngeal carcinoma metastasis-related protein 1	25.0127	361.657	435653	Q9HD33	3	8	8	0.0212049	1.97703e-05
ENSG00000145779	BID;hCG_21529	BH3 interacting domain death agonist, isoform CRA_d;BID isoform L(2);Desmocollin type 4;cDNA, FLJ94329, Homo sapiens BH3 interacting domain death agonist (BID), mRNA;Bid;BID isoform Si6;BH3 interacting domain death agonist, isoform CRA_b;BID isoform ES(1b);cDNA FLJ37476 fis, clone BRAWH2012827, highly similar to Homo sapiens BH3 interacting domain death agonist (BID), transcript variant 1, mRNA;P…	25.0113	361.304	435227	P55957	3	8	8	0.0211842	1.97703e-05
ENSG00000075914	MRPL15;HSPC145	cDNA, FLJ93269, highly similar to Homo sapiens mitochondrial ribosomal protein L15 (MRPL15), nuclear gene encoding mitochondrial protein, mRNA;39S ribosomal protein L15, mitochondrial	24.9836	354.423	426938	Q9P015	3	8	8	0.0207808	1.97703e-05
ENSG00000100101	TXNDC9;APACD;hCG_1733674	Thioredoxin domain-containing protein 9;Protein 1-4;ATP-binding protein associated with cell differentiation;cDNA FLJ55148, highly similar to Thioredoxin domain-containing protein 9;Putative uncharacterized protein TXNDC9;TXNDC9 protein;Thioredoxin domain containing 9, isoform CRA_c	24.9779	353.045	425278	O14530	3	8	8	0.0207	1.97703e-05
ENSG00000100129	SDCBP;hCG_1787561;MDA9;SYCL	Syndecan binding protein (Syntenin);Syndecan binding protein (Syntenin), isoform CRA_c;cDNA, FLJ92571, highly similar to Homo sapiens syndecan binding protein (syntenin) (SDCBP), mRNA;cDNA FLJ55055, moderately similar to Syntenin-1;cDNA FLJ52996, highly similar to Syntenin-1;Syntenin-1;Syndecan-binding protein 1;Melanoma differentiation-associated protein 9;Scaffold protein Pbp1;Pro-TGF-alpha cyt…	24.9701	351.132	422974	O00560	3	8	8	0.0205878	1.97703e-05
ENSG00000159231	PSMD14;POH1	26S proteasome non-ATPase regulatory subunit 14;26S proteasome regulatory subunit RPN11;26S proteasome-associated PAD1 homolog 1;Putative uncharacterized protein PSMD14;26S proteasome-associated pad1 homolog variant;PSMD14 protein	24.963	349.401	420888	O00487	3	8	8	0.0204863	1.97703e-05
ENSG00000112118	ENOPH1;MASA;MSTP145	Enolase-phosphatase E1;2,3-diketo-5-methylthio-1-phosphopentane phosphatase;MASA homolog;MasA	24.9291	341.303	411134	Q9UHY7	3	8	8	0.0200115	1.97703e-05
ENSG00000119414	CTTN;EMS1;hCG_23463	Putative uncharacterized protein CTTN;cDNA FLJ34459 fis, clone HLUNG2002916, highly similar to SRC SUBSTRATE CORTACTIN;cDNA FLJ54828, highly similar to Src substrate cortactin;Src substrate cortactin;Amplaxin;Oncogene EMS1;Cortactin isoform a variant;Cortactin;CTTN protein;Cortactin, isoform CRA_a;Cortactin, isoform CRA_c;cDNA FLJ77423, highly similar to Homo sapiens cortactin (CTTN), transcript …	24.9288	341.23	411045	Q14247	3	8	8	0.0200072	1.97703e-05
ENSG00000100603	MRPL21;hCG_27184	39S ribosomal protein L21, mitochondrial;cDNA FLJ52689, highly similar to Homo sapiens mitochondrial ribosomal protein L21 (MRPL21), transcript variant 4, mRNA;Mitochondrial ribosomal protein L21, isoform CRA_a;Putative uncharacterized protein MRPL21	24.9205	339.263	408676	Q7Z2W9	3	8	8	0.0198919	1.97703e-05
ENSG00000096080	OBFC2B;SSB1;LP3587	SOSS complex subunit B1;Sensor of single-strand DNA complex subunit B1;Sensor of ssDNA subunit B1;Single-stranded DNA-binding protein 1;Oligonucleotide/oligosaccharide-binding fold-containing protein 2B;Putative uncharacterized protein OBFC2B	24.8482	322.693	388716	Q9BQ15	3	8	8	0.0189204	1.97703e-05
ENSG00000010244	DNAJC9;hCG_2024613	DnaJ (Hsp40) homolog, subfamily C, member 9;HCG2024613, isoform CRA_a;cDNA FLJ36843 fis, clone ASTRO2012552, highly similar to DnaJ homolog subfamily C member 9;RcDNAJ9;DnaJ homolog subfamily C member 9;DnaJ protein SB73	24.8452	322.019	387904	Q8WXX5	3	8	8	0.0188808	1.97703e-05
ENSG00000128699	RP3-351K20.2-015;ECHDC1;RP3-351K20.2-004;RP3-351K20.2-006;RP3-351K20.2-016;RP3-351K20.2-007;RP3-351K20.2-001	Novel enoyl-CoA hydratase/isomerase family protein;Enoyl-CoA hydratase domain-containing protein 1;cDNA FLJ55269, highly similar to Mus musculus enoyl Coenzyme A hydratase domain containing 1 (Echdc1), mRNA;Uncharacterized hypothalamus protein HCDASE	24.8388	320.598	386192	Q9NTX5	3	8	8	0.0187975	1.97703e-05
ENSG00000123353	MRPL20	39S ribosomal protein L20, mitochondrial	24.8388	320.598	386192	Q9BYC9	3	8	8	0.0187975	1.97703e-05
ENSG00000122873	NFU1;HIRIP5;CGI-33	NFU1 iron-sulfur cluster scaffold homolog, mitochondrial;HIRA-interacting protein 5;Putative uncharacterized protein NFU1	24.8353	319.816	385251	Q9UMS0	3	8	8	0.0187517	1.97703e-05
ENSG00000140280	MLEC;KIAA0152	Malectin	24.8276	318.11	383195	Q14165	3	8	8	0.0186516	1.97703e-05
ENSG00000168710	PSMF1;RP4-545L17.1-004;RP4-545L17.1-003;RP4-545L17.1-008	Proteasome inhibitor PI31 subunit;cDNA FLJ57963, moderately similar to Proteasome inhibitor PI31 subunit;cDNA FLJ60895, highly similar to Proteasome inhibitor PI31 subunit;cDNA FLJ57228, highly similar to Proteasome inhibitor PI31 subunit;Proteasome (Prosome, macropain) inhibitor subunit 1 (PI31)	24.8265	317.874	382911	Q92530	3	8	8	0.0186378	1.97703e-05
ENSG00000182247	HMOX2;HO2	Heme oxygenase 2;cDNA FLJ36069 fis, clone TESTI2019406, highly similar to HEME OXYGENASE 2 (EC 1.14.99.3);Heme oxygenase (Decyclizing) 2 variant;HMOX2 protein	24.8169	315.763	380368	P30519	3	8	8	0.018514	1.97703e-05
ENSG00000137154	NUP62;pp7052	Nuclear pore glycoprotein p62;Nucleoporin Nup62;62 kDa nucleoporin;Putative uncharacterized protein pp7052	24.803	312.736	376721	P37198	3	8	8	0.0183365	1.97703e-05
ENSG00000161671	TMEM165;TPARL	Transmembrane protein 165;Transmembrane protein TPARL;Transmembrane protein PT27;cDNA FLJ30150 fis, clone BRACE2000300, highly similar to Transmembrane protein TPARL;cDNA FLJ60544, highly similar to Transmembrane protein TPARL	24.8005	312.19	376064	Q9HC07	3	8	8	0.0183045	1.97703e-05
ENSG00000037474	TSEN15;GS1-215N23.1-005;C1orf19;GS1-215N23.1-001;hCG_40901;GS1-215N23.1-004;SEN15	Putative uncharacterized protein TSEN15;tRNA splicing endonuclease 15 homolog (S. cerevisiae);Chromosome 1 open reading frame 19, isoform CRA_c;cDNA FLJ40877 fis, clone UMVEN2000354, highly similar to tRNA-splicing endonuclease subunit Sen15;Chromosome 1 open reading frame 19, isoform CRA_b;cDNA FLJ50793, highly similar to tRNA-splicing endonuclease subunit Sen15;tRNA-splicing endonuclease subuni…	24.8004	312.157	376025	Q8WW01	3	8	8	0.0183026	1.97703e-05
ENSG00000143545	TAF9;hCG_37060;CINAP;AK6;AD-004;CGI-137	Putative uncharacterized protein TAF9;TAF9 RNA polymerase II, TATA box binding protein (TBP)-associated factor, 32kDa, isoform CRA_a;Coilin-interacting nuclear ATPase protein;TAF9 RNA polymerase II, TATA box binding protein (TBP)-associated factor, 32kDa, isoform CRA_b;Adenylate kinase isoenzyme 6;ATP-AMP transphosphorylase 6	24.7951	311.026	374662	Q9Y3D8	3	8	8	0.0182363	1.97703e-05
ENSG00000131153	UQCRC2	Cytochrome b-c1 complex subunit 2, mitochondrial;Ubiquinol-cytochrome-c reductase complex core protein 2;Core protein II;Complex III subunit 2	24.7912	310.192	373658	P22695	3	8	8	0.0181874	1.97703e-05
ENSG00000105618	CHAC2	Cation transport regulator-like protein 2	24.789	309.711	373078	Q8WUX2	3	8	8	0.0181592	1.97703e-05
ENSG00000073921	CCDC25;hCG_17286	CCDC25 protein;Coiled-coil domain containing 25, isoform CRA_a;cDNA FLJ75148, highly similar to Homo sapiens coiled-coil domain containing 25 (CCDC25), transcript variant 2, mRNA;Coiled-coil domain-containing protein 25	24.7603	303.611	365730	Q86WR0	3	8	8	0.0178015	1.97703e-05
ENSG00000103152	EHD2;PAST2	EH domain-containing protein 2;PAST homolog 2;cDNA FLJ39909 fis, clone SPLEN2017918, highly similar to EH-domain-containing protein 2;cDNA FLJ53713, highly similar to EH-domain-containing protein 2;cDNA FLJ53453, highly similar to EH-domain-containing protein 2;cDNA FLJ55555, highly similar to EH-domain-containing protein 2;cDNA FLJ54154, highly similar to EH-domain-containing protein 2;cDNA, FLJ…	24.7601	303.579	365692	Q9NZN4	3	8	8	0.0177997	1.97703e-05
ENSG00000095380	CDK2;CDK2deltaT	Cell division protein kinase 2;p33 protein kinase;cDNA FLJ54979, highly similar to Homo sapiens cyclin-dependent kinase 2 (CDK2), transcript variant 2, mRNA;D-HSCDK2	24.7552	302.544	364444	P24941	3	8	8	0.0177389	1.97703e-05
ENSG00000104412	MAD2L1;MAD2;hCG_37351	Mitotic spindle assembly checkpoint protein MAD2A;Mitotic arrest deficient 2-like protein 1;MAD2 mitotic arrest deficient-like 1 (Yeast), isoform CRA_b;MAD2 mitotic arrest deficient-like 1 variant;cDNA FLJ50822, moderately similar to Mitotic spindle assembly checkpoint protein MAD2A	24.752	301.859	363619	Q13257	3	8	8	0.0176988	1.97703e-05
ENSG00000128463	C16orf80	UPF0468 protein C16orf80;Transcription factor IIB	24.7288	297.062	357841	Q9Y6A4	3	8	8	0.0174175	1.97703e-05
ENSG00000165732	ASF1A;RP3-329L24.1-001;CGI-98;HSPC146	ASF1 anti-silencing function 1 homolog A (S. cerevisiae);Histone chaperone ASF1A;Anti-silencing function protein 1 homolog A;CCG1-interacting factor A	24.708	292.81	352719	Q9Y294	3	8	8	0.0171682	1.97703e-05
ENSG00000132471	HCERN3;Smn;SMN;Snrpn;SNRPN	cDNA FLJ41124 fis, clone BRACE2014850, highly similar to Small nuclear ribonucleoprotein-associated protein N;Sm protein D;Sm protein N;Small nuclear ribonucleoprotein-associated protein N;Tissue-specific-splicing protein;Small nuclear ribonucleoprotein polypeptide N variant;SmB /B' autoimmune antigene;RT-LI;Small nuclear ribonucleoprotein N	24.699	290.973	350506	P63162	3	8	8	0.0170605	1.97703e-05
ENSG00000197601	SNRPB;hCG_2039421;COD;SNRPB1	Putative uncharacterized protein SNRPB;cDNA FLJ60171, highly similar to Small nuclear ribonucleoprotein-associated protein B;Small nuclear ribonucleoprotein polypeptides B and B1, isoform CRA_c;cDNA FLJ56740, highly similar to Small nuclear ribonucleoprotein-associatedproteins B and B';Small nuclear ribonucleoprotein-associated proteins B and B';Sm protein B/B';SNRPB protein;Small nuclear ribonuc…	24.6984	290.856	350365	P14678	3	8	8	0.0170536	1.97703e-05
ENSG00000175390	HNRPDL;JKTBP	cDNA FLJ59198, highly similar to Homo sapiens heterogeneous nuclear ribonucleoprotein D-like (HNRPDL), transcript variant 2, mRNA;cDNA FLJ60148, highly similar to Homo sapiens heterogeneous nuclear ribonucleoprotein D-like (HNRPDL), transcript variant 2, mRNA;Heterogeneous nuclear ribonucleoprotein D-like;JKT41-binding protein;AU-rich element RNA-binding factor;Protein laAUF1	24.6898	289.125	348280	O14979	3	8	8	0.0169522	1.97703e-05
ENSG00000106853	ANP32B;APRIL;PHAPI2;RP11-535C21.1-003	Acidic leucine-rich nuclear phosphoprotein 32 family member B;Acidic protein rich in leucines;Putative HLA-DR-associated protein I-2;Silver-stainable protein SSP29;Acidic (Leucine-rich) nuclear phosphoprotein 32 family, member B variant;Acidic (Leucine-rich) nuclear phosphoprotein 32 family, member B	24.6811	287.393	346193	Q92688	3	8	8	0.0168506	1.97703e-05
ENSG00000164885	COPS7A;hCG_25925;CSN7A;DERP10	COP9 constitutive photomorphogenic homolog subunit 7A (Arabidopsis), isoform CRA_a;cDNA FLJ11659 fis, clone HEMBA1004604, highly similar to COP9 signalosome complex subunit 7a;cDNA FLJ78300, highly similar to Homo sapiens COP9 constitutive photomorphogenic homolog subunit 7A (Arabidopsis) (COPS7A), mRNA;cDNA FLJ45475 fis, clone BRSTN2017151, weakly similar to COP9 signalosome complex subunit 7a;C…	24.6673	284.659	342900	Q9UBW8	3	8	8	0.0166903	1.97703e-05
ENSG00000177674	TMOD3;DKFZp686E1899	Tropomodulin-3;Ubiquitous tropomodulin;Putative uncharacterized protein DKFZp686E1899	24.6536	281.966	339657	Q9NYL9	3	8	8	0.0165324	1.97703e-05
ENSG00000138430	APOOL;CXorf33;FAM121A;UNQ8193/PRO23204	Putative uncharacterized protein APOOL;Apolipoprotein O-like;Protein FAM121A	24.6447	280.234	337570	Q6UXV4	3	8	8	0.0164309	1.97703e-05
ENSG00000149187	SCD	Acyl-CoA desaturase;Stearoyl-CoA desaturase;Fatty acid desaturase;Delta(9)-desaturase;Stearoyl-CoA desaturase variant	24.6435	279.999	337287	O00767	3	8	8	0.0164171	1.97703e-05
ENSG00000198498	CRYZ;DKFZp686C16101;hCG_21668	Putative uncharacterized protein CRYZ;Quinone oxidoreductase;NADPH:quinone reductase;Zeta-crystallin;Crystallin, zeta (Quinone reductase), isoform CRA_a;Putative uncharacterized protein DKFZp686C16101	24.6386	279.05	336144	Q08257	3	8	8	0.0163614	1.97703e-05
ENSG00000131165	TMEM97;MAC30	cDNA FLJ60416;Transmembrane protein 97;Protein MAC30;TMEM97 protein	24.5706	266.208	320674	Q5BJF2	3	8	8	0.0156085	1.97703e-05
ENSG00000166902	TIMM23;RP11-481A12.7-002;RP11-481A12.7-007;TIM23;TIMM23B	Translocase of inner mitochondrial membrane 23 homolog (Yeast);cDNA FLJ57459, highly similar to Mitochondrial import inner membrane translocase subunit Tim23;cDNA FLJ60010, moderately similar to Mitochondrial import inner membrane translocase subunit Tim23;cDNA FLJ56773, highly similar to Mitochondrial import inner membrane translocase subunit Tim23;cDNA, FLJ79448, highly similar to Mitochondrial…	24.5414	260.876	314251	O14925	3	8	8	0.0152958	1.97703e-05
ENSG00000155100	RAB8A;MEL;RAB8	Ras-related protein Rab-8A;Oncogene c-mel;Mel transforming oncogene variant	24.5228	257.522	310211	P61006	3	8	8	0.0150992	1.97703e-05
ENSG00000198060	CAV1;CAV;hCG_39088;tcag7.24	Caveolin;Caveolin-1	24.5019	253.825	305757	Q03135	3	8	8	0.0148824	1.97703e-05
ENSG00000136717	METTL1;C12orf1	tRNA (guanine-N(7)-)-methyltransferase;tRNA(m7G46)-methyltransferase;Methyltransferase-like protein 1;Methyltransferase-like protein 1 isoform c variant	24.4965	252.875	304613	Q9UBP6	3	8	8	0.0148267	1.97703e-05
ENSG00000136868	SMNDC1;SMNR;SPF30	cDNA, FLJ94669, highly similar to Homo sapiens survival motor neuron domain containing 1 (SMNDC1), mRNA;Survival of motor neuron-related-splicing factor 30;SMN-related protein;30 kDa splicing factor SMNrp;Survival motor neuron domain-containing protein 1	24.4625	246.977	297508	O75940	3	8	8	0.0144809	1.97703e-05
ENSG00000135930	TIMM17A;MIMT17;TIM17;TIM17A;TIMM17	TIMM17A protein;Mitochondrial import inner membrane translocase subunit Tim17-A;Inner membrane preprotein translocase Tim17a;Mitochondrial inner membrane translocase	24.4573	246.09	296439	Q99595	3	8	8	0.0144289	1.97703e-05
ENSG00000060688	MTHFS	5-formyltetrahydrofolate cyclo-ligase;5,10-methenyl-tetrahydrofolate synthetase;MTHFS protein	24.4216	240.075	289194	P49914	3	8	8	0.0140762	1.97703e-05
ENSG00000159352	PTGES2;hCG_1785478;C9orf15;PGES2	Prostaglandin E synthase 2, isoform CRA_c;Putative uncharacterized protein PTGES2;cDNA FLJ32487 fis, clone SKNSH1000002, highly similar to Prostaglandin E synthase 2 (EC 5.3.99.3);cDNA FLJ51353, highly similar to Prostaglandin E synthase 2 (EC 5.3.99.3);Prostaglandin E synthase 2;Microsomal prostaglandin E synthase 2;Prostaglandin E synthase 2 truncated form	24.3551	229.263	276170	Q9H7Z7	3	8	8	0.0134423	1.97703e-05
ENSG00000149532	DDOST;KIAA0115;OST48;OK/SW-cl.45	Dolichyl-diphosphooligosaccharide--protein glycosyltransferase 48 kDa subunit;cDNA FLJ52929, highly similar to Dolichyl-diphosphooligosaccharide--proteinglycosyltransferase 48 kDa subunit (EC2.4.1.119);cDNA FLJ55714, highly similar to Dolichyl-diphosphooligosaccharide--protein glycosyltransferase 48 kDa subunit (EC 2.4.1.119)	24.3357	226.196	272476	P39656	3	8	8	0.0132625	1.97703e-05
ENSG00000111605	TMEM70	Putative uncharacterized protein TMEM70;Transmembrane protein 70, mitochondrial	24.3237	224.327	270224	Q9BUB7	3	8	8	0.0131529	1.97703e-05
ENSG00000095261	BXDC1;RP11-397G5.1-002;RP11-397G5.1-003;RPF2	cDNA FLJ76924, highly similar to Homo sapiens brix domain containing 1 (BXDC1), mRNA;cDNA FLJ57639, highly similar to Brix domain-containing protein 1;Brix domain containing 1;Ribosome production factor 2 homolog;Ribosome biogenesis protein RPF2 homolog;Brix domain-containing protein 1	24.3145	222.906	268512	Q9H7B2	3	8	8	0.0130695	1.97703e-05
ENSG00000132383	NSA2;TINP1;HUSSY-29;CDK105;hCG_38199	Ribosome biogenesis protein NSA2 homolog;TGF-beta-inducible nuclear protein 1;Hairy cell leukemia protein 1;TGF beta-inducible nuclear protein 1;TGF-beta inducible nuclear protein;cDNA, FLJ94393, Homo sapiens TGF beta-inducible nuclear protein 1 (TINP1), mRNA	24.2804	217.693	262233	O95478	3	8	8	0.0127639	1.97703e-05
ENSG00000170540	DEGS;DEGS1;DES1;MLD;MIG15	Degenerative spermatocyte homolog 1;Sphingolipid delta(4)-desaturase DES1;Membrane lipid desaturase;Cell migration-inducing gene 15 protein	24.2081	207.052	249415	O15121	3	8	8	0.01214	1.97703e-05
ENSG00000166508	C21orf59;C21orf48	Putative uncharacterized protein C21orf59;Uncharacterized protein C21orf59;Chromosome 21 open reading frame 59 variant;cDNA FLJ37137 fis, clone BRACE2023540;cDNA FLJ30766 fis, clone FEBRA2000680;cDNA FLJ20467 fis, clone KAT06638	24.2049	206.592	248861	P57076	3	8	8	0.012113	1.97703e-05
ENSG00000136986	TNFAIP8	Tumor necrosis factor alpha-induced protein 8;Head and neck tumor and metastasis-related protein;TNF-induced protein GG2-1;SCC-S2;NF-kappa-B-inducible DED-containing protein;MDC-3.13;cDNA FLJ39965 fis, clone SPLEN2027157, highly similar to Homo sapiens tumor necrosis factor, alpha-induced protein 8 (TNFAIP8), mRNA;cDNA FLJ58699, highly similar to Homo sapiens tumor necrosis factor, alpha-induced …	24.1859	203.9	245618	O95379	3	8	8	0.0119552	1.97703e-05
ENSG00000198492	CISD1;C10orf70;ZCD1;MDS029	CDGSH iron sulfur domain-containing protein 1;MitoNEET	24.1674	201.304	242490	Q9NZ45	3	8	8	0.011803	1.97703e-05
ENSG00000114686	RPS6;RP11-513M16.6-002;hCG_1741512;RP11-513M16.6-001;RP11-513M16.6-004;OK/SW-cl.2;Rps6	Ribosomal protein S6;Ribosomal protein S6, isoform CRA_a;Ribosomal protein S6, isoform CRA_e;cDNA FLJ78049, highly similar to Homo sapiens ribosomal protein S6 (RPS6), mRNA;cDNA, FLJ92127, Homo sapiens ribosomal protein S6 (RPS6), mRNA;40S ribosomal protein S6;Phosphoprotein NP33	24.162	200.545	241576	P62753	3	8	8	0.0117585	1.97703e-05
ENSG00000143621	PICALM;CALM;PICALM variant protein	cDNA FLJ75056, highly similar to Homo sapiens phosphatidylinositol binding clathrin assembly protein (PICALM), mRNA;Putative uncharacterized protein PICALM;cDNA FLJ52661, highly similar to Homo sapiens phosphatidylinositol binding clathrin assembly protein, transcript variant 2, mRNA;cDNA FLJ54310, highly similar to Phosphatidylinositol-binding clathrin assembly protein;Phosphatidylinositol-bindi…	24.1471	198.483	239092	Q13492	3	8	8	0.0116376	1.97703e-05
ENSG00000111667	TTC35;KIAA0103	cDNA FLJ76169;Tetratricopeptide repeat protein 35;KIAA0103 variant	24.1455	198.259	238822	Q15006	3	8	8	0.0116244	1.97703e-05
ENSG00000163399	TMEM85;HSPC184;PIG17	Transmembrane protein 85;Cell proliferation-inducing gene 17 protein	24.143	197.917	238411	Q5J8M3	3	8	8	0.0116044	1.97703e-05
ENSG00000143162	AGTRAP;ATRAP	cDNA FLJ75423, highly similar to Homo sapiens angiotensin II receptor-associated protein (AGTRAP), mRNA;Type-1 angiotensin II receptor-associated protein;AT1 receptor-associated protein	24.13	196.143	236274	Q6RW13	3	8	8	0.0115004	1.97703e-05
ENSG00000121691	CPSF7	Cleavage and polyadenylation specificity factor subunit 7;Cleavage and polyadenylation specificity factor 59 kDa subunit;Pre-mRNA cleavage factor Im 59 kDa subunit;cDNA FLJ57877, highly similar to Cleavage and polyadenylation specificity factor 7;Putative uncharacterized protein CPSF7	24.109	193.312	232864	Q8N684	3	8	8	0.0113344	1.97703e-05
ENSG00000102572	CPSF6;CFIM68	Cleavage and polyadenylation specificity factor subunit 6;Cleavage and polyadenylation specificity factor 68 kDa subunit;Pre-mRNA cleavage factor Im 68 kDa subunit;Protein HPBRII-4/7;cDNA FLJ58421, highly similar to Cleavage and polyadenylation specificity factor 6;Putative uncharacterized protein CPSF6	24.1056	192.853	232311	Q16630	3	8	8	0.0113075	1.97703e-05
ENSG00000071462	ARL6IP1;ARL6IP;KIAA0069	cDNA FLJ76399, highly similar to Homo sapiens ADP-ribosylation factor-like 6 interacting protein (ARL6IP), mRNA;cDNA FLJ51781, highly similar to ARL-6-interacting protein 1;cDNA FLJ50719, highly similar to ARL-6-interacting protein 1;ADP-ribosylation factor-like protein 6-interacting protein 1	24.1003	192.147	231461	Q15041	3	8	8	0.0112661	1.97703e-05
ENSG00000138385	YTHDF2;HGRG8	YTH domain family protein 2;High-glucose-regulated protein 8;CLL-associated antigen KW-14;Renal carcinoma antigen NY-REN-2;Putative uncharacterized protein YTHDF2;High glucose-regulated protein 8	24.0967	191.667	230882	Q9Y5A9	3	8	8	0.011238	1.97703e-05
ENSG00000168259	SSB;hCG_2005701	Autoantigen La;Lupus La protein;Sjoegren syndrome type B antigen;La ribonucleoprotein;La autoantigen;La 4.1 protein;Ribonucleoprotein (La);Sjogren syndrome antigen B;Putative uncharacterized protein SSB;Sjogren syndrome antigen B (Autoantigen La);Sjogren syndrome antigen B (Autoantigen La), isoform CRA_c;SS-B/La protein	24.0755	188.867	227510	P05455	3	8	8	0.0110738	1.97703e-05
ENSG00000084754	CAPNS1;CAPN4;CAPNS	Calpain small subunit 1;Calcium-dependent protease small subunit 1;Calcium-dependent protease small subunit;Calpain regulatory subunit;Calcium-activated neutral proteinase small subunit	24.0682	187.927	226377	P04632	3	8	8	0.0110187	1.97703e-05
ENSG00000109854	CAPRIN1;GPIAP1;GPIP137;M11S1	Caprin-1;Cytoplasmic activation- and proliferation-associated protein 1;GPI-anchored membrane protein 1;GPI-anchored protein p137;Cell cycle-associated protein 1;Membrane component chromosome 11 surface marker 1;cDNA FLJ46087 fis, clone TESTI2009497, highly similar to GPI-anchored protein p137;cDNA FLJ57278	24.0451	184.936	222774	Q14444	3	8	8	0.0108433	1.97703e-05
ENSG00000133315	OSTF1	cDNA FLJ75699, highly similar to Homo sapiens osteoclast stimulating factor 1 (OSTF1), mRNA;Osteoclast-stimulating factor 1	24.0428	184.637	222414	Q92882	3	8	8	0.0108258	1.97703e-05
ENSG00000126247	hCG_1811539;MUTED;TXNDC5;TLP46;UNQ364/PRO700;DKFZp666I134;STRF8	HCG1811539, isoform CRA_b;cDNA, FLJ96678, Homo sapiens thioredoxin domain containing 5 (TXNDC5), mRNA;Protein Muted homolog;Putative uncharacterized protein MUTED;MUTED protein;TXNDC5 protein;Thioredoxin domain-containing protein 5;Thioredoxin-like protein p46;Endoplasmic reticulum resident protein 46;Putative uncharacterized protein DKFZp666I134;Putative uncharacterized protein STRF8	24.0392	184.177	221860	Q8TDH9	3	8	8	0.0107988	1.97703e-05
ENSG00000161011	PSMC5;hCG_41818;SUG1;Psmc5;Sug1	Proteasome (Prosome, macropain) 26S subunit, ATPase, 5, isoform CRA_b;cDNA FLJ75514, highly similar to S.scrofa putative 26S protease subunit;26S protease regulatory subunit 8;Proteasome 26S subunit ATPase 5;26S proteasome AAA-ATPase subunit RPT6;Proteasome subunit p45;p45/SUG;Thyroid hormone receptor-interacting protein 1;Proteasome 26S ATPase subunit 5 variant	24.0388	184.135	221809	P62195	3	8	8	0.0107963	1.97703e-05
ENSG00000131236	MRPL9;RP11-98D18.5-002	39S ribosomal protein L9, mitochondrial;cDNA FLJ59179, highly similar to 39S ribosomal protein L9, mitochondrial;cDNA FLJ59762, highly similar to 39S ribosomal protein L9, mitochondrial;Mitochondrial ribosomal protein L9	24.0315	183.206	220690	Q9BYD2	3	8	8	0.0107418	1.97703e-05
ENSG00000130638	AHSA1;C14orf3;HSPC322	Activator of 90 kDa heat shock protein ATPase homolog 1;p38;cDNA FLJ56675, highly similar to Activator of 90 kDa heat shock protein ATPase homolog 1	23.9587	174.188	209827	O95433	3	8	8	0.0102131	1.97703e-05
ENSG00000005893	DNAJB1;DNAJ1;HDJ1;HSPF1;hCG_1776318	cDNA FLJ59093, highly similar to DnaJ homolog subfamily B member 1;DnaJ homolog subfamily B member 1;Heat shock 40 kDa protein 1;DnaJ protein homolog 1;Human DnaJ protein 1;DNAJB1 protein;DnaJ (Hsp40) homolog, subfamily B, member 1, isoform CRA_a;cDNA, FLJ93008, Homo sapiens DnaJ (Hsp40) homolog, subfamily B, member 1 (DNAJB1),mRNA	23.9556	173.814	209376	P25685	3	8	8	0.0101912	1.97703e-05
ENSG00000111674	NAT14;KLP1	N-acetyltransferase 14;K562 cell-derived leucine-zipper-like protein 1	23.9445	172.478	207767	Q8WUY8	3	8	8	0.0101128	1.97703e-05
ENSG00000223496	PLIN3;M6PRBP1;TIP47	Perilipin-3;Mannose-6-phosphate receptor-binding protein 1;Cargo selection protein TIP47;47 kDa mannose 6-phosphate receptor-binding protein;Placental protein 17	23.9242	170.065	204860	O60664	3	8	8	0.00997134	1.97703e-05
ENSG00000164176	GLTP	Glycolipid transfer protein	23.8583	162.479	195722	Q9NZD2	3	8	8	0.00952657	1.97703e-05
ENSG00000135387	NCLN	cDNA, FLJ94705, highly similar to Homo sapiens nicalin (LOC56926), mRNA;Nicalin;Nicastrin-like protein	23.8578	162.415	195645	Q969V3	3	8	8	0.00952281	1.97703e-05
ENSG00000063438	Selt;SELT;UNQ150/PRO176;hCG_20913	cDNA FLJ60886, highly similar to Selenoprotein T;Selenoprotein T;SELT protein;cDNA FLJ90525 fis, clone NT2RP4001001, highly similar to Selenoprotein T	23.8435	160.822	193726	P62341	3	8	8	0.00942941	1.97703e-05
ENSG00000063438	HDHD1A;DXF68S1E;FAM16AX;GS1;hCG_1648820	Haloacid dehalogenase-like hydrolase domain-containing protein 1A;Protein GS1;Haloacid dehalogenase-like hydrolase domain containing 1A, isoform CRA_c;cDNA FLJ53103, moderately similar to Haloacid dehalogenase-like hydrolasedomain-containing protein 1A	23.7897	154.925	186623	Q08623	3	8	8	0.00908368	1.97703e-05
ENSG00000134996	C9orf23	Alba-like protein C9orf23	23.7808	153.975	185478	Q8N5L8	3	8	8	0.00902794	1.97703e-05
ENSG00000177879	C1orf50	cDNA FLJ52234;Uncharacterized protein C1orf50	23.7582	151.581	182595	Q9BV19	3	8	8	0.00888762	1.97703e-05
ENSG00000188428;ENSG00000239264	TMED1;IL1RL1L;IL1RL1LG	Transmembrane emp24 domain-containing protein 1;Interleukin-1 receptor-like 1 ligand;Putative T1/ST2 receptor-binding protein	23.7554	151.293	182247	Q13445	3	8	8	0.00887069	1.97703e-05
ENSG00000188428;ENSG00000239264	BAG3;BIS	BAG family molecular chaperone regulator 3;Bcl-2-associated athanogene 3;Bcl-2-binding protein Bis;Docking protein CAIR-1;Putative uncharacterized protein BAG3;BCL2-associated athanogene 3 variant	23.7337	149.028	179519	O95817	3	8	8	0.00873791	1.97703e-05
ENSG00000087191	PTPMT1;MOSP;PLIP;PNAS-129	cDNA FLJ57723, moderately similar to Protein-tyrosine phosphatase mitochondrial 1, mitochondrial (EC 3.1.3.48);Protein-tyrosine phosphatase mitochondrial 1;PTEN-like phosphatase;Phosphoinositide lipid phosphatase	23.7035	145.94	175799	Q8WUK0	3	8	8	0.00855683	1.97703e-05
ENSG00000152492	TP53I3;PIG3	Quinone oxidoreductase PIG3;Tumor protein p53-inducible protein 3;p53-induced gene 3 protein	23.6947	145.053	174731	Q53FA7	3	8	8	0.00850486	1.97703e-05
ENSG00000122359	PSMD9	26S proteasome non-ATPase regulatory subunit 9;26S proteasome regulatory subunit p27;Putative uncharacterized protein PSMD9	23.6937	144.957	174615	O00233	3	8	8	0.0084992	1.97703e-05
ENSG00000143436	MAGED2;RP1-14O9.1-005;hCG_18665;BCG1;RP1-14O9.1-004	Melanoma antigen family D, 2;Melanoma antigen family D, 2, isoform CRA_d;Putative uncharacterized protein MAGED2;Melanoma-associated antigen D2;MAGE-D2 antigen;Breast cancer-associated gene 1 protein;11B6;Hepatocellular carcinoma-associated protein JCL-1;cDNA FLJ57753, highly similar to Melanoma-associated antigen D2;cDNA FLJ58171, moderately similar to Melanoma-associated antigen D2	23.6866	144.241	173753	Q9UNF1	3	8	8	0.00845724	1.97703e-05
ENSG00000136518	LSM4	U6 snRNA-associated Sm-like protein LSm4;Glycine-rich protein	23.6852	144.102	173586	Q9Y4Z0	3	8	8	0.0084491	1.97703e-05
ENSG00000132825	MED21;SRB7;SURB7	Mediator of RNA polymerase II transcription subunit 21;Mediator complex subunit 21;RNA polymerase II holoenzyme component SRB7	23.6783	143.419	172762	Q13503	3	8	8	0.00840902	1.97703e-05
ENSG00000005812	POLR2G;RPB7;Polr2g	DNA-directed RNA polymerase II subunit RPB7;DNA-directed RNA polymerase II subunit G;RNA polymerase II 19 kDa subunit	23.6737	142.959	172209	P62487	3	8	8	0.00838208	1.97703e-05
ENSG00000115350	RPP25	Ribonuclease P protein subunit p25	23.664	142.008	171063	Q9BUL9	3	8	8	0.00832631	1.97703e-05
ENSG00000106263	SURF1;SURF-1	Surfeit locus protein 1;SURF-1 protein	23.6023	136.057	163895	Q15526	3	8	8	0.00797739	1.97703e-05
ENSG00000174238	THYN1;THY28;HSPC144;MDS012;My0054	Thymocyte nuclear protein 1;Thymocyte protein Thy28	23.5827	134.22	161682	Q9P016	3	8	8	0.00786969	1.97703e-05
ENSG00000122642	OPA3	cDNA FLJ57883, highly similar to Optic atrophy 3 protein;Optic atrophy 3 protein	23.5716	133.194	160446	Q9H6K4	3	8	8	0.00780954	1.97703e-05
ENSG00000122642	VPS4B;SKD1;VPS42;MIG1	cDNA FLJ78528, highly similar to Homo sapiens vacuolar protein sorting 4B (yeast) (VPS4B), mRNA;cDNA FLJ75934, highly similar to Homo sapiens vacuolar protein sorting 4B (yeast) (VPS4B), mRNA;Vacuolar protein sorting-associated protein 4B;Suppressor of K(+) transport growth defect 1;Cell migration-inducing gene 1 protein;VPS4B protein	23.5626	132.361	159443	O75351	3	8	8	0.0077607	1.97703e-05
ENSG00000130764	Dad1;DAD1	Defender against cell death 1;Dolichyl-diphosphooligosaccharide--protein glycosyltransferase subunit DAD1;Defender against cell death 1 variant	23.5492	131.143	157975	P61803	3	8	8	0.00768927	1.97703e-05
ENSG00000088247	C21orf57;hCG_401258	Putative metalloprotease C21orf57;Chromosome 21 open reading frame 57;Chromosome 21 open reading frame 57, isoform CRA_b;cDNA FLJ50010	23.5433	130.609	157332	P58557	3	8	8	0.00765794	1.97703e-05
ENSG00000149136	BZW1;BZW1L1;BZAP45;KIAA0005;Nbla10236	cDNA FLJ55789, highly similar to Rattus norvegicus basic leucine zipper and W2 domains 1 (Bzw1), mRNA;cDNA FLJ55501, highly similar to Rattus norvegicus basic leucine zipper and W2 domains 1 (Bzw1), mRNA;Putative uncharacterized protein BZW1;Putative basic leucine zipper and W2 domain-containing protein 1-like 1;Basic leucine zipper and W2 domain-containing protein 1;Protein Orf;Putative uncharac…	23.5385	130.171	156803	Q7L1Q6	3	8	8	0.00763224	1.97703e-05
ENSG00000120053	MRPS11;RPMS11;HCC2	28S ribosomal protein S11, mitochondrial;Cervical cancer proto-oncogene 2 protein;Mitochondrial ribosomal protein S11 isoform a variant	23.5346	129.818	156379	P82912	3	8	8	0.00761159	1.97703e-05
ENSG00000144895	NME6	Nucleoside diphosphate kinase 6;nm23-H6;Inhibitor of p53-induced apoptosis-alpha;Putative uncharacterized protein NME6;Nucleoside diphosphate kinase	23.5123	127.831	153986	O75414	3	8	8	0.00749509	1.97703e-05
ENSG00000196937	NDUFA9;NDUFS2L	cDNA FLJ75930, highly similar to Homo sapiens NADH dehydrogenase (ubiquinone) 1 alpha subcomplex, 9, 39kDa (NDUFA9), mRNA;NADH dehydrogenase [ubiquinone] 1 alpha subcomplex subunit 9, mitochondrial;NADH-ubiquinone oxidoreductase 39 kDa subunit;Complex I-39kD;Similar to NADH dehydrogenase (Ubiquinone) 1 alpha subcomplex, 9 (39kD)	23.4979	126.56	152454	Q16795	3	8	8	0.00742056	1.97703e-05
ENSG00000130175	GSS	Glutathione synthetase;Glutathione synthase;cDNA FLJ51785, highly similar to Glutathione synthetase (EC 6.3.2.3);cDNA FLJ50601, highly similar to Glutathione synthetase (EC 6.3.2.3)	23.4266	120.457	145103	P48637	3	8	8	0.00706274	1.97703e-05
ENSG00000067057	GSKIP;C14orf129;HSPC210	GSK3-beta interaction protein	23.4205	119.947	144488	Q9P0R6	3	8	8	0.00703279	1.97703e-05
ENSG00000166997	CYB5R1;NQO3A2;UNQ3049/PRO9865	NADH-cytochrome b5 reductase 1;NAD(P)H:quinone oxidoreductase type 3 polypeptide A2;Humb5R2	23.4055	118.708	142995	Q9UHQ9	3	8	8	0.00696015	1.97703e-05
ENSG00000169710	DPCD;RP11-529I10.4;RP11-529I10.4-004;RP11-529I10.4-002	Protein DPCD;Novel protein	23.3952	117.863	141978	Q9BVM2	3	8	8	0.00691063	1.97703e-05
ENSG00000090520	MRPS28;MRPS35;HSPC007	28S ribosomal protein S28, mitochondrial;28S ribosomal protein S35, mitochondrial;Mitochondrial ribosomal protein S28 variant	23.3893	117.382	141399	Q9Y2Q9	3	8	8	0.00688243	1.97703e-05
ENSG00000164163	CWC27;SDCCAG10;UNQ438/PRO871	Peptidyl-prolyl cis-trans isomerase CWC27 homolog;Serologically defined colon cancer antigen 10;Antigen NY-CO-10	23.3768	116.368	140177	Q6UX04	3	8	8	0.00682296	1.97703e-05
ENSG00000123737	TRAM1;TRAM;hCG_18447	cDNA FLJ75031, highly similar to Homo sapiens translocation associated membrane protein 1 (TRAM1), mRNA;cDNA FLJ53588, highly similar to Translocation-associated membrane protein 1;Translocating chain-associated membrane protein 1;TRAM1 protein;Translocating chain-associating membrane protein;Translocation associated membrane protein 1, isoform CRA_b;cDNA FLJ78414, highly similar to Homo sapiens …	23.3632	115.278	138864	Q15629	3	8	8	0.00675904	1.97703e-05
ENSG00000198954	PRKAB1;AMPK	cDNA, FLJ92856, highly similar to Homo sapiens protein kinase, AMP-activated, beta 1 non-catalytic subunit (PRKAB1), mRNA;cDNA FLJ57208, highly similar to 5'-AMP-activated protein kinase subunit beta-1;5'-AMP-activated protein kinase subunit beta-1	23.3156	111.539	134359	Q9Y478	3	8	8	0.0065398	1.97703e-05
ENSG00000063854	SCO2	Putative uncharacterized protein SCO2;Protein SCO2 homolog, mitochondrial	23.304	110.641	133278	O43819	3	8	8	0.00648716	1.97703e-05
ENSG00000022267	HNRNPD;AUF1;HNRPD	Heterogeneous nuclear ribonucleoprotein D0;AU-rich element RNA-binding protein 1;cDNA FLJ54150, highly similar to Heterogeneous nuclear ribonucleoprotein D0;cDNA FLJ61020, highly similar to Heterogeneous nuclear ribonucleoprotein D0;Putative uncharacterized protein HNRNPD	23.287	109.349	131721	Q14103	3	8	8	0.00641139	1.97703e-05
ENSG00000204619;ENSG00000206501;ENSG00000227720;ENSG00000233314;ENSG00000234058;ENSG00000236560;ENSG00000237403;ENSG00000237829	AES;GRG;hCG_2005178	Amino-terminal enhancer of split;Protein GRG;Protein ESP1;Gp130-associated protein GAM;Amino-terminal enhancer of split, isoform CRA_g;cDNA FLJ37272 fis, clone BRAMY2012091, highly similar to Homo sapiens amino-terminal enhancer of split (AES), transcript variant 1, mRNA	23.2828	109.028	131335	Q08117	3	8	8	0.00639258	1.97703e-05
ENSG00000113460	ENDOG	Endonuclease G, mitochondrial	23.2768	108.579	130794	Q14249	3	8	8	0.00636627	1.97703e-05
ENSG00000100412	COMMD5;HT002	COMM domain-containing protein 5;Hypertension-related calcium-regulated gene protein	23.2305	105.145	126657	Q9GZQ3	3	8	8	0.0061649	1.97703e-05
ENSG00000175166	RABAC1;PRA1;PRAF1	Prenylated Rab acceptor protein 1;PRA1 family protein 1	23.2067	103.426	124587	Q9UI14	3	8	8	0.00606416	1.97703e-05
ENSG00000105755	RABL3	Putative uncharacterized protein RABL3;Rab-like protein 3	23.1931	102.457	123420	Q5HYI8	3	8	8	0.00600734	1.97703e-05
ENSG00000104969	COQ7	Ubiquinone biosynthesis protein COQ7 homolog;Coenzyme Q biosynthesis protein 7 homolog;Timing protein clk-1 homolog;COQ7 protein;Placental protein KG-20	23.1775	101.357	122094	Q99807	3	8	8	0.00594282	1.97703e-05
ENSG00000197713	HSPB8;CRYAC;E2IG1;HSP22;PP1629	Heat shock protein beta-8;Alpha-crystallin C chain;Small stress protein-like protein HSP22;E2-induced gene 1 protein;Protein kinase H11	23.1755	101.218	121927	Q9UJY1	3	8	8	0.00593467	1.97703e-05
ENSG00000197713	MARCKS;MACS;PRKCSL	Myristoylated alanine-rich C-kinase substrate;Protein kinase C substrate, 80 kDa protein, light chain;MARCKS protein	23.1604	100.163	120657	P29966	3	8	8	0.00587284	1.97703e-05
ENSG00000172531;ENSG00000186298;ENSG00000213639	SART1	U4/U6.U5 tri-snRNP-associated protein 1;U4/U6.U5 tri-snRNP-associated 110 kDa protein;Squamous cell carcinoma antigen recognized by T cells 1;SNU66 homolog;cDNA FLJ53820, highly similar to U4/U6.U5 tri-snRNP-associated protein 1;cDNA FLJ51016, highly similar to U4/U6.U5 tri-snRNP-associated protein 1	23.1331	98.2803	118388	O43290	3	8	8	0.00576243	1.97703e-05
ENSG00000172531;ENSG00000186298;ENSG00000213639	ANAPC10;APC10	Anaphase-promoting complex subunit 10;Cyclosome subunit 10;Putative uncharacterized protein APC10	23.1316	98.1795	118267	Q9UM13	3	8	8	0.00575652	1.97703e-05
ENSG00000172531;ENSG00000186298;ENSG00000213639	PAF1;PD2	cDNA FLJ52855, highly similar to Rattus norvegicus Paf1, RNA polymerase II associated factor, mRNA;RNA polymerase II-associated factor 1 homolog;Pancreatic differentiation protein 2	23.127	97.8663	117890	Q8N7H5	3	8	8	0.00573816	1.97703e-05
ENSG00000115561	PPP1R8;ARD1;NIPP1;RP4-547C9.1-001;hCG_2032356;RP4-547C9.1-003	cDNA FLJ61568, highly similar to Nuclear inhibitor of protein phosphatase 1;Nuclear inhibitor of protein phosphatase 1;Protein phosphatase 1 regulatory inhibitor subunit 8;Activator of RNA decay;ARD-1;Protein phosphatase 1 regulatory subunit 8 testis splice variant;Protein phosphatase 1, regulatory (Inhibitor) subunit 8;Protein phosphatase 1, regulatory (Inhibitor) subunit 8, isoform CRA_b;cDNA F…	23.1214	97.4919	117439	Q12972	3	8	8	0.0057162	1.97703e-05
ENSG00000121390	HDDC2;C6orf74;NS5ATP2;CGI-130	Putative uncharacterized protein HDDC2;HD domain-containing protein 2;Hepatitis C virus NS5A-transactivated protein 2	23.1001	96.0617	115716	Q7Z4H3	3	8	8	0.00563235	1.97703e-05
ENSG00000109536	MED22;SURF5;RP11-244N20.9-007;RP11-244N20.9-003;RP11-244N20.9-005	Mediator of RNA polymerase II transcription subunit 22;Mediator complex subunit 22;Surfeit locus protein 5	23.0864	95.1558	114625	Q15528	3	8	8	0.00557923	1.97703e-05
ENSG00000170430	GHITM;DERP2;TMBIM5;My021;UNQ244/PRO281;RP11-124L5.3-002;DKFZp566C0746	Growth hormone-inducible transmembrane protein;Dermal papilla-derived protein 2;Transmembrane BAX inhibitor motif-containing protein 5;cDNA FLJ59630, highly similar to Growth hormone-inducible transmembrane protein;cDNA FLJ54146, highly similar to Growth hormone-inducible transmembrane protein;Growth hormone inducible transmembrane protein;Putative uncharacterized protein DKFZp566C0746;GHITM prot…	23.0792	94.6775	114049	Q9H3K2	3	8	8	0.00555119	1.97703e-05
ENSG00000088356	PRPF3;HPRP3;PRP3	cDNA, FLJ93335, highly similar to Homo sapiens PRP3 pre-mRNA processing factor 3 homolog (yeast) (PRPF3), mRNA;cDNA FLJ55983, highly similar to U4/U6 small nuclear ribonucleoprotein Prp3;cDNA FLJ50575, highly similar to U4/U6 small nuclear ribonucleoprotein Prp3;cDNA FLJ50652, highly similar to U4/U6 small nuclear ribonucleoprotein Prp3;U4/U6 small nuclear ribonucleoprotein Prp3;Pre-mRNA-splicing…	23.0652	93.7625	112946	O43395	3	8	8	0.00549754	1.97703e-05
ENSG00000166333	REEP4;C8orf20;PP432	Receptor expression-enhancing protein 4	23.0476	92.6282	111580	Q9H6H4	3	8	8	0.00543104	1.97703e-05
ENSG00000106268	CSNK2A2;CK2A2	Casein kinase II subunit alpha'	23.0442	92.4115	111319	P19784	3	8	8	0.00541833	1.97703e-05
ENSG00000100591	FKBP2;FKBP13;hCG_21364	Peptidyl-prolyl cis-trans isomerase FKBP2;FK506-binding protein 2;Rotamase;Immunophilin FKBP13;13 kDa FK506-binding protein;FK506 binding protein 2, 13kDa;FK506 binding protein 2, 13kDa, isoform CRA_a;FKBP2 protein	23.0318	91.6174	110362	P26885	3	8	8	0.00537177	1.97703e-05
ENSG00000132002	COQ9;C16orf49;HSPC326;PSEC0129	Ubiquinone biosynthesis protein COQ9, mitochondrial;cDNA FLJ57712, highly similar to Ubiquinone biosynthesis protein COQ9, mitochondrial;cDNA FLJ60575, highly similar to Ubiquinone biosynthesis protein COQ9, mitochondrial	23.0213	90.9574	109567	O75208	3	8	8	0.00533307	1.97703e-05
ENSG00000035687	C20orf3;RP4-568C11.2-002;APMAP;UNQ1869/PRO4305	Chromosome 20 open reading frame 3;Adipocyte plasma membrane-associated protein;Protein BSCv	23.0116	90.3429	108827	Q9HDC9	3	8	8	0.00529704	1.97703e-05
ENSG00000172366	MOBKL1A;MOB4A;hCG_1641487	Mps one binder kinase activator-like 1A;Mob1 homolog 1A;Mob1B;Protein Mob4A;MOB1, Mps One Binder kinase activator-like 1A (Yeast), isoform CRA_a;cDNA FLJ36226 fis, clone THYMU2001018, highly similar to Mps one binder kinase activator-like 1A;cDNA FLJ52228, highly similar to Mps one binder kinase activator-like 1A;Putative uncharacterized protein MOB4A	22.9995	89.5896	107920	Q7L9L4	3	8	8	0.00525287	1.97703e-05
ENSG00000077721	FKBP7;FKBP23;UNQ670/PRO1304	cDNA FLJ57571, highly similar to FK506-binding protein 7 (EC 5.2.1.8);Putative uncharacterized protein FKBP7;cDNA FLJ75898, highly similar to Homo sapiens FK506 binding protein 7 (FKBP7), transcript variant 2, mRNA;FK506-binding protein 7;Peptidyl-prolyl cis-trans isomerase FKBP7;Rotamase;23 kDa FK506-binding protein	22.9956	89.3459	107626	Q9Y680	3	8	8	0.00523859	1.97703e-05
ENSG00000115286	IFITM2	Interferon-induced transmembrane protein 2;Interferon-inducible protein 1-8D;Interferon-inducible mRNA (cDNA 1-8);IFITM2 protein;Interferon induced transmembrane protein 2 (1-8D)	22.9941	89.2543	107516	Q01629	3	8	8	0.00523321	1.97703e-05
ENSG00000135069	C18orf19	Uncharacterized protein C18orf19	22.976	88.1446	106179	Q96ND0	3	8	8	0.00516815	1.97703e-05
ENSG00000140263	TIMM17B;TIM17B;JM3	Mitochondrial import inner membrane translocase subunit Tim17-B	22.9056	83.9478	101123	O60830	3	8	8	0.00492208	1.97703e-05
ENSG00000054118	AP1M1;CLTNM	cDNA FLJ14622 fis, clone NT2RP2000147, highly similar to Adaptor-related protein complex 1 mu-1 subunit;cDNA FLJ57898, highly similar to Adaptor-relatedprotein complex 1 mu-1 subunit;cDNA FLJ58317, highly similar to Adaptor-relatedprotein complex 1 mu-1 subunit;Leukemia T cell specific adaptor-related protein 1 mu1 subunit;Adaptor-related protein complex 1, mu 1 subunit variant;AP-1 complex subun…	22.9048	83.9006	101067	Q9BXS5	3	8	8	0.00491931	1.97703e-05
ENSG00000090971	C3orf1;UNQ247/PRO284	Putative uncharacterized protein C3orf1;Transmembrane protein C3orf1;Protein M5-14	22.8607	81.3708	98019.3	Q9NPL8	3	8	8	0.00477099	1.97703e-05
ENSG00000119862	ARL6IP4;FLJ00169	ADP-ribosylation factor-like protein 6-interacting protein 4;SR-15;SRp25;HSP-975;HSVI-binding protein;cDNA, FLJ96871, highly similar to Homo sapiens ADP-ribosylation-like factor 6 interacting protein 4(ARL6IP4), mRNA;Splicing regulator SRrp37;Splicing regulator SRrp37-2;Putative uncharacterized protein ARL6IP4;FLJ00169 protein	22.8602	81.3421	97984.7	Q66PJ3	3	8	8	0.0047693	1.97703e-05
ENSG00000085719	CAB39;hCG_34334;MO25;CGI-66	Calcium binding protein 39, isoform CRA_a;cDNA FLJ78295, highly similar to Homo sapiens calcium binding protein 39 (CAB39), mRNA;cDNA, FLJ96790, Homo sapiens MO25 protein (MO25), mRNA;Putative uncharacterized protein MO25;MO25-like protein;Calcium-binding protein 39;Protein Mo25	22.8558	81.0994	97692.4	Q9Y376	3	8	8	0.00475507	1.97703e-05
ENSG00000108679	KIAA0174;IST1	cDNA FLJ78449;cDNA FLJ32696 fis, clone TESTI2000358;cDNA FLJ77725;cDNA FLJ52541;cDNA FLJ52560;cDNA FLJ52563;cDNA FLJ59095;IST1 homolog;Putative MAPK-activating protein PM28	22.8313	79.73	96042.7	P53990	3	8	8	0.00467478	1.97703e-05
ENSG00000180979	MED30;THRAP6;TRAP25	Mediator of RNA polymerase II transcription subunit 30;Mediator complex subunit 30;Thyroid hormone receptor-associated protein 6;Thyroid hormone receptor-associated protein complex 25 kDa component;TRAP/Mediator complex component TRAP25	22.8166	78.9244	95072.4	Q96HR3	3	8	8	0.00462755	1.97703e-05
ENSG00000081721	BNIP1;NIP1;SEC20L;TRG8	Vesicle transport protein SEC20;BCL2/adenovirus E1B 19 kDa protein-interacting protein 1;Transformation-related gene 8 protein	22.7698	76.4026	92034.6	Q12981	3	8	8	0.00447968	1.97703e-05
ENSG00000082212	CCSMST1;C16orf91	Protein CCSMST1	22.7696	76.392	92021.8	Q4G0I0	3	8	8	0.00447906	1.97703e-05
ENSG00000105355	MYL3	Myosin light chain 3;Myosin light chain 1, slow-twitch muscle B/ventricular isoform;Ventricular/slow twitch myosin alkali light chain;Cardiac myosin light chain 1;Myosin 1 light chain	22.7517	75.45	90887.1	P08590	3	8	8	0.00442383	1.97703e-05
ENSG00000108828	TSG101	Tumor susceptibility protein isoform 3;Tumor susceptibility protein isoform 4;Tumor susceptibility gene 101 protein;ESCRT-I complex subunit TSG101	22.7081	73.2075	88185.8	Q99816	3	8	8	0.00429235	1.97703e-05
ENSG00000155660	VASP	Vasodilator-stimulated phosphoprotein	22.6894	72.2607	87045.3	P50552	3	8	8	0.00423684	1.97703e-05
ENSG00000196352	DRIP5;TERF2IP;hCG_1981953;RAP1;PP8000	cDNA FLJ60801, highly similar to Telomeric repeat-binding factor 2-interacting protein 1;Dopamine receptor interacting protein 5;Telomeric repeat binding factor 2, interacting protein, isoform CRA_a;Telomeric repeat-binding factor 2-interacting protein 1;TRF2-interacting telomeric protein Rap1	22.684	71.9948	86724.9	Q9NYB0	3	8	8	0.00422124	1.97703e-05
ENSG00000174099	CNO	Protein cappuccino homolog	22.667	71.1509	85708.4	Q9NUP1	3	8	8	0.00417176	1.97703e-05
ENSG00000140575	ATP6AP1;XX-FW83563B9.4-003;XX-FW83563B9.4-010;ATP6IP1;ATP6S1;VATPS1;XAP3;FLJ00383;DKFZp434B0535	ATPase, H+ transporting, lysosomal accessory protein 1;Putative uncharacterized protein ATP6AP1;V-type proton ATPase subunit S1;Vacuolar proton pump subunit S1;V-ATPase S1 accessory protein;V-ATPase Ac45 subunit;Protein XAP-3;cDNA FLJ33764 fis, clone BRCOC2000360, highly similar to Vacuolar ATP synthase subunit S1 (EC 3.6.3.14);cDNA FLJ56259, highly similar to Vacuolar ATP synthase subunit S1 (EC…	22.6525	70.4359	84847.1	Q15904	3	8	8	0.00412984	1.97703e-05
ENSG00000136159	C15orf40	UPF0235 protein C15orf40	22.6521	70.4198	84827.7	Q8WUR7	3	8	8	0.0041289	1.97703e-05
ENSG00000197265	NUDT16L1;SDOS	cDNA, FLJ96514;Protein syndesmos;NUDT16-like protein 1	22.6254	69.1271	83270.5	Q9BRJ7	3	8	8	0.0040531	1.97703e-05
ENSG00000104435	NRM;DAAP-285E11.8-007;DADB-118P11.7-007;DAMA-178G23.5-007;DAMC-316D20.7-007;DAQB-47P19.2-007;XXbac-BCX48F10.2-007;XXbac-BPG252P9.1-007;DAAP-285E11.8-001;DADB-118P11.7-001;DAMA-178G23.5-001;DAMC-316D20.7-001;NRM29;UNQ555/PRO1112	Nurim (Nuclear envelope membrane protein);cDNA, FLJ96172, Homo sapiens nurim (nuclear envelope membrane protein) (NRM), mRNA;Nurim;Nuclear rim protein;Nuclear envelope membrane protein;cDNA PSEC0207 fis, clone HEMBA1002981, highly similar to Homo sapiens nurim (nuclear envelope membrane protein) (NRM), mRNA;cDNA FLJ51259, highly similar to Homo sapiens nurim (nuclear envelope membrane protein) (N…	22.5913	67.5128	81326	Q8IXM6	3	8	8	0.00395845	1.97703e-05
ENSG00000138071	ZCCHC10;hCG_1639963	Zinc finger, CCHC domain containing 10, isoform CRA_b;cDNA FLJ16714 fis, clone UTERU2035231, highly similar to Zinc finger CCHC domain-containing protein 10;cDNA FLJ57436, highly similar to Homo sapiens zinc finger, CCHC domain containing 10 (ZCCHC10), mRNA;Zinc finger CCHC domain-containing protein 10	22.5822	67.0879	80814	Q8TBK6	3	8	8	0.00393354	1.97703e-05
ENSG00000083937	REEP6;hCG_21584;C19orf32;DP1L1	Putative uncharacterized protein REEP6;Receptor accessory protein 6, isoform CRA_a;Receptor expression-enhancing protein 6;Polyposis locus protein 1-like 1;cDNA FLJ59119, highly similar to Receptor expression-enhancing protein 6	22.5819	67.0739	80797.2	Q96HR9	3	8	8	0.00393272	1.97703e-05
ENSG00000100908	AP4S1;hCG_2013646	cDNA, FLJ79416, highly similar to Adapter-relatedprotein complex 4 sigma- 1 subunit;AP-4 complex subunit sigma-1;Adapter-related protein complex 4 subunit sigma-1;AP-4 adapter complex subunit sigma-1;Sigma-1 subunit of AP-4;Sigma-4-adaptin;Adaptor-related protein complex 4, sigma 1 subunit, isoform CRA_a;Full-length cDNA clone CS0DF007YL16 of Fetal brain of Homo sapiens (human);Adaptor-related pr…	22.5727	66.6466	80282.5	Q9Y587	3	8	8	0.00390767	1.97703e-05
ENSG00000072110	MPZL1;hCG_42390;PZR;UNQ849/PRO1787;RP1-313L4.1-006	Myelin protein zero-like 1, isoform CRA_b;cDNA FLJ78597, highly similar to Homo sapiens myelin protein zero-like 1 (MPZL1), transcript variant 1, mRNA;cDNA, FLJ96614, Homo sapiens myelin protein zero-like 1 (MPZL1), mRNA;Myelin protein zero-like protein 1;Protein zero-related;Myelin protein zero-like 1;cDNA FLJ54019, moderately similar to Myelin protein zero-like protein 1;Putative uncharacterize…	22.5227	64.3782	77550	O95297	3	8	8	0.00377466	1.97703e-05
ENSG00000033050	RANGRF;MOG1;RANGNRF;HSPC165;HSPC236;MDS5	Putative uncharacterized protein RANGRF;Ran guanine nucleotide release factor;Ran-binding protein MOG1	22.4703	62.0823	74784.3	Q9HD47	3	8	8	0.00364005	1.97703e-05
ENSG00000043093	COMMD7;C20orf92	COMM domain-containing protein 7	22.4448	60.9938	73473.1	Q86VX2	3	8	8	0.00357622	1.97703e-05
ENSG00000213523	POP4;RPP29	Putative uncharacterized protein POP4;cDNA FLJ57473, highly similar to Ribonuclease P protein subunit p29 (EC 3.1.26.5);Ribonuclease P protein subunit p29	22.4401	60.7937	73232.1	O95707	3	8	8	0.00356449	1.97703e-05
ENSG00000113282	C16orf88;TSG118	Protein C16orf88;Testis-specific gene 118 protein	22.4268	60.2383	72563.1	Q1ED39	3	8	8	0.00353193	1.97703e-05
ENSG00000128708	MED19;LCMR1	Mediator of RNA polymerase II transcription subunit 19;Mediator complex subunit 19;Lung cancer metastasis-related protein 1	22.3862	58.5651	70547.5	A0JLT2	3	8	8	0.00343383	1.97703e-05
ENSG00000168872	NMRAL1;HSCARG	NmrA-like family domain-containing protein 1	22.3862	58.5643	70546.6	Q9HBL8	3	8	8	0.00343378	1.97703e-05
ENSG00000151532	MBLAC2	cDNA FLJ46762 fis, clone TRACH3024342;Metallo-beta-lactamase domain-containing protein 2	22.3848	58.5075	70478.1	Q68D91	3	8	8	0.00343045	1.97703e-05
ENSG00000187735	CCDC127	Coiled-coil domain-containing protein 127	22.3844	58.4905	70457.6	Q96BQ5	3	8	8	0.00342945	1.97703e-05
ENSG00000007038	AP2S1;AP17;CLAPS2	AP-2 complex subunit sigma;Adapter-related protein complex 2 sigma subunit;Adaptor protein complex AP-2 subunit sigma;Sigma2-adaptin;Plasma membrane adaptor AP-2 17 kDa protein;HA2 17 kDa subunit;Clathrin assembly protein 2 small chain;Clathrin coat assembly protein AP17;Clathrin coat-associated protein AP17	22.3768	58.1868	70091.8	P53680	3	8	8	0.00341164	1.97703e-05
ENSG00000103187	GTF2H4;DADB-160J14.4-003;DAMA-342O2.4-003;DAMC-336H8.3-003;DAQB-11J22.4-003;XXbac-BCX105N19.4-003;XXbac-BPG118E17.5-003;TFIIH;DADB-160J14.4-001;DAMA-342O2.4-001;DAMC-336H8.3-001;DAQB-11J22.4-001;XXbac-BCX105N19.4-001;XXbac-BPG118E17.5-001;hCG_26005	General transcription factor IIH, polypeptide 4, 52kDa;cDNA FLJ58492, highly similar to TFIIH basal transcription factor complex p52 subunit;cDNA FLJ50212, highly similar to TFIIH basal transcription factor complex p52 subunit;General transcription factor IIH, polypeptide 4, 52kDa variant;TFIIH protein;Transcription factor II H;General transcription factor IIH subunit 4;General transcription fact…	22.3555	57.3332	69063.6	Q92759	3	8	8	0.0033616	1.97703e-05
ENSG00000169895	UNG;DGU;UNG1;UNG15;DKFZp781L1143	Uracil-DNA glycosylase;Putative uncharacterized protein DKFZp781L1143	22.3119	55.6272	67008.6	P13051	3	8	8	0.00326157	1.97703e-05
ENSG00000100297	C10orf125	Protein fucU homolog	22.28	54.4104	65542.7	A2VDF0	3	8	8	0.00319022	1.97703e-05
ENSG00000138442	PHAX;RNUXA	cDNA FLJ57136, highly similar to RNA U small nuclear RNA export adapter protein;Phosphorylated adapter RNA export protein;RNA U small nuclear RNA export adapter protein	22.2688	53.9892	65035.4	Q9H814	3	8	8	0.00316553	1.97703e-05
ENSG00000051620	NUDT3;DIPP;DIPP1	Diphosphoinositol polyphosphate phosphohydrolase 1;Diadenosine 5',5'''-P1,P6-hexaphosphate hydrolase 1;Nucleoside diphosphate-linked moiety X motif 3	22.2648	53.8386	64854	O95989	3	8	8	0.0031567	1.97703e-05
ENSG00000134086	RRP7A;CGI-96;RRP7B	Ribosomal RNA-processing protein 7 homolog A;Gastric cancer antigen Zg14;cDNA FLJ90011 fis, clone HEMBA1000443, highly similar to Gastric cancer antigen Zg14;Putative ribosomal RNA-processing protein 7 homolog B;Putative gastric cancer antigen Zg14-like protein	22.2517	53.3523	64268.2	Q9Y3A4	3	8	8	0.00312819	1.97703e-05
ENSG00000120860	PCM1;CDHF12;RET;CCDC6;D10S170;TST1;hCG_22740;RET proto-oncogene;ret	PCM1 protein;Putative uncharacterized protein PCM1;cDNA FLJ56445, highly similar to Homo sapiens pericentriolar material 1 (PCM1), mRNA;cDNA FLJ53611, highly similar to Homo sapiens pericentriolar material 1 (PCM1), mRNA;cDNA FLJ54972, highly similar to Homo sapiens pericentriolar material 1 (PCM1), mRNA;Pericentriolar material 1 protein;Cadherin family member 12;Proto-oncogene c-Ret;Proto-oncoge…	22.2501	53.2928	64196.6	Q16204	3	8	8	0.0031247	1.97703e-05
ENSG00000076003	DMAP1;RP5-891H21.2-013;KIAA1425;RP5-891H21.2-007;RP5-891H21.2-006;RP5-891H21.2-008;RP5-891H21.2-005	DNA methyltransferase 1 associated protein 1;DNA methyltransferase 1-associated protein 1;cDNA FLJ54124, highly similar to DNA methyltransferase 1-associated protein 1;cDNA FLJ59979, highly similar to DNA methyltransferase 1-associated protein 1	22.1996	51.4614	61990.4	Q9NPF5	3	8	8	0.00301732	1.97703e-05
ENSG00000142684	BPGM;hCG_20346;tcag7.392	Phosphoglycerate mutase;cDNA FLJ40459 fis, clone TESTI2041800, highly similar to BISPHOSPHOGLYCERATE MUTASE (EC 5.4.2.4);Putative uncharacterized protein BPGM;Bisphosphoglycerate mutase;2,3-bisphosphoglycerate mutase, erythrocyte;2,3-bisphosphoglycerate synthase;BPG-dependent PGAM;2,3-bisphosphoglycerate mutase variant	22.1925	51.2063	61683.1	P07738	3	8	8	0.00300236	1.97703e-05
[truncated: 6,717 more rows]
