# Supplementary material for: The nonlinear cysteine redox dynamics in the i-space: A proteoform-centric theory of redox regulation
Source: Redox Biol. 2025 Feb 5;81:103523. doi: 10.1016/j.redox.2025.103523 (PMC11849597; doi:10.1016/j.redox.2025.103523)
Supplement: Multimedia component 7 [file mmc7.xlsx]

## Sheet: Sheet1
Uniprot	Cysteines
A8MT69	0
C9JLW8	0
O00165	0
O14737	0
O14907	0
O15116	0
O15182	0
O15212	0
O43181	0
O43251	0
O43493	0
O43633	0
O43674	0
O43676	0
O43768	0
O60814	0
O60869	0
O75368	0
O75506	0
O75525	0
O75787	0
O75896	0
O75915	0
O75937	0
O75971	0
O76070	0
O95139	0
O95166	0
O95167	0
O95721	0
O95777	0
P00167	0
P00846	0
P01040	0
P02511	0
P02686	0
P03886	0
P05114	0
P05204	0
P05387	0
P05783	0
P06454	0
P06576	0
P06727	0
P07108	0
P07305	0
P08579	0
P09012	0
P09601	0
P09669	0
P0C0S5	0
P0C0S8	0
P10412	0
P10916	0
P12074	0
P14406	0
P14927	0
P16104	0
P16401	0
P16402	0
P16403	0
P16949	0
P16989	0
P17096	0
P18859	0
P20671	0
P22492	0
P23511	0
P23527	0
P27449	0
P30049	0
P30533	0
P31431	0
P33778	0
P37840	0
P38159	0
P39019	0
P41208	0
P42766	0
P43307	0
P43308	0
P46783	0
P51397	0
P53567	0
P53999	0
P55008	0
P55081	0
P56211	0
P56278	0
P56556	0
P57053	0
P57105	0
P58876	0
P61024	0
P61165	0
P61244	0
P61254	0
P61353	0
P61604	0
P61925	0
P62081	0
P62269	0
P62277	0
P62310	0
P62314	0
P62328	0
P62750	0
P62805	0
P62807	0
P62841	0
P62847	0
P62899	0
P67809	0
P67812	0
P80723	0
P98179	0
Q01105	0
Q01130	0
Q02127	0
Q02539	0
Q02818	0
Q04837	0
Q12798	0
Q13015	0
Q13227	0
Q13277	0
Q13765	0
Q13901	0
Q14011	0
Q14320	0
Q14978	0
Q15287	0
Q15293	0
Q15506	0
Q15843	0
Q16143	0
Q16540	0
Q16560	0
Q16777	0
Q16778	0
Q16864	0
Q3ZAQ7	0
Q53FV1	0
Q5EBL8	0
Q5QNW6	0
Q5VWX1	0
Q6FI13	0
Q6NZI2	0
Q6PI98	0
Q6UW78	0
Q6ZUT1	0
Q71UI9	0
Q86V81	0
Q8IUE6	0
Q8IYE1	0
Q8N138	0
Q8N183	0
Q8N257	0
Q8N5G0	0
Q8N5M9	0
Q8NEJ9	0
Q8NHZ8	0
Q8TF01	0
Q8WVK2	0
Q8WW12	0
Q92522	0
Q92733	0
Q92934	0
Q92982	0
Q93077	0
Q93079	0
Q969G5	0
Q96A08	0
Q96A57	0
Q96AJ9	0
Q96BZ8	0
Q96CF2	0
Q96CT7	0
Q96D15	0
Q96DA6	0
Q96HY6	0
Q96IZ7	0
Q96KK5	0
Q96NB1	0
Q96QV6	0
Q99417	0
Q99574	0
Q99584	0
Q99623	0
Q99653	0
Q99674	0
Q99877	0
Q99878	0
Q99879	0
Q99880	0
Q9BRP8	0
Q9BT43	0
Q9BTL3	0
Q9BTM9	0
Q9BUL8	0
Q9BVC6	0
Q9BY43	0
Q9BY50	0
Q9C005	0
Q9GZQ8	0
Q9H0R8	0
Q9H1E3	0
Q9H444	0
Q9H875	0
Q9HAB8	0
Q9HAF1	0
Q9HD34	0
Q9NP66	0
Q9NP97	0
Q9NPA0	0
Q9NQ50	0
Q9NRY2	0
Q9NS69	0
Q9NSC5	0
Q9NX55	0
Q9NZR1	0
Q9NZT1	0
Q9P0I2	0
Q9P0J0	0
Q9P0S3	0
Q9P0S9	0
Q9P0U1	0
Q9UBC7	0
Q9UDW1	0
Q9UEU0	0
Q9UGY1	0
Q9UHD9	0
Q9UI09	0
Q9UII2	0
Q9UIJ7	0
Q9UK76	0
Q9UMX0	0
Q9UMX5	0
Q9UNZ2	0
Q9Y241	0
Q9Y2R0	0
Q9Y2W2	0
Q9Y3D7	0
Q9Y3E0	0
Q9Y3M2	0
Q9Y3Y2	0
Q9Y580	0
Q9Y5K8	0
Q9Y5T4	0
Q9Y5Z4	0
A6NFN3	0
A6ZKI3	0
O43677	0
O60925	0
O75964	0
P07311	0
P33552	0
P56378	0
P56385	0
P57738	0
P59074	0
P63313	0
P82970	0
P84101	0
Q02045	0
Q13442	0
Q15404	0
Q15651	0
Q15847	0
Q17RB0	0
Q6IPR1	0
Q6NUK4	0
Q7Z7F7	0
Q8N0T1	0
Q8N1S5	0
Q8N4H5	0
Q8WVI0	0
Q96A73	0
Q96L14	0
Q99618	0
Q9BPX5	0
Q9BQC6	0
Q9BS18	0
Q9BTM1	0
Q9C010	0
Q9GZY4	0
Q9H009	0
Q9H446	0
Q9NSI2	0
Q9NWB6	0
Q9P0S2	0
Q9UEE9	0
Q9UNL2	0
Q9Y421	0
O00479	0
O14604	0
P0C7V7	0
P20962	0
P82909	0
Q16626	0
Q52LA3	0
Q658K8	0
Q6NW29	0
Q6UWS5	0
Q7Z422	0
Q8IXQ4	0
Q8WUH6	0
Q96E16	0
Q96K17	0
Q9BWD3	0
Q9BY60	0
Q9BZK3	0
Q9GZP8	0
Q9H1M0	0
Q9HBL7	0
Q9NU23	0
Q9UKY7	0
Q9UNX3	0
Q9Y291	0
Q9Y2S6	0
Q9Y3B1	0
A8MTT3	0
O15428	0
Q5BKY9	0
Q5JXB2	0
Q6P5R6	0
Q7Z3B0	0
Q8IV56	0
Q8N8L6	0
Q96AT1	0
Q9H098	0
Q9H9R9	0
Q9NSQ0	0
Q9UJQ7	0
Q9UNZ5	0
Q5STR5	0
A1KXE4	1
A1L190	1
A5D8V6	1
A8K0Z3	1
C4AMC7	1
O00422	1
O00461	1
O00483	1
O14519	1
O14558	1
O14610	1
O14807	1
O14950	1
O15173	1
O15318	1
O15405	1
O15511	1
O15525	1
O43324	1
O43399	1
O43464	1
O43516	1
O43665	1
O43752	1
O43809	1
O60493	1
O60675	1
O60762	1
O60812	1
O60828	1
O75190	1
O75340	1
O75347	1
O75379	1
O75381	1
O75438	1
O75494	1
O75575	1
O75947	1
O75956	1
O95070	1
O95168	1
O95182	1
O95229	1
O95295	1
O95298	1
O95563	1
O95619	1
O95670	1
O95810	1
O95926	1
O96033	1
P00374	1
P00395	1
P00414	1
P00918	1
P02792	1
P03923	1
P03928	1
P04080	1
P04792	1
P05109	1
P05121	1
P05161	1
P05413	1
P05976	1
P06493	1
P06702	1
P06703	1
P06753	1
P07196	1
P07197	1
P07910	1
P08621	1
P08670	1
P08708	1
P08729	1
P08758	1
P09493	1
P10620	1
P11441	1
P11831	1
P13073	1
P13805	1
P13984	1
P14136	1
P14209	1
P15559	1
P17661	1
P17931	1
P18077	1
P18124	1
P19105	1
P19338	1
P19484	1
P19532	1
P20290	1
P22626	1
P23284	1
P23297	1
P23588	1
P24311	1
P24539	1
P24844	1
P25815	1
P26373	1
P28070	1
P28360	1
P29084	1
P29508	1
P30040	1
P30047	1
P31942	1
P32856	1
P34741	1
P35232	1
P35268	1
P35269	1
P35548	1
P36542	1
P36543	1
P40429	1
P41236	1
P42167	1
P42771	1
P42772	1
P42773	1
P46108	1
P46778	1
P46779	1
P46781	1
P46937	1
P47902	1
P47914	1
P48723	1
P49006	1
P49789	1
P50402	1
P51572	1
P51665	1
P52434	1
P52435	1
P52565	1
P52566	1
P52655	1
P52758	1
P53367	1
P54725	1
P54727	1
P54821	1
P55327	1
P55854	1
P56181	1
P57086	1
P60006	1
P60059	1
P60468	1
P60520	1
P61009	1
P61088	1
P61204	1
P61218	1
P61326	1
P61457	1
P61599	1
P61923	1
P61956	1
P61960	1
P62166	1
P62256	1
P62304	1
P62306	1
P62308	1
P62851	1
P62857	1
P62861	1
P62942	1
P63027	1
P63146	1
P63165	1
P63173	1
P69891	1
P69892	1
P78537	1
P78560	1
P82930	1
P82932	1
P82979	1
P84077	1
P84243	1
Q00688	1
Q02878	1
Q05682	1
Q07687	1
Q07817	1
Q07960	1
Q0VGL1	1
Q12983	1
Q13283	1
Q13405	1
Q13416	1
Q13573	1
Q13595	1
Q14257	1
Q14677	1
Q15014	1
Q15050	1
Q15056	1
Q15121	1
Q15170	1
Q15382	1
Q15427	1
Q15459	1
Q15543	1
Q15714	1
Q15819	1
Q15836	1
Q16718	1
Q16774	1
Q16836	1
Q16890	1
Q53FT3	1
Q53S33	1
Q5EB52	1
Q5EBL4	1
Q5U5X0	1
Q5XKP0	1
Q6BCY4	1
Q6EEV6	1
Q6NXS1	1
Q6QNY1	1
Q6VEQ5	1
Q6Y1H2	1
Q6ZRY4	1
Q6ZYL4	1
Q71DI3	1
Q7L2Z9	1
Q7L4I2	1
Q7LBR1	1
Q7Z417	1
Q7Z7C8	1
Q86TS9	1
Q86UE4	1
Q8IVD9	1
Q8IVP5	1
Q8IWT0	1
Q8IXM2	1
Q8IXM3	1
Q8IYB3	1
Q8N131	1
Q8N1Q1	1
Q8N300	1
Q8N4P3	1
Q8N4V1	1
Q8N668	1
Q8N6R1	1
Q8N9N8	1
Q8NBT2	1
Q8NC51	1
Q8NDC0	1
Q8NDD1	1
Q8NFU3	1
Q8NFV4	1
Q8TAD8	1
Q8TAE8	1
Q8TAP9	1
Q8TBA6	1
Q8TF09	1
Q8TF74	1
Q8WVF1	1
Q8WVK7	1
Q8WVY7	1
Q8WXA9	1
Q92567	1
Q92734	1
Q92968	1
Q93062	1
Q969G3	1
Q969G6	1
Q96A49	1
Q96A72	1
Q96CS2	1
Q96DE0	1
Q96DE5	1
Q96DF8	1
Q96EU6	1
Q96FQ6	1
Q96FT9	1
Q96FZ7	1
Q96HT8	1
Q96IK1	1
Q96IX5	1
Q96LZ3	1
Q96M27	1
Q96MG7	1
Q96NT0	1
Q96Q45	1
Q96QD9	1
Q96S82	1
Q96ST2	1
Q99471	1
Q99547	1
Q99576	1
Q99583	1
Q99627	1
Q99720	1
Q99801	1
Q99848	1
Q9BPZ3	1
Q9BQ61	1
Q9BQE5	1
Q9BQE9	1
Q9BQI0	1
Q9BRD0	1
Q9BRX5	1
Q9BSR8	1
Q9BTV4	1
Q9BUW7	1
Q9BV40	1
Q9BV57	1
Q9BV81	1
Q9BW61	1
Q9BWH2	1
Q9BWL3	1
Q9BX68	1
Q9BXV9	1
Q9BYG5	1
Q9BYN0	1
Q9GZT3	1
Q9GZY8	1
Q9H0N5	1
Q9H299	1
Q9H3Q1	1
Q9H3R5	1
Q9H467	1
Q9H492	1
Q9H4A5	1
Q9H4M9	1
Q9H4X1	1
Q9H6E4	1
Q9H910	1
Q9H9H4	1
Q9HAP6	1
Q9HBI1	1
Q9HBM1	1
Q9HD42	1
Q9NP74	1
Q9NPE3	1
Q9NPI0	1
Q9NPJ6	1
Q9NQ48	1
Q9NQY0	1
Q9NRF9	1
Q9NRG0	1
Q9NRR5	1
Q9NRS6	1
Q9NVD7	1
Q9NW97	1
Q9NWH2	1
Q9NWU2	1
Q9NX01	1
Q9NX14	1
Q9NX18	1
Q9NXE8	1
Q9NYB9	1
Q9NZ63	1
Q9NZN3	1
Q9NZZ3	1
Q9P013	1
Q9P032	1
Q9P0B6	1
Q9UBK9	1
Q9UFG5	1
Q9UHA4	1
Q9UHV9	1
Q9UKM9	1
Q9ULR0	1
Q9ULW3	1
Q9ULZ3	1
Q9UMY1	1
Q9UN86	1
Q9UQN3	1
Q9Y237	1
Q9Y244	1
Q9Y247	1
Q9Y248	1
Q9Y266	1
Q9Y285	1
Q9Y2T7	1
Q9Y2W1	1
Q9Y2Y0	1
Q9Y375	1
Q9Y3A2	1
Q9Y3B7	1
Q9Y3C0	1
Q9Y3D6	1
Q9Y3D9	1
Q9Y3E1	1
Q9Y3E7	1
Q9Y3Q8	1
Q9Y3U8	1
Q9Y4Y9	1
Q9Y5S9	1
Q9Y5U9	1
Q9Y5Y5	1
Q9Y605	1
Q9Y6B2	1
Q9Y6G5	1
Q9Y6X1	1
A6NCE7	1
A6NHQ2	1
A6NHT5	1
B2RXH8	1
O14548	1
O75394	1
O95178	1
P14621	1
P27482	1
Q01995	1
Q12796	1
Q15773	1
Q4VC05	1
Q5TEC6	1
Q69YU5	1
Q6NZ67	1
Q6P582	1
Q6UWT4	1
Q86X83	1
Q8N128	1
Q8NCY6	1
Q8NEF3	1
Q8WUZ0	1
Q96A00	1
Q96A05	1
Q96FH0	1
Q96HQ2	1
Q96S90	1
Q9BVC5	1
Q9BW72	1
Q9BYD1	1
Q9BYD3	1
Q9BYN8	1
Q9GZT6	1
Q9NQA3	1
Q9NRG7	1
Q9NRX2	1
Q9NS26	1
Q9NUG6	1
Q9NX20	1
Q9P0M9	1
Q9P299	1
Q9UDX5	1
Q9Y3C1	1
A6NMT0	1
A8MWD9	1
P84157	1
Q14390	1
Q14582	1
Q504U0	1
Q56A73	1
Q5JS54	1
Q5VU69	1
Q63HM9	1
Q6P161	1
Q6PK04	1
Q86V88	1
Q8IV50	1
Q8IYS8	1
Q8N5I9	1
Q8N6N3	1
Q8WZA0	1
Q96B45	1
Q96E39	1
Q96M95	1
Q96MN5	1
Q96MW1	1
Q9NY87	1
Q9UJC5	1
O00193	1
O75264	1
Q3KRA6	1
Q5H943	1
Q5VVH2	1
Q6NVV1	1
Q6ZSJ8	1
Q75LS8	1
Q86T23	1
Q8IUI4	1
Q8IX95	1
Q8IZQ5	1
Q8NEG2	1
Q8TAD7	1
Q8TCA0	1
Q8WUD4	1
Q96KF7	1
Q96PQ5	1
Q9BRJ6	1
Q9HAU6	1
Q9NRP4	1
Q9P1F3	1
Q9UHQ7	1
Q56UQ5	1
Q6P435	1
Q8IXQ3	1
A4D2B0	2
O00264	2
O00303	2
O00488	2
O00566	2
O00625	2
O00762	2
O14593	2
O14653	2
O14908	2
O14910	2
O15066	2
O15144	2
O15155	2
O15234	2
O15258	2
O15400	2
O15431	2
O15514	2
O43169	2
O43242	2
O43598	2
O43678	2
O43716	2
O43741	2
O43808	2
O43852	2
O43924	2
O60238	2
O60479	2
O60499	2
O60573	2
O60749	2
O60888	2
O75167	2
O75177	2
O75348	2
O75436	2
O75475	2
O75489	2
O75496	2
O75586	2
O75629	2
O75817	2
O75822	2
O75845	2
O75934	2
O75935	2
O94817	2
O95169	2
O95249	2
O95400	2
O95476	2
O95684	2
O95772	2
O95864	2
O95995	2
O95997	2
P00568	2
P02766	2
P04843	2
P04844	2
P05386	2
P07951	2
P08865	2
P09496	2
P09497	2
P09651	2
P09661	2
P10415	2
P11021	2
P11234	2
P11487	2
P13498	2
P13693	2
P14649	2
P14859	2
P15311	2
P15923	2
P15927	2
P17535	2
P17612	2
P18085	2
P18615	2
P18669	2
P18827	2
P18846	2
P19388	2
P20340	2
P21796	2
P22087	2
P22392	2
P22415	2
P22694	2
P23246	2
P23763	2
P25686	2
P25705	2
P25787	2
P26038	2
P27144	2
P27658	2
P28289	2
P29692	2
P30041	2
P30043	2
P30046	2
P30086	2
P30536	2
P30740	2
P31151	2
P31946	2
P31947	2
P31949	2
P32969	2
P33240	2
P35241	2
P35244	2
P36402	2
P36639	2
P37108	2
P37235	2
P39687	2
P40337	2
P40616	2
P41219	2
P41567	2
P42025	2
P43686	2
P45877	2
P46109	2
P46776	2
P47813	2
P48047	2
P48436	2
P49354	2
P49458	2
P49459	2
P49773	2
P50225	2
P50226	2
P50454	2
P50616	2
P50914	2
P51858	2
P52657	2
P53365	2
P53816	2
P56134	2
P57735	2
P59998	2
P60866	2
P60903	2
P61086	2
P61163	2
P61289	2
P61313	2
P61601	2
P61769	2
P61952	2
P62244	2
P62249	2
P62253	2
P62316	2
P62318	2
P62330	2
P62491	2
P62829	2
P62910	2
P62993	2
P62995	2
P63098	2
P63218	2
P63220	2
P63316	2
P67936	2
P68400	2
P68431	2
P78318	2
P80303	2
P81605	2
P82914	2
P83731	2
P83876	2
P83916	2
P84074	2
P84085	2
P84098	2
P98082	2
P99999	2
Q00526	2
Q00577	2
Q00587	2
Q01664	2
Q03252	2
Q03393	2
Q04323	2
Q05519	2
Q06547	2
Q07020	2
Q07065	2
Q07666	2
Q07812	2
Q07820	2
Q07955	2
Q08170	2
Q08AG7	2
Q12846	2
Q12962	2
Q13084	2
Q13123	2
Q13190	2
Q13242	2
Q13243	2
Q13247	2
Q13352	2
Q13404	2
Q13435	2
Q13487	2
Q13526	2
Q13541	2
Q13542	2
Q13561	2
Q13596	2
Q14019	2
Q14157	2
Q14244	2
Q14568	2
Q14657	2
Q14919	2
Q14CS0	2
Q15004	2
Q15011	2
Q15102	2
Q15233	2
Q15363	2
Q15370	2
Q15428	2
Q15435	2
Q15532	2
Q15545	2
Q15631	2
Q15853	2
Q15907	2
Q16514	2
Q16594	2
Q16595	2
Q16611	2
Q16695	2
Q16763	2
Q16854	2
Q2NL68	2
Q3KRA9	2
Q53F19	2
Q53GQ0	2
Q53HL2	2
Q53TN4	2
Q5BJH7	2
Q5JVS0	2
Q5T686	2
Q5TAP6	2
Q5TGZ0	2
Q68D10	2
Q6IAA8	2
Q6ICB0	2
Q6NXT2	2
Q6P1J9	2
Q6PCB0	2
Q6PGN9	2
Q6QNY0	2
Q6UN15	2
Q6UUV9	2
Q70UQ0	2
Q7L804	2
Q7Z3B4	2
Q7Z4G1	2
Q7Z6K5	2
Q7Z739	2
Q86SG5	2
Q86SX6	2
Q86U42	2
Q86WX3	2
Q86XF0	2
Q86Y82	2
Q86YM7	2
Q8IVM0	2
Q8IW75	2
Q8IWZ8	2
Q8IY31	2
Q8IZP0	2
Q8IZU1	2
Q8N511	2
Q8N5F7	2
Q8N8S7	2
Q8N9E0	2
Q8NBJ7	2
Q8NBZ0	2
Q8NBZ7	2
Q8NEV1	2
Q8NEY8	2
Q8NFH5	2
Q8NHG7	2
Q8NHS0	2
Q8NI22	2
Q8TDP1	2
Q8WUQ7	2
Q8WVC0	2
Q8WVQ1	2
Q8WXB1	2
Q8WXF1	2
Q8WYK2	2
Q92504	2
Q92665	2
Q92805	2
Q92843	2
Q93045	2
Q969H8	2
Q969J3	2
Q969T9	2
Q96AJ1	2
Q96AN5	2
Q96DB2	2
Q96E11	2
Q96E29	2
Q96F85	2
Q96FJ2	2
Q96G21	2
Q96G23	2
Q96G25	2
Q96H20	2
Q96IU4	2
Q96IZ0	2
Q96LB3	2
Q96LL9	2
Q96MD2	2
Q96PE7	2
Q96PU8	2
Q96S44	2
Q96S52	2
Q96T52	2
Q99598	2
Q99622	2
Q99626	2
Q99729	2
Q9BPZ2	2
Q9BQA9	2
Q9BQD3	2
Q9BQE4	2
Q9BRG1	2
Q9BRK5	2
Q9BRL6	2
Q9BRQ8	2
Q9BRT2	2
Q9BRT9	2
Q9BRX8	2
Q9BS40	2
Q9BSE4	2
Q9BSV6	2
Q9BT25	2
Q9BT67	2
Q9BT92	2
Q9BTD8	2
Q9BTK6	2
Q9BTT4	2
Q9BUE0	2
Q9BUN8	2
Q9BUP0	2
Q9BUR5	2
Q9BVK6	2
Q9BVL2	2
Q9BVM4	2
Q9BVW5	2
Q9BW60	2
Q9BWJ5	2
Q9BX40	2
Q9BXK5	2
Q9BZI7	2
Q9BZL1	2
Q9GZP9	2
Q9H2J4	2
Q9H307	2
Q9H4B6	2
Q9H4G4	2
Q9H5J8	2
Q9H773	2
Q9H7L9	2
Q9H840	2
Q9H8T0	2
Q9H902	2
Q9HB71	2
Q9HBM6	2
Q9HC52	2
Q9HCN4	2
Q9HD15	2
Q9NPA8	2
Q9NPD8	2
Q9NPE2	2
Q9NPJ3	2
Q9NQG5	2
Q9NQP4	2
Q9NQZ2	2
Q9NR31	2
Q9NR33	2
Q9NRP0	2
Q9NRW1	2
Q9NUP9	2
Q9NV31	2
Q9NWB1	2
Q9NWM8	2
Q9NWQ9	2
Q9NWW5	2
Q9NX04	2
Q9NXX6	2
Q9NY61	2
Q9NYF8	2
Q9NZ43	2
Q9NZM5	2
Q9P086	2
Q9P0P8	2
Q9P0W2	2
Q9P2K3	2
Q9UBC2	2
Q9UBI6	2
Q9UBU8	2
Q9UGC7	2
Q9UHR5	2
Q9UI08	2
Q9UI30	2
Q9UIL1	2
Q9UJU2	2
Q9UJZ1	2
Q9UK45	2
Q9UKA9	2
Q9UKI2	2
Q9UKL0	2
Q9UKR5	2
Q9UL16	2
Q9UL45	2
Q9UMY4	2
Q9UNK0	2
Q9Y224	2
Q9Y281	2
Q9Y296	2
Q9Y2Q3	2
Q9Y2Q5	2
Q9Y333	2
Q9Y3A6	2
Q9Y3B4	2
Q9Y3C4	2
Q9Y3C6	2
Q9Y3D0	2
Q9Y547	2
Q9Y5R8	2
Q9Y5V3	2
Q9Y657	2
Q9Y6B6	2
Q9Y6I3	2
Q9Y6M1	2
Q9Y6Q5	2
O14602	2
O75683	2
O95164	2
P06331	2
P42696	2
P59768	2
Q4U2R6	2
Q53T59	2
Q58FG1	2
Q5JUX0	2
Q5SRI9	2
Q5T013	2
Q5VUJ9	2
Q5VUM1	2
Q6P4E1	2
Q6PII3	2
Q86YN1	2
Q8IUR0	2
Q8IV01	2
Q8N5M4	2
Q8NC96	2
Q8NEF9	2
Q8TAE6	2
Q8TCC3	2
Q8WVL7	2
Q8WY22	2
Q96A35	2
Q96C19	2
Q96DY2	2
Q96GC5	2
Q96GE9	2
Q96HJ9	2
Q99811	2
Q99865	2
Q9BRT6	2
Q9BUT9	2
Q9H2W6	2
Q9H6F5	2
Q9H7C9	2
Q9H9Y2	2
Q9NPA3	2
Q9NRV9	2
Q9NVK5	2
Q9NVQ4	2
Q9NVZ3	2
Q9NWA0	2
Q9NX08	2
Q9NZH5	2
Q9UHQ4	2
Q9UKD2	2
Q9Y2R5	2
Q9Y2R9	2
Q9Y3X0	2
O14562	2
O60739	2
P82664	2
Q14549	2
Q4G0F5	2
Q5VSG8	2
Q68CQ7	2
Q6ICC9	2
Q6IPX3	2
Q6PID6	2
Q7Z4R8	2
Q8IYA7	2
Q8NA47	2
Q8WVC6	2
Q96C57	2
Q96C90	2
Q96EI5	2
Q9GZM3	2
Q9H1A7	2
Q9H3H9	2
Q9H425	2
Q9H6Y5	2
Q9NVM1	2
Q9NZH4	2
Q9UFN0	2
Q9Y343	2
Q9Y534	2
A6NF01	2
A6NGU7	2
B5MD39	2
O75391	2
O95626	2
Q2TAM9	2
Q5H9L2	2
Q5T035	2
Q5TC84	2
Q6GMV3	2
Q8IWF9	2
Q8N8J7	2
Q8NC54	2
Q8TB05	2
Q8WW59	2
Q969E4	2
Q96CP2	2
Q96H35	2
Q96I45	2
Q9BS92	2
Q9BVG4	2
Q9H246	2
Q9H8W3	2
Q9NVM6	2
Q9NX00	2
Q9UHA2	2
Q9Y5V0	2
A0JLT2	3
A0M8Q6	3
A1XBS5	3
A2RUC4	3
A6NMY6	3
C9JRZ8	3
O00214	3
O00233	3
O00244	3
O00258	3
O00487	3
O00559	3
O00560	3
O00767	3
O14530	3
O14561	3
O14627	3
O14662	3
O14818	3
O14925	3
O14979	3
O15083	3
O15121	3
O15347	3
O15372	3
O15498	3
O15504	3
O43290	3
O43293	3
O43395	3
O43504	3
O43617	3
O43704	3
O43805	3
O43819	3
O60664	3
O60830	3
O75208	3
O75351	3
O75367	3
O75396	3
O75414	3
O75461	3
O75477	3
O75554	3
O75674	3
O75781	3
O75865	3
O75940	3
O94766	3
O94811	3
O95297	3
O95379	3
O95433	3
O95707	3
O95749	3
O95816	3
O95817	3
O95881	3
O95989	3
P00403	3
P00480	3
P01834	3
P01903	3
P02794	3
P03905	3
P04179	3
P04406	3
P04632	3
P05089	3
P05388	3
P05423	3
P05455	3
P06746	3
P06748	3
P07737	3
P07738	3
P07741	3
P07954	3
P08590	3
P09067	3
P09234	3
P09429	3
P09455	3
P0C7W6	3
P10301	3
P10645	3
P10809	3
P11233	3
P12429	3
P13051	3
P13164	3
P13995	3
P14174	3
P14316	3
P14678	3
P15259	3
P15374	3
P15408	3
P15531	3
P15941	3
P16220	3
P17275	3
P17482	3
P19419	3
P19784	3
P20226	3
P20248	3
P20674	3
P20719	3
P21127	3
P21283	3
P22061	3
P22612	3
P22695	3
P23396	3
P23919	3
P24534	3
P24941	3
P25208	3
P25685	3
P26583	3
P26599	3
P26885	3
P27105	3
P27797	3
P28066	3
P28074	3
P29373	3
P29536	3
P29966	3
P30050	3
P30519	3
P30711	3
P31025	3
P32119	3
P32754	3
P33947	3
P36404	3
P36405	3
P37198	3
P37802	3
P37837	3
P39656	3
P40617	3
P41227	3
P41273	3
P41970	3
P43487	3
P45973	3
P46782	3
P46926	3
P48594	3
P48637	3
P49418	3
P49427	3
P49447	3
P49593	3
P49716	3
P49721	3
P49755	3
P49842	3
P49914	3
P49918	3
P50151	3
P50502	3
P50552	3
P51571	3
P51608	3
P51817	3
P52298	3
P52907	3
P52945	3
P53680	3
P53778	3
P53990	3
P54105	3
P54259	3
P54619	3
P55957	3
P57076	3
P58546	3
P60604	3
P60660	3
P61006	3
P61019	3
P61758	3
P61803	3
P61970	3
P61981	3
P62191	3
P62195	3
P62258	3
P62263	3
P62266	3
P62280	3
P62341	3
P62424	3
P62487	3
P62753	3
P62826	3
P62888	3
P62906	3
P63104	3
P63162	3
P63167	3
P63208	3
P63211	3
P68036	3
P68402	3
P78330	3
P80217	3
P82650	3
P83369	3
P84090	3
P86397	3
Q00056	3
Q01196	3
Q01628	3
Q01629	3
Q02078	3
Q02083	3
Q02978	3
Q03060	3
Q03113	3
Q03135	3
Q03933	3
Q04917	3
Q06323	3
Q08117	3
Q08257	3
Q08623	3
Q0VAK6	3
Q12792	3
Q12972	3
Q12981	3
Q12982	3
Q13151	3
Q13185	3
Q13257	3
Q13287	3
Q13432	3
Q13445	3
Q13492	3
Q13503	3
Q13724	3
Q14103	3
Q14106	3
Q14165	3
Q14247	3
Q14249	3
Q14444	3
Q14696	3
Q15006	3
Q15007	3
Q15041	3
Q15120	3
Q15126	3
Q15165	3
Q15369	3
Q15388	3
Q15417	3
Q15526	3
Q15528	3
Q15554	3
Q15629	3
Q15691	3
Q15717	3
Q15904	3
Q16204	3
Q16352	3
Q16630	3
Q16649	3
Q16656	3
Q16795	3
Q16851	3
Q4LDG9	3
Q53FA7	3
Q53GA4	3
Q53HI1	3
Q5BJD5	3
Q5BJF2	3
Q5HYI8	3
Q5J8M3	3
Q5JPI9	3
Q5JTV8	3
Q5T2T1	3
Q5VSY0	3
Q641Q2	3
Q66PJ3	3
Q68D91	3
Q6NS38	3
Q6NT76	3
Q6P1K2	3
Q6RW13	3
Q6SPF0	3
Q6UUV7	3
Q6UX04	3
Q6UXV4	3
Q712K3	3
Q71RG4	3
Q7L1Q6	3
Q7L9L4	3
Q7Z4V5	3
Q7Z7H5	3
Q86VQ0	3
Q86VX2	3
Q86WA6	3
Q86WP2	3
Q86WQ0	3
Q86WR0	3
Q8IVT2	3
Q8IXM6	3
Q8N2M8	3
Q8N2Z9	3
Q8N4T8	3
Q8N684	3
Q8N6L1	3
Q8N726	3
Q8N7H5	3
Q8N807	3
Q8NBJ4	3
Q8NCF5	3
Q8ND90	3
Q8NEH6	3
Q8NEZ2	3
Q8TAC2	3
Q8TAP8	3
Q8TBK6	3
Q8TBX8	3
Q8TCX1	3
Q8TCZ2	3
Q8TDH9	3
Q8TEA8	3
Q8WTX7	3
Q8WUJ0	3
Q8WUK0	3
Q8WVJ2	3
Q8WW01	3
Q8WXD5	3
Q8WXF0	3
Q8WXX5	3
Q92530	3
Q92688	3
Q92738	3
Q92759	3
Q92882	3
Q92930	3
Q969V3	3
Q96AE4	3
Q96AZ6	3
Q96B97	3
Q96BJ3	3
Q96BK5	3
Q96C86	3
Q96D71	3
Q96DH6	3
Q96E14	3
Q96EL3	3
Q96F24	3
Q96FF9	3
Q96G28	3
Q96H22	3
Q96HR3	3
Q96HR9	3
Q96I23	3
Q96JC9	3
Q96L46	3
Q96NA2	3
Q96NB3	3
Q96NC0	3
Q96PC3	3
Q96PK6	3
Q96QR8	3
Q96SB3	3
Q96SL4	3
Q99081	3
Q99497	3
Q99594	3
Q99595	3
Q99633	3
Q99733	3
Q99735	3
Q99757	3
Q99807	3
Q99816	3
Q99828	3
Q99962	3
Q9BQ15	3
Q9BQ65	3
Q9BRJ7	3
Q9BRT3	3
Q9BRV8	3
Q9BS16	3
Q9BSJ6	3
Q9BSU3	3
Q9BT30	3
Q9BTP7	3
Q9BU02	3
Q9BUB7	3
Q9BUE6	3
Q9BUL9	3
Q9BUV8	3
Q9BVJ6	3
Q9BW66	3
Q9BW91	3
Q9BWS9	3
Q9BWW4	3
Q9BXS5	3
Q9BXS6	3
Q9BYG3	3
Q9BYJ9	3
Q9BZX2	3
Q9GZM8	3
Q9GZS3	3
Q9GZV5	3
Q9H0E3	3
Q9H0F7	3
Q9H0U4	3
Q9H201	3
Q9H204	3
Q9H2K0	3
Q9H3H3	3
Q9H3J6	3
Q9H3K2	3
Q9H3K6	3
Q9H6H4	3
Q9H7B2	3
Q9H7Z7	3
Q9H814	3
Q9H8M9	3
Q9H8S9	3
Q9H8Y8	3
Q9H903	3
Q9HBL8	3
Q9HC07	3
Q9HCS4	3
Q9HCU8	3
Q9HCU9	3
Q9HCY8	3
Q9HD47	3
Q9HDC9	3
Q9NPF5	3
Q9NPI6	3
Q9NPJ8	3
Q9NPL8	3
Q9NQ92	3
Q9NQC8	3
Q9NR55	3
Q9NRG1	3
Q9NRR3	3
Q9NRX1	3
Q9NRX4	3
Q9NUM3	3
Q9NV56	3
Q9NWB7	3
Q9NWS0	3
Q9NWT6	3
Q9NWU5	3
Q9NX40	3
Q9NX62	3
Q9NXR1	3
Q9NXS2	3
Q9NY12	3
Q9NYB0	3
Q9NYS0	3
Q9NZ45	3
Q9NZD2	3
Q9NZN4	3
Q9NZN8	3
Q9P0R6	3
Q9P2W1	3
Q9P2W9	3
Q9UBP6	3
Q9UBQ0	3
Q9UBW5	3
Q9UBW8	3
Q9UGJ0	3
Q9UGM6	3
Q9UHQ9	3
Q9UHX1	3
Q9UHY7	3
Q9UI14	3
Q9UIK4	3
Q9UJY1	3
Q9UL33	3
Q9UL46	3
Q9UM13	3
Q9UMS0	3
Q9UNF1	3
Q9UNT1	3
Q9Y221	3
Q9Y230	3
Q9Y276	3
Q9Y294	3
Q9Y376	3
Q9Y3A4	3
Q9Y3C7	3
Q9Y3C8	3
Q9Y3D8	3
Q9Y3E2	3
Q9Y478	3
Q9Y4Z0	3
Q9Y548	3
Q9Y587	3
Q9Y592	3
Q9Y5A9	3
Q9Y5J5	3
Q9Y5R4	3
Q9Y5U2	3
Q9Y5U8	3
Q9Y680	3
Q9Y6A4	3
A2VDF0	3
O15370	3
O60234	3
P09630	3
P29762	3
P51911	3
P58557	3
P60983	3
P81877	3
P82912	3
Q05D32	3
Q13401	3
Q15390	3
Q2NKX9	3
Q58FF8	3
Q5JUW0	3
Q5T0D9	3
Q7Z2W9	3
Q7Z4H3	3
Q86TN4	3
Q8IWP9	3
Q8N0Y7	3
Q8N5L8	3
Q8N5N7	3
Q8NBM8	3
Q8TAA3	3
Q8TE69	3
Q8WUX2	3
Q969M1	3
Q96ND0	3
Q9BV19	3
Q9BW30	3
Q9BYC9	3
Q9BYD2	3
Q9GZQ3	3
Q9H6K4	3
Q9HD33	3
Q9NQZ5	3
Q9NTX5	3
Q9NUP1	3
Q9NYL4	3
Q9NYL9	3
Q9P015	3
Q9UJV8	3
Q9UKB3	3
Q9Y2Q9	3
A8MUH7	3
B2RPK0	3
C9JQL5	3
O43423	3
O60361	3
O75526	3
O95478	3
Q1ED39	3
Q32P51	3
Q4G0I0	3
Q4G0S7	3
Q5T6J7	3
Q5VZ66	3
Q6DKI1	3
Q6ZRF7	3
Q7RTV5	3
Q8IW92	3
Q8IZP2	3
Q8N9M1	3
Q8NHW5	3
Q8WUY8	3
Q9BT73	3
Q9BVM2	3
Q9BWG4	3
Q9BWT6	3
Q9H2I8	3
Q9H9S4	3
Q9NW61	3
Q9NWM3	3
Q9P016	3
Q9UBK7	3
Q9UD57	3
Q9Y3B9	3
A4QPB2	3
[truncated: 7,907 more rows]
